# Supplementary material for: SMCHD1 has separable roles in chromatin architecture and gene silencing that could be targeted in disease
Source: Nat Commun. 2023 Sep 25;14:5466. doi: 10.1038/s41467-023-40992-6 (PMC10519958; doi:10.1038/s41467-023-40992-6)
Supplement: Supplementary file 4 — Supplementary Data 1 [file 41467_2023_40992_MOESM4_ESM.xlsx]

## Sheet: linked interval
#Uploaded_variation	Location	Allele	Consequence	IMPACT	SYMBOL	Gene	Feature_type	Feature	BIOTYPE	EXON	INTRON	HGVSc	HGVSp	cDNA_position	CDS_position	Protein_position	Amino_acids	Codons	Existing_variation	DISTANCE	STRAND	FLAGS	SYMBOL_SOURCE	HGNC_ID	MANE_SELECT	MANE_PLUS_CLINICAL	TSL	APPRIS	SIFT	CLIN_SIG	SOMATIC	PHENO	MOTIF_NAME	MOTIF_POS	HIGH_INF_POS	MOTIF_SCORE_CHANGE	TRANSCRIPTION_FACTORS
.	17:65207459-65207459	G	intergenic_variant	MODIFIER	-	-	-	-	-	-	-	-	-	-	-	-	-	-	-	-	-	-	-	-	-	-	-	-	-	-	-	-	-	-	-	-	-
.	17:67177533-67177533	C	intron_variant	MODIFIER	Ptprm	ENSMUSG00000033278	Transcript	ENSMUST00000037974.10	protein_coding	-	15/32	-	-	-	-	-	-	-	rs33398085	-	-1	-	MGI	-	-	-	1	A1	-	-	-	-	-	-	-	-	-
.	17:67177533-67177533	C	intron_variant	MODIFIER	Ptprm	ENSMUSG00000033278	Transcript	ENSMUST00000223982.2	protein_coding	-	14/30	-	-	-	-	-	-	-	rs33398085	-	-1	-	MGI	-	-	-	-	P4	-	-	-	-	-	-	-	-	-
.	17:67177533-67177533	C	intron_variant	MODIFIER	Ptprm	ENSMUSG00000033278	Transcript	ENSMUST00000224091.2	protein_coding	-	15/19	-	-	-	-	-	-	-	rs33398085	-	-1	-	MGI	-	-	-	-	-	-	-	-	-	-	-	-	-	-
.	17:67177533-67177533	C	intron_variant,non_coding_transcript_variant	MODIFIER	Ptprm	ENSMUSG00000033278	Transcript	ENSMUST00000225688.2	retained_intron	-	44717	-	-	-	-	-	-	-	rs33398085	-	-1	-	MGI	-	-	-	-	-	-	-	-	-	-	-	-	-	-
.	17:67532658-67532658	C	intron_variant	MODIFIER	Ptprm	ENSMUSG00000033278	Transcript	ENSMUST00000037974.10	protein_coding	-	11689	-	-	-	-	-	-	-	rs586467527	-	-1	-	MGI	-	-	-	1	A1	-	-	-	-	-	-	-	-	-
.	17:67532658-67532658	C	intron_variant	MODIFIER	Ptprm	ENSMUSG00000033278	Transcript	ENSMUST00000223982.2	protein_coding	-	10959	-	-	-	-	-	-	-	rs586467527	-	-1	-	MGI	-	-	-	-	P4	-	-	-	-	-	-	-	-	-
.	17:67532658-67532658	C	intron_variant	MODIFIER	Ptprm	ENSMUSG00000033278	Transcript	ENSMUST00000224091.2	protein_coding	-	43466	-	-	-	-	-	-	-	rs586467527	-	-1	-	MGI	-	-	-	-	-	-	-	-	-	-	-	-	-	-
.	17:67532658-67532658	C	regulatory_region_variant	MODIFIER	-	-	RegulatoryFeature	ENSMUSR00000598526	open_chromatin_region	-	-	-	-	-	-	-	-	-	rs586467527	-	-	-	-	-	-	-	-	-	-	-	-	-	-	-	-	-	-
.	17:69091247-69091247	TA	downstream_gene_variant	MODIFIER	L3mbtl4	ENSMUSG00000041565	Transcript	ENSMUST00000124543.9	protein_coding	-	-	-	-	-	-	-	-	-	rs3407287871	4470	1	-	MGI	-	-	-	5	P1	-	-	-	-	-	-	-	-	-
.	17:69091247-69091247	TA	downstream_gene_variant	MODIFIER	L3mbtl4	ENSMUSG00000041565	Transcript	ENSMUST00000233696.2	retained_intron	-	-	-	-	-	-	-	-	-	rs3407287871	4166	1	-	MGI	-	-	-	-	-	-	-	-	-	-	-	-	-	-
.	17:69322250-69322253	-	intergenic_variant	MODIFIER	-	-	-	-	-	-	-	-	-	-	-	-	-	-	rs251741893	-	-	-	-	-	-	-	-	-	-	-	-	-	-	-	-	-	-
.	17:70523212-70523212	C	intron_variant	MODIFIER	Dlgap1	ENSMUSG00000003279	Transcript	ENSMUST00000060072.12	protein_coding	-	41699	-	-	-	-	-	-	-	-	-	1	-	MGI	-	-	-	1	P4	-	-	-	-	-	-	-	-	-
.	17:70523212-70523212	C	intron_variant,non_coding_transcript_variant	MODIFIER	Dlgap1	ENSMUSG00000003279	Transcript	ENSMUST00000125691.8	retained_intron	-	44653	-	-	-	-	-	-	-	-	-	1	-	MGI	-	-	-	1	-	-	-	-	-	-	-	-	-	-
.	17:70523212-70523212	C	intron_variant,non_coding_transcript_variant	MODIFIER	Dlgap1	ENSMUSG00000003279	Transcript	ENSMUST00000130971.2	retained_intron	-	44683	-	-	-	-	-	-	-	-	-	1	-	MGI	-	-	-	1	-	-	-	-	-	-	-	-	-	-
.	17:70523212-70523212	C	intron_variant	MODIFIER	Dlgap1	ENSMUSG00000003279	Transcript	ENSMUST00000133983.8	protein_coding	-	41306	-	-	-	-	-	-	-	-	-	1	-	MGI	-	-	-	1	P4	-	-	-	-	-	-	-	-	-
.	17:70523212-70523212	C	intron_variant	MODIFIER	Dlgap1	ENSMUSG00000003279	Transcript	ENSMUST00000146730.9	protein_coding	-	41306	-	-	-	-	-	-	-	-	-	1	-	MGI	-	-	-	1	-	-	-	-	-	-	-	-	-	-
.	17:70523212-70523212	C	intron_variant,non_coding_transcript_variant	MODIFIER	Dlgap1	ENSMUSG00000003279	Transcript	ENSMUST00000150798.8	retained_intron	-	44776	-	-	-	-	-	-	-	-	-	1	-	MGI	-	-	-	1	-	-	-	-	-	-	-	-	-	-
.	17:71250263-71250263	G	intergenic_variant	MODIFIER	-	-	-	-	-	-	-	-	-	-	-	-	-	-	rs107763916	-	-	-	-	-	-	-	-	-	-	-	-	-	-	-	-	-	-
.	17:71734495-71734495	T	missense_variant	MODERATE	Smchd1	ENSMUSG00000024054	Transcript	ENSMUST00000127430.2	protein_coding	15/48	-	-	-	2179	2000	667	A/E	gCa/gAa	-	-	-1	-	MGI	-	-	-	5	P1	deleterious(0.01)	-	-	-	-	-	-	-	-
.	17:72032651-72032651	T	intron_variant	MODIFIER	Togaram2	ENSMUSG00000045761	Transcript	ENSMUST00000097284.10	protein_coding	-	19/19	-	-	-	-	-	-	-	-	-	1	-	MGI	-	-	-	1	P1	-	-	-	-	-	-	-	-	-
.	17:72032651-72032651	T	intron_variant,non_coding_transcript_variant	MODIFIER	Togaram2	ENSMUSG00000045761	Transcript	ENSMUST00000129072.2	retained_intron	-	44655	-	-	-	-	-	-	-	-	-	1	-	MGI	-	-	-	2	-	-	-	-	-	-	-	-	-	-
.	17:72032651-72032651	T	intron_variant	MODIFIER	Togaram2	ENSMUSG00000045761	Transcript	ENSMUST00000144479.2	protein_coding	-	18/18	-	-	-	-	-	-	-	-	-	1	cds_start_NF	MGI	-	-	-	1	-	-	-	-	-	-	-	-	-	-
.	17:72032651-72032651	T	intron_variant	MODIFIER	Togaram2	ENSMUSG00000045761	Transcript	ENSMUST00000153445.9	protein_coding	-	19/19	-	-	-	-	-	-	-	-	-	1	-	MGI	-	-	-	5	P1	-	-	-	-	-	-	-	-	-
.	17:72379564-72379565	-	intron_variant	MODIFIER	Alk	ENSMUSG00000055471	Transcript	ENSMUST00000086639.6	protein_coding	-	46844	-	-	-	-	-	-	-	-	-	-1	-	MGI	-	-	-	1	P1	-	-	-	-	-	-	-	-	-
.	17:72379564-72379565	-	intron_variant,non_coding_transcript_variant	MODIFIER	Alk	ENSMUSG00000055471	Transcript	ENSMUST00000232891.2	retained_intron	-	44655	-	-	-	-	-	-	-	-	-	-1	-	MGI	-	-	-	-	-	-	-	-	-	-	-	-	-	-
.	17:72780768-72780768	A	intron_variant	MODIFIER	Alk	ENSMUSG00000055471	Transcript	ENSMUST00000086639.6	protein_coding	-	46753	-	-	-	-	-	-	-	-	-	-1	-	MGI	-	-	-	1	P1	-	-	-	-	-	-	-	-	-
.	17:72780768-72780768	A	intron_variant,non_coding_transcript_variant	MODIFIER	Alk	ENSMUSG00000055471	Transcript	ENSMUST00000232804.2	retained_intron	-	44621	-	-	-	-	-	-	-	-	-	-1	-	MGI	-	-	-	-	-	-	-	-	-	-	-	-	-	-
.	17:72780768-72780768	A	intron_variant,non_coding_transcript_variant	MODIFIER	Alk	ENSMUSG00000055471	Transcript	ENSMUST00000232891.2	retained_intron	-	44652	-	-	-	-	-	-	-	-	-	-1	-	MGI	-	-	-	-	-	-	-	-	-	-	-	-	-	-
.	17:73540088-73540088	C	intron_variant	MODIFIER	Lclat1	ENSMUSG00000054469	Transcript	ENSMUST00000067545.8	protein_coding	-	44686	-	-	-	-	-	-	-	-	-	1	-	MGI	-	-	-	1	P1	-	-	-	-	-	-	-	-	-
.	17:73540088-73540088	C	intron_variant,non_coding_transcript_variant	MODIFIER	Lclat1	ENSMUSG00000054469	Transcript	ENSMUST00000131335.2	protein_coding_CDS_not_defined	-	44655	-	-	-	-	-	-	-	-	-	1	-	MGI	-	-	-	3	-	-	-	-	-	-	-	-	-	-
.	17:73540088-73540088	C	intron_variant,non_coding_transcript_variant	MODIFIER	Lclat1	ENSMUSG00000054469	Transcript	ENSMUST00000134149.2	protein_coding_CDS_not_defined	-	44562	-	-	-	-	-	-	-	-	-	1	-	MGI	-	-	-	2	-	-	-	-	-	-	-	-	-	-
.	17:73540088-73540088	C	intron_variant	MODIFIER	Lclat1	ENSMUSG00000054469	Transcript	ENSMUST00000232703.2	protein_coding	-	44686	-	-	-	-	-	-	-	-	-	1	cds_end_NF	MGI	-	-	-	-	-	-	-	-	-	-	-	-	-	-
.	17:74041267-74041267	T	regulatory_region_variant	MODIFIER	-	-	RegulatoryFeature	ENSMUSR00000599320	CTCF_binding_site	-	-	-	-	-	-	-	-	-	-	-	-	-	-	-	-	-	-	-	-	-	-	-	-	-	-	-	-
.	17:74041267-74041267	T	intergenic_variant	MODIFIER	-	-	-	-	-	-	-	-	-	-	-	-	-	-	-	-	-	-	-	-	-	-	-	-	-	-	-	-	-	-	-	-	-
.	17:74698569-74698569	T	downstream_gene_variant	MODIFIER	Spast	ENSMUSG00000024068	Transcript	ENSMUST00000024869.8	protein_coding	-	-	-	-	-	-	-	-	-	-	459	1	-	MGI	-	-	-	1	P2	-	-	-	-	-	-	-	-	-
.	17:74698569-74698569	T	upstream_gene_variant	MODIFIER	Slc30a6	ENSMUSG00000024069	Transcript	ENSMUST00000024870.9	protein_coding	-	-	-	-	-	-	-	-	-	-	4034	1	-	MGI	-	-	-	1	P4	-	-	-	-	-	-	-	-	-
.	17:74698569-74698569	T	upstream_gene_variant	MODIFIER	Slc30a6	ENSMUSG00000024069	Transcript	ENSMUST00000179074.9	protein_coding	-	-	-	-	-	-	-	-	-	-	4047	1	-	MGI	-	-	-	1	A1	-	-	-	-	-	-	-	-	-
.	17:74698569-74698569	T	downstream_gene_variant	MODIFIER	Spast	ENSMUSG00000024068	Transcript	ENSMUST00000224711.2	protein_coding	-	-	-	-	-	-	-	-	-	-	3088	1	-	MGI	-	-	-	-	A2	-	-	-	-	-	-	-	-	-
.	17:74698569-74698569	T	upstream_gene_variant	MODIFIER	Slc30a6	ENSMUSG00000024069	Transcript	ENSMUST00000233042.2	protein_coding	-	-	-	-	-	-	-	-	-	-	4056	1	-	MGI	-	-	-	-	-	-	-	-	-	-	-	-	-	-
.	17:74698569-74698569	T	upstream_gene_variant	MODIFIER	Slc30a6	ENSMUSG00000024069	Transcript	ENSMUST00000233157.2	retained_intron	-	-	-	-	-	-	-	-	-	-	4081	1	-	MGI	-	-	-	-	-	-	-	-	-	-	-	-	-	-
.	17:74698569-74698569	T	downstream_gene_variant	MODIFIER	Spast	ENSMUSG00000024068	Transcript	ENSMUST00000233611.2	protein_coding	-	-	-	-	-	-	-	-	-	-	3262	1	-	MGI	-	-	-	-	A2	-	-	-	-	-	-	-	-	-
.	17:74698569-74698569	T	upstream_gene_variant	MODIFIER	Slc30a6	ENSMUSG00000024069	Transcript	ENSMUST00000233799.2	protein_coding	-	-	-	-	-	-	-	-	-	-	4055	1	cds_end_NF	MGI	-	-	-	-	-	-	-	-	-	-	-	-	-	-
.	17:74698569-74698569	T	upstream_gene_variant	MODIFIER	Slc30a6	ENSMUSG00000024069	Transcript	ENSMUST00000234515.2	nonsense_mediated_decay	-	-	-	-	-	-	-	-	-	-	4034	1	-	MGI	-	-	-	-	-	-	-	-	-	-	-	-	-	-
.	17:74698569-74698569	T	upstream_gene_variant	MODIFIER	Slc30a6	ENSMUSG00000024069	Transcript	ENSMUST00000235003.2	nonsense_mediated_decay	-	-	-	-	-	-	-	-	-	-	4071	1	-	MGI	-	-	-	-	-	-	-	-	-	-	-	-	-	-
.	17:76225972-76225972	G	intergenic_variant	MODIFIER	-	-	-	-	-	-	-	-	-	-	-	-	-	-	rs584265257	-	-	-	-	-	-	-	-	-	-	-	-	-	-	-	-	-	-
.	17:76867022-76867022	C	intergenic_variant	MODIFIER	-	-	-	-	-	-	-	-	-	-	-	-	-	-	-	-	-	-	-	-	-	-	-	-	-	-	-	-	-	-	-	-	-
.	17:77682138-77682138	TG	intergenic_variant	MODIFIER	-	-	-	-	-	-	-	-	-	-	-	-	-	-	rs218130800	-	-	-	-	-	-	-	-	-	-	-	-	-	-	-	-	-	-
.	17:77751122-77751122	TTTTTT	intergenic_variant	MODIFIER	-	-	-	-	-	-	-	-	-	-	-	-	-	-	-	-	-	-	-	-	-	-	-	-	-	-	-	-	-	-	-	-	-
.	17:79091655-79091655	GCCC	intron_variant	MODIFIER	Heatr5b	ENSMUSG00000039414	Transcript	ENSMUST00000097281.4	protein_coding	-	26/35	-	-	-	-	-	-	-	-	-	-1	-	MGI	-	-	-	5	P1	-	-	-	-	-	-	-	-	-
.	17:79091655-79091655	GCCC	downstream_gene_variant	MODIFIER	Heatr5b	ENSMUSG00000039414	Transcript	ENSMUST00000232947.2	protein_coding_CDS_not_defined	-	-	-	-	-	-	-	-	-	-	116	-1	-	MGI	-	-	-	-	-	-	-	-	-	-	-	-	-	-
.	17:79091655-79091655	GCCC	downstream_gene_variant	MODIFIER	Heatr5b	ENSMUSG00000039414	Transcript	ENSMUST00000233073.2	retained_intron	-	-	-	-	-	-	-	-	-	-	4032	-1	-	MGI	-	-	-	-	-	-	-	-	-	-	-	-	-	-
.	17:79193082-79193082	GCCCCAATTAAAT	upstream_gene_variant	MODIFIER	Eif2ak2	ENSMUSG00000024079	Transcript	ENSMUST00000024884.5	protein_coding	-	-	-	-	-	-	-	-	-	rs230287498	3080	-1	-	MGI	-	-	-	1	P1	-	-	-	-	-	-	-	-	-
.	17:79193082-79193082	GCCCCAATTAAAT	intron_variant	MODIFIER	Sult6b1	ENSMUSG00000038045	Transcript	ENSMUST00000042683.7	protein_coding	-	44718	-	-	-	-	-	-	-	rs230287498	-	-1	-	MGI	-	-	-	5	-	-	-	-	-	-	-	-	-	-
.	17:79193082-79193082	GCCCCAATTAAAT	intron_variant,non_coding_transcript_variant	MODIFIER	Sult6b1	ENSMUSG00000038045	Transcript	ENSMUST00000146474.8	protein_coding_CDS_not_defined	-	44655	-	-	-	-	-	-	-	rs230287498	-	-1	-	MGI	-	-	-	1	-	-	-	-	-	-	-	-	-	-
.	17:79193082-79193082	GCCCCAATTAAAT	intron_variant,NMD_transcript_variant	MODIFIER	Sult6b1	ENSMUSG00000038045	Transcript	ENSMUST00000159710.2	nonsense_mediated_decay	-	44718	-	-	-	-	-	-	-	rs230287498	-	-1	-	MGI	-	-	-	5	-	-	-	-	-	-	-	-	-	-
.	17:79193082-79193082	GCCCCAATTAAAT	intron_variant	MODIFIER	Sult6b1	ENSMUSG00000038045	Transcript	ENSMUST00000169544.8	protein_coding	-	44718	-	-	-	-	-	-	-	rs230287498	-	-1	-	MGI	-	-	-	5	P1	-	-	-	-	-	-	-	-	-
.	17:79193082-79193082	GCCCCAATTAAAT	upstream_gene_variant	MODIFIER	Eif2ak2	ENSMUSG00000024079	Transcript	ENSMUST00000171451.2	protein_coding_CDS_not_defined	-	-	-	-	-	-	-	-	-	rs230287498	3099	-1	-	MGI	-	-	-	2	-	-	-	-	-	-	-	-	-	-
.	17:79193082-79193082	GCCCCAATTAAAT	upstream_gene_variant	MODIFIER	Eif2ak2	ENSMUSG00000024079	Transcript	ENSMUST00000171852.2	retained_intron	-	-	-	-	-	-	-	-	-	rs230287498	3105	-1	-	MGI	-	-	-	2	-	-	-	-	-	-	-	-	-	-
.	17:80711358-80711358	T	intron_variant	MODIFIER	Sos1	ENSMUSG00000024241	Transcript	ENSMUST00000068714.7	protein_coding	-	20/21	-	-	-	-	-	-	-	rs3407686335	-	-1	-	MGI	-	-	-	2	P1	-	-	-	-	-	-	-	-	-
.	17:80711358-80711358	T	downstream_gene_variant	MODIFIER	Arhgef33	ENSMUSG00000054901	Transcript	ENSMUST00000226013.2	protein_coding_CDS_not_defined	-	-	-	-	-	-	-	-	-	rs3407686335	3848	1	-	MGI	-	-	-	-	-	-	-	-	-	-	-	-	-	-
.	17:80711358-80711358	T	downstream_gene_variant	MODIFIER	Sos1	ENSMUSG00000024241	Transcript	ENSMUST00000234841.2	retained_intron	-	-	-	-	-	-	-	-	-	rs3407686335	1088	-1	-	MGI	-	-	-	-	-	-	-	-	-	-	-	-	-	-
.	17:80711358-80711358	T	regulatory_region_variant	MODIFIER	-	-	RegulatoryFeature	ENSMUSR00000600077	open_chromatin_region	-	-	-	-	-	-	-	-	-	rs3407686335	-	-	-	-	-	-	-	-	-	-	-	-	-	-	-	-	-	-
.	17:84658023-84658023	C	intron_variant	MODIFIER	Thada	ENSMUSG00000024251	Transcript	ENSMUST00000047524.10	protein_coding	-	26/37	-	-	-	-	-	-	-	-	-	-1	-	MGI	-	-	-	1	P1	-	-	-	-	-	-	-	-	-
.	17:84658023-84658023	C	intron_variant,non_coding_transcript_variant	MODIFIER	Thada	ENSMUSG00000024251	Transcript	ENSMUST00000234547.2	protein_coding_CDS_not_defined	-	44896	-	-	-	-	-	-	-	-	-	-1	-	MGI	-	-	-	-	-	-	-	-	-	-	-	-	-	-
.	17:84658023-84658023	C	intron_variant,non_coding_transcript_variant	MODIFIER	Thada	ENSMUSG00000024251	Transcript	ENSMUST00000234724.2	retained_intron	-	41944	-	-	-	-	-	-	-	-	-	-1	-	MGI	-	-	-	-	-	-	-	-	-	-	-	-	-	-
.	17:85360672-85360672	C	intron_variant	MODIFIER	Slc3a1	ENSMUSG00000024131	Transcript	ENSMUST00000024944.9	protein_coding	-	44811	-	-	-	-	-	-	-	-	-	1	-	MGI	-	-	-	1	P1	-	-	-	-	-	-	-	-	-
.	17:85360672-85360672	C	regulatory_region_variant	MODIFIER	-	-	RegulatoryFeature	ENSMUSR00000372794	enhancer	-	-	-	-	-	-	-	-	-	-	-	-	-	-	-	-	-	-	-	-	-	-	-	-	-	-	-	-
.	17:85360682-85360682	C	intron_variant	MODIFIER	Slc3a1	ENSMUSG00000024131	Transcript	ENSMUST00000024944.9	protein_coding	-	44811	-	-	-	-	-	-	-	-	-	1	-	MGI	-	-	-	1	P1	-	-	-	-	-	-	-	-	-
.	17:85360682-85360682	C	regulatory_region_variant	MODIFIER	-	-	RegulatoryFeature	ENSMUSR00000372794	enhancer	-	-	-	-	-	-	-	-	-	-	-	-	-	-	-	-	-	-	-	-	-	-	-	-	-	-	-	-
.	17:85360687-85360687	C	intron_variant	MODIFIER	Slc3a1	ENSMUSG00000024131	Transcript	ENSMUST00000024944.9	protein_coding	-	44811	-	-	-	-	-	-	-	-	-	1	-	MGI	-	-	-	1	P1	-	-	-	-	-	-	-	-	-
.	17:85360687-85360687	C	regulatory_region_variant	MODIFIER	-	-	RegulatoryFeature	ENSMUSR00000372794	enhancer	-	-	-	-	-	-	-	-	-	-	-	-	-	-	-	-	-	-	-	-	-	-	-	-	-	-	-	-
.	17:85360692-85360692	C	intron_variant	MODIFIER	Slc3a1	ENSMUSG00000024131	Transcript	ENSMUST00000024944.9	protein_coding	-	44811	-	-	-	-	-	-	-	-	-	1	-	MGI	-	-	-	1	P1	-	-	-	-	-	-	-	-	-
.	17:85360692-85360692	C	regulatory_region_variant	MODIFIER	-	-	RegulatoryFeature	ENSMUSR00000372794	enhancer	-	-	-	-	-	-	-	-	-	-	-	-	-	-	-	-	-	-	-	-	-	-	-	-	-	-	-	-
.	17:85360697-85360697	C	intron_variant	MODIFIER	Slc3a1	ENSMUSG00000024131	Transcript	ENSMUST00000024944.9	protein_coding	-	44811	-	-	-	-	-	-	-	-	-	1	-	MGI	-	-	-	1	P1	-	-	-	-	-	-	-	-	-
.	17:85360697-85360697	C	regulatory_region_variant	MODIFIER	-	-	RegulatoryFeature	ENSMUSR00000372794	enhancer	-	-	-	-	-	-	-	-	-	-	-	-	-	-	-	-	-	-	-	-	-	-	-	-	-	-	-	-
.	17:87604572-87604572	G	intron_variant	MODIFIER	Ttc7	ENSMUSG00000036918	Transcript	ENSMUST00000041110.12	protein_coding	-	43525	-	-	-	-	-	-	-	-	-	1	-	MGI	-	-	-	1	P1	-	-	-	-	-	-	-	-	-
.	17:87604572-87604572	G	intron_variant	MODIFIER	Ttc7	ENSMUSG00000036918	Transcript	ENSMUST00000125875.8	protein_coding	-	43160	-	-	-	-	-	-	-	-	-	1	-	MGI	-	-	-	2	-	-	-	-	-	-	-	-	-	-
.	17:87604572-87604572	G	downstream_gene_variant	MODIFIER	Ttc7	ENSMUSG00000036918	Transcript	ENSMUST00000126497.2	protein_coding_CDS_not_defined	-	-	-	-	-	-	-	-	-	-	4215	1	-	MGI	-	-	-	3	-	-	-	-	-	-	-	-	-	-
.	17:87604572-87604572	G	intron_variant,NMD_transcript_variant	MODIFIER	Ttc7	ENSMUSG00000036918	Transcript	ENSMUST00000144204.8	nonsense_mediated_decay	-	42461	-	-	-	-	-	-	-	-	-	1	-	MGI	-	-	-	5	-	-	-	-	-	-	-	-	-	-
.	17:87604572-87604572	G	intron_variant,NMD_transcript_variant	MODIFIER	Ttc7	ENSMUSG00000036918	Transcript	ENSMUST00000154255.8	nonsense_mediated_decay	-	43132	-	-	-	-	-	-	-	-	-	1	cds_start_NF	MGI	-	-	-	5	-	-	-	-	-	-	-	-	-	-
.	17:87620207-87620207	A	intron_variant	MODIFIER	Ttc7	ENSMUSG00000036918	Transcript	ENSMUST00000041110.12	protein_coding	-	43586	-	-	-	-	-	-	-	-	-	1	-	MGI	-	-	-	1	P1	-	-	-	-	-	-	-	-	-
.	17:87620207-87620207	A	intron_variant	MODIFIER	Ttc7	ENSMUSG00000036918	Transcript	ENSMUST00000125875.8	protein_coding	-	43221	-	-	-	-	-	-	-	-	-	1	-	MGI	-	-	-	2	-	-	-	-	-	-	-	-	-	-
.	17:87620207-87620207	A	intron_variant,non_coding_transcript_variant	MODIFIER	Ttc7	ENSMUSG00000036918	Transcript	ENSMUST00000127970.8	protein_coding_CDS_not_defined	-	44682	-	-	-	-	-	-	-	-	-	1	-	MGI	-	-	-	3	-	-	-	-	-	-	-	-	-	-
.	17:87620207-87620207	A	intron_variant,NMD_transcript_variant	MODIFIER	Ttc7	ENSMUSG00000036918	Transcript	ENSMUST00000144204.8	nonsense_mediated_decay	-	42522	-	-	-	-	-	-	-	-	-	1	-	MGI	-	-	-	5	-	-	-	-	-	-	-	-	-	-
.	17:87620207-87620207	A	intron_variant,NMD_transcript_variant	MODIFIER	Ttc7	ENSMUSG00000036918	Transcript	ENSMUST00000154255.8	nonsense_mediated_decay	-	43191	-	-	-	-	-	-	-	-	-	1	cds_start_NF	MGI	-	-	-	5	-	-	-	-	-	-	-	-	-	-
.	17:88909144-88909144	T	intron_variant	MODIFIER	Ston1	ENSMUSG00000033855	Transcript	ENSMUST00000137138.2	protein_coding	-	44562	-	-	-	-	-	-	-	-	-	1	cds_end_NF	MGI	-	-	-	2	-	-	-	-	-	-	-	-	-	-
.	17:88909144-88909144	T	intron_variant,non_coding_transcript_variant	MODIFIER	Ston1	ENSMUSG00000033855	Transcript	ENSMUST00000153613.2	protein_coding_CDS_not_defined	-	44593	-	-	-	-	-	-	-	-	-	1	-	MGI	-	-	-	3	-	-	-	-	-	-	-	-	-	-
.	17:90871665-90871665	TAAATAAATAAATAAA	intron_variant	MODIFIER	Nrxn1	ENSMUSG00000024109	Transcript	ENSMUST00000054059.15	protein_coding	-	14/20	-	-	-	-	-	-	-	-	-	-1	-	MGI	-	-	-	5	A1	-	-	-	-	-	-	-	-	-
.	17:90871665-90871665	TAAATAAATAAATAAA	intron_variant	MODIFIER	Nrxn1	ENSMUSG00000024109	Transcript	ENSMUST00000072671.14	protein_coding	-	14/20	-	-	-	-	-	-	-	-	-	-1	-	MGI	-	-	-	5	A1	-	-	-	-	-	-	-	-	-
.	17:90871665-90871665	TAAATAAATAAATAAA	intron_variant	MODIFIER	Nrxn1	ENSMUSG00000024109	Transcript	ENSMUST00000160800.9	protein_coding	-	14/20	-	-	-	-	-	-	-	-	-	-1	-	MGI	-	-	-	1	P4	-	-	-	-	-	-	-	-	-
.	17:90871665-90871665	TAAATAAATAAATAAA	intron_variant	MODIFIER	Nrxn1	ENSMUSG00000024109	Transcript	ENSMUST00000160844.10	protein_coding	-	16/22	-	-	-	-	-	-	-	-	-	-1	-	MGI	-	-	-	1	A1	-	-	-	-	-	-	-	-	-
.	17:90871665-90871665	TAAATAAATAAATAAA	intron_variant,non_coding_transcript_variant	MODIFIER	Nrxn1	ENSMUSG00000024109	Transcript	ENSMUST00000161102.9	retained_intron	-	15/17	-	-	-	-	-	-	-	-	-	-1	-	MGI	-	-	-	2	-	-	-	-	-	-	-	-	-	-
.	17:90871665-90871665	TAAATAAATAAATAAA	intron_variant	MODIFIER	Nrxn1	ENSMUSG00000024109	Transcript	ENSMUST00000161402.10	protein_coding	-	15/21	-	-	-	-	-	-	-	-	-	-1	-	MGI	-	-	-	5	A1	-	-	-	-	-	-	-	-	-
.	17:90871665-90871665	TAAATAAATAAATAAA	intron_variant,non_coding_transcript_variant	MODIFIER	Nrxn1	ENSMUSG00000024109	Transcript	ENSMUST00000161637.8	protein_coding_CDS_not_defined	-	44906	-	-	-	-	-	-	-	-	-	-1	-	MGI	-	-	-	1	-	-	-	-	-	-	-	-	-	-
.	17:90871665-90871665	TAAATAAATAAATAAA	intron_variant	MODIFIER	Nrxn1	ENSMUSG00000024109	Transcript	ENSMUST00000174331.8	protein_coding	-	15/20	-	-	-	-	-	-	-	-	-	-1	-	MGI	-	-	-	5	-	-	-	-	-	-	-	-	-	-
.	17:90871665-90871665	TAAATAAATAAATAAA	downstream_gene_variant	MODIFIER	Gm19815	ENSMUSG00000093716	Transcript	ENSMUST00000175818.2	processed_pseudogene	-	-	-	-	-	-	-	-	-	-	3185	-1	-	MGI	-	-	-	-	-	-	-	-	-	-	-	-	-	-
.	17:90871665-90871665	TAAATAAATAAATAAA	intron_variant	MODIFIER	Nrxn1	ENSMUSG00000024109	Transcript	ENSMUST00000176118.2	protein_coding	-	44653	-	-	-	-	-	-	-	-	-	-1	cds_start_NF,cds_end_NF	MGI	-	-	-	5	-	-	-	-	-	-	-	-	-	-
.	17:90871665-90871665	TAAATAAATAAATAAA	intron_variant	MODIFIER	Nrxn1	ENSMUSG00000024109	Transcript	ENSMUST00000196559.5	protein_coding	-	44622	-	-	-	-	-	-	-	-	-	-1	cds_start_NF	MGI	-	-	-	3	-	-	-	-	-	-	-	-	-	-
.	17:91080603-91080604	-	intron_variant	MODIFIER	Nrxn1	ENSMUSG00000024109	Transcript	ENSMUST00000054059.15	protein_coding	-	43922	-	-	-	-	-	-	-	rs233058918	-	-1	-	MGI	-	-	-	5	A1	-	-	-	-	-	-	-	-	-
.	17:91080603-91080604	-	intron_variant	MODIFIER	Nrxn1	ENSMUSG00000024109	Transcript	ENSMUST00000072671.14	protein_coding	-	43922	-	-	-	-	-	-	-	rs233058918	-	-1	-	MGI	-	-	-	5	A1	-	-	-	-	-	-	-	-	-
.	17:91080603-91080604	-	intron_variant,non_coding_transcript_variant	MODIFIER	Nrxn1	ENSMUSG00000024109	Transcript	ENSMUST00000159419.2	retained_intron	-	44594	-	-	-	-	-	-	-	rs233058918	-	-1	-	MGI	-	-	-	1	-	-	-	-	-	-	-	-	-	-
.	17:91080603-91080604	-	intron_variant,non_coding_transcript_variant	MODIFIER	Nrxn1	ENSMUSG00000024109	Transcript	ENSMUST00000160467.8	retained_intron	-	44622	-	-	-	-	-	-	-	rs233058918	-	-1	-	MGI	-	-	-	1	-	-	-	-	-	-	-	-	-	-
.	17:91080603-91080604	-	intron_variant	MODIFIER	Nrxn1	ENSMUSG00000024109	Transcript	ENSMUST00000160800.9	protein_coding	-	43922	-	-	-	-	-	-	-	rs233058918	-	-1	-	MGI	-	-	-	1	P4	-	-	-	-	-	-	-	-	-
.	17:91080603-91080604	-	intron_variant	MODIFIER	Nrxn1	ENSMUSG00000024109	Transcript	ENSMUST00000160844.10	protein_coding	-	44682	-	-	-	-	-	-	-	rs233058918	-	-1	-	MGI	-	-	-	1	A1	-	-	-	-	-	-	-	-	-
.	17:91080603-91080604	-	intron_variant,non_coding_transcript_variant	MODIFIER	Nrxn1	ENSMUSG00000024109	Transcript	ENSMUST00000161102.9	retained_intron	-	42856	-	-	-	-	-	-	-	rs233058918	-	-1	-	MGI	-	-	-	2	-	-	-	-	-	-	-	-	-	-
.	17:91080603-91080604	-	intron_variant	MODIFIER	Nrxn1	ENSMUSG00000024109	Transcript	ENSMUST00000161402.10	protein_coding	-	44287	-	-	-	-	-	-	-	rs233058918	-	-1	-	MGI	-	-	-	5	A1	-	-	-	-	-	-	-	-	-
.	17:91080603-91080604	-	intron_variant,non_coding_transcript_variant	MODIFIER	Nrxn1	ENSMUSG00000024109	Transcript	ENSMUST00000161637.8	protein_coding_CDS_not_defined	-	44896	-	-	-	-	-	-	-	rs233058918	-	-1	-	MGI	-	-	-	1	-	-	-	-	-	-	-	-	-	-
.	17:91080603-91080604	-	intron_variant	MODIFIER	Nrxn1	ENSMUSG00000024109	Transcript	ENSMUST00000174331.8	protein_coding	-	43922	-	-	-	-	-	-	-	rs233058918	-	-1	-	MGI	-	-	-	5	-	-	-	-	-	-	-	-	-	-
.	17:91080603-91080604	-	regulatory_region_variant	MODIFIER	-	-	RegulatoryFeature	ENSMUSR00000373286	CTCF_binding_site	-	-	-	-	-	-	-	-	-	rs233058918	-	-	-	-	-	-	-	-	-	-	-	-	-	-	-	-	-	-
.	17:94497429-94497430	-	intergenic_variant	MODIFIER	-	-	-	-	-	-	-	-	-	-	-	-	-	-	-	-	-	-	-	-	-	-	-	-	-	-	-	-	-	-	-	-	-
.	17:94828215-94828215	TAGA	intergenic_variant	MODIFIER	-	-	-	-	-	-	-	-	-	-	-	-	-	-	rs220062271	-	-	-	-	-	-	-	-	-	-	-	-	-	-	-	-	-	-
