# Supplementary material for: SMCHD1 has separable roles in chromatin architecture and gene silencing that could be targeted in disease
Source: Nat Commun. 2023 Sep 25;14:5466. doi: 10.1038/s41467-023-40992-6 (PMC10519958; doi:10.1038/s41467-023-40992-6)
Supplement: Supplementary file 8 — Supplementary Data 5 [file 41467_2023_40992_MOESM8_ESM.xlsx]

## Sheet: MD43 diff ints 1Mb
seqnames1	start1	end1	seqnames2	start2	end2	logFC	logCPM	F	PValue	FDR	anchor1	anchor2
chr13	43000054	44000264	chr13	21999875	22999939	-0.830527	-0.168751	24.843	8.77748e-06	0.0528759	Cd83,Ranbp9,Tbc1d7,Sirt5,Nol7,Mcur1,Phactr1,Gfod1,Rnf182,Gm20751	Prss16,Vmn1r-ps103,Vmn1r200,Vmn1r199,Vmn1r206,Vmn1r205,Vmn1r208,Vmn1r198,Vmn1r201,Vmn1r195,Vmn1r202,Vmn1r193,Vmn1r210,Vmn1r203,Vmn1r212,Vmn1r211,Vmn1r197,Gm11292,Vmn1r189,Vmn1r192,Vmn1r188,Hist1h4i,Hist1h2ag,Hist1h2ah,Hist1h2bj,Hist1h2bk,Vmn1r207-ps,Vmn1r209,Vmn1r194,Vmn1r191,Vmn1r204,Vmn1r196
chr12	20000066	20999321	chr12	7000072	7999569	-0.82091	0.0636379	24.1111	1.12698e-05	0.0600561	1700030C10Rik,3110053B16Rik,Mrto4-ps1,Gm9265,Gm17758,Gm3993,Gm19924,NA	1700101O22Rik,Apob
chr1	38000223	38999796	chr1	3000191	4000077	-0.783304	-0.0180813	20.302	4.33958e-05	0.0994799	Aff3,Rev1,Pdcl3,Chst10,Eif5b,Lonrf2,Nms,NA	Xkr4,Gm10568,Gm19938
chr12	25000388	26000541	chr12	9999822	10999508	-0.760053	0.246781	23.2293	1.52868e-05	0.0700799	Id2,Kidins220,Gm17746,Gm19340	Nt5c1b,Rdh14,Gm4928
chr11	96000000	96999815	chr11	82000049	83000090	-0.684249	1.51364	26.2455	1.84096e-05	0.0715085	Atp5g1,Cbx1,Gip,Hoxb1,Hoxb13,Hoxb3,Hoxb4,Hoxb5,Hoxb6,Hoxb7,Hoxb8,Hoxb9,Nfe2l1,Snf8,Copz2,2010300F17Rik,Snx11,Calcoco2,Skap1,Sp2,Cdk5rap3,Pnpo,Hoxb2,Igf2bp1,Gm53,Prr15l,Ttll6,Ube2z,D030028A08Rik,Mir152,Mir196a-1,Gm11538,Gm11517,Mir10a,Gm11529,Gm11525	Cct6b,Lig3,Rad51d,Ccl1,Ccl11,Ccl12,Ccl2,Ccl7,Ccl8,Zfp830,Rffl,Slfn5os,Fndc8,Nle1,Unc45b,Slfn9,Tmem132e,Slfn5,Gm11426,Gm11423
chr6	77000020	78000508	chr6	44000250	44999943	-0.639057	0.412403	21.5517	2.76286e-05	0.0870005	Ctnna2,6330415B21Rik,Lrrtm1
chr5	126999954	128000006	chr5	119000704	119999559	-0.391788	2.78336	26.6678	4.7634e-06	0.0482495	Tmem132cos,4933438B17Rik,4930572K03Rik,Slc15a4,Tmem132c,Tmem132d,Glt1d1	Tbx3,Tbx5,1700081H04Rik,AW549542,Gm16063,Tbx3os2,Gm5563,Gm7538
chr5	126000005	126999957	chr5	119000704	119999559	-0.38003	3.01981	21.3097	3.09559e-05	0.0925097		Tbx3,Tbx5,1700081H04Rik,AW549542,Gm16063,Tbx3os2,Gm5563,Gm7538
chr5	151000018	151834684	chr5	151000018	151834684	-0.358324	6.57063	39.791	2.99775e-07	0.0138449	Rfc3,Stard13,1700028E10Rik,Vmn2r18,Gm8675	Rfc3,Stard13,1700028E10Rik,Vmn2r18,Gm8675
chr13	98999960	100000158	chr13	94999721	95999718	-0.353656	2.80727	21.0809	3.27166e-05	0.0925097	Map1b,Cartpt,Ptcd2,2310020H05Rik,Mccc2,Mrps27,Zfp366,6430562O15Rik	Crhbp,F2r,F2rl1,F2rl2,Aggf1,Zbed3,Sv2c,Wdr41,Pde8b,S100z,Iqgap2,Snora47,NA,Gm20064
chr13	95999715	97000151	chr13	94999721	95999718	-0.327586	6.0095	40.6547	7.08999e-08	0.00491169	Hmgcr,Polk,Poc5,Col4a3bp,Sv2c,Gcnt4,Ankdd1b	Crhbp,F2r,F2rl1,F2rl2,Aggf1,Zbed3,Sv2c,Wdr41,Pde8b,S100z,Iqgap2,Snora47,NA,Gm20064
chr13	94999721	95999718	chr13	94999721	95999718	-0.321471	7.5003	58.8316	7.68546e-10	0.000106484	Crhbp,F2r,F2rl1,F2rl2,Aggf1,Zbed3,Sv2c,Wdr41,Pde8b,S100z,Iqgap2,Snora47,NA,Gm20064	Crhbp,F2r,F2rl1,F2rl2,Aggf1,Zbed3,Sv2c,Wdr41,Pde8b,S100z,Iqgap2,Snora47,NA,Gm20064
chr15	30000038	30999957	chr15	28000108	29000030	-0.29566	5.10422	24.3943	1.02275e-05	0.0566821	Ctnnd2	Dnah5,Trio
chr13	98999960	100000158	chr13	98999960	100000158	-0.211561	7.7247	27.5988	3.50926e-06	0.0468991	Map1b,Cartpt,Ptcd2,2310020H05Rik,Mccc2,Mrps27,Zfp366,6430562O15Rik	Map1b,Cartpt,Ptcd2,2310020H05Rik,Mccc2,Mrps27,Zfp366,6430562O15Rik
chr19	50000183	50999979	chr19	48999779	50000186	0.24683	5.79124	20.9729	3.49239e-05	0.092709	Sorcs1
chr8	15999916	16999987	chr8	14999809	15999919	0.256464	5.97305	24.9503	8.46357e-06	0.0528759	Csmd1,Mir3106	Myom2,Kbtbd11,Csmd1,Arhgef10,BB014433
chr11	36999893	37999841	chr11	36000157	36999896	0.261127	6.06915	21.6558	3.7097e-05	0.092709		Tenm2
chr8	15999916	16999987	chr8	15999916	16999987	0.285293	6.66678	23.3111	4.33569e-05	0.0994799	Csmd1,Mir3106	Csmd1,Mir3106
chrX	74000205	74999407	chrX	71000125	71999243	0.335191	3.02946	21.6068	2.70905e-05	0.0870005	Emd,G6pdx,Opn1mw,Gdi1,Ikbkg,Irak1,Mecp2,Plxna3,Ubl4a,Atp6ap1,Lage3,Fam3a,Taz,Dnase1l1,Tktl1,Snora70,Fam50a,Rpl10,Flna,Gab3,Slc10a3,Olfr1325,Tex28,Gm5640,Gm5936,Gm6880,Gm6890,Gm6897,Spin2-ps2,Xlr4d-ps,Gm15363,Mir718,Spin2-ps3,Spin2-ps4,Gm38425,Mir5132	Cnga2,Gpr50,Hmgb3,Mtm1,Mtmr1,Vma21,Fate1,Cd99l2,Prrg3,Mamld1,Gm1141,Gm14730
chrX	158999893	159999621	chrX	139999921	140995877	0.37289	2.26756	20.2767	4.37975e-05	0.0994799	Sh3kbp1,Eif1ax,Map7d2,Rps6ka3,Map3k15,A830080D01Rik	Tsc22d3,Prps1,Mid2,Psmd10,Vsig1,Tex13,Frmpd3,Nup62cl,Eif2c5,Pih1h3b,Atg4a,Mir3475
chrX	158999893	159999621	chrX	151999997	152998779	0.391031	2.43954	21.1081	3.23965e-05	0.0925097	Sh3kbp1,Eif1ax,Map7d2,Rps6ka3,Map3k15,A830080D01Rik	Hsd17b10,Gpr143,Kdm5c,Smc1a,Tspyl2,Ribc1,Gpr173,Kantr,3010001F23Rik,Shroom2,Iqsec2,Cldn34a,Gm15266,NA
chr13	67000175	67999933	chr13	60000755	61000123	0.397256	2.20811	22.6714	1.85799e-05	0.0715085	Zfp85,Zfp85os,4933433G19Rik,Zfp429,Zfp493,Zfp712,Zfp87,Zfp748,Zfp729a,Zfp273,Zfp455,Zfp595,Zfp65,Zfp458,Zfp874a,Zfp58,Zfp759,4930525G20Rik,Zfp459,Rsl1,BC048507,Zfp456,Zfp874b,Zfp738,Zfp457,Zfp708,Rslcan18,Zfp953,Gm7969,F630042J09Rik,Zfp729b,NA	Ctla2a,Ctla2b,Gas1,Tpbpa,Dapk1,Ctsll3,Tpbpb,4930486L24Rik,BC051665,A530065N20Rik,Gm5084,NA
chrX	133999896	134999887	chrX	103999836	105000271	0.488996	1.20414	20.7055	3.74709e-05	0.092709	Gla,Btk,Drp2,Rpl36a,Timm8a1,Hnrnph2,Armcx2,Tmem35a,Armcx3,Arl13a,Taf7l,B230119M05Rik,Armcx1,Nxf2,Cenpi,Cstf2,Trmt2b,Zmat1,Nox1,Armcx6,Xkrx,Gm10344,Armcx4,NA,Mir3112	Abcb7,1700121L16Rik,Zdhhc15,C77370,Magee2,Uprt,Gm6238,Mir672
chrX	73000434	74000208	chrX	52000838	52999886	0.498124	1.70932	23.952	1.30283e-05	0.0652206	Abcd1,Avpr2,Bgn,F8a,Hcfc1,Idh3g,L1cam,Renbp,Ssr4,Xlr3a,Xlr3c,Zfp185,Zfp92,Trex2,Bcap31,Zfp275,Xlr4b,Xlr5c,Naa10,Srpk3,Xlr4c,Haus7,Dusp9,Pnck,Slc6a8,Plxnb3,Arhgap4,Pnma3,Pdzd4,Atp2b3,Pnma5,Xlr4a,Gm5639,Gm14685,DXBay18,Xlr3b,Xlr5a,Xlr5b,Spin2d,NA	Gpc3,Gpc4,Hprt,Phf6,Mir19b-2,Ccdc160,Mir106a,Mir363,Mir20b,Mir92-2,Mir717,Kis2,Gm14586,Mir18b,A630012P03Rik,NA
chr13	100000155	100999677	chr13	76000146	77000146	0.503903	1.35077	22.0569	2.30796e-05	0.0784997	Cdk7,Naip1,Naip2,Naip5,Naip6,Ocln,Rad17,Serf1,Smn1,Gtf2h2,Cenph,Mrps36,Slc30a5,Ccdc125,Mccc2,Taf9,Marveld2,Ccnb1,Bdp1,Gm10257,NA	Arsk,Mctp1,Rfesd,Ttc37,Gpr150,Fam81b
chrX	103999836	105000271	chrX	71999240	73000437	0.525877	0.857082	23.0324	1.63734e-05	0.0700799	Abcb7,1700121L16Rik,Zdhhc15,C77370,Magee2,Uprt,Gm6238,Mir672	Cnga2,Gabra3,Gabre,Magea4,Nsdhl,Zfp185,Cetn2,Gabrq,Magea10,Mir224,Mir452,Mir105,Mir2137,Mir767
chr13	100000155	100999677	chr13	67000175	67999933	0.539548	0.823923	22.2318	2.16931e-05	0.0770679	Cdk7,Naip1,Naip2,Naip5,Naip6,Ocln,Rad17,Serf1,Smn1,Gtf2h2,Cenph,Mrps36,Slc30a5,Ccdc125,Mccc2,Taf9,Marveld2,Ccnb1,Bdp1,Gm10257,NA	Zfp85,Zfp85os,4933433G19Rik,Zfp429,Zfp493,Zfp712,Zfp87,Zfp748,Zfp729a,Zfp273,Zfp455,Zfp595,Zfp65,Zfp458,Zfp874a,Zfp58,Zfp759,4930525G20Rik,Zfp459,Rsl1,BC048507,Zfp456,Zfp874b,Zfp738,Zfp457,Zfp708,Rslcan18,Zfp953,Gm7969,F630042J09Rik,Zfp729b,NA
chr13	100000155	100999677	chr13	75000495	76000149	0.539794	1.05883	26.7377	4.65466e-06	0.0482495	Cdk7,Naip1,Naip2,Naip5,Naip6,Ocln,Rad17,Serf1,Smn1,Gtf2h2,Cenph,Mrps36,Slc30a5,Ccdc125,Mccc2,Taf9,Marveld2,Ccnb1,Bdp1,Gm10257,NA	Pcsk1,Rhobtb3,Spata9,Glrx,Ell2,Mir682
chr13	100000155	100999677	chr13	69999941	71000152	0.539796	0.9555	23.4969	1.39297e-05	0.0665519	Cdk7,Naip1,Naip2,Naip5,Naip6,Ocln,Rad17,Serf1,Smn1,Gtf2h2,Cenph,Mrps36,Slc30a5,Ccdc125,Mccc2,Taf9,Marveld2,Ccnb1,Bdp1,Gm10257,NA	1700100L14Rik,1700084F23Rik,4930520P13Rik,8030423J24Rik,Ice1,Adamts16
chr13	100000155	100999677	chr13	71000149	71999897	0.543292	0.698054	21.1959	3.1389e-05	0.0925097	Cdk7,Naip1,Naip2,Naip5,Naip6,Ocln,Rad17,Serf1,Smn1,Gtf2h2,Cenph,Mrps36,Slc30a5,Ccdc125,Mccc2,Taf9,Marveld2,Ccnb1,Bdp1,Gm10257,NA	Irx1
chrX	133999896	134999887	chrX	71000125	71999243	0.594471	0.520737	20.4101	4.17177e-05	0.0994799	Gla,Btk,Drp2,Rpl36a,Timm8a1,Hnrnph2,Armcx2,Tmem35a,Armcx3,Arl13a,Taf7l,B230119M05Rik,Armcx1,Nxf2,Cenpi,Cstf2,Trmt2b,Zmat1,Nox1,Armcx6,Xkrx,Gm10344,Armcx4,NA,Mir3112	Cnga2,Gpr50,Hmgb3,Mtm1,Mtmr1,Vma21,Fate1,Cd99l2,Prrg3,Mamld1,Gm1141,Gm14730
chrX	161000063	162000264	chrX	100000797	101000119	0.596196	0.652442	21.303	3.02036e-05	0.0925097	Rai2,Scml2,Nhs	Eda,Kif4,Igbp1,Dlg3,P2ry4,Gdpd2,Pdzd11,Tex11,Arr3,Awat2,Awat1,Otud6a,Dgat2l6,Mir676
chrX	143999977	145000017	chrX	106000008	107000343	0.60589	0.653902	25.0627	8.14748e-06	0.0528759	Trpc5,Alg13,A730046J19Rik,Zcchc16,Mir680-2,Mageb16-ps1,Gm15067,Trpc5os	Atp7a,Pgk1,Cysltr1,Cox7b,Magt1,Lpar4,Zcchc5,Tlr13,Fnd3c2,Gm5127,Fndc3c1,Taf9b
chrX	159999618	161000066	chrX	103999836	105000271	0.618089	0.468705	20.9766	3.39699e-05	0.092709	Pdha1,Rs1,Phka2,Adgrg2,Ppef1,Map3k15,Cdkl5,Gja6	Abcb7,1700121L16Rik,Zdhhc15,C77370,Magee2,Uprt,Gm6238,Mir672
chrX	103999836	105000271	chrX	51000007	52000841	0.651557	0.603017	23.2059	1.58506e-05	0.0700799	Abcb7,1700121L16Rik,Zdhhc15,C77370,Magee2,Uprt,Gm6238,Mir672	Hs6st2,Rap2c,1700080O16Rik,Usp26,Mbnl3
chr13	67000175	67999933	chr13	10999495	12000063	0.660454	0.0237763	22.4489	2.00925e-05	0.0734112	Zfp85,Zfp85os,4933433G19Rik,Zfp429,Zfp493,Zfp712,Zfp87,Zfp748,Zfp729a,Zfp273,Zfp455,Zfp595,Zfp65,Zfp458,Zfp874a,Zfp58,Zfp759,4930525G20Rik,Zfp459,Rsl1,BC048507,Zfp456,Zfp874b,Zfp738,Zfp457,Zfp708,Rslcan18,Zfp953,Gm7969,F630042J09Rik,Zfp729b,NA	Ryr2,Zp4-ps
chrX	166000266	167000013	chrX	100000797	101000119	0.665388	0.438701	25.0719	8.12221e-06	0.0528759	Gpm6b,Egfl6,Rab9,Trappc2,Gemin8,Ofd1,Tceanc,Gm1720	Eda,Kif4,Igbp1,Dlg3,P2ry4,Gdpd2,Pdzd11,Tex11,Arr3,Awat2,Awat1,Otud6a,Dgat2l6,Mir676
chrX	164000116	164999949	chrX	106000008	107000343	0.666906	0.240979	22.0387	2.32293e-05	0.0784997	Bmx,Vegfd,Piga,Siah1b,Car5b,Tmem27,Asb11,Asb9,Pir,Ace2,Mospd2,Fancb	Atp7a,Pgk1,Cysltr1,Cox7b,Magt1,Lpar4,Zcchc5,Tlr13,Fnd3c2,Gm5127,Fndc3c1,Taf9b
chrX	162000261	162999954	chrX	98000079	99000371	0.669905	0.191895	20.7976	3.62406e-05	0.092709	S100g,Ctps2,Syap1,Reps2,Nhs,Rbbp7,Txlng,Mir3473a	Ar,Yipf6,Ophn1
chrX	162000261	162999954	chrX	100000797	101000119	0.677643	0.676866	28.2127	2.87539e-06	0.0468991	S100g,Ctps2,Syap1,Reps2,Nhs,Rbbp7,Txlng,Mir3473a	Eda,Kif4,Igbp1,Dlg3,P2ry4,Gdpd2,Pdzd11,Tex11,Arr3,Awat2,Awat1,Otud6a,Dgat2l6,Mir676
chrX	159999618	161000066	chrX	101999963	103000110	0.682571	0.471183	24.9204	8.5499e-06	0.0528759	Pdha1,Rs1,Phka2,Adgrg2,Ppef1,Map3k15,Cdkl5,Gja6	Cited1,Phka1,Rps4x,1700018G05Rik,Pin4,Hdac8,Dmrtc1a,Dmrtc1c1,1700031F05Rik,1700011M02Rik,Ercc6l,Rgag4,Gm5126,Gm5166,Gm14858,Dmrtc1b,Gm9112,Gm9119,Dmrtc1c2,Nhsl2,NA,Gm14839
chrX	166000266	167000013	chrX	103999836	105000271	0.682799	0.204927	22.4431	2.0134e-05	0.0734112	Gpm6b,Egfl6,Rab9,Trappc2,Gemin8,Ofd1,Tceanc,Gm1720	Abcb7,1700121L16Rik,Zdhhc15,C77370,Magee2,Uprt,Gm6238,Mir672
chrX	166000266	167000013	chrX	101999963	103000110	0.703824	0.33077	26.2506	5.46992e-06	0.0505249	Gpm6b,Egfl6,Rab9,Trappc2,Gemin8,Ofd1,Tceanc,Gm1720	Cited1,Phka1,Rps4x,1700018G05Rik,Pin4,Hdac8,Dmrtc1a,Dmrtc1c1,1700031F05Rik,1700011M02Rik,Ercc6l,Rgag4,Gm5126,Gm5166,Gm14858,Dmrtc1b,Gm9112,Gm9119,Dmrtc1c2,Nhsl2,NA,Gm14839
chrX	159999618	161000066	chrX	100000797	101000119	0.70391	0.732656	31.2739	1.09202e-06	0.0302606	Pdha1,Rs1,Phka2,Adgrg2,Ppef1,Map3k15,Cdkl5,Gja6	Eda,Kif4,Igbp1,Dlg3,P2ry4,Gdpd2,Pdzd11,Tex11,Arr3,Awat2,Awat1,Otud6a,Dgat2l6,Mir676
chrX	164999946	166000269	chrX	103999836	105000271	0.705185	-0.134913	20.7293	3.71487e-05	0.092709	Glra2	Abcb7,1700121L16Rik,Zdhhc15,C77370,Magee2,Uprt,Gm6238,Mir672
chrX	164000116	164999949	chrX	103999836	105000271	0.711435	0.00710207	21.9408	2.40505e-05	0.0793397	Bmx,Vegfd,Piga,Siah1b,Car5b,Tmem27,Asb11,Asb9,Pir,Ace2,Mospd2,Fancb	Abcb7,1700121L16Rik,Zdhhc15,C77370,Magee2,Uprt,Gm6238,Mir672
chrX	166000266	167000013	chrX	93000031	94000334	0.714844	0.20957	24.6715	9.30461e-06	0.0537159	Gpm6b,Egfl6,Rab9,Trappc2,Gemin8,Ofd1,Tceanc,Gm1720	Arx,Pola1,BC061195,Pcyt1b,Pdk3,AU015836,1700003E24Rik
chrX	137999918	139000883	chrX	84000112	85000139	0.717318	0.360165	27.6695	3.42934e-06	0.0468991	Nrk,Il1rapl2,Tex13a,Gm14989	Dmd
chr13	100000155	100999677	chr13	56999794	57999675	0.731715	0.233928	27.4174	3.72341e-06	0.0468991	Cdk7,Naip1,Naip2,Naip5,Naip6,Ocln,Rad17,Serf1,Smn1,Gtf2h2,Cenph,Mrps36,Slc30a5,Ccdc125,Mccc2,Taf9,Marveld2,Ccnb1,Bdp1,Gm10257,NA	Spock1
chrX	167000010	168000194	chrX	100000797	101000119	0.732003	0.370847	21.365	4.18254e-05	0.0994799	Tmsb4x,Prps2,Tlr7,Tlr8,Frmpd4,Gm6744,Gm8817,Gm15228,NA	Eda,Kif4,Igbp1,Dlg3,P2ry4,Gdpd2,Pdzd11,Tex11,Arr3,Awat2,Awat1,Otud6a,Dgat2l6,Mir676
chr13	100000155	100999677	chr13	67999930	68999867	0.73302	-0.0237555	25.2831	7.56271e-06	0.0528759	Cdk7,Naip1,Naip2,Naip5,Naip6,Ocln,Rad17,Serf1,Smn1,Gtf2h2,Cenph,Mrps36,Slc30a5,Ccdc125,Mccc2,Taf9,Marveld2,Ccnb1,Bdp1,Gm10257,NA	1700001L19Rik,Fastkd3,AA414992,Mtrr,Adcy2,Gm8016
chrX	162000261	162999954	chrX	94000331	95000676	0.740995	0.194302	26.5976	4.87534e-06	0.0482495	S100g,Ctps2,Syap1,Reps2,Nhs,Rbbp7,Txlng,Mir3473a	Gspt2,Zfx,Eif2s3x,Apoo,Maged1,Klhl15,Gm6987,Fam90a1b,Gm7061,Zxdb,Zxda,Gm14827
chrX	164999946	166000269	chrX	98000079	99000371	0.771946	-0.264658	22.8391	1.75184e-05	0.0713888	Glra2	Ar,Yipf6,Ophn1
chrX	162999951	164000119	chrX	103999836	105000271	0.774404	0.308946	27.8486	3.36882e-06	0.0468991	Grpr,Zrsr2,Ctps2,Car5b,Rnf138rt1,Ap1s2	Abcb7,1700121L16Rik,Zdhhc15,C77370,Magee2,Uprt,Gm6238,Mir672
chr13	100000155	100999677	chr13	63999720	65000156	0.775612	0.61422	33.6754	5.51439e-07	0.0191009	Cdk7,Naip1,Naip2,Naip5,Naip6,Ocln,Rad17,Serf1,Smn1,Gtf2h2,Cenph,Mrps36,Slc30a5,Ccdc125,Mccc2,Taf9,Marveld2,Ccnb1,Bdp1,Gm10257,NA	Ctsl,Hsd17b3,Habp4,Aaed1,1810034E14Rik,1190003K10Rik,Slc35d2,Spata31,Cdk20,Cdc14b,Zfp367,Cntnap3
chr8	80000487	80999792	chr8	14000058	14999812	0.802284	-0.360167	28.1409	2.94293e-06	0.0468991	Gab1,Gypa,Hhip,4930505O20Rik,Usp38,Smarca5,Frem3,Gm20310	Cln8,Erich1,Arhgef10,Dlgap2,NA
chrX	143999977	145000017	chrX	71999240	73000437	0.852211	-0.476361	23.6566	1.31804e-05	0.0652206	Trpc5,Alg13,A730046J19Rik,Zcchc16,Mir680-2,Mageb16-ps1,Gm15067,Trpc5os	Cnga2,Gabra3,Gabre,Magea4,Nsdhl,Zfp185,Cetn2,Gabrq,Magea10,Mir224,Mir452,Mir105,Mir2137,Mir767
chr3	144999941	146000393	chr3	65000227	65999789	0.940673	-1.11755	20.7955	3.62691e-05	0.092709	Bcl10,Cyr61,Clca1,Odf2l,2410004B18Rik,Ddah1,Col24a1,Syde2,Clca2,Znhit6,Gm17501,NA	Kcnab1,Ccnl1,Ssr3,4931440P22Rik,Tiparp,A730090N16Rik,Lekr1,NA
chrX	162999951	164000119	chrX	74000205	74999407	0.964955	-1.03296	22.9773	1.66913e-05	0.0700799	Grpr,Zrsr2,Ctps2,Car5b,Rnf138rt1,Ap1s2	Emd,G6pdx,Opn1mw,Gdi1,Ikbkg,Irak1,Mecp2,Plxna3,Ubl4a,Atp6ap1,Lage3,Fam3a,Taz,Dnase1l1,Tktl1,Snora70,Fam50a,Rpl10,Flna,Gab3,Slc10a3,Olfr1325,Tex28,Gm5640,Gm5936,Gm6880,Gm6890,Gm6897,Spin2-ps2,Xlr4d-ps,Gm15363,Mir718,Spin2-ps3,Spin2-ps4,Gm38425,Mir5132
chrX	121000541	122000077	chrX	22000260	22999965	0.967781	-1.049	24.9266	8.5321e-06	0.0528759		Ppp1r2-ps7
chrX	161000063	162000264	chrX	51000007	52000841	0.999339	-0.951163	25.4615	7.1216e-06	0.0528759	Rai2,Scml2,Nhs	Hs6st2,Rap2c,1700080O16Rik,Usp26,Mbnl3

## Sheet: Smchd1 del diff ints 1Mb
seqnames1	start1	end1	seqnames2	start2	end2	logFC	logCPM	F	PValue	FDR	anchor1	anchor2
chr1	113999764	114999987	chr1	29999639	31000251	-1.50302	-1.26405	22.3827	2.05672e-05	0.00898941		Ptp4a1,Phf3,Gm9898
chr12	114000328	114999801	chr12	9999822	10999508	-1.49539	-1.14536	21.0456	3.31353e-05	0.0125095	Ighv9-1,Ighv14-3,Ighv6-6,Ighv10-1,Ighv10-3,Ighv1-19,Ighv6-7,Ighv1-4,Ighv12-3,Ighv6-4,Ighv1-34,Ighv16-1,Ighv9-2,Ighv14-4,Ighv3-4,Ighv13-2,Ighv6-3,Ighv8-2,Ighv1-11,Ighv1-12,Ighv1-14,Ighv1-15,Ighv1-16,Ighv1-18,Ighv1-26,Ighv1-31,Ighv1-36,Ighv1-42,Ighv1-43,Ighv1-47,Ighv7-4,Ighv3-5,Ighv9-4,Ighv6-5,Ighv3-3,Ighv1-5,Ighv1-7,Ighv1-9,Ighv1-19-1,Ighv1-20,Ighv1-37,Ighv11-2,Ighv9-3,Ighv13-1,Ighv3-6,Ighv3-8,Igh…	Nt5c1b,Rdh14,Gm4928
chr15	86999971	88000009	chr15	15000358	16000381	-1.39622	-1.22755	18.8059	7.54484e-05	0.0205169	Fam19a5
chr7	139999677	141000002	chr7	24000752	24999690	-1.33534	-1.16627	18.5566	8.28491e-05	0.0214287	Cox8b,Cyp2e1,Msx3,Olfr45,Olfr46,Olfr60,Olfr61,Prap1,Psmd13,Bet1l,Sirt3,Caly,Ifitm1,Fuom,Odf3,Zfp511,Ifitm5,Syce1,Tubgcp2,Urah,C330022C24Rik,Ifitm2,Echs1,Ric8a,Nlrp6,Paox,Mtg1,Sprn,BC024386,Pgghg,Cd163l1,5830411N06Rik,Olfr527,Olfr524,Olfr533,Olfr538,Olfr523,Olfr530,Olfr536,Olfr522,Olfr531,Olfr535,Olfr525,Olfr53,Olfr539,Olfr541,Olfr532,Scgb1c1,Zfp941,Gm6314	Cd79a,Rabac1,Kcnn4,Arhgef1,Plaur,Rps19,Xrcc1,Zfp61,Zfp93,Zfp94,Ceacam10,Zfp108,Zfp235,Zfp111,Tex101,Zfp109,Zfp112,Ethe1,Cd177,Tescl,Dmrtc2,Smg9,Lypd3,Lypd5,Zfp575,Vmn1r183,Zfp180,Irgc1,Irgq,Gm4763,Zfp114,Zfp428,Phldb3,BC049730,Lypd4,Gm4881,Atp1a3,Cadm4,Gm1096,V1rd19,Pinlyp,Gm4598,Gm19733,NA
chr7	120999842	121999960	chr7	28999985	29999710	-1.27078	-1.13643	20.047	4.76377e-05	0.0153323	Scnn1b,Scnn1g,Mettl9,Gga2,Mfsd13b,4933432K03Rik,Usp31,Igsf6,Hs3st2,Cog7,Otoa,Gm9234,NA	Ryr1,Spint2,Zfp27,Zfp30,Map4k1,Dpf1,Kcnk6,Psmd8,Ppp1r14a,2200002D01Rik,Zfp74,Zfp383,Fam98c,Sipa1l3,Zfp84,Catsperg2,Yif1b,Spred3,4932431P20Rik,Rasgrp4,Zfp790,Zfp940,Zfp420,Ggn,4930432E11Rik,Zfp568,Catsperg1,Gm6579,C230062I16Rik,Mir1963,Mir1964
chr7	123000347	123999552	chr7	36000318	37000227	-1.26301	-1.12547	17.7621	0.000111932	0.0260422	Aqp8,Rbbp6,Lcmt1,Arhgap17,Zkscan2,Tnrc6a,Slc5a11,Hs3st4,NA	Tshz3,Rpl17-ps9
chr7	139999677	141000002	chr7	49999919	51000119	-1.24273	-1.05594	20.106	4.66196e-05	0.0152342	Cox8b,Cyp2e1,Msx3,Olfr45,Olfr46,Olfr60,Olfr61,Prap1,Psmd13,Bet1l,Sirt3,Caly,Ifitm1,Fuom,Odf3,Zfp511,Ifitm5,Syce1,Tubgcp2,Urah,C330022C24Rik,Ifitm2,Echs1,Ric8a,Nlrp6,Paox,Mtg1,Sprn,BC024386,Pgghg,Cd163l1,5830411N06Rik,Olfr527,Olfr524,Olfr533,Olfr538,Olfr523,Olfr530,Olfr536,Olfr522,Olfr531,Olfr535,Olfr525,Olfr53,Olfr539,Olfr541,Olfr532,Scgb1c1,Zfp941,Gm6314	Nell1os,4933405O20Rik,Nell1
chr7	104000805	104999331	chr7	37000224	37999953	-1.23536	-0.646095	21.3248	2.99686e-05	0.011755	Usp17la,Trim30a,Olfr653,4931431F19Rik,Trim12a,Trim6,Trim34a,Trim30d,Gm4887,Ubqln3,Ubqlnl,Olfm5,Trim30b,Olfr671,Olfr663,Olfr645,Olfr657,Olfr642,Olfr654,Olfr661,Olfr648,Olfr672,Olfr651,Olfr665,Olfr655,Olfr640,Olfr669,Olfr652,Olfr658,Olfr659,Olfr649,Olfr646,Olfr668,Olfr667,Olfr641,Olfr656,Olfr643,Olfr639,Olfr666,Olfr638,Olfr644,Trim12c,Usp17lb,Olfr670,Trim34b,Trim30c,Gm15133,Trim30e-ps1,Usp17le,Trim…	Uri1,4930505M18Rik,Zfp536
chr11	100000006	100999961	chr11	34000071	34999996	-1.20369	-0.937955	20.9252	3.46069e-05	0.0127524	Cnp,Fkbp10,Gast,Kat2a,Hap1,Hcrt,Jup,Krt31,Krt13,Krt14,Krt15,Krt16,Krt17,Krt19,Krt32,Krt33b,Krt34,Krt36,Ptrf,Rab5c,Stat3,Stat5a,Stat5b,Eif1,Krt35,Dnajc7,P3h4,Klhl10,Nt5c3b,Krt42,Krt33a,Nkiras2,Ttc25,Hspb9,Ghdc,Dhx58,Acly,Krt9,Klhl11,Zfp385c,Kcnh4,NA	Foxi1,Lcp2,Spdl1,Dock2,Fam196b
chrX	103999836	105000271	chrX	6000526	6999964	-1.20194	-0.948109	16.3099	0.000196189	0.0358609	Abcb7,1700121L16Rik,Zdhhc15,C77370,Magee2,Uprt,Gm6238,Mir672	Bmp15,Nudt11,5430428K19Rik,Nudt10,AU022751,Shroom4,Ccnb3,Dgkk
chrX	107000340	108000502	chrX	7999762	8999955	-1.19576	-1.21344	16.9688	0.00015181	0.0304837	Itm2a,2610002M06Rik,4933401B06Rik,P2ry10,A630033H20Rik,Gpr174,Fam46d,Gm732,Tbx22	Ebp,Rbm3,Suv39h1,Was,Porcn,Ftsj1,Ssxb1,Glod5,Rbm3os,Wdr13,B630019K06Rik,Tbc1d25,Slc38a5,Ssxb3,Ssx9,Ssxb10,Ssxb9,Ssxb2,Ssxb7,Ssxb5,Fthl17b,Fthl17c,Gm5751,Gm14459,Gm6592,Gm6787,Ssxb8,Gm9429,Ssxb6,Fthl17d,NA
chrX	99000368	100000800	chrX	18000093	18999595	-1.17038	-0.811142	20.0448	4.76772e-05	0.0153323	Eda,Efnb1,Pja1,Stard8,Tmem28,Gm14812,Gm14816	Kdm6a,Dusp21,4930578C19Rik
chrX	85000136	86000027	chrX	14999972	16000264	-1.16546	-0.478868	23.4422	1.41967e-05	0.00712681	Dmd,Gk,Tab3,5430427O19Rik,Fthl17a,Gm14762	Ppp1r2-ps9,Gm14517
chrX	134999884	135999972	chrX	9999812	10999646	-1.16041	-1.30948	14.2538	0.000445968	0.0547692	Tceal6,Gprasp1,Bhlhb9,Tcp11x2,Prame,Arxes2,Tmsb15a,Pramel3,Nxf7,Zmat1,Gprasp2,3632454L22Rik,Gm5128,AV320801,Armcx5,Pramel,Gm7903,Gm15023,Mir1970	Otc,Rpgr,Tspan7,Srpx,Mid1ip1,4933416E14Rik
chr7	93999985	95000021	chr7	25999990	26999990	-1.15929	-1.07567	13.9406	0.000506861	0.0586693		Cyp2a4,Cyp2a5,Cyp2b13,Cyp2b19,Cyp2b9,Cyp2g1,Vmn1r185,Nlrp9a,Cyp2a22,Nlrp4a,Cyp2b23,Nlrp9c,Vmn1r184
chrX	133000640	133999899	chrX	47000646	47999958	-1.15109	-1.19765	14.8206	0.000354466	0.0489654	Sytl4,Tspan6,Tnmd,Srpx2,Pcdh19	Smarca1,Ocrl,Gm5636
chr1	100000025	101000272	chr1	15000590	16000140	-1.13678	-1.11674	15.8525	0.000234859	0.0394707	Cntnap5b	Terf1,Kcnb2,Sbspon
chrX	166000266	167000013	chrX	57999934	58999910	-1.12768	-1.20802	11.6933	0.00130169	0.0944817	Gpm6b,Egfl6,Rab9,Trappc2,Gemin8,Ofd1,Tceanc,Gm1720	Zic3,4930550L24Rik,NA
chr7	125999508	127000007	chr7	42999917	43999962	-1.12147	-1.2773	14.8003	0.000357371	0.0491706	Aldoa,Atp2a1,Cd19,Coro1a,Cln3,Doc2a,Lat,Nfatc2ip,Sh2b1,Sult1a1,Tbx6,Mapk3,Cdipt,Nupr1,Eif3c,Ppp4c,Ypel3,Bola2,Gdpd3,Tmem219,Fam57b,Rabep2,Spns1,Xpo6,Sgf29,Slx1b,4930451I11Rik,Mvp,Sbk1,Apobr,Tufm,Atxn2l,Ino80e,Hirip3,Kctd13,Sez6l2,Asphd1,Il27,Gsg1l,Taok2,D830044I16Rik,NA,Gm20367	Cd33,Klk1b9,Klk1b7-ps,Klk1b11,Klk1b1,Klk1b8,Klk6,Klk7,Klk11,Klk4,Klk5,Klk12,Klk10,Zfp715,Nkg7,Ceacam18,4931406B18Rik,Cldnd2,Zfp819,Vsig10l,Siglece,Klk9,Etfb,Iglon5,Zfp658,Zfp719,Siglecf,Lim2,Ctu1,Siglecg,Klk8,Klk15,Klk14,Klk13,Gm9268,Zfp936,Gm2329,Gm17768,EU599041,2310002F09Rik
chr1	116000712	116999846	chr1	29000147	29999642	-1.11752	-0.963001	18.0729	9.94531e-05	0.0241746	Cntnap5a
chr12	26000538	27000078	chr6	37000110	37999663	-1.11076	-1.01966	12.4919	0.000926198	0.0801553	Cmpk2,Rsad2,4930480M12Rik,Rnf144a	Trim24,Creb3l2,Akr1d1,Dgki,Svopl,Atp6v0c-ps2
chrX	109000005	109999887	chrX	6000526	6999964	-1.11046	-0.796034	17.3486	0.000131128	0.0281678	Hmgn5,Sh3bgrl,5730416F02Rik,Gm6377	Bmp15,Nudt11,5430428K19Rik,Nudt10,AU022751,Shroom4,Ccnb3,Dgkk
chr11	115999907	116999780	chr9	56999909	58000526	-1.10797	-1.24068	12.0469	0.00111877	0.0872237	Aanat,Acox1,Evpl,Galr2,Galk1,H3f3b,Foxj1,Srsf2,St6galnac1,St6galnac2,Sphk1,Wbp2,Exoc7,Mrpl38,1810032O08Rik,Mxra7,Prpsap1,Ten1,Cdk3-ps,Mfsd11,Unc13d,Mettl23,Jmjd6,Cygb,Itgb4,BC018473,Unk,Trim47,Fbf1,Srp68,Rnf157,Qrich2,Ube2o,Rhbdf2,Mgat5b,Ubald2,Trim65,Gm11735,Gm11744,Snord1b,Snord1c,Snord1a,NA	Cox5a,Csk,Cyp1a1,Cyp1a2,Sema7a,Sin3a,Scamp2,Ptpn9,Arid3b,Scamp5,Commd4,Ppcdc,1700041C23Rik,Ubl7,Ulk3,2700012I20Rik,Neil1,Man2c1,4930430J02Rik,1700017B05Rik,Man2c1os,Fam219b,Clk3,Rpp25,Mpi,Cplx3,Lman1l,Edc3,Trcg1,Gm10658,NA
chr7	104000805	104999331	chr7	17999928	18999849	-1.10495	-1.11416	14.8515	0.000350077	0.0487479	Usp17la,Trim30a,Olfr653,4931431F19Rik,Trim12a,Trim6,Trim34a,Trim30d,Gm4887,Ubqln3,Ubqlnl,Olfm5,Trim30b,Olfr671,Olfr663,Olfr645,Olfr657,Olfr642,Olfr654,Olfr661,Olfr648,Olfr672,Olfr651,Olfr665,Olfr655,Olfr640,Olfr669,Olfr652,Olfr658,Olfr659,Olfr649,Olfr646,Olfr668,Olfr667,Olfr641,Olfr656,Olfr643,Olfr639,Olfr666,Olfr638,Olfr644,Trim12c,Usp17lb,Olfr670,Trim34b,Trim30c,Gm15133,Trim30e-ps1,Usp17le,Trim…	Sycp1-ps1,Pglyrp1,Psg17,Psg18,Psg19,Psg23,Ceacam12,Ceacam13,Psg21,Psg25,Psg28,Igfl3,Ccdc61,Mypop,Psg22,Mill2,Mill1,Nanos2,Nova2,Psg20,Psg27,Psg26
chr14	121000412	121999874	chr14	12000113	13000090	-1.10441	-1.17512	12.3588	0.000979844	0.082053	Slc15a1,Ubac2,Dock9,Gpr18,Farp1,Stk24,B930095G15Rik,Gpr183	Ptprg,Cadps,Fezf2,3830406C13Rik
chrX	106000008	107000343	chrX	7999762	8999955	-1.09952	-1.0979	13.8789	0.000519855	0.0592446	Atp7a,Pgk1,Cysltr1,Cox7b,Magt1,Lpar4,Zcchc5,Tlr13,Fnd3c2,Gm5127,Fndc3c1,Taf9b	Ebp,Rbm3,Suv39h1,Was,Porcn,Ftsj1,Ssxb1,Glod5,Rbm3os,Wdr13,B630019K06Rik,Tbc1d25,Slc38a5,Ssxb3,Ssx9,Ssxb10,Ssxb9,Ssxb2,Ssxb7,Ssxb5,Fthl17b,Fthl17c,Gm5751,Gm14459,Gm6592,Gm6787,Ssxb8,Gm9429,Ssxb6,Fthl17d,NA
chr7	123999549	124999976	chr7	53000000	54000220	-1.09861	-0.362853	21.0952	3.25481e-05	0.0124118	3100003L05Rik,Hs3st4,Gm16496
chrX	113999341	115000240	chrX	11999940	13000108	-1.09456	-1.16194	14.3863	0.000422556	0.052952	Ube2dnl2,Ube2dnl1,Klhl4,Gm5942,Gm7429	Med14,1810030O07Rik,Atp6ap2,Bcor,NA,Gm4984,Gm14634,Gm14635
chr14	113999628	114999171	chr14	44000140	45000065	-1.08826	-1.19776	13.9027	0.00051481	0.0591249	4930524C18Rik,BC005512	Ear2,Ptgdr,Ptger2,4930431P03Rik,4930503E14Rik,BC061237,Ang6,Gm8212,Gm8220,Gm8229,Gm8232,Gm8256,Gm8267,Mir327
chr1	116999843	117999996	chr1	18000137	19000046	-1.08749	-1.18162	14.5439	0.000396388	0.0515688	Gm7145	Defb41,Crisp4,Defb44-ps,Defb18,NA
chrX	100000797	101000119	chrX	16999808	18000096	-1.08411	-0.569889	21.9128	2.42911e-05	0.0101374	Eda,Kif4,Igbp1,Dlg3,P2ry4,Gdpd2,Pdzd11,Tex11,Arr3,Awat2,Awat1,Otud6a,Dgat2l6,Mir676	Fundc1,Efhc2,Gm5073,Gm5123,Gm5755
chr2	129000182	129999838	chr2	67999931	68999978	-1.07936	-1.14636	12.038	0.00112303	0.0872298	Il1a,Il1b,Pdyn,Sirpa,Polr1b,Slc20a1,Chchd5,Stk35,Ttl,Ckap2l,Zc3h6,F830045P16Rik,A730036I17Rik,Il1bos,4932416H05Rik,Gm14025,Spcs2-ps,AI847159,Gm14022,Gm14023	B3galt1,Stk39,4932414N04Rik,4933409G03Rik,Cers6
chrX	76000102	76999889	chrX	4959709	6000529	-1.07423	-1.02188	13.4141	0.000629695	0.0646181	Cldn34d,Cldn34b3,Cldn34b4	Mycs,Gm14367,Gm14374
chr1	129000044	130000130	chr1	46999781	48000464	-1.07306	-1.06075	13.4928	0.000609507	0.0639281	Thsd7b,Rpl31-ps9
chrX	135999969	137000486	chrX	11999940	13000108	-1.04788	-1.06266	14.6785	0.000375378	0.0502721	Bex2,Bex3,Glra4,Plp1,Bex1,Wbp5,Morf4l2,Tceal8,Zcchc18,Slc25a53,H2bfm,5730412P04Rik,Arxes1,Tceal1,Nxf3,Kir3dl2,Kir3dl1,Rab9b,Tceal5,Tmsb15l,Bex4,BC065397,Tceal3,Tmsb15b1,Tmsb15b2,Tceal7,Gm15026	Med14,1810030O07Rik,Atp6ap2,Bcor,NA,Gm4984,Gm14634,Gm14635
chr12	101000151	101999811	chr12	10999505	12000598	-1.04269	-0.620632	17.1261	0.000142858	0.0294829	Fbln5,Cpsf2,Ccdc88c,Smek1,Tc2n,Kif4-ps,Trip11,Atxn3,Catsperb,D130020L05Rik,Gm2695,Mir1190,Gm20036	Vsnl1,Msgn1,Smc6,7420701I03Rik,1700034J04Rik,4930511A02Rik,Gen1,Rad51ap2,Kcns3,Tubb2a-ps2,Gm6867
chrX	118999920	120000379	chrX	8999952	9999815	-1.04105	-1.10102	14.1097	0.000472974	0.0565721	Pabpc5	Cybb,Xk,Dynlt3,Hypm,4930402K13Rik,H2al1m,Fthl17e,Lancl3,Sytl5,H2al1o,H2al3,Fthl17-ps1,Fthl17f,H2al1k,NA
chrX	107000340	108000502	chrX	16999808	18000096	-1.0407	-0.615086	18.9797	7.07021e-05	0.0200327	Itm2a,2610002M06Rik,4933401B06Rik,P2ry10,A630033H20Rik,Gpr174,Fam46d,Gm732,Tbx22	Fundc1,Efhc2,Gm5073,Gm5123,Gm5755
chr1	114999984	116000715	chr1	45999838	46999784	-1.04051	-1.23563	11.8764	0.00120334	0.0905137	Cntnap5a	Stk-ps2,Dnah7b,Slc39a10,Gm3852,Dnah7c
chr2	89999817	91000089	chr2	11999774	13000045	-1.03984	-0.964881	13.1775	0.000694734	0.0684881	Celf1,Olfr32,Ptprj,Fnbp4,Mtch2,Olfr140,Nup160,Ptpmt1,Kbtbd4,C1qtnf4,Ndufs3,Olfr1506,Olfr1264,Olfr1274-ps,Olfr1269,Olfr1265,Olfr1271,Olfr1263,Olfr1262,Olfr1273-ps,Olfr1272,Olfr1270,Agbl2,Olfr142,Gm13769	Pter,Fam188a,Itga8,E030013I19Rik,NA
chr5	123000429	124000132	chr5	24999965	25999737	-1.02926	-0.660607	15.9805	0.000223295	0.0384804	Hpd,Rhof,Hip1r,Clip1,Diablo,Psmd9,Denr,Zcchc8,4932422M17Rik,Morn3,Il31,Bcl7a,Vps33a,Hcar2,Orai1,Setd1b,Mlxip,Rsrc2,Kntc1,Ccdc62,B3gnt4,Hcar1,Wdr66,Tmem120b,Lrrc43,Gm6444,Gm2479,Gm19601,NA	Xrcc2,2900005J15Rik,Galntl5,1700096K18Rik,Prkag2,Galnt11,Kmt2c,Cct8l1,Actr3b,4831440E17Rik,Gm21663,Gm21671,Gm21680,Gm21698
chr4	102000105	103000107	chr4	15000014	16000107	-1.02563	-1.23851	13.2992	0.000660443	0.0664052	Pde4b,Tctex1d1,Sgip1,Gm12709	Calb1,Nbn,Decr1,Necab1,Tmem64,Osgin2
chrX	94000331	95000676	chrX	14999972	16000264	-1.02538	-1.03023	13.7626	0.000545303	0.0604911	Gspt2,Zfx,Eif2s3x,Apoo,Maged1,Klhl15,Gm6987,Fam90a1b,Gm7061,Zxdb,Zxda,Gm14827	Ppp1r2-ps9,Gm14517
chr7	119000008	119999934	chr7	42999917	43999962	-1.02286	-0.120051	21.5476	2.76699e-05	0.0110802	Acsm3,Umod,Gp2,Eri2,Pdilt,Lyrm1,Acsm1,Gpr139,Acsm2,Acsm4,Thumpd1,Dcun1d3,Acsm5,Dnah3,Gm5601,2610020H08Rik,Gm19950,Gm19963	Cd33,Klk1b9,Klk1b7-ps,Klk1b11,Klk1b1,Klk1b8,Klk6,Klk7,Klk11,Klk4,Klk5,Klk12,Klk10,Zfp715,Nkg7,Ceacam18,4931406B18Rik,Cldnd2,Zfp819,Vsig10l,Siglece,Klk9,Etfb,Iglon5,Zfp658,Zfp719,Siglecf,Lim2,Ctu1,Siglecg,Klk8,Klk15,Klk14,Klk13,Gm9268,Zfp936,Gm2329,Gm17768,EU599041,2310002F09Rik
chr7	121999957	123000350	chr7	37000224	37999953	-1.02204	-0.862196	14.5762	0.000391232	0.051394	Prkcb,Plk1,Rbbp6,Ern2,Ubfd1,Cacng3,Dctn5,Ears2,Chp2,Ndufab1,4930413G21Rik,Gga2,Palb2	Uri1,4930505M18Rik,Zfp536
chr1	109000248	110000017	chr1	31000248	32000228	-1.02009	-1.19423	11.4505	0.00144533	0.0997284	Cdh7	4931428L18Rik,Pih1d3,Gm4850,Lgsn,Gm6489
chrX	94000331	95000676	chrX	10999643	11999943	-1.00458	-0.356895	14.0368	0.000596971	0.0631873	Gspt2,Zfx,Eif2s3x,Apoo,Maged1,Klhl15,Gm6987,Fam90a1b,Gm7061,Zxdb,Zxda,Gm14827	H2al1j,H2al1e,H2al1a,H2al1b,H2al1c,H2al1d,H2al1f,H2al1g,H2al1h,H2al1i
chr1	96999754	97999877	chr1	4000074	4999666	-1.00381	-1.0409	13.5466	0.000596098	0.0631873	Pam,D1Ertd622e,Slco6c1,Ppip5k2,Gin1,Gm7133,Gm7135	Lypla1,Rp1,Sox17,Tcea1,Mrpl15,Rgs20,Gm19860
chrX	91000000	91999896	chrX	13999848	14999975	-1.00361	-1.15107	13.0716	0.000726092	0.0698626	Mageb2,1700084M14Rik,Mageb5,Mageb17-ps,Gm5071,Gm5072,Gm14781,Gm8914	H2al1n
chrX	103000107	103999839	chrX	14999972	16000264	-0.996661	-0.994056	13.4502	0.000620353	0.064287	Chic1,Cdx4,Nap1l2,Rlim,Slc16a2,Tsix,Tsx,Jpx,Zcchc13,4930519F16Rik,Ftx,Xist,Gm6222,Gm9050,Pabpc1l2b-ps,Gm9159,Gm9670,Mir374b,Mir421,Mir374c	Ppp1r2-ps9,Gm14517
chr7	137999389	139000054	chr7	57000045	57999658	-0.993416	-0.633837	16.2915	0.000197614	0.0360496	Bnip3,Ppp2r2d,Mapk1ip1,Tcerg1l,Jakmip3	Gabrb3,Gabrg3,Gabra5,Gm9962
chr7	104000805	104999331	chr7	32999900	34000486	-0.99075	-0.971153	12.8766	0.000787787	0.0736077	Usp17la,Trim30a,Olfr653,4931431F19Rik,Trim12a,Trim6,Trim34a,Trim30d,Gm4887,Ubqln3,Ubqlnl,Olfm5,Trim30b,Olfr671,Olfr663,Olfr645,Olfr657,Olfr642,Olfr654,Olfr661,Olfr648,Olfr672,Olfr651,Olfr665,Olfr655,Olfr640,Olfr669,Olfr652,Olfr658,Olfr659,Olfr649,Olfr646,Olfr668,Olfr667,Olfr641,Olfr656,Olfr643,Olfr639,Olfr666,Olfr638,Olfr644,Trim12c,Usp17lb,Olfr670,Trim34b,Trim30c,Gm15133,Trim30e-ps1,Usp17le,Trim…	Scgb2b26,Scgb2b24,Scgb2b23-ps,Scgb1b19,Scgb2b20,Scgb2b19,Scgb1b20,Gm6003,Scgb2b21,Scgb2b17,Scgb1b17,Scgb2b18,Scgb1b24
chr1	101999957	102999989	chr1	3000191	4000077	-0.988402	-1.23089	12.2816	0.00101245	0.0832004		Xkr4,Gm10568,Gm19938
chr1	110000014	111000166	chr1	48000461	49000026	-0.987852	-0.705605	17.3669	0.000130212	0.0280143	Cdh19,Cdh7
chr8	93999919	94999740	chr8	17999493	18999899	-0.977347	-0.970356	13.7673	0.000544256	0.0604233	Adgrg1,Mt1,Mt2,Mt3,Mt4,Polr2c,Ccl17,Ccl22,Cx3cl1,Slc12a3,Amfr,Herpud1,Bbs2,Rspry1,Pllp,Coq9,Nudt21,Nup93,Fam192a,Arl2bp,Ciapin1,Dok4,Cpne2,Ccdc102a,Ogfod1,9330175E14Rik,Adgrg5,Nlrc5,Mir138-2,NA	Angpt2,Agpat5,Mcph1,Xkr5,Defb37,Defb40
chr1	121999563	122999075	chr1	31000248	32000228	-0.97511	-1.12483	12.7404	0.000834123	0.0756845		4931428L18Rik,Pih1d3,Gm4850,Lgsn,Gm6489
chr12	112999968	114000331	chr12	10999505	12000598	-0.974613	-1.26995	11.9379	0.00117208	0.0894248	Crip1,Ighg2b,Ighg1,Ighm,Crip2,Tmem121,Brf1,Tex22,4930427A07Rik,Mta1,Pacs2,Adam6b,Adam6a,Ighv2-3,Igha,Ighe,Ighg3,Ighd,Ighg2c,Ighv5-9,Ighv5-12-4,Gm7003,Ighv2-6,Ighv5-16,Ighv2-5,Ighv2-9,Ighv5-9-1,Ighv2-4,Ighv5-12,Ighv14-2,Ighj1,Ighj2,Ighj3,Ighj4,Ighd1-1,Ighd4-1,Ighd3-2,Ighd2-8,Ighd2-7,Ighd2-6,Ighd2-5,Ighd2-4,Ighd2-3,Ighd3-1,Ighv5-2,Ighv2-2,Ighv5-4,Ighv5-6,Ighv5-15,Ighv2-7,Ighv5-17,Ighv7-2,Ighv14-1,I…	Vsnl1,Msgn1,Smc6,7420701I03Rik,1700034J04Rik,4930511A02Rik,Gen1,Rad51ap2,Kcns3,Tubb2a-ps2,Gm6867
chr1	112999518	113999767	chr1	46999781	48000464	-0.967435	-0.623016	15.9242	0.000228303	0.0389447
chr7	106999824	107999866	chr7	25999990	26999990	-0.967258	-0.939039	13.3156	0.000655966	0.0661343	Olfr17,Olfr2,Ppfibp2,Syt9,Rbmxl2,5330417H12Rik,Nlrp14,Olfml1,Ovch2,Olfr467,Olfr470,Olfr469,Olfr474,Olfr716,Olfr472,Olfr473,Olfr715,Olfr476,Olfr477,Olfr714,Olfr713,Cyb5r2,Gm10081,Olfr471	Cyp2a4,Cyp2a5,Cyp2b13,Cyp2b19,Cyp2b9,Cyp2g1,Vmn1r185,Nlrp9a,Cyp2a22,Nlrp4a,Cyp2b23,Nlrp9c,Vmn1r184
chr8	74999961	76000269	chr8	4000106	4999723	-0.9663	0.0566579	22.8687	1.73376e-05	0.00807006	Hmox1,Mcm5,Tom1,Hmgxb4,1700007B14Rik,Rasd2,Gm7984	Elavl1,Ccl25,Shcbp1,Timm44,Map2k7,Cers4,Cd209f,Cd209g,Lrrc8e,Prr36,4932443L11Rik,Snapc2,Evi5l,Zfp958,Ctxn1,Gm6334,Gm9457,Tgfbr3l,LOC100503956,NA
chr7	106999824	107999866	chr7	36000318	37000227	-0.954064	-0.347382	17.6871	0.000115183	0.0262927	Olfr17,Olfr2,Ppfibp2,Syt9,Rbmxl2,5330417H12Rik,Nlrp14,Olfml1,Ovch2,Olfr467,Olfr470,Olfr469,Olfr474,Olfr716,Olfr472,Olfr473,Olfr715,Olfr476,Olfr477,Olfr714,Olfr713,Cyb5r2,Gm10081,Olfr471	Tshz3,Rpl17-ps9
chr18	83000086	84000054	chr18	5000884	5999660	-0.953114	-0.524419	12.1647	0.00117651	0.0895191	4921531P14Rik,1700095A13Rik,Zfp516	Zeb1,Svil,Zfp438,Gm10125
chr7	59999841	61000236	chr7	14999956	16000784	-0.951857	-1.02705	12.8059	0.000811503	0.0747489	Snrpn,Snurf,Gm7367	Crx,Sepw1,Gltscr2,Obox1,Gltscr1,Obox3,Obox2,Obox5,Obox6,Ehd2,Crxos,Snord23,NA
chrX	106000008	107000343	chrX	16999808	18000096	-0.951704	-0.746002	13.5639	0.000591857	0.0631283	Atp7a,Pgk1,Cysltr1,Cox7b,Magt1,Lpar4,Zcchc5,Tlr13,Fnd3c2,Gm5127,Fndc3c1,Taf9b	Fundc1,Efhc2,Gm5073,Gm5123,Gm5755
chr16	88999952	90000555	chr16	11999631	13000528	-0.950651	-0.818809	13.2259	0.000680884	0.0675294	Krtap11-1,Krtap6-1,Krtap6-2,Krtap8-1,Tiam1,Krtap6-5,Krtap22-2,Krtap7-1,Krtap21-1,Krtap20-2,Gm10229,Gm10228,Krtap6-3	Shisa9,1700003L19Rik,Gm6327
chr4	82999976	84000387	chr4	12000620	13000042	-0.946878	-0.526718	16.606	0.000174765	0.0332612	Ttc39b,Snapc3,Psip1,Ccdc171,Frem1,Gm11413,NA	Fam92a,Rbm12b1,Rbm12b2,Triqk,Tmem67
chr11	74999854	75999879	chr11	7000536	8000011	-0.94682	-0.71605	12.6762	0.00085696	0.0764678	Crk,Doc2b,Hic1,Myo1c,Pitpna,Serpinf2,Inpp5k,Serpinf1,Ywhae,Rpa1,Smg6,Dph1,Prpf8,Wdr81,Slc43a2,Rtn4rl1,Ovca2,Rilp,Smyd4,Tlcd2,Scarf1,Rph3al,Mir22,Mir132,Mir212,Mir22hg,Mir3971,NA	Igfbp1,Igfbp3,Adcy1,Gm11985
chr10	92999081	94000020	chr10	10000017	10999968	-0.94324	-1.18132	11.5763	0.00136894	0.0965739	Elk3,Hal,Lta4h,Metap2,Ntn4,Snrpf,Amdhd1,4933408J17Rik,4930471D02Rik,Vezt,Cdk17,Ccdc38,Usp44,Cfap54,Gm17745,Gm8580,Mir331,Mir1931,Gm15915	Grm1,Rab32,4930567K20Rik,Adgb,Gm5177
chrX	101999963	103000110	chrX	6000526	6999964	-0.941128	-0.865608	12.3091	0.00100074	0.0830657	Cited1,Phka1,Rps4x,1700018G05Rik,Pin4,Hdac8,Dmrtc1a,Dmrtc1c1,1700031F05Rik,1700011M02Rik,Ercc6l,Rgag4,Gm5126,Gm5166,Gm14858,Dmrtc1b,Gm9112,Gm9119,Dmrtc1c2,Nhsl2,NA,Gm14839	Bmp15,Nudt11,5430428K19Rik,Nudt10,AU022751,Shroom4,Ccnb3,Dgkk
chr5	97999922	98999540	chr5	20999925	22000181	-0.940563	-0.959269	11.9481	0.00116702	0.0891857	Fgf5,Prkg2,Antxr2,1700010H22Rik,1700007G11Rik,Prdm8,Bmp3,Mir703	Fgl2,Psmc2,Ptpn12,Reln,Dnajc2,Armc10,Pmpcb,Lrrc17,Ccdc146,Slc26a5,Gsap,Napepld,Fbxl13,Fam185a,Rpl31-ps21,Gm8539,NA
chr1	122999072	124000462	chr1	46999781	48000464	-0.940192	-0.744253	13.2296	0.000679843	0.0674816	Dpp10
chrX	87999938	88999989	chrX	7999762	8999955	-0.938281	-0.991055	11.5294	0.00139687	0.097505	Smek3-ps,Il1rapl1,Mir1906-2	Ebp,Rbm3,Suv39h1,Was,Porcn,Ftsj1,Ssxb1,Glod5,Rbm3os,Wdr13,B630019K06Rik,Tbc1d25,Slc38a5,Ssxb3,Ssx9,Ssxb10,Ssxb9,Ssxb2,Ssxb7,Ssxb5,Fthl17b,Fthl17c,Gm5751,Gm14459,Gm6592,Gm6787,Ssxb8,Gm9429,Ssxb6,Fthl17d,NA
chr7	123000347	123999552	chr7	34999817	36000321	-0.933972	-0.626285	15.3064	0.000291729	0.0449105	Aqp8,Rbbp6,Lcmt1,Arhgap17,Zkscan2,Tnrc6a,Slc5a11,Hs3st4,NA	Cebpa,Cebpg,Pepd,Slc7a9,Rhpn2,Slc7a10,Pdcd5,Gpatch1,Tdrd12,Cep89,E130304I02Rik,Faap24,Nudt19,Dpy19l3,Rgs9bp,Ankrd27,Wdr88,Lrp3,Zfp507,NA
chr7	104999328	105973571	chr7	13000062	14000022	-0.93397	-1.04383	11.6321	0.00133639	0.0957893	Apbb1,Cckbr,Tpp1,Timm10b,Hpx,Ilk,Smpd1,Taf10,Mrpl17,Trim3,Olfr690,Fam160a2,Arfip2,9130208D14Rik,Rrp8,Prkcdbp,Cnga4,Dchs1,Olfr684,Gm4972,Olfr675,Olfr685,Olfr692,Olfr677,Olfr689,Olfr678,Olfr679,Olfr683,Olfr691,Olfr686,Olfr676,Olfr688,Olfr681,Gm15645,Olfr687,Gm4070,Gm17757,Gm5901,NA	Lig1,Sult2a1,Trim28,Ube2m,Cabp5,Chmp2a,Bsph2,Mzf1,Vmn1r89,Vmn1r87,Zbtb45,Pla2g4c,Vmn1r85,6330408A02Rik,Bsph1,Sult2a4,Sult2a5,Sult2a2,Vmn1r86,Vmn1r88
chrX	84000112	85000139	chrX	16000261	16999811	-0.932784	-0.401678	17.0781	0.000145528	0.0297394	Dmd	Maoa,Ndp,Cypt1,Maob
chr7	86000165	86999709	chr7	14000019	14999959	-0.927658	-0.959933	12.4203	0.000954663	0.0812743	Folh1,Olfr294,Olfr298,Olfr293,Olfr299,Olfr301,Olfr304,Olfr309,Olfr310,Olfr305,Olfr307,Olfr297,Olfr303,Olfr292,Olfr308,Olfr295,Vmn2r75,Vmn2r77,Vmn2r79,Vmn2r78,Vmn2r76	Sult2a8,Obox7,Obox8,Vmn1r90,Sult2a3,Sult2a6,Sult2a7,Nlrp5-ps,NA
chr1	154000344	154999796	chr1	53999877	54999958	-0.922081	-1.09219	11.5313	0.00139578	0.097505	Cacna1e,4930452N14Rik,NA	Ccdc150,Sf3b1,Gtf3c3,Pgap1,Hecw2,Ankrd44
chr7	107999863	109000193	chr7	24000752	24999690	-0.919211	-1.00479	12.3579	0.00098025	0.082053	Olfr480,Eif3f,Nlrp10,Olfr479,Olfr485,Olfr487,Olfr517,Olfr504,Olfr506,Olfr518,Olfr498,Olfr493,Olfr510,Olfr495,Olfr509,Olfr486,Olfr492,Olfr490,Olfr484,Olfr513,Olfr512,Olfr516,Olfr514,Olfr488,Olfr482,Olfr478,Olfr483,Olfr491,Olfr494,Olfr497,Olfr502,Olfr507,Olfr508,Olfr481,Olfr503,Olfr519,Gm4199	Cd79a,Rabac1,Kcnn4,Arhgef1,Plaur,Rps19,Xrcc1,Zfp61,Zfp93,Zfp94,Ceacam10,Zfp108,Zfp235,Zfp111,Tex101,Zfp109,Zfp112,Ethe1,Cd177,Tescl,Dmrtc2,Smg9,Lypd3,Lypd5,Zfp575,Vmn1r183,Zfp180,Irgc1,Irgq,Gm4763,Zfp114,Zfp428,Phldb3,BC049730,Lypd4,Gm4881,Atp1a3,Cadm4,Gm1096,V1rd19,Pinlyp,Gm4598,Gm19733,NA
chr1	85000173	86000096	chr1	4000074	4999666	-0.918028	-0.760338	15.1683	0.000308279	0.0460653	Cab39,Sp100,Itm2c,4933407L21Rik,Sp110,Gpr55,A630001G21Rik,A530032D15Rik,Sp140,C130026I21Rik,A530040E14Rik,Gm7592,Gm7609,Gm2427,Gm2619,Gm2666,NA,Gm10552	Lypla1,Rp1,Sox17,Tcea1,Mrpl15,Rgs20,Gm19860
chr3	90999816	91999990	chr3	12000058	13000579	-0.917424	-0.223729	18.2492	9.30307e-05	0.0229222	9130204L05Rik,4930529C04Rik,Gm7166
chrX	101000116	101999966	chrX	18000093	18999595	-0.907543	-0.719793	14.853	0.000349873	0.0487479	Slc7a3,Cxcr3,Gjb1,Il2rg,Itgb1bp2,Nono,Foxo4,Snx12,Zmym3,Med12,Tex11,Ogt,Gm4779,Gm614,Nlgn3,Taf1,8030474K03Rik,Nhsl2,Gm19763	Kdm6a,Dusp21,4930578C19Rik
chrX	97000143	98000082	chrX	18999592	19999988	-0.901833	-0.66029	13.1195	0.000711748	0.0691064	Pgr15l,Eda2r	BC049702,Mir221,Mir222,LOC100503338
chr8	116000004	116999980	chr8	33999199	34999727	-0.901428	-1.01231	12.0139	0.00113464	0.0875811	Cmc2,Gcsh,1700030J22Rik,Cenpn,Dynlrb2,Cdyl2,Pkd1l2,4930563M20Rik,Atmin	Tnks,Dctn6,Saraf,Leprotl1,Mboat4,Gm4889,Dusp4,B930018H19Rik,NA
chrX	85000136	86000027	chrX	21000035	22000263	-0.89599	-0.27217	17.7371	0.000113004	0.0261364	Dmd,Gk,Tab3,5430427O19Rik,Fthl17a,Gm14762	Agtr2,Slc6a14,Zfp300,Spaca5,Zfp182,Gm5124,Ssxa1,Gm6938,4930453H23Rik
chrX	133999896	134999887	chrX	10999643	11999943	-0.895537	-0.627487	14.2556	0.000445646	0.0547692	Gla,Btk,Drp2,Rpl36a,Timm8a1,Hnrnph2,Armcx2,Tmem35a,Armcx3,Arl13a,Taf7l,B230119M05Rik,Armcx1,Nxf2,Cenpi,Cstf2,Trmt2b,Zmat1,Nox1,Armcx6,Xkrx,Gm10344,Armcx4,NA,Mir3112	H2al1j,H2al1e,H2al1a,H2al1b,H2al1c,H2al1d,H2al1f,H2al1g,H2al1h,H2al1i
chr11	98999901	100000009	chr11	96000000	96999815	-0.889532	2.72777	30.3282	7.8596e-05	0.0207819	Ccr7,Igfbp4,Krt10,Krt27,Krtap9-1,Top2a,Smarce1,Krtap3-3,Krtap3-2,Krt20,Krtap4-2,Krtap4-6,Krtap4-13,Krtap3-1,Krtap1-5,Krt25,Krtap31-1,Krt28,Krtap2-4,Krtap9-3,Krt24,Krtap4-7,Krtap17-1,Krt23,Tns4,Krt39,Krt222,Krt12,Krt26,Krt40,Gm11568,Krtap31-2,Krtap1-3,Krtap4-16,Krtap9-5,Gm11555,Krtap1-4,Krtap4-1,Krtap4-8,Krtap4-9,Gm11596,Gm11569,Gm11554,Gm11564,Gm11567,Gm11565,Gm11563,Gm11595,Gm11938,Gm11937,Gm115…	Atp5g1,Cbx1,Gip,Hoxb1,Hoxb13,Hoxb3,Hoxb4,Hoxb5,Hoxb6,Hoxb7,Hoxb8,Hoxb9,Nfe2l1,Snf8,Copz2,2010300F17Rik,Snx11,Calcoco2,Skap1,Sp2,Cdk5rap3,Pnpo,Hoxb2,Igf2bp1,Gm53,Prr15l,Ttll6,Ube2z,D030028A08Rik,Mir152,Mir196a-1,Gm11538,Gm11517,Mir10a,Gm11529,Gm11525
chrX	101000116	101999966	chrX	14999972	16000264	-0.88831	-0.687377	13.0101	0.000745002	0.0708944	Slc7a3,Cxcr3,Gjb1,Il2rg,Itgb1bp2,Nono,Foxo4,Snx12,Zmym3,Med12,Tex11,Ogt,Gm4779,Gm614,Nlgn3,Taf1,8030474K03Rik,Nhsl2,Gm19763	Ppp1r2-ps9,Gm14517
chr7	103000207	104000808	chr7	17999928	18999849	-0.885589	-1.02051	11.609	0.00134977	0.0958931	Usp17lc,Hbb-b1,Hbb-bh1,Hbb-y,Olfr65,Olfr64,Olfr66,Olfr67,Olfr68,Olfr69,Olfr598,Olfr597,Olfr591,Olfr605,Olfr624,Olfr594,Olfr601,Olfr633,Olfr593,Olfr611,Olfr599,Olfr608,Olfr583,Olfr620,Olfr629,Olfr617,Olfr631,Olfr600,Olfr618,Olfr589,Olfr582,Olfr584,Olfr603,Olfr619,Olfr615,Olfr610,Olfr609,Olfr622,Olfr585,Olfr606,Olfr630,Olfr616,Olfr613,Olfr586,Olfr635,Olfr632,Olfr623,Olfr628,Usp17ld,Olfr592,Olfr243,…	Sycp1-ps1,Pglyrp1,Psg17,Psg18,Psg19,Psg23,Ceacam12,Ceacam13,Psg21,Psg25,Psg28,Igfl3,Ccdc61,Mypop,Psg22,Mill2,Mill1,Nanos2,Nova2,Psg20,Psg27,Psg26
chr5	106000159	107000002	chr5	32999887	34000028	-0.881557	-0.5777	14.8941	0.000344128	0.0485139	Cdc7,Zfp644,Barhl2,4930458A03Rik,Hfm1,NA	Ctbp1,Fgfr3,Slbp,Slc5a1,Tacc3,Ywhah,Nelfa,Letm1,Maea,Tmem129,Uvssa,Fam53a,Spon2,Whsc1,Nat8l,Gm1673,Gm9903,Nkx1-1,NA
chr1	154999793	155999843	chr1	56999973	57999986	-0.86563	-0.850414	11.924	0.00117908	0.0895191	Mr1,Ier5,Lhx4,Xpr1,Stx6,Acbd6,Cep350,Qsox1,BC034090,Gm5532,NA	Kctd18,Spats2l,9430016H08Rik,Sgol2a,Tyw5,1700066M21Rik,4930558J18Rik,BC055402
chrX	101999963	103000110	chrX	14999972	16000264	-0.862523	-0.96301	11.4623	0.00143795	0.0994172	Cited1,Phka1,Rps4x,1700018G05Rik,Pin4,Hdac8,Dmrtc1a,Dmrtc1c1,1700031F05Rik,1700011M02Rik,Ercc6l,Rgag4,Gm5126,Gm5166,Gm14858,Dmrtc1b,Gm9112,Gm9119,Dmrtc1c2,Nhsl2,NA,Gm14839	Ppp1r2-ps9,Gm14517
chr7	59999841	61000236	chr7	9999945	10999880	-0.860734	-0.304191	19.11	6.73491e-05	0.0193197	Snrpn,Snurf,Gm7367	Zik1,Vmn1r70,Vmn1r67,Vmn1r66,Nlrp4b,Vmn1r69,Vmn1r71,Vmn2r52,Nlrp4d,Vmn2r50,Zscan4a,Vmn1r68,Zscan4b,Gm7789,Vmn2r51
chr7	123000347	123999552	chr7	54000217	54999945	-0.859303	-0.556523	14.8677	0.000347805	0.0486414	Aqp8,Rbbp6,Lcmt1,Arhgap17,Zkscan2,Tnrc6a,Slc5a11,Hs3st4,NA	Luzp2,Gm19549
chrX	95000673	96000140	chrX	18000093	18999595	-0.857443	-0.701801	12.3445	0.000985828	0.0821838	Asb12,Amer1,Las1l,1700010D01Rik,Arhgef9,Zc4h2,Spin4,Zc3h12b,Gm19691	Kdm6a,Dusp21,4930578C19Rik
chrX	101000116	101999966	chrX	13999848	14999975	-0.85262	-0.548409	14.9923	0.000330817	0.0475871	Slc7a3,Cxcr3,Gjb1,Il2rg,Itgb1bp2,Nono,Foxo4,Snx12,Zmym3,Med12,Tex11,Ogt,Gm4779,Gm614,Nlgn3,Taf1,8030474K03Rik,Nhsl2,Gm19763	H2al1n
chr7	107999863	109000193	chr7	53000000	54000220	-0.851858	0.706921	33.2845	5.90872e-07	0.000925925	Olfr480,Eif3f,Nlrp10,Olfr479,Olfr485,Olfr487,Olfr517,Olfr504,Olfr506,Olfr518,Olfr498,Olfr493,Olfr510,Olfr495,Olfr509,Olfr486,Olfr492,Olfr490,Olfr484,Olfr513,Olfr512,Olfr516,Olfr514,Olfr488,Olfr482,Olfr478,Olfr483,Olfr491,Olfr494,Olfr497,Olfr502,Olfr507,Olfr508,Olfr481,Olfr503,Olfr519,Gm4199
chr13	71999894	73000376	chr13	6999501	8000109	-0.849104	0.0615486	18.8452	7.43468e-05	0.0205169	Irx2,D730050B12Rik,Gm20554,NA
chr8	59000115	60000017	chr8	15999916	16999987	-0.844769	0.406481	25.4564	7.134e-06	0.0047521		Csmd1,Mir3106
chrX	99000368	100000800	chrX	16999808	18000096	-0.843692	-0.630969	13.7478	0.00054865	0.0607166	Eda,Efnb1,Pja1,Stard8,Tmem28,Gm14812,Gm14816	Fundc1,Efhc2,Gm5073,Gm5123,Gm5755
chr7	123999549	124999976	chr7	51000116	51999481	-0.843359	-0.25669	18.3977	8.79576e-05	0.0221176	3100003L05Rik,Hs3st4,Gm16496	Gas2,Svip,Slc17a6,Ano5,Gm9354,Fancf
chrX	76000102	76999889	chrX	7999762	8999955	-0.842643	-0.383381	14.4779	0.000407136	0.0521468	Cldn34d,Cldn34b3,Cldn34b4	Ebp,Rbm3,Suv39h1,Was,Porcn,Ftsj1,Ssxb1,Glod5,Rbm3os,Wdr13,B630019K06Rik,Tbc1d25,Slc38a5,Ssxb3,Ssx9,Ssxb10,Ssxb9,Ssxb2,Ssxb7,Ssxb5,Fthl17b,Fthl17c,Gm5751,Gm14459,Gm6592,Gm6787,Ssxb8,Gm9429,Ssxb6,Fthl17d,NA
chr13	100000155	100999677	chr13	12000060	12999035	-0.838888	-0.35759	13.4814	0.0006124	0.0641629	Cdk7,Naip1,Naip2,Naip5,Naip6,Ocln,Rad17,Serf1,Smn1,Gtf2h2,Cenph,Mrps36,Slc30a5,Ccdc125,Mccc2,Taf9,Marveld2,Ccnb1,Bdp1,Gm10257,NA	Actn2,Prl2c2,Prl2c3,Ryr2,Lgals8,Ero1lb,Edaradd,Heatr1,Mtr,Gm10336,Gm5445,Gpr137b-ps,NA
chr7	59999841	61000236	chr7	10999877	11999844	-0.835265	-0.83428	11.43	0.00145816	0.0999247	Snrpn,Snurf,Gm7367	Vmn1r73,Vmn1r76,Vmn1r74,Vmn1r75,Zscan4c,Vmn1r72,Zscan4d,Gm6909,Gm6929,Zscan4e,Zscan4f,NA
chr7	59999841	61000236	chr7	32999900	34000486	-0.834971	0.265759	24.8345	8.80292e-06	0.00530291	Snrpn,Snurf,Gm7367	Scgb2b26,Scgb2b24,Scgb2b23-ps,Scgb1b19,Scgb2b20,Scgb2b19,Scgb1b20,Gm6003,Scgb2b21,Scgb2b17,Scgb1b17,Scgb2b18,Scgb1b24
chrX	85000136	86000027	chrX	6000526	6999964	-0.832932	-0.250307	13.5786	0.000604333	0.0635779	Dmd,Gk,Tab3,5430427O19Rik,Fthl17a,Gm14762	Bmp15,Nudt11,5430428K19Rik,Nudt10,AU022751,Shroom4,Ccnb3,Dgkk
chr7	107999863	109000193	chr7	39999808	41000012	-0.830417	-0.0872145	16.2783	0.000198636	0.0361651	Olfr480,Eif3f,Nlrp10,Olfr479,Olfr485,Olfr487,Olfr517,Olfr504,Olfr506,Olfr518,Olfr498,Olfr493,Olfr510,Olfr495,Olfr509,Olfr486,Olfr492,Olfr490,Olfr484,Olfr513,Olfr512,Olfr516,Olfr514,Olfr488,Olfr482,Olfr478,Olfr483,Olfr491,Olfr494,Olfr497,Olfr502,Olfr507,Olfr508,Olfr481,Olfr503,Olfr519,Gm4199	Vstm2b,4933402C06Rik,4930433I11Rik,A230077H06Rik,Gm6851
chr7	121999957	123000350	chr7	45000106	46000108	-0.829209	-0.320916	15.284	0.000294339	0.0451124	Prkcb,Plk1,Rbbp6,Ern2,Ubfd1,Cacng3,Dctn5,Ears2,Chp2,Ndufab1,4930413G21Rik,Gga2,Palb2	Bax,Bcat2,Car11,Cd37,Dbp,Emp3,Fcgrt,Flt3l,Ftl1,Fut1,Fut2,Grin2d,Gys1,Hrc,Kcna7,Lhb,Ppp1r15a,Nucb1,Cyth2,Rpl18,Rras,Ruvbl2,Snrnp70,Tead2,Rpl13a,Lin7b,Rps11,Snord33,Snord32a,Snord34,Snord35a,Snord35b,Abcc6,Dkkl1,Mtag2,Rcn3,Irf3,Sult2b1,Sec1,Sphk2,Fgf21,Tulp2,Syngr4,Prrg2,Hsd17b14,Nosip,Kdelr1,Trpm4,Pih1d1,Plekha4,Spaca4,Aldh16a1,Rasip1,Tmem143,0610005C13Rik,Dhdh,Slc17a7,Izumo1,Fam83e,Mamstr,Slc6a21…
chr11	100000006	100999961	chr11	33000232	34000074	-0.825319	-0.385631	14.4263	0.000415749	0.0526538	Cnp,Fkbp10,Gast,Kat2a,Hap1,Hcrt,Jup,Krt31,Krt13,Krt14,Krt15,Krt16,Krt17,Krt19,Krt32,Krt33b,Krt34,Krt36,Ptrf,Rab5c,Stat3,Stat5a,Stat5b,Eif1,Krt35,Dnajc7,P3h4,Klhl10,Nt5c3b,Krt42,Krt33a,Nkiras2,Ttc25,Hspb9,Ghdc,Dhx58,Acly,Krt9,Klhl11,Zfp385c,Kcnh4,NA	Fgf18,Kcnmb1,Npm1,Tlx3,Ranbp17,Kcnip1,Gabrp,D130052B06Rik,Gm12115
chr3	75000058	76000629	chr3	10999394	12000061	-0.824769	-0.413712	15.075	0.000320013	0.0470687	Serpini1,Pdcd10,Serpini2,Platr10,Golim4,Zbbx,Wdr49	Gm10745
chrX	85000136	86000027	chrX	16000261	16999811	-0.818787	-0.353084	16.0335	0.000218678	0.038074	Dmd,Gk,Tab3,5430427O19Rik,Fthl17a,Gm14762	Maoa,Ndp,Cypt1,Maob
chr17	81999880	83000052	chr17	19000251	20000314	-0.816685	-0.522476	14.0137	0.000491902	0.0578562	Gm6594	Vmn2r98,Vmn2r102,Vmn2r100,Vmn2r101,Vmn2r103,Vmn2r99
chr14	103999857	104999719	chr14	63000016	64000355	-0.812506	0.00216998	16.74	0.000165888	0.032236	Pou4f1,Rnf219,4930432J09Rik,D130009I18Rik,D130079A08Rik	Blk,Ctsb,Fdft1,Gata4,Sox7,Tdh,4930578I06Rik,Pinx1,2700070H01Rik,Defb30,Mtmr9,Fam167a,Xkr6,Rp1l1,Neil2,Defb42,Defb43,Defb47,Mir598
chr6	140999784	141999320	chr6	90000156	91000086	-0.812449	-0.375621	15.1449	0.000311176	0.0462692	Slco1a1,Slco1a4,Slco1b2,Pde3a,Slco1c1,Gm5724,Gm6614,Gm10400	Vmn1r51,Vmn1r49,Klf15,Slc41a3,Chst13,Zxdc,Aldh1l1,Vmn1r48,Vmn1r47,Vmn1r52,V1ra8,Vmn1r54,Vmn1r50,Vmn1r53,Iqsec1,BC048671,Uroc1,Cfap100,Ppp1r2-ps2,Gm15756,NA
chr1	96000572	96999757	chr1	29000147	29999642	-0.809626	-0.570654	12.4862	0.000928444	0.0801987	Slco6b1,1700063A18Rik,4930533P14Rik,Slco4c1,Panct2
chr7	124999973	125999511	chr7	34999817	36000321	-0.806294	-0.543724	12.0655	0.00110995	0.0869839	Il4ra,Il21r,Nsmce1,4933440M02Rik,4930571K23Rik,Kdm8,Gtf3c1,D430042O09Rik,Gsg1l	Cebpa,Cebpg,Pepd,Slc7a9,Rhpn2,Slc7a10,Pdcd5,Gpatch1,Tdrd12,Cep89,E130304I02Rik,Faap24,Nudt19,Dpy19l3,Rgs9bp,Ankrd27,Wdr88,Lrp3,Zfp507,NA
chr13	98999960	100000158	chr13	30000015	30999473	-0.805275	-0.427262	13.8	0.000536993	0.06005	Map1b,Cartpt,Ptcd2,2310020H05Rik,Mccc2,Mrps27,Zfp366,6430562O15Rik	Agtr1a,Irf4,Exoc2,Uqcrfs1,4930519D14Rik,Dusp22,Hus1b,Mboat1,NA
chr7	111999961	112999873	chr7	74000208	75000047	-0.804403	-0.119155	13.6534	0.000570401	0.0620336	Tead1,Dkk3,Parva,2310014F06Rik,Usp47,Rassf10,Mical2,Micalcl	St8sia2,Slco3a1,Gm20115
chr4	100000231	100999842	chr4	34000134	35000041	-0.804068	-0.116527	15.405	0.000280473	0.043811	Ror1,Cachd1,Ube2u	Cga,Slc35a1,Zfp292,Orc3,Smim8,Spaca1,Cfap206,Platr9,Rars2,Gm136,Mob3b,Akirin2,Gm20764
chr7	49999919	51000119	chr7	9999945	10999880	-0.801977	0.430059	26.9421	4.35149e-06	0.00333101	Nell1os,4933405O20Rik,Nell1	Zik1,Vmn1r70,Vmn1r67,Vmn1r66,Nlrp4b,Vmn1r69,Vmn1r71,Vmn2r52,Nlrp4d,Vmn2r50,Zscan4a,Vmn1r68,Zscan4b,Gm7789,Vmn2r51
chr7	85000010	86000168	chr7	17999928	18999849	-0.800889	-0.601533	11.7906	0.00124844	0.0923882	Vmn2r66,Vmn2r71,Vmn2r72,Vmn2r69,Vmn2r74,Vmn2r67,Vmn2r68,Vmn2r73,Vmn2r70	Sycp1-ps1,Pglyrp1,Psg17,Psg18,Psg19,Psg23,Ceacam12,Ceacam13,Psg21,Psg25,Psg28,Igfl3,Ccdc61,Mypop,Psg22,Mill2,Mill1,Nanos2,Nova2,Psg20,Psg27,Psg26
chr17	54999988	56000105	chr17	13000067	14000555	-0.799217	0.288044	16.9355	0.000166647	0.0322929	Shd,Ebi3,Adgre4,Pot1b,Ccdc94,Zfp119a,Stap2,Zfp959,St6gal2,Zfp119b,Fsd1,Vmn2r118,Gm16712	Afdn,Rnu6,Sod2,Tcp10b,Tcte2,Smok2a,2700054A10Rik,Smok2b,Smok4a,Unc93a,Gpr31b,Gm11166,Gm7168,Gm7356,Gm16050,Gm10512,Tcp10c
chr13	97999644	98999963	chr13	20999210	21999878	-0.796453	-0.29238	13.5981	0.000583563	0.0626779	Foxd1,Tmem174,Ankra2,1700024P04Rik,2310005E17Rik,Utp15,Arhgef28,Btf3,Fcho2,Tnpo1,Tmem171,Gm5453,Gm9828	Gpx5,Olfr263,Trim27,Zscan12,Aoah,Hist1h1b,Nkapl,Zkscan3,Gpx6,Zkscan8,Zfp184,Pom121l2,Olfr11,Olfr1359,Olfr1366,Olfr1367,Olfr1368,Olfr1370,Olfr1364,Olfr1361,Olfr1360,Olfr1362,Hist1h3h,Hist1h3i,Hist1h4j,Hist1h4k,Hist1h4n,Hist1h2ak,Hist1h2an,Hist1h2ap,Hist1h2bl,Hist1h2bm,Hist1h2bn,Hist1h2bp,Hist1h2ai,Pgbd1,Olfr1535,Zscan26,Zkscan4,Hist1h2ao,Hist1h2bq,Hist1h2br,Zfp389,Hist1h4m,Mir1983,Mir1896,NA
chr15	86000201	86999974	chr15	9999840	11000177	-0.790668	-0.693259	11.6273	0.00133921	0.0958703	Celsr1,Gramd4,Cerk,Tbc1d22a	Amacr,Prlr,Rad1,Brix1,4930556M19Rik,Rai14,Ttc23l,Dnajc21,C1qtnf3,Agxt2,Gm10389,Gm19276,NA
chr7	84000037	85000013	chr7	17999928	18999849	-0.79038	-0.59005	12.3667	0.000976586	0.082053	Arnt2,Fah,Zfand6,Abhd17c,2610206C17Rik,Cemip,Vmn2r66,Olfr291,Olfr290,Gm6155,Vmn2r65,Gm2115	Sycp1-ps1,Pglyrp1,Psg17,Psg18,Psg19,Psg23,Ceacam12,Ceacam13,Psg21,Psg25,Psg28,Igfl3,Ccdc61,Mypop,Psg22,Mill2,Mill1,Nanos2,Nova2,Psg20,Psg27,Psg26
chr11	100000006	100999961	chr11	31999865	33000235	-0.790347	0.0753915	15.4925	0.000270877	0.0430399	Cnp,Fkbp10,Gast,Kat2a,Hap1,Hcrt,Jup,Krt31,Krt13,Krt14,Krt15,Krt16,Krt17,Krt19,Krt32,Krt33b,Krt34,Krt36,Ptrf,Rab5c,Stat3,Stat5a,Stat5b,Eif1,Krt35,Dnajc7,P3h4,Klhl10,Nt5c3b,Krt42,Krt33a,Nkiras2,Ttc25,Hspb9,Ghdc,Dhx58,Acly,Krt9,Klhl11,Zfp385c,Kcnh4,NA	Rhbdf1,Hba-a1,Hba-x,Il9r,Nprl3,Nsg2,Stk10,Efcab9,Smim23,Snrnp25,Fbxw11,Gm12108,Hba-a2,Hbq1a,Mpg,Sh3pxd2b,Ubtd2,Hbq1b,NA
chr8	59000115	60000017	chr8	14999809	15999919	-0.789441	0.255231	21.9185	2.42424e-05	0.0101374		Myom2,Kbtbd11,Csmd1,Arhgef10,BB014433
chr8	72999723	74000036	chr8	14999809	15999919	-0.788386	-0.0239818	18.6697	7.94008e-05	0.0209149	Large1,Mir28b	Myom2,Kbtbd11,Csmd1,Arhgef10,BB014433
chrX	85000136	86000027	chrX	18000093	18999595	-0.786179	-0.342341	14.774	0.000361191	0.0493421	Dmd,Gk,Tab3,5430427O19Rik,Fthl17a,Gm14762	Kdm6a,Dusp21,4930578C19Rik
chr3	73999395	75000061	chr3	10999394	12000061	-0.785262	-0.0586641	15.7088	0.000248591	0.0411505	Gm20356,LOC100861784	Gm10745
chrX	99000368	100000800	chrX	9999812	10999646	-0.784421	-0.0910875	13.9261	0.000509883	0.0589158	Eda,Efnb1,Pja1,Stard8,Tmem28,Gm14812,Gm14816	Otc,Rpgr,Tspan7,Srpx,Mid1ip1,4933416E14Rik
chrX	108000499	109000008	chrX	16000261	16999811	-0.781771	-0.630396	11.4792	0.00142749	0.0988913	2810403D21Rik,Gm378,Brwd3	Maoa,Ndp,Cypt1,Maob
chr6	135999779	137000312	chr6	86999990	87999908	-0.779255	0.23238	14.6142	0.000428318	0.0532717	Arhgdib,Grin2b,Gucy2c,Mgp,Atf7ip,Wbp11,Plbd1,Erp27,Pde6h,Art4,H2afj,BC049715,Hist4h4,Smco3,Gm8994,E330021D16Rik	Bmp10,Cnbp,Gfpt1,D6Ertd527e,Copg1,Gp9,Nfu1,Isy1,Prokr1,Efcc1,Gkn1,Gkn2,Gkn3,Antxr1,Rab43,Aplf,Arhgap25,Hmces,H1fx,Aak1,E230015B07Rik,Gm5577,Gm5879,1810020O05Rik,NA
chr7	104000805	104999331	chr7	51999478	53000003	-0.778785	0.529262	23.2453	1.52017e-05	0.00739033	Usp17la,Trim30a,Olfr653,4931431F19Rik,Trim12a,Trim6,Trim34a,Trim30d,Gm4887,Ubqln3,Ubqlnl,Olfm5,Trim30b,Olfr671,Olfr663,Olfr645,Olfr657,Olfr642,Olfr654,Olfr661,Olfr648,Olfr672,Olfr651,Olfr665,Olfr655,Olfr640,Olfr669,Olfr652,Olfr658,Olfr659,Olfr649,Olfr646,Olfr668,Olfr667,Olfr641,Olfr656,Olfr643,Olfr639,Olfr666,Olfr638,Olfr644,Trim12c,Usp17lb,Olfr670,Trim34b,Trim30c,Gm15133,Trim30e-ps1,Usp17le,Trim…	Svip,1700015G11Rik
chr5	116000076	117000051	chr5	37000033	37999900	-0.777861	-0.285816	11.6557	0.00132292	0.0952714	Cit,Prkab1,Srrm4,4930562A09Rik,Srrm4os,Hspb8,Ccdc60,C330018A13Rik,Tmem233,Gm13842	Crmp1,Msx1,Evc,Stk32b,Evc2,Jakmip1,Msx1os,Cytl1,Gm5107,Gm1043,Gm20052
chr4	144000064	145000144	chr4	137999870	138999993	-0.776478	0.709678	26.1472	5.66123e-06	0.00404319	Dhrs3,1700012P22Rik,Pramef12,Pramef12os,C87977,Oog3,Aadacl3,Gm436,Vps13d,Gm438,Pramel4,Oog2,9430007A20Rik,Pramel5,Gm13119,Gm13177,Gm13178,Gm13128,Gm13125,Gm13124,Gm9944,Gm13102,Gm13123	Ddost,Hp1bp3,Kif17,Pla2g2a,Pla2g2c,Pla2g2d,Pla2g5,Pla2g2e,Pla2g2f,Camk2n1,Rnf186,Mul1,Pink1,Cda,Otud3,Vwa5b1,Tmco4,Ubxn10,Eif4g3,Sh2d5,Fam43b
chrX	86000024	87000998	chrX	18999592	19999988	-0.773662	-0.494223	13.1733	0.00069596	0.068534	Nr0b1,Samt3,Gm41,Il1rapl1,Mageb4	BC049702,Mir221,Mir222,LOC100503338
chrX	99000368	100000800	chrX	10999643	11999943	-0.773349	-0.0733451	14.6866	0.000374151	0.0502721	Eda,Efnb1,Pja1,Stard8,Tmem28,Gm14812,Gm14816	H2al1j,H2al1e,H2al1a,H2al1b,H2al1c,H2al1d,H2al1f,H2al1g,H2al1h,H2al1i
chr8	91000209	91999720	chr8	14000058	14999812	-0.771713	-0.475733	12.1169	0.00108589	0.0862694	Aktip,Irx3,Rbl2,Fto,Chd9,Rpgrip1l,4831440D22Rik	Cln8,Erich1,Arhgef10,Dlgap2,NA
chr7	106999824	107999866	chr7	24000752	24999690	-0.766047	-0.655791	11.5153	0.00140544	0.0978316	Olfr17,Olfr2,Ppfibp2,Syt9,Rbmxl2,5330417H12Rik,Nlrp14,Olfml1,Ovch2,Olfr467,Olfr470,Olfr469,Olfr474,Olfr716,Olfr472,Olfr473,Olfr715,Olfr476,Olfr477,Olfr714,Olfr713,Cyb5r2,Gm10081,Olfr471	Cd79a,Rabac1,Kcnn4,Arhgef1,Plaur,Rps19,Xrcc1,Zfp61,Zfp93,Zfp94,Ceacam10,Zfp108,Zfp235,Zfp111,Tex101,Zfp109,Zfp112,Ethe1,Cd177,Tescl,Dmrtc2,Smg9,Lypd3,Lypd5,Zfp575,Vmn1r183,Zfp180,Irgc1,Irgq,Gm4763,Zfp114,Zfp428,Phldb3,BC049730,Lypd4,Gm4881,Atp1a3,Cadm4,Gm1096,V1rd19,Pinlyp,Gm4598,Gm19733,NA
chr12	115999777	116999848	chr12	61999731	63000248	-0.764244	-0.294857	11.9239	0.00117913	0.0895191	Ptprn2,Vipr2,Esyt2,Zfp386,Ncapg2,Wdr60,D430020J02Rik,Gm6750,Ighv1-85,Ighv1-86,NA	Spanxn4
chr7	53000000	54000220	chr7	9999945	10999880	-0.763638	0.347816	18.1633	9.61047e-05	0.023443		Zik1,Vmn1r70,Vmn1r67,Vmn1r66,Nlrp4b,Vmn1r69,Vmn1r71,Vmn2r52,Nlrp4d,Vmn2r50,Zscan4a,Vmn1r68,Zscan4b,Gm7789,Vmn2r51
chr7	86000165	86999709	chr7	25999990	26999990	-0.760188	-0.590144	11.702	0.00129683	0.0943199	Folh1,Olfr294,Olfr298,Olfr293,Olfr299,Olfr301,Olfr304,Olfr309,Olfr310,Olfr305,Olfr307,Olfr297,Olfr303,Olfr292,Olfr308,Olfr295,Vmn2r75,Vmn2r77,Vmn2r79,Vmn2r78,Vmn2r76	Cyp2a4,Cyp2a5,Cyp2b13,Cyp2b19,Cyp2b9,Cyp2g1,Vmn1r185,Nlrp9a,Cyp2a22,Nlrp4a,Cyp2b23,Nlrp9c,Vmn1r184
chr7	59999841	61000236	chr7	17999928	18999849	-0.760119	-0.15065	14.471	0.000408284	0.0521636	Snrpn,Snurf,Gm7367	Sycp1-ps1,Pglyrp1,Psg17,Psg18,Psg19,Psg23,Ceacam12,Ceacam13,Psg21,Psg25,Psg28,Igfl3,Ccdc61,Mypop,Psg22,Mill2,Mill1,Nanos2,Nova2,Psg20,Psg27,Psg26
chr7	103000207	104000808	chr7	39999808	41000012	-0.756047	-0.0953646	13.0649	0.000728147	0.0699147	Usp17lc,Hbb-b1,Hbb-bh1,Hbb-y,Olfr65,Olfr64,Olfr66,Olfr67,Olfr68,Olfr69,Olfr598,Olfr597,Olfr591,Olfr605,Olfr624,Olfr594,Olfr601,Olfr633,Olfr593,Olfr611,Olfr599,Olfr608,Olfr583,Olfr620,Olfr629,Olfr617,Olfr631,Olfr600,Olfr618,Olfr589,Olfr582,Olfr584,Olfr603,Olfr619,Olfr615,Olfr610,Olfr609,Olfr622,Olfr585,Olfr606,Olfr630,Olfr616,Olfr613,Olfr586,Olfr635,Olfr632,Olfr623,Olfr628,Usp17ld,Olfr592,Olfr243,…	Vstm2b,4933402C06Rik,4930433I11Rik,A230077H06Rik,Gm6851
chr4	76999491	78000001	chr4	16000104	16999986	-0.756042	-0.0849824	16.8598	0.000158354	0.0312001	NA	Ripk2,Osgin2,A530072M11Rik
chr1	192000060	192999757	chr1	117999993	118999992	-0.754901	-0.306247	13.8722	0.000521292	0.0592446	Kcnh1,Traf5,1700065J18Rik,Rcor3,Sertad4,Hhat,A730013G03Rik,Syt14,Gm10516,Gm3934,Gm15867	Gli2,Tsn,Nifk,2900060B14Rik,Clasp1,Tfcp2l1
chr7	53000000	54000220	chr7	10999877	11999844	-0.754273	-0.034704	16.1467	0.000209157	0.0372007		Vmn1r73,Vmn1r76,Vmn1r74,Vmn1r75,Zscan4c,Vmn1r72,Zscan4d,Gm6909,Gm6929,Zscan4e,Zscan4f,NA
chr6	83999953	84999998	chr6	43000104	44000253	-0.752008	-0.305708	13.3717	0.000640862	0.0650501	Dysf,Exoc6b,Cyp26b1,Gm10445	Nobox,Olfr13,Olfr47,Tpk1,Arhgef5,Olfr437,Olfr434,Olfr435,Olfr237-ps1,Olfr441,9430018G01Rik,NA
chrX	99000368	100000800	chrX	6999961	7999765	-0.746982	-0.333216	12.3216	0.000995418	0.082784	Eda,Efnb1,Pja1,Stard8,Tmem28,Gm14812,Gm14816	Akap4,Clcn5,Gata1,Hdac6,Kcnd1,Pim2,Plp2,Foxp3,Syp,Timm17b,Slc35a2,Pcsk1n,Prickle3,Pqbp1,Magix,Wdr45,Praf2,Ccdc22,Otud5,Gripap1,Ppp1r3f,Ccdc120,Usp27x,Cacna1f,2010204K13Rik,Ppp1r3fos,Ccnb3,Gpkow,Tfe3,Eras,Mir188,Mir362,Mir500,Mir532,Mir501,Gm14379,Mir1198
chr8	121000308	121999915	chr8	71999780	72999726	-0.746286	0.412328	18.7977	7.56804e-05	0.0205169	Car5a,Foxc2,Foxl1,Foxf1,Slc7a5,Banp,Jph3,Map1lc3b,Fendrr,1700030M09Rik,1700018B08Rik,Fbxo31,Zcchc14,Mthfsd,Klhdc4,BC048644,NA	Ap1m1,Eps15l1,F2rl3,Klf2,Large1,Rab8a,Sin3b,Cherp,Smim7,Fam32a,Med26,Cyp4f18,1700030K09Rik,Calr3,Tmem38a,Hsh2d,Cib3,Olfr374,Olfr373,Slc35e1,Nwd1,Tpm4,Olfr372,Gm17435,NA
chr18	78000829	79000018	chr18	12999976	13999839	-0.746265	-0.244073	11.8363	0.00122418	0.091251	Slc14a2,Slc14a1,Setbp1,Siglec15,Epg5	Hrh4,Zfp521
chr4	153000064	153999626	chr4	137999870	138999993	-0.745277	0.7346	20.3991	4.59298e-05	0.0150908	Dffb,A430005L14Rik,Ajap1,Cep104,BC039966	Ddost,Hp1bp3,Kif17,Pla2g2a,Pla2g2c,Pla2g2d,Pla2g5,Pla2g2e,Pla2g2f,Camk2n1,Rnf186,Mul1,Pink1,Cda,Otud3,Vwa5b1,Tmco4,Ubxn10,Eif4g3,Sh2d5,Fam43b
chr8	87000010	87999969	chr8	9999570	11000735	-0.743404	-0.49697	12.229	0.00103536	0.0843699	Cbln1,Zfp423,4933402J07Rik,Gm10637,Gm2694,Gm19872	Tnfsf13b,4833411C07Rik,Myo16,B930025P03Rik,Irs2,3930402G23Rik
chr7	93999985	95000021	chr7	42999917	43999962	-0.742597	-0.297656	12.9427	0.000766274	0.0723226		Cd33,Klk1b9,Klk1b7-ps,Klk1b11,Klk1b1,Klk1b8,Klk6,Klk7,Klk11,Klk4,Klk5,Klk12,Klk10,Zfp715,Nkg7,Ceacam18,4931406B18Rik,Cldnd2,Zfp819,Vsig10l,Siglece,Klk9,Etfb,Iglon5,Zfp658,Zfp719,Siglecf,Lim2,Ctu1,Siglecg,Klk8,Klk15,Klk14,Klk13,Gm9268,Zfp936,Gm2329,Gm17768,EU599041,2310002F09Rik
chrX	87000995	87999941	chrX	16999808	18000096	-0.742164	-0.361861	12.9309	0.000770091	0.0724853	Il1rapl1	Fundc1,Efhc2,Gm5073,Gm5123,Gm5755
chr13	88000417	89000060	chr13	39000010	39999521	-0.740353	-0.290124	11.9242	0.00117897	0.0895191	Edil3,Gm8526
chr7	85000010	86000168	chr7	42000114	42999920	-0.739104	0.291508	18.4453	8.63923e-05	0.0220152	Vmn2r66,Vmn2r71,Vmn2r72,Vmn2r69,Vmn2r74,Vmn2r67,Vmn2r68,Vmn2r73,Vmn2r70	4933421I07Rik,Zfp976,Gm5593,Zfp141,Zfp975,Vmn2r63,Vmn2r62,Vmn2r59,Vmn2r-ps60,Zfp977,Vmn2r61,Vmn2r60,Gm2381,Gm17768
chr15	86000201	86999974	chr15	8000792	9000623	-0.739013	-0.484126	11.7364	0.00127781	0.0935583	Celsr1,Gramd4,Cerk,Tbc1d22a	Slc1a3,Nipbl,2410089E03Rik,Nup155,Ranbp3l,Wdr70
chr11	96000000	96999815	chr11	54999569	55999716	-0.736715	-0.0712536	13.4745	0.000614151	0.0641723	Atp5g1,Cbx1,Gip,Hoxb1,Hoxb13,Hoxb3,Hoxb4,Hoxb5,Hoxb6,Hoxb7,Hoxb8,Hoxb9,Nfe2l1,Snf8,Copz2,2010300F17Rik,Snx11,Calcoco2,Skap1,Sp2,Cdk5rap3,Pnpo,Hoxb2,Igf2bp1,Gm53,Prr15l,Ttll6,Ube2z,D030028A08Rik,Mir152,Mir196a-1,Gm11538,Gm11517,Mir10a,Gm11529,Gm11525	Anxa6,Atox1,Glra1,Gm2a,Sparc,G3bp1,Ccdc69,Slc36a1os,Slc36a3,Slc36a1,Fat2,Slc36a2,Gm12238,Gm19911,NA
chr5	117000048	118000270	chr5	37000033	37999900	-0.734515	-0.264523	13.6401	0.000573532	0.0621788	Nos1,Pebp1,Wsb2,Suds3,Rfc5,Vsig10,Fbxo21,Taok3,Ksr2,Gm15728,Gm19648	Crmp1,Msx1,Evc,Stk32b,Evc2,Jakmip1,Msx1os,Cytl1,Gm5107,Gm1043,Gm20052
chr12	107000031	108000002	chr12	85999337	86999834	-0.734277	0.866326	15.0227	0.000578515	0.0625128	Bcl11b,3110018I06Rik,4930465M20Rik,NA	Tgfb3,Esrrb,Angel1,Gpatch2l,Ift43,Cipc,Vash1,Irf2bpl,Zdhhc22,Ttll5,Gm805,Lrrc74a,NA
chr7	47000174	48000058	chr7	5000082	5999992	-0.7296	0.178996	17.0469	0.000147296	0.0299682	Ptpn5,Tmem86a,Spty2d1,Mrgpra1,Mrgpra3,Mrgpra2b,Mrgpra4,Mrgpra6,Mrgpra9,Mrgpra2a	Epn1,Rasl2-9,U2af2,Fiz1,Zfp524,Zfp580,Vmn1r58,Vmn1r56,Vmn1r62,Vmn1r63,Rfpl4,Ccdc106,Nlrp2,Gm5065,Zfp865,Vmn1r55,Vmn1r59,Vmn1r64,Vmn1r60,Vmn1r61,Zfp784,Vmn1r57,Vmn2r28,NA
chrX	140995874	142000102	chrX	118999920	120000379	-0.725991	0.451736	18.4016	8.78288e-05	0.0221176	Col4a5,Irs4,Col4a6,Atg4a	Pabpc5
chr8	50999843	51999551	chr8	15999916	16999987	-0.725449	0.929244	22.1618	2.48153e-05	0.0102941		Csmd1,Mir3106
chrX	84000112	85000139	chrX	11999940	13000108	-0.725086	-0.179415	12.1279	0.00108085	0.0862642	Dmd	Med14,1810030O07Rik,Atp6ap2,Bcor,NA,Gm4984,Gm14634,Gm14635
chr7	69000035	70000888	chr7	36000318	37000227	-0.719921	0.608808	21.9475	2.39933e-05	0.0100738	4930402F11Rik	Tshz3,Rpl17-ps9
chr8	74999961	76000269	chr8	14999809	15999919	-0.719907	0.0396303	14.7106	0.00037055	0.0499424	Hmox1,Mcm5,Tom1,Hmgxb4,1700007B14Rik,Rasd2,Gm7984	Myom2,Kbtbd11,Csmd1,Arhgef10,BB014433
chr7	85000010	86000168	chr7	37000224	37999953	-0.716409	0.0129607	14.5803	0.000390593	0.051394	Vmn2r66,Vmn2r71,Vmn2r72,Vmn2r69,Vmn2r74,Vmn2r67,Vmn2r68,Vmn2r73,Vmn2r70	Uri1,4930505M18Rik,Zfp536
chr1	73999818	75000075	chr1	56000932	56999976	-0.714886	0.260627	18.447	8.63371e-05	0.0220152	Cdk5r2,Cxcr2,Cryba2,Ihh,Slc11a1,Plcd4,Tns1,Vil1,Wnt10a,Wnt6,Pnkd,Rnf25,Cnot9,Bcs1l,Ttll4,Tmbim1,Nhej1,Arpc2,Zfp142,Cyp27a1,Cxcr1,Gpbar1,Aamp,Ctdsp1,Catip,Prkag3,Ccdc108,Fev,Stk36,Usp37,Mir26b,Rufy4,Mir375,Mir1928,NA	Hsfy2,Satb2,9130024F11Rik
chr7	106999824	107999866	chr7	42999917	43999962	-0.712477	0.256501	14.0849	0.000478621	0.0569964	Olfr17,Olfr2,Ppfibp2,Syt9,Rbmxl2,5330417H12Rik,Nlrp14,Olfml1,Ovch2,Olfr467,Olfr470,Olfr469,Olfr474,Olfr716,Olfr472,Olfr473,Olfr715,Olfr476,Olfr477,Olfr714,Olfr713,Cyb5r2,Gm10081,Olfr471	Cd33,Klk1b9,Klk1b7-ps,Klk1b11,Klk1b1,Klk1b8,Klk6,Klk7,Klk11,Klk4,Klk5,Klk12,Klk10,Zfp715,Nkg7,Ceacam18,4931406B18Rik,Cldnd2,Zfp819,Vsig10l,Siglece,Klk9,Etfb,Iglon5,Zfp658,Zfp719,Siglecf,Lim2,Ctu1,Siglecg,Klk8,Klk15,Klk14,Klk13,Gm9268,Zfp936,Gm2329,Gm17768,EU599041,2310002F09Rik
chr2	120000296	120999865	chr2	32000152	32999946	-0.71104	1.02046	22.039	2.63227e-05	0.0106953	Capn3,Zfp106,Snap23,Ubr1,Mapkbp1,Haus2,Lrrc57,Cdan1,4931402G19Rik,Ganc,Pla2g4d,Tmem62,Ehd4,Ttbk2,Pla2g4b,Tmem87a,Vps39,Pla2g4f,Pla2g4e,Jmjd7,Sptbn5,AV039307	Ak1,Dnm1,Dpm2,Eng,Fpgs,Lcn2,St6galnac4,Stxbp1,Uck1,Sh2d3c,Tor2a,St6galnac6,Slc2a8,Ciz1,6330409D20Rik,Naif1,Swi5,1110008P14Rik,Ptges2,Fam102a,Pomt1,Garnl3,Golga2,Snora65,Cdk9,Nup214,Plpp7,Prrc2b,Slc25a25,Pip5kl1,Cfap157,Fam129b,Lrsam1,Fam78a,Rpl12,Ptrh1,Ttc16,Mir199b,Mir1954,Mir2861,Gm16534,Mir3960
chr7	106999824	107999866	chr7	48000055	48999871	-0.710796	0.650285	22.0429	2.31949e-05	0.00979794	Olfr17,Olfr2,Ppfibp2,Syt9,Rbmxl2,5330417H12Rik,Nlrp14,Olfml1,Ovch2,Olfr467,Olfr470,Olfr469,Olfr474,Olfr716,Olfr472,Olfr473,Olfr715,Olfr476,Olfr477,Olfr714,Olfr713,Cyb5r2,Gm10081,Olfr471	Csrp3,Nav2,E2f8,Mrgprb4,Mrgprb1,Mrgprx2,Mrgprb2,Zdhhc13,Mrgprb3,Mrgprb5,Mrgprb8,Mrgprx1,Mrgprb13,Gm2788
chr7	48000055	48999871	chr7	14000019	14999959	-0.707626	0.22462	17.729	0.000113354	0.0261364	Csrp3,Nav2,E2f8,Mrgprb4,Mrgprb1,Mrgprx2,Mrgprb2,Zdhhc13,Mrgprb3,Mrgprb5,Mrgprb8,Mrgprx1,Mrgprb13,Gm2788	Sult2a8,Obox7,Obox8,Vmn1r90,Sult2a3,Sult2a6,Sult2a7,Nlrp5-ps,NA
chrX	76999886	77999944	chrX	10999643	11999943	-0.706232	0.0226834	14.111	0.000472724	0.0565721	Prkx,Tbl1x,Pbsn,5430402E10Rik,Cldn34-ps,Gm14744	H2al1j,H2al1e,H2al1a,H2al1b,H2al1c,H2al1d,H2al1f,H2al1g,H2al1h,H2al1i
chr15	74999038	76000290	chr15	23000350	24000677	-0.703931	-0.42183	12.0338	0.00112505	0.0872298	Rhpn1,Ly6c1,Ly6f,Tsta3,Zfp41,Ly6h,Pycrl,Eef1d,Gpihbp1,Zfp707,Gsdmd,2810039B14Rik,Top1mt,Zfp623,Tigd5,9030619P08Rik,BC025446,Zc3h3,Mroh6,Naprt,Ccdc166,Mapk15,Mafa,I830127L07Rik,Ly6g,Gm3142,Ly6c2,Gm19937,NA	Cdh18
chr4	114999790	116000180	chr4	57999539	58999663	-0.702361	-0.206853	13.4074	0.000631463	0.0646181	Cyp4a10,Cyp4a12b,Cyp4a14,Cyp4b1,Faah,Mknk1,Stil,Tal1,Pdzk1ip1,Tex38,Cyp4x1,Mob3c,Dmbx1,Cyp4a29,Efcab14,Atpaf1,Cyp4a12a,Cyp4a30b,Cyp4b1-ps2,Kncn,Cyp4a31,Cyp4a32	Lpar1,Musk,Svep1,Ptgr1,Txndc8,AI314180,Olfr267,Zkscan16,Mir3095
chr7	61999951	62999913	chr7	14000019	14999959	-0.699797	-0.189161	12.0529	0.00111592	0.0872237	Ndn,Mkrn3,Magel2,Peg12,Mir344f	Sult2a8,Obox7,Obox8,Vmn1r90,Sult2a3,Sult2a6,Sult2a7,Nlrp5-ps,NA
chr1	131999737	133000042	chr1	36999944	38000226	-0.697152	-0.101011	13.167	0.000697776	0.0686153	Elk4,Lrrn2,Mdm4,Cdk18,Cntn2,Tmcc2,Nuak2,Tmem81,Mfsd4a,Lemd1,Klhdc8a,Dstyk,Rbbp5,Nfasc,Mir135b,Gm10538	Cnga3,Unc50,Mitd1,Lyg1,Vwa3b,2010300C02Rik,Coa5,4930594C11Rik,Txndc9,Mrpl30,Tsga10,Eif5b,Inpp4a,Mgat4a,Lyg2,Lipt1,Gm19863,NA
chr7	123000347	123999552	chr7	63999947	65000025	-0.695612	0.0132527	12.6443	0.000868528	0.0772285	Aqp8,Rbbp6,Lcmt1,Arhgap17,Zkscan2,Tnrc6a,Slc5a11,Hs3st4,NA	Apba2,Trpm1,Ndnl2,Mphosph10,Fam189a1,Mcee,Mtmr10,Fan1,Mir211
chr4	76999491	78000001	chr4	16999983	17999544	-0.695196	-0.129507	12.5899	0.000888691	0.0784773	NA	Mmp16
chrX	127999684	128999896	chrX	87000995	87999941	-0.692505	0.0491969	14.1667	0.000462094	0.0558678	Gm4916	Il1rapl1
chr14	58000208	58999674	chr14	8000100	9000079	-0.691939	-0.191766	12.1926	0.0010515	0.0849988	Fgf9	Oit1,Abhd6,Rpp14,Pdhb,Kctd6,4930452B06Rik,4930455B14Rik,Acox2,Pxk,Fam107a,Gm9800,NA
chr1	112000144	112999521	chr1	49000023	50000185	-0.691398	-0.315552	11.4756	0.00142971	0.0989961		C230029F24Rik
chr2	168999270	170000703	chr2	128000158	129000185	-0.687653	-0.161413	12.8395	0.000800154	0.0740135	Tshz2,AY702102,1700101G07Rik	Bcl2l11,Anapc1,Mertk,Zc3h8,Fbln7,Tmem87b,Acoxl,Zc3h6,Spdye4c,Gm14005,Gm14007
chrX	116000076	117000128	chrX	94000331	95000676	-0.686638	0.186339	16.7795	0.000163366	0.031925	Cpxcr1,H2afb2	Gspt2,Zfx,Eif2s3x,Apoo,Maged1,Klhl15,Gm6987,Fam90a1b,Gm7061,Zxdb,Zxda,Gm14827
chr1	114999984	116000715	chr1	49000023	50000185	-0.685682	-0.339592	11.5139	0.00140628	0.0978316	Cntnap5a	C230029F24Rik
chr4	153000064	153999626	chr4	124999985	126000188	-0.684998	1.44124	33.189	6.08137e-07	0.000925925	Dffb,A430005L14Rik,Ajap1,Cep104,BC039966	Grik3,Meaf6,2610028E06Rik,Dnali1,Snip1,Rspo1,Gnl2,Zc3h12a
chr17	66000287	67000577	chr17	12000024	13000070	-0.684635	0.813634	20.8889	3.50632e-05	0.0128539	Ptprm,Rab12,Mtcl1,Wash1,Ndufv2,Themis3,Ankrd12,Ddx11,Gm20742,Gm4705,NA	Igf2r,Mas1,Plg,Slc22a1,Slc22a2,Slc22a3,Tcp1,Map3k4,Park2,Wtap,Mrpl18,Agpat4,C030013G03Rik,Mrgprh,Airn,Acat2,4732491K20Rik,Acat3,Pnldc1,Snora20,NA,Gm15946
chr11	81000125	82000052	chr11	34000071	34999996	-0.684074	0.971285	25.7882	6.38213e-06	0.00437754	Asic2,5530401A14Rik,1700071K01Rik	Foxi1,Lcp2,Spdl1,Dock2,Fam196b
chr7	109000190	109999926	chr7	18999846	20000001	-0.683627	0.0588416	12.2905	0.00100867	0.0832004	Dennd5a,Tub,Rpl27a,Tmem9b,Ascl3,Scube2,BC051019,Akip1,1600010M07Rik,1700095J03Rik,St5,Nrip3,Lmo1,Stk33,Tmem41b,Ric3,Trim66,Snora3	Apoc4,Apoc1,Apoc2,Apoe,Bcl3,Ckm,Dmpk,Dmwd,Ercc1,Ercc2,Fosb,Foxa3,Nectin2,Relb,Rtn2,Six5,Vasp,Pvr,Tomm40,Clasrp,Clptm1,Bcam,Zfp296,Trappc6a,Qpctl,Sympk,Nkpd1,Gemin7,Igsf23,Cd3eap,Ceacam20,Eml2,Exoc3l2,Cblc,Rsph6a,Snrpd2,Mypop,Ppm1n,Klc3,Mark4,Bloc1s3,Ppp1r37,Fbxo46,Irf2bp1,Gpr4,Ceacam19,Ceacam16,Ppp1r13l,Gipr,Opa3,Mir330,Mir343,Gm19345,A930016O22Rik,Mir3100
chr15	82000100	83000282	chr15	8000792	9000623	-0.682921	-0.170072	12.628	0.000874521	0.0775427	Cyp2d10,Cyp2d9,Xrcc6,Naga,Srebf2,Nhp2l1,Tbrg3,Tcf20,Sept3,Desi1,Cyp2d22,Cenpm,Ndufa6,Cyp2d13,Smdt1,Cyp2d40,Tnfrsf13c,Nfam1,Mei1,Wbp2nl,Cyp2d26,Ccdc134,1500009C09Rik,AW121686,Cyp2d34,4930407I10Rik,Fam109b,Cyp2d12,Shisa8,Cyp2d11,Tdg-ps,Cyp2d37-ps,Mir33,Gm20324,Mir3080,NA	Slc1a3,Nipbl,2410089E03Rik,Nup155,Ranbp3l,Wdr70
chr7	107999863	109000193	chr7	51999478	53000003	-0.682389	0.775939	24.0998	1.13135e-05	0.00614713	Olfr480,Eif3f,Nlrp10,Olfr479,Olfr485,Olfr487,Olfr517,Olfr504,Olfr506,Olfr518,Olfr498,Olfr493,Olfr510,Olfr495,Olfr509,Olfr486,Olfr492,Olfr490,Olfr484,Olfr513,Olfr512,Olfr516,Olfr514,Olfr488,Olfr482,Olfr478,Olfr483,Olfr491,Olfr494,Olfr497,Olfr502,Olfr507,Olfr508,Olfr481,Olfr503,Olfr519,Gm4199	Svip,1700015G11Rik
chr4	147000228	148000814	chr4	113999895	114999793	-0.682036	0.89208	22.5622	1.93067e-05	0.00865698	Fv1,Nppb,Plod1,Miip,4933438K21Rik,2510039O18Rik,Zfp979,Mfn2,Zfp982,Nppa,Zfp933,Rps19-ps3,Zfp985,Gm13141,Gm13160,Zfp991,Gm13144,Gm16503,Zfp984,Rex2,Gm13147,Zfp534,NA	Foxd2,Foxe3,Cmpk1,Skint11,Gm12830,Trabd2b,Foxd2os
chr7	107999863	109000193	chr7	48000055	48999871	-0.680597	0.542902	18.807	7.54186e-05	0.0205169	Olfr480,Eif3f,Nlrp10,Olfr479,Olfr485,Olfr487,Olfr517,Olfr504,Olfr506,Olfr518,Olfr498,Olfr493,Olfr510,Olfr495,Olfr509,Olfr486,Olfr492,Olfr490,Olfr484,Olfr513,Olfr512,Olfr516,Olfr514,Olfr488,Olfr482,Olfr478,Olfr483,Olfr491,Olfr494,Olfr497,Olfr502,Olfr507,Olfr508,Olfr481,Olfr503,Olfr519,Gm4199	Csrp3,Nav2,E2f8,Mrgprb4,Mrgprb1,Mrgprx2,Mrgprb2,Zdhhc13,Mrgprb3,Mrgprb5,Mrgprb8,Mrgprx1,Mrgprb13,Gm2788
chr16	52999983	54000037	chr16	5999856	6999611	-0.680169	0.0993228	13.9606	0.00050273	0.0585399		Rbfox1
chr8	83000032	83999855	chr8	12999582	14000061	-0.676492	0.246359	15.6555	0.000253902	0.0417802	Clgn,Prkaca,Ptger1,Ucp1,Adgre5,Scoc,Ndufb7,Asf1b,Mgat4d,Gipc1,Ddx39,Tbc1d9,Dnajb1,Tecr,Elmod2,Olfr370,Pkn1,Rnf150,Adgrl1,Samd1,Gm10644,NA	Atp4b,F10,F7,Gas6,Lamp1,Mcf2l,Rasa3,Tfdp1,Grk1,Coprs,1700029H14Rik,Grtp1,Fbxo25,Proz,Upf3a,Cdc16,Tdrp,2810030D12Rik,Cul4a,Champ1,Dcun1d2,AF366264,Pcid2,Adprhl1,Tmco3,Tmem255b,4932443I19Rik,Mir1968
chr7	106999824	107999866	chr7	54999942	56000133	-0.674034	0.665334	19.395	6.05807e-05	0.0180897	Olfr17,Olfr2,Ppfibp2,Syt9,Rbmxl2,5330417H12Rik,Nlrp14,Olfml1,Ovch2,Olfr467,Olfr470,Olfr469,Olfr474,Olfr716,Olfr472,Olfr473,Olfr715,Olfr476,Olfr477,Olfr714,Olfr713,Cyb5r2,Gm10081,Olfr471	Cyfip1,Nipa2,Luzp2,Siglech,Tubgcp5,Nipa1,A230056P14Rik,NA
chr8	76000266	77000278	chr8	28999693	30000071	-0.671991	-0.184434	12.4343	0.000949019	0.0811663	Nr3c2,Gm10649,NA	Unc5d
chr11	79999990	81000128	chr11	44999979	45999929	-0.669379	0.513988	18.7062	7.8322e-05	0.0207819	Asic2,Cdk5r1,Zfp207,Suz12,Crlf3,Rhot1,Tefm,Psmd11,5730455P16Rik,Rnf135,Spaca3,Tmem98,Adap2,Atad5,Rhbdl3,Myo1d	Ebf1,Thg1l,Lsm11,Sox30,Clint1,F630206G17Rik,Gm12159
chr11	96000000	96999815	chr11	82000049	83000090	-0.667637	1.51364	21.2074	7.71525e-05	0.0206821	Atp5g1,Cbx1,Gip,Hoxb1,Hoxb13,Hoxb3,Hoxb4,Hoxb5,Hoxb6,Hoxb7,Hoxb8,Hoxb9,Nfe2l1,Snf8,Copz2,2010300F17Rik,Snx11,Calcoco2,Skap1,Sp2,Cdk5rap3,Pnpo,Hoxb2,Igf2bp1,Gm53,Prr15l,Ttll6,Ube2z,D030028A08Rik,Mir152,Mir196a-1,Gm11538,Gm11517,Mir10a,Gm11529,Gm11525	Cct6b,Lig3,Rad51d,Ccl1,Ccl11,Ccl12,Ccl2,Ccl7,Ccl8,Zfp830,Rffl,Slfn5os,Fndc8,Nle1,Unc45b,Slfn9,Tmem132e,Slfn5,Gm11426,Gm11423
chr7	120999842	121999960	chr7	66000127	66999962	-0.667054	-0.126784	11.6901	0.00130349	0.0945564	Scnn1b,Scnn1g,Mettl9,Gga2,Mfsd13b,4933432K03Rik,Usp31,Igsf6,Hs3st2,Cog7,Otoa,Gm9234,NA	Pcsk6,Aldh1a3,Snrpa1,Lins1,Vimp,Asb7,Lrrk1,Adamts17,Chsy1,Cers3,NA
chr13	52999953	54000144	chr13	14000327	15000073	-0.666534	0.402132	17.24	0.000136725	0.0290548	Msx2,Ror2,Sptlc1,Gm2762,NA	Ggps1,Psma2,Tbce,Mrpl32,Arid4b,Hecw1,AW209491,NA
chr7	107999863	109000193	chr7	68000512	69000038	-0.665837	0.842532	24.249	1.07489e-05	0.00600523	Olfr480,Eif3f,Nlrp10,Olfr479,Olfr485,Olfr487,Olfr517,Olfr504,Olfr506,Olfr518,Olfr498,Olfr493,Olfr510,Olfr495,Olfr509,Olfr486,Olfr492,Olfr490,Olfr484,Olfr513,Olfr512,Olfr516,Olfr514,Olfr488,Olfr482,Olfr478,Olfr483,Olfr491,Olfr494,Olfr497,Olfr502,Olfr507,Olfr508,Olfr481,Olfr503,Olfr519,Gm4199	Igf1r,Arrdc4,4933436H12Rik,Pgpep1l,Gm5334,Fam169b,Gm16157
chr7	119000008	119999934	chr7	48000055	48999871	-0.664343	-0.176711	11.5894	0.00136123	0.0962598	Acsm3,Umod,Gp2,Eri2,Pdilt,Lyrm1,Acsm1,Gpr139,Acsm2,Acsm4,Thumpd1,Dcun1d3,Acsm5,Dnah3,Gm5601,2610020H08Rik,Gm19950,Gm19963	Csrp3,Nav2,E2f8,Mrgprb4,Mrgprb1,Mrgprx2,Mrgprb2,Zdhhc13,Mrgprb3,Mrgprb5,Mrgprb8,Mrgprx1,Mrgprb13,Gm2788
chrX	166000266	167000013	chrX	122000074	123000159	-0.663811	0.406617	16.0866	0.000214159	0.0376325	Gpm6b,Egfl6,Rab9,Trappc2,Gemin8,Ofd1,Tceanc,Gm1720	Nap1l3
chr7	105973568	106999827	chr7	59999841	61000236	-0.66325	0.116237	12.4068	0.000960152	0.0814381	Olfr701,Gvin1,Olfr707,Gm4759,Olfr6,Olfr704,Olfr1532-ps1,Olfr699,Olfr706,Olfr694,Olfr693,Olfr703,Olfr702,Olfr695,Olfr697,Olfr700,Olfr710,Olfr698,Olfr705,Olfr711,Gm1966,Gm8979,Gm8989,Gm8995,Gm18853	Snrpn,Snurf,Gm7367
chr11	46999478	47999813	chr11	13000508	14000963	-0.660292	1.78484	29.724	2.31503e-06	0.00214249	Sgcd
chr14	24000077	25000009	chr14	14999667	16000061	-0.658907	0.262866	15.0196	0.00032721	0.0474721	Kcnma1,Rps24,4931403M11Rik,Dlg5,E330034G19Rik,Polr3a,Gm6158	Lrrc3b,Nek10
chr13	52999953	54000144	chr13	12999032	14000330	-0.658117	0.0969882	13.4094	0.000630921	0.0646181	Msx2,Ror2,Sptlc1,Gm2762,NA	Gng4,Lyst,Nid1,Prl2c2,Tbce,Gpr137b,B3galnt2,Prl2c5,Gm7040,Gm2423
chr5	126999954	128000006	chr5	77999988	79000102	-0.657777	0.0197905	12.5763	0.000893806	0.0788285	Tmem132cos,4933438B17Rik,4930572K03Rik,Slc15a4,Tmem132c,Tmem132d,Glt1d1
chr11	120999935	121982100	chr11	95000207	96000003	-0.656001	0.932345	19.5641	5.6905e-05	0.017322	Cd7,Sectm1b,Fn3k,Ogfod3,Wdr45b,Narf,Foxk2,Tex19.2,Tex19.1,Ptchd3,Tbcd,Sectm1a,B3gntl1,Metrnl,Uts2r,BC017643,Rab40b,Hexdc,Fn3krp,Zfp750,Gm11793,Gm9631	Dlx3,Dlx4,B4galnt2,Gngt2,Itga3,Ngfr,Pdk2,Phb,Spop,Abi3,4833417C18Rik,Tac4,Nxph3,Slc35b1,Igf2bp1,Fam117a,Ppp1r9b,Samd14,Kat7,Phospho1,Zfp652,Dlx4os,B130006D01Rik,Zfp652os,Gm9796,NA,Mir3063
chr3	90000136	90999819	chr3	49001006	50000047	-0.654517	-0.221955	12.2309	0.00103448	0.0843618	Npr1,S100a1,S100a13,S100a3,S100a4,S100a5,S100a6,S100a8,S100a9,Snapin,Jtb,Slc27a3,Slc39a1,Rps27,Tpm3,S100a14,Chtop,Ilf2,S100a16,Rab13,1700094D03Rik,Crtc2,Ubap2l,Nup210l,Creb3l4,4933434E20Rik,Dennd4b,Gatad2b,Ints3,S100a7a,Pglyrp4,Gm5849,S100a2,Mir190b,Gm19710	Pcdh18,Gm20557
chr8	62000337	62999702	chr8	14999809	15999919	-0.653176	0.46978	17.5348	0.00012209	0.0271524	Anxa10,Spock3,Ddx60	Myom2,Kbtbd11,Csmd1,Arhgef10,BB014433
chr11	96000000	96999815	chr11	81000125	82000052	-0.647929	1.25053	24.0451	1.15281e-05	0.00622024	Atp5g1,Cbx1,Gip,Hoxb1,Hoxb13,Hoxb3,Hoxb4,Hoxb5,Hoxb6,Hoxb7,Hoxb8,Hoxb9,Nfe2l1,Snf8,Copz2,2010300F17Rik,Snx11,Calcoco2,Skap1,Sp2,Cdk5rap3,Pnpo,Hoxb2,Igf2bp1,Gm53,Prr15l,Ttll6,Ube2z,D030028A08Rik,Mir152,Mir196a-1,Gm11538,Gm11517,Mir10a,Gm11529,Gm11525	Asic2,5530401A14Rik,1700071K01Rik
chr4	141999943	143000687	chr4	137999870	138999993	-0.646886	1.58953	32.2909	7.98754e-07	0.0011067	6330411D24Rik,Kazn,4930455G09Rik,Tmem51,Fhad1,Tmem51os1	Ddost,Hp1bp3,Kif17,Pla2g2a,Pla2g2c,Pla2g2d,Pla2g5,Pla2g2e,Pla2g2f,Camk2n1,Rnf186,Mul1,Pink1,Cda,Otud3,Vwa5b1,Tmco4,Ubxn10,Eif4g3,Sh2d5,Fam43b
chr7	139000051	139999680	chr7	48999868	49999922	-0.646102	0.52394	14.9559	0.000335684	0.0479589	Adam8,Nkx6-2,Utf1,Dpysl4,Adgra1,Stk32c,Jakmip3,Tubgcp2,Kndc1,Lrrc27,Pwwp2b,Inpp5a,Cfap46,6430531B16Rik,Mir202,Gm16201	Dbx1,Htatip2,Prmt3,Nav2,Slc6a5,Nell1
chr17	49999843	51000063	chr17	12000024	13000070	-0.644574	0.760561	17.8308	0.000109041	0.0256332	Dazl,Tbc1d5,Rftn1,Plcl2,AY702103,Gm7334	Igf2r,Mas1,Plg,Slc22a1,Slc22a2,Slc22a3,Tcp1,Map3k4,Park2,Wtap,Mrpl18,Agpat4,C030013G03Rik,Mrgprh,Airn,Acat2,4732491K20Rik,Acat3,Pnldc1,Snora20,NA,Gm15946
chr11	96000000	96999815	chr11	51000363	51999883	-0.643058	0.221288	13.069	0.000726889	0.0698636	Atp5g1,Cbx1,Gip,Hoxb1,Hoxb13,Hoxb3,Hoxb4,Hoxb5,Hoxb6,Hoxb7,Hoxb8,Hoxb9,Nfe2l1,Snf8,Copz2,2010300F17Rik,Snx11,Calcoco2,Skap1,Sp2,Cdk5rap3,Pnpo,Hoxb2,Igf2bp1,Gm53,Prr15l,Ttll6,Ube2z,D030028A08Rik,Mir152,Mir196a-1,Gm11538,Gm11517,Mir10a,Gm11529,Gm11525	Clk4,Hnrnpab,Olfr51,Olfr54,Zfp354a,Ube2b,Nhp2,Cdkn2aipnl,0610009B22Rik,Rmnd5b,Sar1b,Phykpl,Jade2,Sec24a,D930048N14Rik,BC049762,N4bp3,Col23a1,9230009I02Rik,Gm12569,NA
chrX	74999404	76000105	chrX	10999643	11999943	-0.642819	0.257815	11.6199	0.00134793	0.0958931	F8,Mpp1,Mtcp1,Vbp1,Fundc2,Rab39b,4933407K13Rik,Pls3,Gab3,Brcc3,Dkc1,Smim9,Gm8692	H2al1j,H2al1e,H2al1a,H2al1b,H2al1c,H2al1d,H2al1f,H2al1g,H2al1h,H2al1i
chr7	101999988	103000210	chr7	43999959	45000109	-0.642792	0.604677	16.6654	0.000170772	0.0328625	Art1,Art5,Il18bp,Olfr33,Rrm1,Trim21,Stim1,Trpc2,Rhog,Rnf121,Trim68,Numa1,Olfr78,Pgap2,Olfr553,Olfr544,Olfr543,Olfr566,Olfr576,Olfr554,Olfr564,Olfr574,Olfr557,Olfr556,Olfr551,Olfr545,Olfr547,Olfr571,Olfr569,Olfr572,Olfr568,Olfr561,Olfr558,Olfr549,Olfr552,Olfr555,Olfr550,Olfr577,Olfr570,Olfr559,Olfr560,Olfr575,Olfr578,Nup98,Chrna10,Gm8556	Ap2a1,Klk1b22,Il4i1,Prmt1,Kcnc3,Napsa,Klk1,Klk1b16,Klk1b21,Klk1b24,Klk1b26,Klk1b27,Klk1b5,Klk1b4,Klk1b3,Nup62,Pold1,Clec11a,Syt3,Tsks,Nr1h2,Irf3,Pnkp,Josd2,Akt1s1,Aspdh,1700008O03Rik,2310016G11Rik,Emc10,1700028J19Rik,Fuz,Myh14,Izumo2,Fam71e1,Med25,Bcl2l12,Cpt1c,Ptov1,Vrk3,Atf5,Mybpc2,Tbc1d17,Shank1,Zfp473,Lrrc4b,Spib,2410002F23Rik,Mir707,Snord88a,Snord88c,Gm21948,Gm15545,Acpt
chr4	93000082	94000156	chr4	36998943	38000042	-0.640093	0.0438717	11.8956	0.00119349	0.0900659	Tusc1
chrX	70000013	71000128	chrX	16999808	18000096	-0.638172	0.239226	15.982	0.000223161	0.0384804	Ids,1110012L19Rik,1700111N16Rik,Tmem185a,4930567H17Rik,Gm16441,Gm14725	Fundc1,Efhc2,Gm5073,Gm5123,Gm5755
chr7	103000207	104000808	chr7	61000233	61999954	-0.638167	0.65262	17.9685	0.000103474	0.0248468	Usp17lc,Hbb-b1,Hbb-bh1,Hbb-y,Olfr65,Olfr64,Olfr66,Olfr67,Olfr68,Olfr69,Olfr598,Olfr597,Olfr591,Olfr605,Olfr624,Olfr594,Olfr601,Olfr633,Olfr593,Olfr611,Olfr599,Olfr608,Olfr583,Olfr620,Olfr629,Olfr617,Olfr631,Olfr600,Olfr618,Olfr589,Olfr582,Olfr584,Olfr603,Olfr619,Olfr615,Olfr610,Olfr609,Olfr622,Olfr585,Olfr606,Olfr630,Olfr616,Olfr613,Olfr586,Olfr635,Olfr632,Olfr623,Olfr628,Usp17ld,Olfr592,Olfr243,…	A230006K03Rik,B230209E15Rik,A230057D06Rik,A330076H08Rik,Mir344,Gm3257,Mir344-2,Mir344c,Mir344g,Mir344d-2,Mir344e,Mir344d-3,Mir344d-1,Mir344b
chrX	77999941	78999858	chrX	47000646	47999958	-0.638027	0.574763	17.1341	0.00014242	0.0294829	Obp1a,Fam47c,4930480E11Rik,Gm14743,Gm5938,Prrg1,Obp1b	Smarca1,Ocrl,Gm5636
chr1	149000208	150000098	chr1	101999957	102999989	-0.637573	0.18449	13.5301	0.000600175	0.0633811	Pla2g4a
chr3	96999659	98000149	chr3	34000030	34999166	-0.636647	0.142161	13.1094	0.000714739	0.0692512	Fmo5,Gja5,Sec22b,Acp6,Chd1l,Bcl9,Pde4dip,Prkab2,Olfr1402,Gm5544,Gm17608,NA	Fxr1,Sox2,Dnajc19,Sox2ot,Gm3143,Mir1897,Gm21388
chr4	141999943	143000687	chr4	124999985	126000188	-0.636313	1.71205	21.4192	6.49784e-05	0.01903	6330411D24Rik,Kazn,4930455G09Rik,Tmem51,Fhad1,Tmem51os1	Grik3,Meaf6,2610028E06Rik,Dnali1,Snip1,Rspo1,Gnl2,Zc3h12a
chr7	109000190	109999926	chr7	16000781	16999847	-0.635194	0.259297	12.2098	0.00104383	0.084783	Dennd5a,Tub,Rpl27a,Tmem9b,Ascl3,Scube2,BC051019,Akip1,1600010M07Rik,1700095J03Rik,St5,Nrip3,Lmo1,Stk33,Tmem41b,Ric3,Trim66,Snora3	C5ar1,Calm3,Gng8,Meis3,Npas1,Ptgir,Slc1a5,Ceacam9,Sae1,Inafm1,Tmem160,Kptn,Pnmal1,Dhx34,Strn4,Ceacam15,Prkd2,Napa,Slc8a2,Bbc3,Arhgap35,Ap2s1,Ccdc9,Fkrp,C5ar2,9330104G04Rik,Zc3h4,Pnmal2,Ccdc8,Dact3,Zfp541,Ceacam-ps1,NA
chrX	140995874	142000102	chrX	121000541	122000077	-0.634457	0.418057	12.7257	0.000870859	0.0772967	Col4a5,Irs4,Col4a6,Atg4a
chr7	98000593	99000156	chr7	74000208	75000047	-0.634383	0.736487	19.0457	6.89822e-05	0.019666	Capn5,Gucy2d,Myo7a,Omp,Wnt11,Acer3,Prkrir,Uvrag,Gdpd4,A630091E08Rik,Emsy,Tsku,B3gnt6,Gm16938,Lrrc32,Gm19656	St8sia2,Slco3a1,Gm20115
chr11	53999967	54999572	chr11	7000536	8000011	-0.632634	0.540913	17.4509	0.000126078	0.0276158	Anxa6,Csf2,Gpx3,Hint1,Il3,P4ha2,Pdlim4,Slc22a4,Tnip1,4933405E24Rik,Cdc42se2,Meikin,Lyrm7,Rapgef6,Acsl6,Fnip1,Lyrm7os,Gm12224	Igfbp1,Igfbp3,Adcy1,Gm11985
chr7	53000000	54000220	chr7	17999928	18999849	-0.631983	0.464058	13.4704	0.000615197	0.0641916		Sycp1-ps1,Pglyrp1,Psg17,Psg18,Psg19,Psg23,Ceacam12,Ceacam13,Psg21,Psg25,Psg28,Igfl3,Ccdc61,Mypop,Psg22,Mill2,Mill1,Nanos2,Nova2,Psg20,Psg27,Psg26
chr1	45999838	46999784	chr1	16000137	17000179	-0.63149	0.815373	19.8676	5.08813e-05	0.0158778	Stk-ps2,Dnah7b,Slc39a10,Gm3852,Dnah7c	Ly96,Rpl7,Stau2,Jph1,Ube2w,Tceb1,Tmem70,4930444P10Rik,Rdh10,D030040B21Rik,Gm7634
chr7	84000037	85000013	chr7	34000483	34999820	-0.62993	0.770752	20.8295	3.58245e-05	0.0130278	Arnt2,Fah,Zfand6,Abhd17c,2610206C17Rik,Cemip,Vmn2r66,Olfr291,Olfr290,Gm6155,Vmn2r65,Gm2115	Scgb1b27,Gpi1,Pepd,Uba2,Lsm14a,Pdcd2l,Chst8,Wtip,Scgb2b27,4931406P16Rik,Kctd15,Scgb1b30,Gm12758,NA
chr4	151999621	153000067	chr4	137999870	138999993	-0.629539	1.37469	21.1335	4.10393e-05	0.0141095	Hes2,Hes3,Kcnab2,Rpl22,Espn,Icmt,Acot7,Nol9,Tnfrsf25,Zbtb48,Gpr153,Tas1r1,Klhl21,Nphp4,Plekhg5,Chd5,Gm833,Rnf207	Ddost,Hp1bp3,Kif17,Pla2g2a,Pla2g2c,Pla2g2d,Pla2g5,Pla2g2e,Pla2g2f,Camk2n1,Rnf186,Mul1,Pink1,Cda,Otud3,Vwa5b1,Tmco4,Ubxn10,Eif4g3,Sh2d5,Fam43b
chr7	86000165	86999709	chr7	39999808	41000012	-0.628504	0.247791	13.8656	0.000522698	0.0592446	Folh1,Olfr294,Olfr298,Olfr293,Olfr299,Olfr301,Olfr304,Olfr309,Olfr310,Olfr305,Olfr307,Olfr297,Olfr303,Olfr292,Olfr308,Olfr295,Vmn2r75,Vmn2r77,Vmn2r79,Vmn2r78,Vmn2r76	Vstm2b,4933402C06Rik,4930433I11Rik,A230077H06Rik,Gm6851
chr8	70999990	71999783	chr8	12999582	14000061	-0.627766	0.574724	19.4299	5.98014e-05	0.0179732	Nr2f6,Insl3,Jak3,Myo9b,Slc27a1,Abhd8,Pgls,Dda1,Use1,Babam1,1700026F02Rik,Bst2,Gtpbp3,Cyp4f18,B3gnt3,Mvb12a,Fcho1,Haus8,Ocel1,Plvap,Mrpl34,Zfp617,Ushbp1,Ankle1,Nxnl1,Colgalt1,Zfp961,Zfp709,Ano8,Unc13a,Zfp882,Tmem221,Gm7850,Fam129c,Gm3643,NA	Atp4b,F10,F7,Gas6,Lamp1,Mcf2l,Rasa3,Tfdp1,Grk1,Coprs,1700029H14Rik,Grtp1,Fbxo25,Proz,Upf3a,Cdc16,Tdrp,2810030D12Rik,Cul4a,Champ1,Dcun1d2,AF366264,Pcid2,Adprhl1,Tmco3,Tmem255b,4932443I19Rik,Mir1968
chr16	57999990	59000050	chr16	5000469	5999859	-0.62711	0.745588	17.2242	0.000137557	0.0291396	Cpox,St3gal6,Gpr15,Dcbld2,E330017A01Rik,Cldnd1,Olfr180,Olfr183,Olfr177,Olfr178,Olfr181,Olfr173,Olfr172,Olfr175-ps1,Gm813	Ppl,Nagpa,Rogdi,1700123O21Rik,Eef2kmt,Glyr1,Ubn1,Alg1,AU021092,Rbfox1,Smim22,Sec14l5
chr7	107999863	109000193	chr7	51000116	51999481	-0.623716	0.661914	13.312	0.000704883	0.0688742	Olfr480,Eif3f,Nlrp10,Olfr479,Olfr485,Olfr487,Olfr517,Olfr504,Olfr506,Olfr518,Olfr498,Olfr493,Olfr510,Olfr495,Olfr509,Olfr486,Olfr492,Olfr490,Olfr484,Olfr513,Olfr512,Olfr516,Olfr514,Olfr488,Olfr482,Olfr478,Olfr483,Olfr491,Olfr494,Olfr497,Olfr502,Olfr507,Olfr508,Olfr481,Olfr503,Olfr519,Gm4199	Gas2,Svip,Slc17a6,Ano5,Gm9354,Fancf
chr11	96000000	96999815	chr11	64999626	65999467	-0.622344	0.248032	14.8306	0.000353036	0.0488653	Atp5g1,Cbx1,Gip,Hoxb1,Hoxb13,Hoxb3,Hoxb4,Hoxb5,Hoxb6,Hoxb7,Hoxb8,Hoxb9,Nfe2l1,Snf8,Copz2,2010300F17Rik,Snx11,Calcoco2,Skap1,Sp2,Cdk5rap3,Pnpo,Hoxb2,Igf2bp1,Gm53,Prr15l,Ttll6,Ube2z,D030028A08Rik,Mir152,Mir196a-1,Gm11538,Gm11517,Mir10a,Gm11529,Gm11525	Map2k4,Zkscan6,Elac2,Myocd,Arhgap44,Dnah9,Gm12295,Mir744
chr13	39000010	39999521	chr13	3000480	4000042	-0.618931	0.814606	20.3928	4.1982e-05	0.0143269		Gdi2,Net1,Calml3,Speer6-ps1,1700024F13Rik,2810429I04Rik,Calm4,Ucn3,Fam208b,Asb13,Tubal3,Calm5,NA
chr7	54999942	56000133	chr7	13000062	14000022	-0.618747	0.47575	16.0877	0.000214068	0.0376325	Cyfip1,Nipa2,Luzp2,Siglech,Tubgcp5,Nipa1,A230056P14Rik,NA	Lig1,Sult2a1,Trim28,Ube2m,Cabp5,Chmp2a,Bsph2,Mzf1,Vmn1r89,Vmn1r87,Zbtb45,Pla2g4c,Vmn1r85,6330408A02Rik,Bsph1,Sult2a4,Sult2a5,Sult2a2,Vmn1r86,Vmn1r88
chr7	107999863	109000193	chr7	47000174	48000058	-0.617151	0.340474	13.934	0.000508231	0.0587787	Olfr480,Eif3f,Nlrp10,Olfr479,Olfr485,Olfr487,Olfr517,Olfr504,Olfr506,Olfr518,Olfr498,Olfr493,Olfr510,Olfr495,Olfr509,Olfr486,Olfr492,Olfr490,Olfr484,Olfr513,Olfr512,Olfr516,Olfr514,Olfr488,Olfr482,Olfr478,Olfr483,Olfr491,Olfr494,Olfr497,Olfr502,Olfr507,Olfr508,Olfr481,Olfr503,Olfr519,Gm4199	Ptpn5,Tmem86a,Spty2d1,Mrgpra1,Mrgpra3,Mrgpra2b,Mrgpra4,Mrgpra6,Mrgpra9,Mrgpra2a
chr7	61999951	62999913	chr7	16999844	17999931	-0.61661	0.141325	12.1792	0.00105749	0.0851849	Ndn,Mkrn3,Magel2,Peg12,Mir344f	Ppp5c,Psg16,Hif3a,Ceacam11,Ceacam14,Ceacam5,Psg29,Psg-ps1,Gm5155,Ceacam3,Gm9519,NA
chr4	150999964	151999624	chr4	126000185	126999734	-0.615931	1.22792	22.231	2.16997e-05	0.00933715	Per3,Vamp3,Uts2,4930589P08Rik,Thap3,Camta1,Dnajc11,Phf13,NA	Csf3r,Tekt2,Psmb2,Ncdn,Trappc3,Mrps15,Sh3d21,Zmym4,Stk40,Ago4,Adprhl2,AU040320,Lsm10,Ago3,Oscp1,Eva1b,Thrap3,5730409E04Rik,Ago1,Map7d1,Clspn,Col8a2,Tfap2e,Gm12945
chr7	99000153	99999907	chr7	74000208	75000047	-0.615725	0.502381	12.2451	0.00107241	0.0859372	Serpinh1,Map6,Rps3,Neu3,Spcs2,Dgat2,Klhl35,Uvrag,Slco2b1,Rnf169,Arrb1,Mogat2,Gdpd5,Olfr521,Olfr520,F730035P03Rik,Xrra1,Snord15a,Snord15b,Mir326,Tpbgl,NA	St8sia2,Slco3a1,Gm20115
chr17	93000087	94000665	chr17	38999870	40000042	-0.615653	0.306977	12.6417	0.000869494	0.0772285	Adcyap1	Esp15,Esp16,Esp18,Esp38,Esp24,Esp23,Rn45s
chr15	70000048	70998854	chr15	21000071	21998779	-0.614057	0.411706	12.573	0.000895033	0.078867	Gm19782	Cdh12
chrX	122000074	123000159	chrX	83000105	84000115	-0.613359	0.404166	14.1552	0.000464258	0.0559576	Nap1l3	Dmd,Tsga8
chr11	96000000	96999815	chr11	73000050	74000209	-0.612776	0.68553	12.7932	0.000972727	0.082016	Atp5g1,Cbx1,Gip,Hoxb1,Hoxb13,Hoxb3,Hoxb4,Hoxb5,Hoxb6,Hoxb7,Hoxb8,Hoxb9,Nfe2l1,Snf8,Copz2,2010300F17Rik,Snx11,Calcoco2,Skap1,Sp2,Cdk5rap3,Pnpo,Hoxb2,Igf2bp1,Gm53,Prr15l,Ttll6,Ube2z,D030028A08Rik,Mir152,Mir196a-1,Gm11538,Gm11517,Mir10a,Gm11529,Gm11525	Aspa,Gsg2,Itgae,Olfr23,P2rx1,Camkk1,Emc6,Ncbp3,Shpk,Tax1bp3,Zfp735,Ctns,P2rx5,Trpv1,Olfr384,Trpv3,Olfr75-ps1,Olfr391-ps,Olfr397,Olfr390,Olfr382,Olfr398,Olfr1,Olfr376,Olfr20,Olfr395,Olfr392,Olfr394,Olfr393,Olfr389,Olfr381,Olfr385,Olfr378,Olfr380,Spata22
chr11	81000125	82000052	chr11	41999819	42999787	-0.612524	0.833676	15.3069	0.000316322	0.0467742	Asic2,5530401A14Rik,1700071K01Rik	Gabra1,Gabra6,Gabrb2,Gabrg2
chr7	125999508	127000007	chr7	43999959	45000109	-0.611452	0.781768	13.7835	0.000587484	0.0629346	Aldoa,Atp2a1,Cd19,Coro1a,Cln3,Doc2a,Lat,Nfatc2ip,Sh2b1,Sult1a1,Tbx6,Mapk3,Cdipt,Nupr1,Eif3c,Ppp4c,Ypel3,Bola2,Gdpd3,Tmem219,Fam57b,Rabep2,Spns1,Xpo6,Sgf29,Slx1b,4930451I11Rik,Mvp,Sbk1,Apobr,Tufm,Atxn2l,Ino80e,Hirip3,Kctd13,Sez6l2,Asphd1,Il27,Gsg1l,Taok2,D830044I16Rik,NA,Gm20367	Ap2a1,Klk1b22,Il4i1,Prmt1,Kcnc3,Napsa,Klk1,Klk1b16,Klk1b21,Klk1b24,Klk1b26,Klk1b27,Klk1b5,Klk1b4,Klk1b3,Nup62,Pold1,Clec11a,Syt3,Tsks,Nr1h2,Irf3,Pnkp,Josd2,Akt1s1,Aspdh,1700008O03Rik,2310016G11Rik,Emc10,1700028J19Rik,Fuz,Myh14,Izumo2,Fam71e1,Med25,Bcl2l12,Cpt1c,Ptov1,Vrk3,Atf5,Mybpc2,Tbc1d17,Shank1,Zfp473,Lrrc4b,Spib,2410002F23Rik,Mir707,Snord88a,Snord88c,Gm21948,Gm15545,Acpt
chr4	150999964	151999624	chr4	137999870	138999993	-0.610811	1.58117	27.8112	3.2749e-06	0.00273342	Per3,Vamp3,Uts2,4930589P08Rik,Thap3,Camta1,Dnajc11,Phf13,NA	Ddost,Hp1bp3,Kif17,Pla2g2a,Pla2g2c,Pla2g2d,Pla2g5,Pla2g2e,Pla2g2f,Camk2n1,Rnf186,Mul1,Pink1,Cda,Otud3,Vwa5b1,Tmco4,Ubxn10,Eif4g3,Sh2d5,Fam43b
chr5	126999954	128000006	chr5	119000704	119999559	-0.610654	2.78336	54.9866	1.86494e-09	1.72262e-05	Tmem132cos,4933438B17Rik,4930572K03Rik,Slc15a4,Tmem132c,Tmem132d,Glt1d1	Tbx3,Tbx5,1700081H04Rik,AW549542,Gm16063,Tbx3os2,Gm5563,Gm7538
chr5	106999999	108000037	chr5	36000002	37000036	-0.610364	0.385105	14.1776	0.000460046	0.0557175	Evi5,Gfi1,Tgfbr3,Fam69a,Lpcat2b,Ube2d2b,1700028K03Rik,A930041C12Rik,Brdt,Glmn,A830010M20Rik,Rpap2,Ephx4,A430072P03Rik,4930428O21Rik,Btbd8,Rpl5	Man2b2,Grpel1,Wfs1,Ccdc96,Mrfap1,Afap1,Ppp2r2cos,Psapl1,Sorcs2,Tbc1d14,Bloc1s4,Tada2b,Ppp2r2c,D5Ertd579e,NA
chr11	96000000	96999815	chr11	49999873	51000366	-0.6101	0.273546	14.7721	0.000361466	0.0493421	Atp5g1,Cbx1,Gip,Hoxb1,Hoxb13,Hoxb3,Hoxb4,Hoxb5,Hoxb6,Hoxb7,Hoxb8,Hoxb9,Nfe2l1,Snf8,Copz2,2010300F17Rik,Snx11,Calcoco2,Skap1,Sp2,Cdk5rap3,Pnpo,Hoxb2,Igf2bp1,Gm53,Prr15l,Ttll6,Ube2z,D030028A08Rik,Mir152,Mir196a-1,Gm11538,Gm11517,Mir10a,Gm11529,Gm11525	Canx,Ltc4s,Sqstm1,Prop1,Zfp2,Zfp354b,Zfp354c,Hnrnph1,Rnf130,3010026O09Rik,4933414I15Rik,Tbc1d9b,Mgat4b,Maml1,Grm6,Zfp879,Rufy1,Adamts2,Zfp454,Olfr1378,Olfr1377,Mir340,Mir804
chr7	103000207	104000808	chr7	49999919	51000119	-0.609017	0.716238	17.266	0.000135363	0.0288983	Usp17lc,Hbb-b1,Hbb-bh1,Hbb-y,Olfr65,Olfr64,Olfr66,Olfr67,Olfr68,Olfr69,Olfr598,Olfr597,Olfr591,Olfr605,Olfr624,Olfr594,Olfr601,Olfr633,Olfr593,Olfr611,Olfr599,Olfr608,Olfr583,Olfr620,Olfr629,Olfr617,Olfr631,Olfr600,Olfr618,Olfr589,Olfr582,Olfr584,Olfr603,Olfr619,Olfr615,Olfr610,Olfr609,Olfr622,Olfr585,Olfr606,Olfr630,Olfr616,Olfr613,Olfr586,Olfr635,Olfr632,Olfr623,Olfr628,Usp17ld,Olfr592,Olfr243,…	Nell1os,4933405O20Rik,Nell1
chr5	128000003	128999789	chr5	113000265	114000503	-0.608974	0.343682	13.3877	0.000636638	0.0647529	Stx2,Piwil1,Fzd10,Rimbp2,Tmem132d,5930412G12Rik	Crybb2,Crybb3,Cmklr1,Selplg,Coro1c,Sgsm1,Sart3,Iscu,Ficd,Tmem119,Ssh1,2900026A02Rik,Grk3,Wscd2,Tmem211,1700069L16Rik,Aym1,NA
chr7	47000174	48000058	chr7	14000019	14999959	-0.608495	0.446063	16.1339	0.000210215	0.0372455	Ptpn5,Tmem86a,Spty2d1,Mrgpra1,Mrgpra3,Mrgpra2b,Mrgpra4,Mrgpra6,Mrgpra9,Mrgpra2a	Sult2a8,Obox7,Obox8,Vmn1r90,Sult2a3,Sult2a6,Sult2a7,Nlrp5-ps,NA
chrX	167000010	168000194	chrX	118999920	120000379	-0.60681	0.393562	12.6954	0.000850075	0.076269	Tmsb4x,Prps2,Tlr7,Tlr8,Frmpd4,Gm6744,Gm8817,Gm15228,NA	Pabpc5
chr11	81000125	82000052	chr11	45999926	46999481	-0.606571	1.3894	22.2053	2.31461e-05	0.00979794	Asic2,5530401A14Rik,1700071K01Rik	Adam19,Itk,Sgcd,Med7,Cyfip2,Havcr1,Timd2,Havcr2,Gm12169,Sox30,Nipal4,Gm4926,Timd4,Fndc9,Dppa1,BC053393,Fam71b,Gm12174,Gm12171,Gm12167
chr4	153999623	154999991	chr4	140000049	140999749	-0.605364	1.84222	34.2249	4.45813e-07	0.000762576	Hes5,Trp73,Mmel1,Wrap73,Fam213b,Tprgl,Smim1,Prdm16,Lrrc47,Actrt2,Cep104,Megf6,Arhgef16,Tnfrsf14,Ttc34,Pank4,Plch2,5930403L14Rik,Ccdc27,B230104I21Rik,Gm13111	Padi1,Padi2,Padi3,Padi4,Sdhb,Arhgef10l,Atp13a2,4930515B02Rik,Rcc2,Igsf21,Padi6,Gm9867,Gm13032,Gm13031,NA
chr11	56999776	57999955	chr11	14000960	15000110	-0.604647	0.222654	11.5605	0.00137827	0.0967391	Gria1,Hand1,Sap30l,Fam114a2,4933426K07Rik,Galnt10,Mfap3	1700046C09Rik,Pom121l12
chr11	79999990	81000128	chr11	33000232	34000074	-0.604078	0.717638	16.2231	0.000202984	0.0365722	Asic2,Cdk5r1,Zfp207,Suz12,Crlf3,Rhot1,Tefm,Psmd11,5730455P16Rik,Rnf135,Spaca3,Tmem98,Adap2,Atad5,Rhbdl3,Myo1d	Fgf18,Kcnmb1,Npm1,Tlx3,Ranbp17,Kcnip1,Gabrp,D130052B06Rik,Gm12115
chr7	61999951	62999913	chr7	25999990	26999990	-0.603503	0.554035	17.7286	0.000113372	0.0261364	Ndn,Mkrn3,Magel2,Peg12,Mir344f	Cyp2a4,Cyp2a5,Cyp2b13,Cyp2b19,Cyp2b9,Cyp2g1,Vmn1r185,Nlrp9a,Cyp2a22,Nlrp4a,Cyp2b23,Nlrp9c,Vmn1r184
chr8	52999927	54000395	chr8	14999809	15999919	-0.603032	0.845582	19.4668	5.89915e-05	0.0177684	Aga,Neil3	Myom2,Kbtbd11,Csmd1,Arhgef10,BB014433
chr17	67000574	67999920	chr17	21000530	22000074	-0.602809	0.0647044	11.8725	0.00120535	0.0905497	Lama1,Ptprm,Lrrc30,Arhgap28,Gm9984	Zfp51,Zfp52,Zfp54,Zfp53,Zfp995,Zfp983,Zfp942,Zfp943,Zfp820,Vmn1r234,Vmn1r235,Vmn1r237,Vmn1r236,Zfp677,Zfp160,Zfp760,Zfp948,Zfp229,Gm6811,Gm7732,Gm7736,Gm7742,Gm7805,Gm7809,Gm10509
chr9	106999913	107999725	chr9	47999368	48999623	-0.602356	0.0347948	11.8746	0.00120428	0.090535	Cish,Gnai2,Gnat1,Hyal1,Hyal2,Ifrd2,Rbm6,Mst1r,Sema3b,Sema3f,Traip,Nprl2,Rassf1,Cyb561d2,Tmem115,Nat6,Cacna2d2,Actl11,Fam212a,Cdhr4,Hemk1,Mon1a,Uba7,Slc38a3,Tusc2,Rbm5,Mapkapk3,Hyal3,Zmynd10,Dock3,6430571L13Rik,Camkv,Lsmem2,NA	Htr3a,Nnmt,Htr3b,Rbm7,Nxpe2,Rexo2,Zbtb16,Usp28,Nxpe4,Gm5616,Gm5617,Gm8884
chr5	73999810	74999283	chr5	32999887	34000028	-0.600538	0.696054	16.577	0.000176756	0.0334108	Lnx1,Fip1l1,Rasl11b,Usp46,Dancr,Usp46os2,Scfd2,Gm6116,Snora26	Ctbp1,Fgfr3,Slbp,Slc5a1,Tacc3,Ywhah,Nelfa,Letm1,Maea,Tmem129,Uvssa,Fam53a,Spon2,Whsc1,Nat8l,Gm1673,Gm9903,Nkx1-1,NA
chrX	142000099	143000154	chrX	117999898	118999923	-0.600286	0.770982	15.62	0.000257496	0.0420573	Acsl4,Ammecr1,Kcne1l,Tmem164,Nxt2,Gucy2f,Gm5643,Mir652,Gm15032	Tgif2lx1,Tgif2lx2
chr13	67999930	68999867	chr13	52999953	54000144	-0.599814	0.534895	13.3937	0.000635058	0.0647529	1700001L19Rik,Fastkd3,AA414992,Mtrr,Adcy2,Gm8016	Msx2,Ror2,Sptlc1,Gm2762,NA
chr8	54999724	55999878	chr8	15999916	16999987	-0.598134	0.328392	12.4196	0.000954975	0.0812743	Glra3,Gpm6a,Adam29,Gm1153,NA,Gm10674,Gm7385	Csmd1,Mir3106
chr7	106999824	107999866	chr7	48999868	49999922	-0.597624	0.645629	12.9686	0.000784586	0.0734009	Olfr17,Olfr2,Ppfibp2,Syt9,Rbmxl2,5330417H12Rik,Nlrp14,Olfml1,Ovch2,Olfr467,Olfr470,Olfr469,Olfr474,Olfr716,Olfr472,Olfr473,Olfr715,Olfr476,Olfr477,Olfr714,Olfr713,Cyb5r2,Gm10081,Olfr471	Dbx1,Htatip2,Prmt3,Nav2,Slc6a5,Nell1
chr7	115000064	115999999	chr7	63999947	65000025	-0.595179	0.138856	11.9709	0.00115568	0.0887842	Sox6	Apba2,Trpm1,Ndnl2,Mphosph10,Fam189a1,Mcee,Mtmr10,Fan1,Mir211
chr7	39999808	41000012	chr7	10999877	11999844	-0.595175	0.517811	14.996	0.000330323	0.0475751	Vstm2b,4933402C06Rik,4930433I11Rik,A230077H06Rik,Gm6851	Vmn1r73,Vmn1r76,Vmn1r74,Vmn1r75,Zscan4c,Vmn1r72,Zscan4d,Gm6909,Gm6929,Zscan4e,Zscan4f,NA
chr17	67999917	69000280	chr17	53999900	54999991	-0.593523	2.23969	31.6741	1.12983e-06	0.00137317	Arhgap28,L3mbtl4,Tmem200c	Slc5a7,1700025K24Rik
chr4	141999943	143000687	chr4	130999920	132000606	-0.591735	1.66724	31.8935	9.02127e-07	0.00118303	6330411D24Rik,Kazn,4930455G09Rik,Tmem51,Fhad1,Tmem51os1	Ptpru,Mecr,Srsf4,Epb41,Gm12992,Tmem200b
chr11	98999901	100000009	chr11	45999926	46999481	-0.589246	0.475698	14.0245	0.000489739	0.0576652	Ccr7,Igfbp4,Krt10,Krt27,Krtap9-1,Top2a,Smarce1,Krtap3-3,Krtap3-2,Krt20,Krtap4-2,Krtap4-6,Krtap4-13,Krtap3-1,Krtap1-5,Krt25,Krtap31-1,Krt28,Krtap2-4,Krtap9-3,Krt24,Krtap4-7,Krtap17-1,Krt23,Tns4,Krt39,Krt222,Krt12,Krt26,Krt40,Gm11568,Krtap31-2,Krtap1-3,Krtap4-16,Krtap9-5,Gm11555,Krtap1-4,Krtap4-1,Krtap4-8,Krtap4-9,Gm11596,Gm11569,Gm11554,Gm11564,Gm11567,Gm11565,Gm11563,Gm11595,Gm11938,Gm11937,Gm115…	Adam19,Itk,Sgcd,Med7,Cyfip2,Havcr1,Timd2,Havcr2,Gm12169,Sox30,Nipal4,Gm4926,Timd4,Fndc9,Dppa1,BC053393,Fam71b,Gm12174,Gm12171,Gm12167
chr11	118000061	118999993	chr11	93999959	95000210	-0.587955	0.708246	14.6355	0.000381965	0.0507303	Lgals3bp,Cyth1,Timp2,Rbfox3,C1qtnf1,BC100451,Dnah17,Usp36,Pgs1,Cant1,Engase,Enpp7,Gm10099,Gm11747,Gm11738,NA	Cacna1g,Chad,Col1a1,Sgca,Tob1,Hils1,Luc7l3,Spag9,Ankrd40,Epn3,Abcc3,Mrpl27,Lrrc59,Mycbpap,Spata20,Xylt2,Gm11545,Ppp1r9b,Rsad1,Acsf2,Eme1,Wfikkn2,Gm11541,Gm11544,Tmem92,Gm11546,AA623943,Gm11543,A430060F13Rik
chr4	143000684	144000067	chr4	137999870	138999993	-0.587368	1.1439	17.6245	0.000126061	0.0276158	Pdpn,6330411D24Rik,Pramel1,Prdm2,Gm13103,Gm13023,Pramef6,Lrrc38,Pramef8,Oog4,Gm13078,Gm13089,Gm13088,Gm13083,Pramef25,BC080695,Gm13084,Gm13043,Anp32b-ps1,Pramef17,Gm13080,Gm13040,Gm13057,NA	Ddost,Hp1bp3,Kif17,Pla2g2a,Pla2g2c,Pla2g2d,Pla2g5,Pla2g2e,Pla2g2f,Camk2n1,Rnf186,Mul1,Pink1,Cda,Otud3,Vwa5b1,Tmco4,Ubxn10,Eif4g3,Sh2d5,Fam43b
chr7	106999824	107999866	chr7	49999919	51000119	-0.584826	0.546642	13.85	0.000526068	0.0594037	Olfr17,Olfr2,Ppfibp2,Syt9,Rbmxl2,5330417H12Rik,Nlrp14,Olfml1,Ovch2,Olfr467,Olfr470,Olfr469,Olfr474,Olfr716,Olfr472,Olfr473,Olfr715,Olfr476,Olfr477,Olfr714,Olfr713,Cyb5r2,Gm10081,Olfr471	Nell1os,4933405O20Rik,Nell1
chr13	71999894	73000376	chr13	50000156	50999591	-0.584326	0.846723	18.561	8.27117e-05	0.0214287	Irx2,D730050B12Rik,Gm20554,NA	2310081J21Rik,4930518P08Rik,Fbxw17,Nutm2,Gm904,Gm906,Gm8700,Gm8765,Gm8777,Mir683-1,Mir683-2,Gm19484,Gm19663
chr4	112999728	113999898	chr4	66999899	68000019	-0.584187	0.322039	13.0334	0.00073776	0.0704484	Skint6,Skint5
chr7	107999863	109000193	chr7	49999919	51000119	-0.583909	0.756156	14.8231	0.000354112	0.0489653	Olfr480,Eif3f,Nlrp10,Olfr479,Olfr485,Olfr487,Olfr517,Olfr504,Olfr506,Olfr518,Olfr498,Olfr493,Olfr510,Olfr495,Olfr509,Olfr486,Olfr492,Olfr490,Olfr484,Olfr513,Olfr512,Olfr516,Olfr514,Olfr488,Olfr482,Olfr478,Olfr483,Olfr491,Olfr494,Olfr497,Olfr502,Olfr507,Olfr508,Olfr481,Olfr503,Olfr519,Gm4199	Nell1os,4933405O20Rik,Nell1
chr11	47999810	48999984	chr11	13000508	14000963	-0.580838	1.43684	23.6061	1.34127e-05	0.00683224	Rack1,Irgm1,Tgtp1,Trim7,Trim41,Gm5431,Gm12185,9930111J21Rik1,Snord96a,Snord95,NA,Gm16170
chr7	105973568	106999827	chr7	54000217	54999945	-0.580473	0.463675	14.8775	0.000346438	0.0485975	Olfr701,Gvin1,Olfr707,Gm4759,Olfr6,Olfr704,Olfr1532-ps1,Olfr699,Olfr706,Olfr694,Olfr693,Olfr703,Olfr702,Olfr695,Olfr697,Olfr700,Olfr710,Olfr698,Olfr705,Olfr711,Gm1966,Gm8979,Gm8989,Gm8995,Gm18853	Luzp2,Gm19549
chr17	59000232	59998902	chr17	19000251	20000314	-0.579068	0.577336	14.5687	0.000392428	0.0514887	Nudt12,Nudt12os	Vmn2r98,Vmn2r102,Vmn2r100,Vmn2r101,Vmn2r103,Vmn2r99
chr13	93999039	94999724	chr13	54999911	55999823	-0.576299	0.82264	14.4149	0.000417687	0.0526903	Ap3b1,Otp,Tbca,Scamp1,Lhfpl2,Wdr41,Gm9776	Caml,Fgfr4,Mxd3,Nsd1,Pitx1,Rab24,Uimc1,Slc34a1,Grk6,Zfp346,Dok3,Rgs14,Dbn1,F12,Prelid1,Lman2,Pdlim7,Tmed9,Txndc15,Pcbd2,Ddx41,Pfn3,Catsper3,B230219D22Rik,Unc5a,Hk3,Fam193b,Ddx46,B4galt7,Prr7,NA
chr7	85000010	86000168	chr7	61999951	62999913	-0.574067	1.59205	28.3857	2.71923e-06	0.00239973	Vmn2r66,Vmn2r71,Vmn2r72,Vmn2r69,Vmn2r74,Vmn2r67,Vmn2r68,Vmn2r73,Vmn2r70	Ndn,Mkrn3,Magel2,Peg12,Mir344f
chr15	84000205	84999997	chr15	27000008	28000111	-0.573723	0.43568	13.5303	0.000600134	0.0633811	Nup50,Sult4a1,Parvg,Samm50,1810041L15Rik,Arhgap8,Pnpla5,Efcab6,Prr5,Pnpla3,Parvb,Ldoc1l,5031439G07Rik,Phf21b,Gm20556,Mir1249	Ank,Tiaf2,Fam105a,Trio,Gm20555,Otulin,Gm9948
chr14	65000447	66000262	chr14	31999813	33000420	-0.572667	0.981319	18.7353	7.74722e-05	0.0206821	Clu,Fzd3,Pnoc,Fbxo16,Pbk,Extl3,Ccdc25,1110020C17Rik,Scara5,Esco2,Elp3,Ints9,Scara3,Gulo,Zfp395,Nuggc,NA	Chat,Msmb,Slc18a3,Parg,Ncoa4,Timm23,1700024G13Rik,Lrrc18,1810011H11Rik,Galnt15,Fam170b,Dph3,Prrxl1,Oxnad1,Ogdhl,Ercc6,9430077A04Rik,Vstm4,Wdfy4,3425401B19Rik
chr7	93999985	95000021	chr7	59999841	61000236	-0.572552	0.693744	14.853	0.000349873	0.0487479		Snrpn,Snurf,Gm7367
chr11	81000125	82000052	chr11	34999993	36000160	-0.572545	0.806693	12.9224	0.000843608	0.075915	Asic2,5530401A14Rik,1700071K01Rik	Slit3,Rars,Pank3,Wwc1,Fbll1,Mir103-1,Mir218-2,Gm20157
chr7	103000207	104000808	chr7	51000116	51999481	-0.571373	0.650207	15.2858	0.00029413	0.0451124	Usp17lc,Hbb-b1,Hbb-bh1,Hbb-y,Olfr65,Olfr64,Olfr66,Olfr67,Olfr68,Olfr69,Olfr598,Olfr597,Olfr591,Olfr605,Olfr624,Olfr594,Olfr601,Olfr633,Olfr593,Olfr611,Olfr599,Olfr608,Olfr583,Olfr620,Olfr629,Olfr617,Olfr631,Olfr600,Olfr618,Olfr589,Olfr582,Olfr584,Olfr603,Olfr619,Olfr615,Olfr610,Olfr609,Olfr622,Olfr585,Olfr606,Olfr630,Olfr616,Olfr613,Olfr586,Olfr635,Olfr632,Olfr623,Olfr628,Usp17ld,Olfr592,Olfr243,…	Gas2,Svip,Slc17a6,Ano5,Gm9354,Fancf
chr8	100000004	100999396	chr8	59000115	60000017	-0.569496	0.472164	13.1616	0.000699369	0.0686337	Gm15210
chr4	53000189	54000374	chr4	13000039	13999816	-0.569317	0.62054	15.3206	0.000290078	0.0448562	Abca1,Tal2,Tmem38b,Nipsnap3b,Nipsnap3a,4930522O17Rik,Slc44a1,Fktn,Fsd1l,AI427809,Rps15a-ps8,NA	Runx1t1,Gm11826
chr1	119999728	120999960	chr1	92000063	93000268	-0.56929	0.626019	15.0451	0.000323882	0.0473246	Dbi,En1,Marco,Steap3,3110009E18Rik,Tmem37,C1ql2,Sctr	Gpc1,Capn10,Gpr35,Myeov2,Ndufa10,Dusp28,Rnpepl1,Hdac4,Ankmy1,Olfr12,Olfr1415,Olfr1412,Olfr1411,Olfr1410,Olfr1413,Olfr1416,Olfr1414,Otos,Mir149,9430060I03Rik,NA
chr11	100000006	100999961	chr11	96000000	96999815	-0.568859	2.36874	32.9583	6.57999e-07	0.000990954	Cnp,Fkbp10,Gast,Kat2a,Hap1,Hcrt,Jup,Krt31,Krt13,Krt14,Krt15,Krt16,Krt17,Krt19,Krt32,Krt33b,Krt34,Krt36,Ptrf,Rab5c,Stat3,Stat5a,Stat5b,Eif1,Krt35,Dnajc7,P3h4,Klhl10,Nt5c3b,Krt42,Krt33a,Nkiras2,Ttc25,Hspb9,Ghdc,Dhx58,Acly,Krt9,Klhl11,Zfp385c,Kcnh4,NA	Atp5g1,Cbx1,Gip,Hoxb1,Hoxb13,Hoxb3,Hoxb4,Hoxb5,Hoxb6,Hoxb7,Hoxb8,Hoxb9,Nfe2l1,Snf8,Copz2,2010300F17Rik,Snx11,Calcoco2,Skap1,Sp2,Cdk5rap3,Pnpo,Hoxb2,Igf2bp1,Gm53,Prr15l,Ttll6,Ube2z,D030028A08Rik,Mir152,Mir196a-1,Gm11538,Gm11517,Mir10a,Gm11529,Gm11525
chr2	180000160	181000139	chr2	171000008	172000088	-0.567893	1.01158	16.1222	0.000211181	0.0372736	Col9a3,Gata5,Lama5,Ntsr1,Dido1,Psma7,Mtg2,Adrm1,Nkain4,Rps21,Ogfr,Mrgbp,Col20a1,Gid8,Hrh3,Slco4a1,Bhlhe23,Osbpl2,Slc17a9,Ythdf1,Arfgap1,Lsm14b,Cables2,Ss18l1,Rbbp8nl,Tcfl5,B230312C02Rik,Birc7,Mir1a-1,Mir1a-1hg,Gm14340,Mir124a-3,Mir133a-2,Gata5os,Mir3091,NA	1700028P15Rik
chr7	106999824	107999866	chr7	68000512	69000038	-0.567842	1.08809	19.3828	6.08559e-05	0.0181328	Olfr17,Olfr2,Ppfibp2,Syt9,Rbmxl2,5330417H12Rik,Nlrp14,Olfml1,Ovch2,Olfr467,Olfr470,Olfr469,Olfr474,Olfr716,Olfr472,Olfr473,Olfr715,Olfr476,Olfr477,Olfr714,Olfr713,Cyb5r2,Gm10081,Olfr471	Igf1r,Arrdc4,4933436H12Rik,Pgpep1l,Gm5334,Fam169b,Gm16157
chr7	104000805	104999331	chr7	53000000	54000220	-0.566055	0.332672	12.0419	0.0011212	0.0872237	Usp17la,Trim30a,Olfr653,4931431F19Rik,Trim12a,Trim6,Trim34a,Trim30d,Gm4887,Ubqln3,Ubqlnl,Olfm5,Trim30b,Olfr671,Olfr663,Olfr645,Olfr657,Olfr642,Olfr654,Olfr661,Olfr648,Olfr672,Olfr651,Olfr665,Olfr655,Olfr640,Olfr669,Olfr652,Olfr658,Olfr659,Olfr649,Olfr646,Olfr668,Olfr667,Olfr641,Olfr656,Olfr643,Olfr639,Olfr666,Olfr638,Olfr644,Trim12c,Usp17lb,Olfr670,Trim34b,Trim30c,Gm15133,Trim30e-ps1,Usp17le,Trim…
chrX	68999802	70000016	chrX	18999592	19999988	-0.565062	0.557121	13.1927	0.000690358	0.0682248	Aff2,1700111N16Rik,1700020N15Rik	BC049702,Mir221,Mir222,LOC100503338
chr7	119999931	120999845	chr7	68000512	69000038	-0.564418	0.420065	12.0236	0.00112998	0.0873673	Cdr2,Crym,Eef2k,Zp2,Polr3e,Uqcrc2,Abca14,Pdzd9,Anks4b,Mfsd13b,E130201H02Rik,Tmem159,Abca16,BC030336,Vwa3a,Abca15,Dnah3,Gm5737,Gm7226,9030407P20Rik	Igf1r,Arrdc4,4933436H12Rik,Pgpep1l,Gm5334,Fam169b,Gm16157
chr11	95000207	96000003	chr11	73000050	74000209	-0.563888	0.464955	12.7583	0.000827871	0.0754627	Dlx3,Dlx4,B4galnt2,Gngt2,Itga3,Ngfr,Pdk2,Phb,Spop,Abi3,4833417C18Rik,Tac4,Nxph3,Slc35b1,Igf2bp1,Fam117a,Ppp1r9b,Samd14,Kat7,Phospho1,Zfp652,Dlx4os,B130006D01Rik,Zfp652os,Gm9796,NA,Mir3063	Aspa,Gsg2,Itgae,Olfr23,P2rx1,Camkk1,Emc6,Ncbp3,Shpk,Tax1bp3,Zfp735,Ctns,P2rx5,Trpv1,Olfr384,Trpv3,Olfr75-ps1,Olfr391-ps,Olfr397,Olfr390,Olfr382,Olfr398,Olfr1,Olfr376,Olfr20,Olfr395,Olfr392,Olfr394,Olfr393,Olfr389,Olfr381,Olfr385,Olfr378,Olfr380,Spata22
chr7	93999985	95000021	chr7	51999478	53000003	-0.563752	0.844981	17.0149	0.000149126	0.0301678		Svip,1700015G11Rik
chr11	101999818	103000037	chr11	87000212	88000383	-0.562778	2.4249	28.1651	4.66878e-06	0.00353483	Adam11,Mpp3,Gfap,Gjc1,Grn,Hdac5,Itga2b,Ppy,Slc4a1,Eftud2,Ubtf,C1ql1,Mpp2,Rundc3a,Cd300lg,Ccdc43,Fzd2,Fam187a,Slc25a39,Dcakd,G6pc3,2410004I01Rik,Kif18b,Tmub2,Ccdc103,Higd1b,Tmem101,2810433D01Rik,Pyy,Nags,BC030867,Asb16,Atxn7l3,Fam171a2,Gpatch8,Lsm12,Meioc,Gm11627	Epx,Mpo,Sept4,Rnu1a1,Rnu3b1,Rnu3b2,Rnu3b3,Rnu3b4,Supt4a,Ska2,Gdpd1,Dynll2,1110028F11Rik,Trim37,Smg8,Lpo,Tex14,Rad51c,Mtmr4,Rnf43,Bzrap1,Olfr462,Olfr464,Olfr463,Prr11,Ppm1e,Hsf5,Mks1,Mir142,Mir301,Gm11492
chr5	35000303	36000005	chr5	26999709	28000124	-0.56266	1.39947	24.2151	1.08748e-05	0.00604145	Adra2c,Hmx1,Lrpap1,Hgfac,Afap1,Rgs12,4931431C16Rik,4930478P22Rik,Htra3,Trmt44,Acox3,Dok7,Sh3tc1,Ablim2,Cpz,E130018O15Rik,NA,Mir3097	Dpp6,Htr5a,Paxip1,Speer4b,NA,Gm17695
chr17	46999732	47999913	chr17	13000067	14000555	-0.562212	0.590515	14.6074	0.000386322	0.0510259	Ccnd3,Guca1a,Mdfi,Tfeb,Bysl,Med20,Taf8,Mrps10,Tomm6,Foxp4,1700001C19Rik,Guca1b,Frs3,Pgc,Ubr2,Trerf1,AI661453,Usp49,Gm4945,Prickle4,Frs3os,Tomm6os	Afdn,Rnu6,Sod2,Tcp10b,Tcte2,Smok2a,2700054A10Rik,Smok2b,Smok4a,Unc93a,Gpr31b,Gm11166,Gm7168,Gm7356,Gm16050,Gm10512,Tcp10c
chr11	95000207	96000003	chr11	82000049	83000090	-0.560983	1.29962	22.3021	2.11609e-05	0.00913365	Dlx3,Dlx4,B4galnt2,Gngt2,Itga3,Ngfr,Pdk2,Phb,Spop,Abi3,4833417C18Rik,Tac4,Nxph3,Slc35b1,Igf2bp1,Fam117a,Ppp1r9b,Samd14,Kat7,Phospho1,Zfp652,Dlx4os,B130006D01Rik,Zfp652os,Gm9796,NA,Mir3063	Cct6b,Lig3,Rad51d,Ccl1,Ccl11,Ccl12,Ccl2,Ccl7,Ccl8,Zfp830,Rffl,Slfn5os,Fndc8,Nle1,Unc45b,Slfn9,Tmem132e,Slfn5,Gm11426,Gm11423
chr13	56999794	57999675	chr13	14000327	15000073	-0.560604	0.85846	16.6389	0.000172541	0.0330195	Spock1	Ggps1,Psma2,Tbce,Mrpl32,Arid4b,Hecw1,AW209491,NA
chr11	54999569	55999716	chr11	12000281	13000511	-0.559735	0.869495	18.1028	9.83339e-05	0.0239446	Anxa6,Atox1,Glra1,Gm2a,Sparc,G3bp1,Ccdc69,Slc36a1os,Slc36a3,Slc36a1,Fat2,Slc36a2,Gm12238,Gm19911,NA	Cobl,Grb10,Gm12002
chr7	107999863	109000193	chr7	61999951	62999913	-0.556058	0.850066	13.4776	0.000614007	0.0641723	Olfr480,Eif3f,Nlrp10,Olfr479,Olfr485,Olfr487,Olfr517,Olfr504,Olfr506,Olfr518,Olfr498,Olfr493,Olfr510,Olfr495,Olfr509,Olfr486,Olfr492,Olfr490,Olfr484,Olfr513,Olfr512,Olfr516,Olfr514,Olfr488,Olfr482,Olfr478,Olfr483,Olfr491,Olfr494,Olfr497,Olfr502,Olfr507,Olfr508,Olfr481,Olfr503,Olfr519,Gm4199	Ndn,Mkrn3,Magel2,Peg12,Mir344f
chr17	54999988	56000105	chr17	18000021	19000254	-0.555022	0.893911	15.0059	0.000329007	0.0475225	Shd,Ebi3,Adgre4,Pot1b,Ccdc94,Zfp119a,Stap2,Zfp959,St6gal2,Zfp119b,Fsd1,Vmn2r118,Gm16712	Fpr-rs4,Vmn2r95,Vmn2r96,Vmn2r92,Vmn2r93,Vmn2r97,Vmn2r91,Vmn2r94
chr7	104000805	104999331	chr7	54000217	54999945	-0.554868	0.479967	12.0048	0.00113906	0.0878728	Usp17la,Trim30a,Olfr653,4931431F19Rik,Trim12a,Trim6,Trim34a,Trim30d,Gm4887,Ubqln3,Ubqlnl,Olfm5,Trim30b,Olfr671,Olfr663,Olfr645,Olfr657,Olfr642,Olfr654,Olfr661,Olfr648,Olfr672,Olfr651,Olfr665,Olfr655,Olfr640,Olfr669,Olfr652,Olfr658,Olfr659,Olfr649,Olfr646,Olfr668,Olfr667,Olfr641,Olfr656,Olfr643,Olfr639,Olfr666,Olfr638,Olfr644,Trim12c,Usp17lb,Olfr670,Trim34b,Trim30c,Gm15133,Trim30e-ps1,Usp17le,Trim…	Luzp2,Gm19549
chr13	52999953	54000144	chr13	21999875	22999939	-0.554313	0.495914	13.4408	0.000622774	0.0643136	Msx2,Ror2,Sptlc1,Gm2762,NA	Prss16,Vmn1r-ps103,Vmn1r200,Vmn1r199,Vmn1r206,Vmn1r205,Vmn1r208,Vmn1r198,Vmn1r201,Vmn1r195,Vmn1r202,Vmn1r193,Vmn1r210,Vmn1r203,Vmn1r212,Vmn1r211,Vmn1r197,Gm11292,Vmn1r189,Vmn1r192,Vmn1r188,Hist1h4i,Hist1h2ag,Hist1h2ah,Hist1h2bj,Hist1h2bk,Vmn1r207-ps,Vmn1r209,Vmn1r194,Vmn1r191,Vmn1r204,Vmn1r196
chr11	96000000	96999815	chr11	92000350	93000551	-0.55417	1.70323	25.224	7.71514e-06	0.00497189	Atp5g1,Cbx1,Gip,Hoxb1,Hoxb13,Hoxb3,Hoxb4,Hoxb5,Hoxb6,Hoxb7,Hoxb8,Hoxb9,Nfe2l1,Snf8,Copz2,2010300F17Rik,Snx11,Calcoco2,Skap1,Sp2,Cdk5rap3,Pnpo,Hoxb2,Igf2bp1,Gm53,Prr15l,Ttll6,Ube2z,D030028A08Rik,Mir152,Mir196a-1,Gm11538,Gm11517,Mir10a,Gm11529,Gm11525
chr7	51000116	51999481	chr7	13000062	14000022	-0.552466	0.518314	13.816	0.00053347	0.0598206	Gas2,Svip,Slc17a6,Ano5,Gm9354,Fancf	Lig1,Sult2a1,Trim28,Ube2m,Cabp5,Chmp2a,Bsph2,Mzf1,Vmn1r89,Vmn1r87,Zbtb45,Pla2g4c,Vmn1r85,6330408A02Rik,Bsph1,Sult2a4,Sult2a5,Sult2a2,Vmn1r86,Vmn1r88
chr7	38999612	39999811	chr7	32999900	34000486	-0.552275	1.11756	17.5396	0.000121866	0.0271462	Zfp619,Zfp939,Gm5114,Gm5590,Gm6124,Gm6833,Gm9271,Gm16387,Gm1988	Scgb2b26,Scgb2b24,Scgb2b23-ps,Scgb1b19,Scgb2b20,Scgb2b19,Scgb1b20,Gm6003,Scgb2b21,Scgb2b17,Scgb1b17,Scgb2b18,Scgb1b24
chr11	96000000	96999815	chr11	93000548	93999962	-0.550834	2.30654	30.0222	1.63715e-06	0.00166789	Atp5g1,Cbx1,Gip,Hoxb1,Hoxb13,Hoxb3,Hoxb4,Hoxb5,Hoxb6,Hoxb7,Hoxb8,Hoxb9,Nfe2l1,Snf8,Copz2,2010300F17Rik,Snx11,Calcoco2,Skap1,Sp2,Cdk5rap3,Pnpo,Hoxb2,Igf2bp1,Gm53,Prr15l,Ttll6,Ube2z,D030028A08Rik,Mir152,Mir196a-1,Gm11538,Gm11517,Mir10a,Gm11529,Gm11525	Nme1,Nme2,Spag9,Car10,Mbtd1,Utp18,NA
chr4	151999621	153000067	chr4	130999920	132000606	-0.55001	1.39164	22.5312	1.95188e-05	0.00869577	Hes2,Hes3,Kcnab2,Rpl22,Espn,Icmt,Acot7,Nol9,Tnfrsf25,Zbtb48,Gpr153,Tas1r1,Klhl21,Nphp4,Plekhg5,Chd5,Gm833,Rnf207	Ptpru,Mecr,Srsf4,Epb41,Gm12992,Tmem200b
chr4	153000064	153999626	chr4	141999943	143000687	-0.548302	1.96352	21.443	3.95231e-05	0.0137244	Dffb,A430005L14Rik,Ajap1,Cep104,BC039966	6330411D24Rik,Kazn,4930455G09Rik,Tmem51,Fhad1,Tmem51os1
chr1	49000023	50000185	chr1	4000074	4999666	-0.54808	0.652722	13.9544	0.000504013	0.0585844	C230029F24Rik	Lypla1,Rp1,Sox17,Tcea1,Mrpl15,Rgs20,Gm19860
chr7	51999478	53000003	chr7	9999945	10999880	-0.547743	0.447272	12.7941	0.000815534	0.0749301	Svip,1700015G11Rik	Zik1,Vmn1r70,Vmn1r67,Vmn1r66,Nlrp4b,Vmn1r69,Vmn1r71,Vmn2r52,Nlrp4d,Vmn2r50,Zscan4a,Vmn1r68,Zscan4b,Gm7789,Vmn2r51
chr18	36999943	38000214	chr18	4000214	5000887	-0.544903	1.10769	20.8465	3.56049e-05	0.0129986	Pcdha4,Pcdha6,Pcdha7,Pcdha5,Pcdha11,Pcdha10,Diaph1,Hdac3,Taf7,Slc25a2,Pcdhgb1,Pcdhgb2,Pcdhgb4,Pcdhgb5,Pcdhgb6,Pcdhgb7,Pcdhgb8,Pcdhgc3,Pcdhgc4,Pcdhgc5,Pcdhga1,Pcdhga2,Pcdhga3,Pcdhga4,Pcdhga5,Pcdhga6,Pcdhga7,Pcdhga8,Pcdhga9,Pcdhga10,Pcdhga11,Pcdhga12,Pcdhb1,Pcdhb2,Pcdhb3,Pcdhb4,Pcdhb5,Pcdhb6,Pcdhb7,Pcdhb8,Pcdhb9,Pcdhb10,Pcdhb11,Pcdhb12,Pcdhb13,Pcdhb14,Pcdhb15,Pcdhb16,Pcdhb17,Pcdhb18,Pcdhb19,Pcdhb20…	Map3k8,Lyzl1,Mtpap,4833419F23Rik,9430020K01Rik,Gm10556
chr7	54000217	54999945	chr7	39999808	41000012	-0.544158	1.75394	24.7139	9.17113e-06	0.00540718	Luzp2,Gm19549	Vstm2b,4933402C06Rik,4930433I11Rik,A230077H06Rik,Gm6851
chr8	123000023	123999922	chr8	109999938	110999289	-0.542726	1.89691	28.0102	3.07007e-06	0.00257799	Acta1,Dpep1,Fanca,Mc1r,Rab4a,Rn5s,Tubb3,Def8,Abcb10,Zfp276,Sult5a1,Tcf25,Rhou,4933417D19Rik,Dbndd1,Vps9d1,Ccsap,Ankrd11,Spata2l,Taf5l,Cpne7,Gas8,Afg3l1,Spg7,Chmp1a,Cdk10,Spire2,6030466F02Rik,Nup133,Rpl13,Spata33,Gm4342,Snord68,2810013P06Rik,Gm19600,n-R5s100,n-R5s103,n-R5s104,n-R5s105,n-R5s108,n-R5s110,n-R5s111,n-R5s113,Gm25018,n-R5s117,n-R5s121,n-R5s122,n-R5s123,n-R5s124,n-R5s128,Gm26391,n-R5s133…	Calb2,Ddx19a,St3gal2,Chst4,Il34,Sf3b3,Cog4,Zfp612,Cmtr2,Vac14,Fuk,Hydin,Mtss1l,Snord111,Gm21283
chr4	151999621	153000067	chr4	138999990	140000052	-0.542069	1.67772	19.582	6.69441e-05	0.0192583	Hes2,Hes3,Kcnab2,Rpl22,Espn,Icmt,Acot7,Nol9,Tnfrsf25,Zbtb48,Gpr153,Tas1r1,Klhl21,Nphp4,Plekhg5,Chd5,Gm833,Rnf207	Capzb,Htr6,Nbl1,Pax7,Ubr4,Mrto4,4933427I22Rik,Tmco4,Tas1r2,Akr7a5,Pqlc2,Iffo2,Aldh4a1,Emc1,Klhdc7a,Minos1,Gm16287
chr5	128999786	130000004	chr5	92999954	94000212	-0.541999	0.771836	13.4988	0.000608007	0.0638191	Cct6a,Stx2,Chchd2,Gbas,Phkg1,Ran,Zfp11,Mmp17,Mrps17,Sumf2,Nupr1l,Vkorc1l1,Zbed5,Sept14,Psph,Gusb,Sfswap,Adgrd1,Gm6139,Snora15,Gm15903,NA	Ccng2,Ccni,Sept11,2010109A12Rik,Sowahb,C87414,Gm6346,Gm7081,Gm7792,Gm7919,Gm16427,Gm16429,Gm3089
chr7	106999824	107999866	chr7	56000130	57000048	-0.541729	0.709381	12.9183	0.000774154	0.0727689	Olfr17,Olfr2,Ppfibp2,Syt9,Rbmxl2,5330417H12Rik,Nlrp14,Olfml1,Ovch2,Olfr467,Olfr470,Olfr469,Olfr474,Olfr716,Olfr472,Olfr473,Olfr715,Olfr476,Olfr477,Olfr714,Olfr713,Cyb5r2,Gm10081,Olfr471	Gabrg3,Herc2,Oca2,Nipa1,NA
chr7	32999900	34000486	chr7	10999877	11999844	-0.540896	0.490401	12.9388	0.000767543	0.0723931	Scgb2b26,Scgb2b24,Scgb2b23-ps,Scgb1b19,Scgb2b20,Scgb2b19,Scgb1b20,Gm6003,Scgb2b21,Scgb2b17,Scgb1b17,Scgb2b18,Scgb1b24	Vmn1r73,Vmn1r76,Vmn1r74,Vmn1r75,Zscan4c,Vmn1r72,Zscan4d,Gm6909,Gm6929,Zscan4e,Zscan4f,NA
chr7	61999951	62999913	chr7	49999919	51000119	-0.540022	1.95239	25.3915	7.29153e-06	0.00481078	Ndn,Mkrn3,Magel2,Peg12,Mir344f	Nell1os,4933405O20Rik,Nell1
chrX	86000024	87000998	chrX	47000646	47999958	-0.537783	0.460009	11.7753	0.00125666	0.0925817	Nr0b1,Samt3,Gm41,Il1rapl1,Mageb4	Smarca1,Ocrl,Gm5636
chr13	52999953	54000144	chr13	16999831	18000384	-0.537475	0.470074	11.6418	0.00133084	0.0954905	Msx2,Ror2,Sptlc1,Gm2762,NA	Rala,Mplkip,Yae1d1,Cdk13,Sugct,Mir466i
chr12	85000389	85999340	chr12	16000038	16999996	-0.535655	0.444414	11.6441	0.00132953	0.0954905	Fos,Pgf,Batf,Ylpm1,0610007P14Rik,Acyp1,Tmed10,Zc2hc1c,Prox2,Dlst,Jdp2,Eif2b2,Mlh3,Nek9,Mfsd7c,Rps6kl1,Ttll5,Prox2os,NA	Lpin1,Ntsr2,Rock2,E2f6,Pqlc3,Greb1
chr2	180000160	181000139	chr2	168999270	170000703	-0.534447	1.64372	15.34	0.000422166	0.052952	Col9a3,Gata5,Lama5,Ntsr1,Dido1,Psma7,Mtg2,Adrm1,Nkain4,Rps21,Ogfr,Mrgbp,Col20a1,Gid8,Hrh3,Slco4a1,Bhlhe23,Osbpl2,Slc17a9,Ythdf1,Arfgap1,Lsm14b,Cables2,Ss18l1,Rbbp8nl,Tcfl5,B230312C02Rik,Birc7,Mir1a-1,Mir1a-1hg,Gm14340,Mir124a-3,Mir133a-2,Gata5os,Mir3091,NA	Tshz2,AY702102,1700101G07Rik
chr7	54999942	56000133	chr7	16999844	17999931	-0.534425	0.466845	12.8724	0.000789176	0.0736077	Cyfip1,Nipa2,Luzp2,Siglech,Tubgcp5,Nipa1,A230056P14Rik,NA	Ppp5c,Psg16,Hif3a,Ceacam11,Ceacam14,Ceacam5,Psg29,Psg-ps1,Gm5155,Ceacam3,Gm9519,NA
chr7	105973568	106999827	chr7	53000000	54000220	-0.53435	0.470257	11.8859	0.00119849	0.0902963	Olfr701,Gvin1,Olfr707,Gm4759,Olfr6,Olfr704,Olfr1532-ps1,Olfr699,Olfr706,Olfr694,Olfr693,Olfr703,Olfr702,Olfr695,Olfr697,Olfr700,Olfr710,Olfr698,Olfr705,Olfr711,Gm1966,Gm8979,Gm8989,Gm8995,Gm18853
chr4	150999964	151999624	chr4	130999920	132000606	-0.534244	1.68132	25.6655	6.65002e-06	0.00453882	Per3,Vamp3,Uts2,4930589P08Rik,Thap3,Camta1,Dnajc11,Phf13,NA	Ptpru,Mecr,Srsf4,Epb41,Gm12992,Tmem200b
chr7	86000165	86999709	chr7	51999478	53000003	-0.532428	1.40544	20.2603	4.40614e-05	0.0147718	Folh1,Olfr294,Olfr298,Olfr293,Olfr299,Olfr301,Olfr304,Olfr309,Olfr310,Olfr305,Olfr307,Olfr297,Olfr303,Olfr292,Olfr308,Olfr295,Vmn2r75,Vmn2r77,Vmn2r79,Vmn2r78,Vmn2r76	Svip,1700015G11Rik
chr3	46999549	48000014	chr3	13000576	13999961	-0.531432	0.943571	14.7166	0.000369653	0.0499186		4930539N22Rik,Ralyl
chr7	85000010	86000168	chr7	36000318	37000227	-0.530944	0.38151	12.2777	0.00101415	0.0832004	Vmn2r66,Vmn2r71,Vmn2r72,Vmn2r69,Vmn2r74,Vmn2r67,Vmn2r68,Vmn2r73,Vmn2r70	Tshz3,Rpl17-ps9
chr11	96000000	96999815	chr11	88999909	90000169	-0.530213	1.89968	24.6427	9.39611e-06	0.00549308	Atp5g1,Cbx1,Gip,Hoxb1,Hoxb13,Hoxb3,Hoxb4,Hoxb5,Hoxb6,Hoxb7,Hoxb8,Hoxb9,Nfe2l1,Snf8,Copz2,2010300F17Rik,Snx11,Calcoco2,Skap1,Sp2,Cdk5rap3,Pnpo,Hoxb2,Igf2bp1,Gm53,Prr15l,Ttll6,Ube2z,D030028A08Rik,Mir152,Mir196a-1,Gm11538,Gm11517,Mir10a,Gm11529,Gm11525	Nog,Pctp,Dgke,NA,Trim25,Gm525,Ankfn1,Dgkeos
chr5	35000303	36000005	chr5	28000121	29000001	-0.529397	2.02415	26.9466	4.34496e-06	0.00333101	Adra2c,Hmx1,Lrpap1,Hgfac,Afap1,Rgs12,4931431C16Rik,4930478P22Rik,Htra3,Trmt44,Acox3,Dok7,Sh3tc1,Ablim2,Cpz,E130018O15Rik,NA,Mir3097	En2,Shh,Insig1,Cnpy1,Rbm33,9530036O11Rik
chr11	96000000	96999815	chr11	79999990	81000128	-0.528069	1.60843	18.6829	9.09249e-05	0.0226175	Atp5g1,Cbx1,Gip,Hoxb1,Hoxb13,Hoxb3,Hoxb4,Hoxb5,Hoxb6,Hoxb7,Hoxb8,Hoxb9,Nfe2l1,Snf8,Copz2,2010300F17Rik,Snx11,Calcoco2,Skap1,Sp2,Cdk5rap3,Pnpo,Hoxb2,Igf2bp1,Gm53,Prr15l,Ttll6,Ube2z,D030028A08Rik,Mir152,Mir196a-1,Gm11538,Gm11517,Mir10a,Gm11529,Gm11525	Asic2,Cdk5r1,Zfp207,Suz12,Crlf3,Rhot1,Tefm,Psmd11,5730455P16Rik,Rnf135,Spaca3,Tmem98,Adap2,Atad5,Rhbdl3,Myo1d
chr7	59999841	61000236	chr7	39999808	41000012	-0.5259	0.948758	15.31	0.000291302	0.0448952	Snrpn,Snurf,Gm7367	Vstm2b,4933402C06Rik,4930433I11Rik,A230077H06Rik,Gm6851
chr7	39999808	41000012	chr7	23000365	24000755	-0.525871	1.22631	15.0938	0.000329281	0.0475225	Vstm2b,4933402C06Rik,4930433I11Rik,A230077H06Rik,Gm6851	Nlrp5,Vmn1r172,Vmn1r171,Vmn1r178,Vmn1r180,Vmn1r177,Vmn1r179,Vmn1r181,Vmn1r174,Nlrp4e,Vmn1r173,Vmn1r176,Vmn1r170,Vmn1r167,Vmn1r175,Gm6902,Vmn1r163,Gm8720,Gm4216,Vmn1r166,Vmn1r168,Vmn1r169,Gm10175,Gm10662,Vmn1r165
chr11	81000125	82000052	chr11	54999569	55999716	-0.524048	1.92464	22.8214	1.78315e-05	0.00817852	Asic2,5530401A14Rik,1700071K01Rik	Anxa6,Atox1,Glra1,Gm2a,Sparc,G3bp1,Ccdc69,Slc36a1os,Slc36a3,Slc36a1,Fat2,Slc36a2,Gm12238,Gm19911,NA
chr4	153999623	154999991	chr4	137999870	138999993	-0.523892	1.53256	18.3705	9.21828e-05	0.022842	Hes5,Trp73,Mmel1,Wrap73,Fam213b,Tprgl,Smim1,Prdm16,Lrrc47,Actrt2,Cep104,Megf6,Arhgef16,Tnfrsf14,Ttc34,Pank4,Plch2,5930403L14Rik,Ccdc27,B230104I21Rik,Gm13111	Ddost,Hp1bp3,Kif17,Pla2g2a,Pla2g2c,Pla2g2d,Pla2g5,Pla2g2e,Pla2g2f,Camk2n1,Rnf186,Mul1,Pink1,Cda,Otud3,Vwa5b1,Tmco4,Ubxn10,Eif4g3,Sh2d5,Fam43b
chr1	183998873	185000063	chr1	136999748	138000442	-0.523445	0.845581	15.5788	0.00026175	0.0423812	Hlx,Dusp10,Marc1,Marc2,1700056E22Rik,1700112H15Rik,4930488B22Rik,C130074G19Rik,Mark1,Mir1981	A130050O07Rik,Mir181b-1,Mir181a-1
chr17	67999917	69000280	chr17	38999870	40000042	-0.522218	1.62882	17.0734	0.000176704	0.0334108	Arhgap28,L3mbtl4,Tmem200c	Esp15,Esp16,Esp18,Esp38,Esp24,Esp23,Rn45s
chr4	130999920	132000606	chr4	121999970	122999947	-0.521801	0.958194	15.8478	0.000235298	0.0394707	Ptpru,Mecr,Srsf4,Epb41,Gm12992,Tmem200b	Cap1,Mycl,Ppt1,Mfsd2a,9530002B09Rik,Gm10573,Gm12891
chr17	54999988	56000105	chr17	19000251	20000314	-0.521755	1.03342	17.0626	0.000146405	0.0298746	Shd,Ebi3,Adgre4,Pot1b,Ccdc94,Zfp119a,Stap2,Zfp959,St6gal2,Zfp119b,Fsd1,Vmn2r118,Gm16712	Vmn2r98,Vmn2r102,Vmn2r100,Vmn2r101,Vmn2r103,Vmn2r99
chr10	115999882	117000031	chr10	83000122	83999841	-0.520667	0.659894	12.4178	0.0009557	0.0812862	Ptprb,Ptprr,Kcnmb4,Kcnmb4os1,4933412E12Rik,Cnot2,1700030O20Rik,D630029K05Rik,Rab3ip,Myrfl,Best3,Gm5781,4933416C03Rik,Kcnmb4os2,NA	D10Wsu102e,Chst11,1500009L16Rik,Aldh1l2,Appl2,A230046K03Rik,Slc41a2
chr7	30999975	31999983	chr7	5000082	5999992	-0.520207	0.758835	14.5328	0.000398182	0.0516566	Hpn,Fxyd3,Fxyd5,Scn1b,Gramd1a,Fxyd1,Scgb1b2,Fxyd7,Lgi4,Scgb2b2,Scgb1b3,Gm5329,Scgb1b7,Gm10640,Scgb2b3,Scgb2b7,Scgb2b6,Gm21673	Epn1,Rasl2-9,U2af2,Fiz1,Zfp524,Zfp580,Vmn1r58,Vmn1r56,Vmn1r62,Vmn1r63,Rfpl4,Ccdc106,Nlrp2,Gm5065,Zfp865,Vmn1r55,Vmn1r59,Vmn1r64,Vmn1r60,Vmn1r61,Zfp784,Vmn1r57,Vmn2r28,NA
chr1	121999563	122999075	chr1	101000269	101999960	-0.519108	1.47799	18.5904	8.18029e-05	0.0212646		Gm20268
chr11	98999901	100000009	chr11	81000125	82000052	-0.519001	2.7243	20.4641	0.000117561	0.0266152	Ccr7,Igfbp4,Krt10,Krt27,Krtap9-1,Top2a,Smarce1,Krtap3-3,Krtap3-2,Krt20,Krtap4-2,Krtap4-6,Krtap4-13,Krtap3-1,Krtap1-5,Krt25,Krtap31-1,Krt28,Krtap2-4,Krtap9-3,Krt24,Krtap4-7,Krtap17-1,Krt23,Tns4,Krt39,Krt222,Krt12,Krt26,Krt40,Gm11568,Krtap31-2,Krtap1-3,Krtap4-16,Krtap9-5,Gm11555,Krtap1-4,Krtap4-1,Krtap4-8,Krtap4-9,Gm11596,Gm11569,Gm11554,Gm11564,Gm11567,Gm11565,Gm11563,Gm11595,Gm11938,Gm11937,Gm115…	Asic2,5530401A14Rik,1700071K01Rik
chr7	103000207	104000808	chr7	53000000	54000220	-0.518512	0.815936	13.0334	0.000737773	0.0704484	Usp17lc,Hbb-b1,Hbb-bh1,Hbb-y,Olfr65,Olfr64,Olfr66,Olfr67,Olfr68,Olfr69,Olfr598,Olfr597,Olfr591,Olfr605,Olfr624,Olfr594,Olfr601,Olfr633,Olfr593,Olfr611,Olfr599,Olfr608,Olfr583,Olfr620,Olfr629,Olfr617,Olfr631,Olfr600,Olfr618,Olfr589,Olfr582,Olfr584,Olfr603,Olfr619,Olfr615,Olfr610,Olfr609,Olfr622,Olfr585,Olfr606,Olfr630,Olfr616,Olfr613,Olfr586,Olfr635,Olfr632,Olfr623,Olfr628,Usp17ld,Olfr592,Olfr243,…
chr15	72000308	73000409	chr15	26000001	27000011	-0.517409	0.747429	13.1364	0.000706734	0.0688876	Col22a1,Trappc9,Kcnk9,Peg13,Gm3150,NA	March11,Fbxl7,Gm6330,D130046C19Rik
chr13	73000373	73999178	chr13	30999470	32000278	-0.516768	0.686969	13.8048	0.000535929	0.060028	Slc6a3,Slc12a7,Tert,Slc6a18,Irx4,Trip13,Zdhhc11,Slc6a19os,Nkd2,Slc6a19,Mrpl36,Brd9,Lpcat1,Clptm1l,Ndufs6,D630045M09Rik,Gm20338,NA	Foxf2,Foxq1,Foxc1,1700018A04Rik,4930401O12Rik,Gmds,Gm19805
chrX	126999924	127999687	chrX	108000499	109000008	-0.516663	1.05693	12.0779	0.00119018	0.0899141	Cldn34c4,Gm382,4921511C20Rik	2810403D21Rik,Gm378,Brwd3
chr5	119999556	120999543	chr5	92999954	94000212	-0.516605	0.859432	15.9334	0.000227475	0.0388624	Dtx1,Lhx5,Rasal1,Rph3a,Oas1g,Oas1b,Plbd2,Ddx54,Rbm19,Iqcd,Oas1d,Rita1,Oas1c,Slc8b1,Sds,Oas1e,Oas1f,Oas3,Oas2,Oas1h,Oas1a,Tpcn1,Sdsl,Cfap73,Gm10390,Gm19706,NA	Ccng2,Ccni,Sept11,2010109A12Rik,Sowahb,C87414,Gm6346,Gm7081,Gm7792,Gm7919,Gm16427,Gm16429,Gm3089
chr5	145000061	145999931	chr5	119000704	119999559	-0.516366	1.68128	20.1447	4.5963e-05	0.0150908	Arpc1b,Cyp3a11,Cyp3a16,Zkscan5,Cyp3a41a,Cpsf4,Cyp3a25,Arpc1a,Atp5j2,Zkscan14,1700018F24Rik,Ptcd1,Zfp655,Gm4871,Pdap1,Bud31,Cyp3a44,Kpna7,Cyp3a57,Zscan25,Cyp3a41b	Tbx3,Tbx5,1700081H04Rik,AW549542,Gm16063,Tbx3os2,Gm5563,Gm7538
chr5	126000005	126999957	chr5	119999556	120999543	-0.516299	2.13112	30.2987	1.47993e-06	0.0016152		Dtx1,Lhx5,Rasal1,Rph3a,Oas1g,Oas1b,Plbd2,Ddx54,Rbm19,Iqcd,Oas1d,Rita1,Oas1c,Slc8b1,Sds,Oas1e,Oas1f,Oas3,Oas2,Oas1h,Oas1a,Tpcn1,Sdsl,Cfap73,Gm10390,Gm19706,NA
chr7	93000001	93999988	chr7	48000055	48999871	-0.516248	0.64145	12.8608	0.000793017	0.0736599	Fam181b,Gm15501	Csrp3,Nav2,E2f8,Mrgprb4,Mrgprb1,Mrgprx2,Mrgprb2,Zdhhc13,Mrgprb3,Mrgprb5,Mrgprb8,Mrgprx1,Mrgprb13,Gm2788
chr7	69000035	70000888	chr7	42999917	43999962	-0.516118	0.476794	11.4357	0.00145457	0.0999247	4930402F11Rik	Cd33,Klk1b9,Klk1b7-ps,Klk1b11,Klk1b1,Klk1b8,Klk6,Klk7,Klk11,Klk4,Klk5,Klk12,Klk10,Zfp715,Nkg7,Ceacam18,4931406B18Rik,Cldnd2,Zfp819,Vsig10l,Siglece,Klk9,Etfb,Iglon5,Zfp658,Zfp719,Siglecf,Lim2,Ctu1,Siglecg,Klk8,Klk15,Klk14,Klk13,Gm9268,Zfp936,Gm2329,Gm17768,EU599041,2310002F09Rik
chr7	103000207	104000808	chr7	54000217	54999945	-0.515973	0.973448	13.2663	0.000669539	0.0669796	Usp17lc,Hbb-b1,Hbb-bh1,Hbb-y,Olfr65,Olfr64,Olfr66,Olfr67,Olfr68,Olfr69,Olfr598,Olfr597,Olfr591,Olfr605,Olfr624,Olfr594,Olfr601,Olfr633,Olfr593,Olfr611,Olfr599,Olfr608,Olfr583,Olfr620,Olfr629,Olfr617,Olfr631,Olfr600,Olfr618,Olfr589,Olfr582,Olfr584,Olfr603,Olfr619,Olfr615,Olfr610,Olfr609,Olfr622,Olfr585,Olfr606,Olfr630,Olfr616,Olfr613,Olfr586,Olfr635,Olfr632,Olfr623,Olfr628,Usp17ld,Olfr592,Olfr243,…	Luzp2,Gm19549
chr16	56999771	57999993	chr16	5000469	5999859	-0.514953	0.972198	13.2947	0.000661699	0.0664351	Col8a1,Tomm70a,Nit2,Cmss1,Tbc1d23,Tmem45a2,Tmem30c,Filip1l,Gm16892,NA	Ppl,Nagpa,Rogdi,1700123O21Rik,Eef2kmt,Glyr1,Ubn1,Alg1,AU021092,Rbfox1,Smim22,Sec14l5
chr11	34000071	34999996	chr11	13000508	14000963	-0.514915	1.64577	13.6797	0.000884738	0.0782778	Foxi1,Lcp2,Spdl1,Dock2,Fam196b
chr11	96000000	96999815	chr11	83000087	84000041	-0.514777	1.96825	20.6617	4.43398e-05	0.0148034	Atp5g1,Cbx1,Gip,Hoxb1,Hoxb13,Hoxb3,Hoxb4,Hoxb5,Hoxb6,Hoxb7,Hoxb8,Hoxb9,Nfe2l1,Snf8,Copz2,2010300F17Rik,Snx11,Calcoco2,Skap1,Sp2,Cdk5rap3,Pnpo,Hoxb2,Igf2bp1,Gm53,Prr15l,Ttll6,Ube2z,D030028A08Rik,Mir152,Mir196a-1,Gm11538,Gm11517,Mir10a,Gm11529,Gm11525	Wfdc18,Ccl3,Ccl4,Ccl5,Ccl6,Ccl9,Slfn1,Slfn2,Slfn3,Slfn4,Hnf1b,Wfdc21,1700020L24Rik,Taf15,Ap2b1,Ddx52,AI450353,Pex12,Mmp28,Heatr6,Synrg,Slfn10-ps,Slfn14,Gas2l2,Slfn8,Rasl10b,AA465934,Heatr9,Gm11425,Wfdc17,AI662270,Snord7,Gm20234,E230016K23Rik,Gm20255
chrX	71000125	71999243	chrX	6999961	7999765	-0.514058	0.683636	12.5095	0.000919339	0.0798802	Cnga2,Gpr50,Hmgb3,Mtm1,Mtmr1,Vma21,Fate1,Cd99l2,Prrg3,Mamld1,Gm1141,Gm14730	Akap4,Clcn5,Gata1,Hdac6,Kcnd1,Pim2,Plp2,Foxp3,Syp,Timm17b,Slc35a2,Pcsk1n,Prickle3,Pqbp1,Magix,Wdr45,Praf2,Ccdc22,Otud5,Gripap1,Ppp1r3f,Ccdc120,Usp27x,Cacna1f,2010204K13Rik,Ppp1r3fos,Ccnb3,Gpkow,Tfe3,Eras,Mir188,Mir362,Mir500,Mir532,Mir501,Gm14379,Mir1198
chr5	126000005	126999957	chr5	86000039	87000257	-0.510832	0.621635	11.4542	0.00144298	0.0996654		Cenpc1,Gnrhr,Stap1,Ugt2b1,Ugt2b34,Tmprss11a,Uba6,Tmprss11d,Ythdc1,Tmprss11f,Tmprss11e,Tmprss11b,Tmprss11g,Tmprss11c,Gm2287
chr13	71999894	73000376	chr13	56999794	57999675	-0.507588	2.2001	26.5825	4.89964e-06	0.00365105	Irx2,D730050B12Rik,Gm20554,NA	Spock1
chr7	49999919	51000119	chr7	39999808	41000012	-0.506943	1.97955	25.5111	7.0039e-06	0.00470033	Nell1os,4933405O20Rik,Nell1	Vstm2b,4933402C06Rik,4930433I11Rik,A230077H06Rik,Gm6851
chrX	120000376	121000544	chrX	96000137	97000146	-0.506588	0.531652	12.0701	0.0011078	0.0869131	Pcdh11x,H2afb3	Heph,Msn,Gpr165,Hsf3,Vsig4,Gm9059,Mir223,F630028O10Rik,Gm14925
chr7	100999982	101999991	chr7	66000127	66999962	-0.505972	1.56831	17.5148	0.000125524	0.0276158	Phox2a,Art2a-ps,Art2b,Folr1,Folr2,Inppl1,P2ry2,Clpb,Stard10,Lamtor1,Lrrc51,Arap1,Atg16l2,Anapc15,Numa1,Fchsd2,Pde2a,Mir139,Tomt,Gm19765	Pcsk6,Aldh1a3,Snrpa1,Lins1,Vimp,Asb7,Lrrk1,Adamts17,Chsy1,Cers3,NA
chr7	25999990	26999990	chr7	10999877	11999844	-0.503361	1.15395	16.8756	0.000157388	0.0312001	Cyp2a4,Cyp2a5,Cyp2b13,Cyp2b19,Cyp2b9,Cyp2g1,Vmn1r185,Nlrp9a,Cyp2a22,Nlrp4a,Cyp2b23,Nlrp9c,Vmn1r184	Vmn1r73,Vmn1r76,Vmn1r74,Vmn1r75,Zscan4c,Vmn1r72,Zscan4d,Gm6909,Gm6929,Zscan4e,Zscan4f,NA
chr10	118999978	120000088	chr10	69999831	70999760	-0.503081	0.595536	12.3795	0.00097129	0.0819581	1700025F24Rik,Cand1,1700064J06Rik,Grip1,Grip1os2,C78653	Ank3,Slc16a9,Mrln,Phyhipl,Fam13c,Ccdc6,Bicc1,D630013N20Rik
chr4	79999674	81000078	chr4	36998943	38000042	-0.503034	0.636549	12.7568	0.00082841	0.0754627	Tyrp1,Lurap1l
chr4	150999964	151999624	chr4	124999985	126000188	-0.502791	1.80835	21.421	2.89528e-05	0.0114288	Per3,Vamp3,Uts2,4930589P08Rik,Thap3,Camta1,Dnajc11,Phf13,NA	Grik3,Meaf6,2610028E06Rik,Dnali1,Snip1,Rspo1,Gnl2,Zc3h12a
chr5	146999918	148000061	chr5	119999556	120999543	-0.501551	1.67285	19.1241	6.6996e-05	0.0192583	Cdx2,Flt1,Flt3,Gsx1,Pdx1,Polr1d,Pomp,2210019I11Rik,Slc46a3,Pan3,Mtus2,Lnx2,Urad,D5Ertd605e	Dtx1,Lhx5,Rasal1,Rph3a,Oas1g,Oas1b,Plbd2,Ddx54,Rbm19,Iqcd,Oas1d,Rita1,Oas1c,Slc8b1,Sds,Oas1e,Oas1f,Oas3,Oas2,Oas1h,Oas1a,Tpcn1,Sdsl,Cfap73,Gm10390,Gm19706,NA
chr7	53000000	54000220	chr7	32999900	34000486	-0.501303	1.1523	14.8419	0.000351435	0.0487574		Scgb2b26,Scgb2b24,Scgb2b23-ps,Scgb1b19,Scgb2b20,Scgb2b19,Scgb1b20,Gm6003,Scgb2b21,Scgb2b17,Scgb1b17,Scgb2b18,Scgb1b24
chr17	53999900	54999991	chr17	18000021	19000254	-0.500699	1.15318	18.0061	0.000102008	0.0246229	Slc5a7,1700025K24Rik	Fpr-rs4,Vmn2r95,Vmn2r96,Vmn2r92,Vmn2r93,Vmn2r97,Vmn2r91,Vmn2r94
chr5	143999794	145000064	chr5	114000500	114999899	-0.500398	1.158	15.2352	0.000300135	0.0455472	Bhlha15,Ocm,Nptx2,Bri3,Baiap2l1,Tecpr1,Smurf1,Trrap,Ccz1,Lmtk2,Tmem130,Kpna7,Gm6272,Gm15708	Dao,Mvk,Hnf1a,Ung,Oasl2,Git2,Gltp,Trpv4,1500011B03Rik,4930519G04Rik,4930515G01Rik,Ankrd13a,Svop,2210016L21Rik,Mmab,Tchp,Acacb,Usp30,Foxn4,Ube3b,Alkbh2,Myo1h,Oasl1,Kctd10,2610524H06Rik,Fam222a,Gm19344
chr7	39999808	41000012	chr7	32999900	34000486	-0.500362	1.74227	20.7895	3.63478e-05	0.0131148	Vstm2b,4933402C06Rik,4930433I11Rik,A230077H06Rik,Gm6851	Scgb2b26,Scgb2b24,Scgb2b23-ps,Scgb1b19,Scgb2b20,Scgb2b19,Scgb1b20,Gm6003,Scgb2b21,Scgb2b17,Scgb1b17,Scgb2b18,Scgb1b24
chr4	136999953	137999873	chr4	105999874	107000016	-0.500331	0.842402	12.3164	0.000997637	0.0829188	Alpl,Cdc42,Hspg2,Wnt4,Cela3b,1700013G24Rik,Rap1gap,Usp48,Zbtb40,Ece1,Eif4g3,Cela3a,Ldlrad2,Gm13003,Gm13012,NA	Ttc4,Ssbp3,Dhcr24,Pcsk9,Bsnd,Ttc22,Pars2,Fam151a,Lexm,Usp24,Acot11,Mroh7
chrX	10999643	11999943	chrX	6999961	7999765	-0.500044	2.68635	28.4783	2.76465e-06	0.00242437	H2al1j,H2al1e,H2al1a,H2al1b,H2al1c,H2al1d,H2al1f,H2al1g,H2al1h,H2al1i	Akap4,Clcn5,Gata1,Hdac6,Kcnd1,Pim2,Plp2,Foxp3,Syp,Timm17b,Slc35a2,Pcsk1n,Prickle3,Pqbp1,Magix,Wdr45,Praf2,Ccdc22,Otud5,Gripap1,Ppp1r3f,Ccdc120,Usp27x,Cacna1f,2010204K13Rik,Ppp1r3fos,Ccnb3,Gpkow,Tfe3,Eras,Mir188,Mir362,Mir500,Mir532,Mir501,Gm14379,Mir1198
chr11	115999907	116999780	chr11	78000171	78999910	-0.498857	1.46817	17.8281	0.000109154	0.0256332	Aanat,Acox1,Evpl,Galr2,Galk1,H3f3b,Foxj1,Srsf2,St6galnac1,St6galnac2,Sphk1,Wbp2,Exoc7,Mrpl38,1810032O08Rik,Mxra7,Prpsap1,Ten1,Cdk3-ps,Mfsd11,Unc13d,Mettl23,Jmjd6,Cygb,Itgb4,BC018473,Unk,Trim47,Fbf1,Srp68,Rnf157,Qrich2,Ube2o,Rhbdf2,Mgat5b,Ubald2,Trim65,Gm11735,Gm11744,Snord1b,Snord1c,Snord1a,NA	Aldoc,Flot2,Foxn1,Lgals9,Nlk,Nos2,Sebox,Rab34,Sdf2,Slc13a2,Supt6,Tnfaip1,Traf4,Unc119,Vtn,Slc46a1,Spag5,Ift20,Eral1,Lyrm9,Poldip2,Tlcd1,Tmem97,Fam58b,Dhrs13,2610507B11Rik,Nek8,Tmem199,Fam222b,Proca1,BC030499,Sarm1,Phf12,Rpl23a,Pigs,Mir144,Mir451a,Slc13a2os,Gm3948,Snord4a,Dhrs13os,Snord42a,Snord42b
chrX	137000483	137999921	chrX	117000125	117999901	-0.498585	0.942701	13.0173	0.000742766	0.0707788	Esx1,Il1rapl2,Slc25a53,Fam199x	Gm14920
chr11	81000125	82000052	chr11	47999810	48999984	-0.497782	1.51189	14.0221	0.000618997	0.0641945	Asic2,5530401A14Rik,1700071K01Rik	Rack1,Irgm1,Tgtp1,Trim7,Trim41,Gm5431,Gm12185,9930111J21Rik1,Snord96a,Snord95,NA,Gm16170
chr4	153000064	153999626	chr4	147000228	148000814	-0.497031	2.47173	26.2503	5.4917e-06	0.00394244	Dffb,A430005L14Rik,Ajap1,Cep104,BC039966	Fv1,Nppb,Plod1,Miip,4933438K21Rik,2510039O18Rik,Zfp979,Mfn2,Zfp982,Nppa,Zfp933,Rps19-ps3,Zfp985,Gm13141,Gm13160,Zfp991,Gm13144,Gm16503,Zfp984,Rex2,Gm13147,Zfp534,NA
chr7	95000018	96000364	chr7	48000055	48999871	-0.494374	0.690068	12.7244	0.000839759	0.075915	Gm9966	Csrp3,Nav2,E2f8,Mrgprb4,Mrgprb1,Mrgprx2,Mrgprb2,Zdhhc13,Mrgprb3,Mrgprb5,Mrgprb8,Mrgprx1,Mrgprb13,Gm2788
chr13	56999794	57999675	chr13	10999495	12000063	-0.49336	1.23375	13.7683	0.000554152	0.0610814	Spock1	Ryr2,Zp4-ps
chr5	113000265	114000503	chr5	106000159	107000002	-0.492672	1.21154	14.9377	0.00033815	0.0482	Crybb2,Crybb3,Cmklr1,Selplg,Coro1c,Sgsm1,Sart3,Iscu,Ficd,Tmem119,Ssh1,2900026A02Rik,Grk3,Wscd2,Tmem211,1700069L16Rik,Aym1,NA	Cdc7,Zfp644,Barhl2,4930458A03Rik,Hfm1,NA
chr5	126999954	128000006	chr5	118000267	119000707	-0.492403	1.92475	21.3109	3.01186e-05	0.011755	Tmem132cos,4933438B17Rik,4930572K03Rik,Slc15a4,Tmem132c,Tmem132d,Glt1d1	Hrk,Tesc,4930413E15Rik,Med13l,2410131K14Rik,Fbxo21,Fbxw8,Rnft2,Gm15754
chr13	51999252	52999956	chr13	10000040	10999498	-0.491392	0.583798	11.7622	0.00126374	0.092938	Auh,Nfil3,Syk,Diras2,4921525O09Rik,BB123696,Gm2848	Chrm3
chr4	153999623	154999991	chr4	130999920	132000606	-0.490898	1.43606	15.5256	0.000275635	0.0435959	Hes5,Trp73,Mmel1,Wrap73,Fam213b,Tprgl,Smim1,Prdm16,Lrrc47,Actrt2,Cep104,Megf6,Arhgef16,Tnfrsf14,Ttc34,Pank4,Plch2,5930403L14Rik,Ccdc27,B230104I21Rik,Gm13111	Ptpru,Mecr,Srsf4,Epb41,Gm12992,Tmem200b
chrX	117999898	118999923	chrX	101000116	101999966	-0.489437	0.608249	12.2812	0.00101263	0.0832004	Tgif2lx1,Tgif2lx2	Slc7a3,Cxcr3,Gjb1,Il2rg,Itgb1bp2,Nono,Foxo4,Snx12,Zmym3,Med12,Tex11,Ogt,Gm4779,Gm614,Nlgn3,Taf1,8030474K03Rik,Nhsl2,Gm19763
chr5	119999556	120999543	chr5	116000076	117000051	-0.489117	3.26478	37.2482	1.84388e-07	0.000405517	Dtx1,Lhx5,Rasal1,Rph3a,Oas1g,Oas1b,Plbd2,Ddx54,Rbm19,Iqcd,Oas1d,Rita1,Oas1c,Slc8b1,Sds,Oas1e,Oas1f,Oas3,Oas2,Oas1h,Oas1a,Tpcn1,Sdsl,Cfap73,Gm10390,Gm19706,NA	Cit,Prkab1,Srrm4,4930562A09Rik,Srrm4os,Hspb8,Ccdc60,C330018A13Rik,Tmem233,Gm13842
chr1	48000461	49000026	chr1	26999892	28000204	-0.489079	1.30905	14.9166	0.000341035	0.0482493		Gm5524
chr7	93000001	93999988	chr7	57999655	58999255	-0.488735	0.834799	12.5721	0.000895382	0.078867	Fam181b,Gm15501	Atp10a
chr5	117000048	118000270	chr5	113000265	114000503	-0.488382	1.53127	15.5369	0.000280096	0.043811	Nos1,Pebp1,Wsb2,Suds3,Rfc5,Vsig10,Fbxo21,Taok3,Ksr2,Gm15728,Gm19648	Crybb2,Crybb3,Cmklr1,Selplg,Coro1c,Sgsm1,Sart3,Iscu,Ficd,Tmem119,Ssh1,2900026A02Rik,Grk3,Wscd2,Tmem211,1700069L16Rik,Aym1,NA
chr11	95000207	96000003	chr11	92000350	93000551	-0.488165	1.74452	24.1409	1.11548e-05	0.00610483	Dlx3,Dlx4,B4galnt2,Gngt2,Itga3,Ngfr,Pdk2,Phb,Spop,Abi3,4833417C18Rik,Tac4,Nxph3,Slc35b1,Igf2bp1,Fam117a,Ppp1r9b,Samd14,Kat7,Phospho1,Zfp652,Dlx4os,B130006D01Rik,Zfp652os,Gm9796,NA,Mir3063
chr11	55999713	56999779	chr11	12000281	13000511	-0.487335	0.836652	12.4116	0.000958212	0.08135	Nmur2	Cobl,Grb10,Gm12002
chr11	79999990	81000128	chr11	57999952	58999673	-0.485391	1.79337	19.14	6.6601e-05	0.0192435	Asic2,Cdk5r1,Zfp207,Suz12,Crlf3,Rhot1,Tefm,Psmd11,5730455P16Rik,Rnf135,Spaca3,Tmem98,Adap2,Atad5,Rhbdl3,Myo1d	Igtp,Olfr30,Zfp39,Irgm2,Trim17,Cnot8,1810065E05Rik,2810021J22Rik,Lypd8,Larp1,4930438A08Rik,Fam183b,2310058D17Rik,Hist3h2ba,2210407C18Rik,Sh3bp5l,Trim11,Zfp692,Rnf187,Btnl10,Gemin5,Mrpl22,Trim58,Olfr320,Gm12258,Olfr324,Olfr314,Olfr317,Olfr332,Olfr316,Olfr312,Olfr224,Olfr325,Olfr323,Olfr319,Olfr318,Olfr328,Olfr313,Olfr311,Olfr315,Olfr330,Olfr329-ps,Hist3h2a,Zfp672,Obscn,Hist3h2bb-ps,4930504O13Rik,O…
chrX	121000541	122000077	chrX	107000340	108000502	-0.484754	1.33168	14.5261	0.000399263	0.0516888		Itm2a,2610002M06Rik,4933401B06Rik,P2ry10,A630033H20Rik,Gpr174,Fam46d,Gm732,Tbx22
chr12	58999442	60000077	chr12	7999566	9000024	-0.484252	1.11805	15.3036	0.00029205	0.0449105	Pnn,Sec23a,Gemin2,Fbxo33,Trappc6b,NA,Mia2	Rhob,Matn3,Laptm4a,Sdc1,Hs1bp3,Ldah,Wdr35,Pum2,Gm4755,Apob,Gdf7,9930038B18Rik,Slc7a15,BC106175,NA
chr4	134999865	136000125	chr4	117999749	118999939	-0.484054	0.786248	11.9336	0.00117428	0.0895001	Runx3,Cnr2,Srsf10,Hmgcl,Lypla2,Clic4,Srrm1,Pnrc2,Rcan3,Pithd1,Fuca1,1700029M20Rik,Gale,Nipal3,Stpg1,Ncmap,Grhl3,Il22ra1,Ifnlr1,Myom3,Mir700,NA	Mpl,Olfr62,Ptprf,St3gal3,Tie1,Elovl1,2610528J11Rik,Hyi,Cfap57,Ebna1bp2,Med8,Lao1,Cdc20,Kdm4a,Szt2,Tmem125,Olfr1331,Olfr1329,Olfr1338,Olfr1333,Olfr1340,Olfr1337,Olfr1330,Olfr1328,Olfr1342,Olfr1339,Olfr1341,Olfr1335,Gm12863,D4Ertd617e
chr4	150999964	151999624	chr4	141999943	143000687	-0.483017	2.29496	27.5204	3.60024e-06	0.00288557	Per3,Vamp3,Uts2,4930589P08Rik,Thap3,Camta1,Dnajc11,Phf13,NA	6330411D24Rik,Kazn,4930455G09Rik,Tmem51,Fhad1,Tmem51os1
chr9	114000248	114999890	chr9	107999722	109000057	-0.4828	1.93978	23.3258	1.47824e-05	0.00730169	Bcl2a1c,Glb1,Ccr4,Crtap,Cmtm6,Cmtm8,Fbxl2,4930525D18Rik,4930520O04Rik,4921528I07Rik,Cnot10,Cmtm7,Dync1li1,Gpd1l,Susd5,Trim71,Rps27rt,Tmppe	Rhoa,Bsn,Col7a1,Dag1,Gpx1,Mst1,Lamb2,Prkar2a,Usp4,Uqcrc1,Arih2,Impdh2,Ip6k1,Slc25a20,Nicn1,Ndufaf3,Dalrd3,Qrich1,Tmem89,Usp19,Ccdc71,P4htm,Ip6k2,Klhdc8b,Nckipsd,Wdr6,Rnf123,Qars,Tcta,Celsr3,1700102P08Rik,Slc26a6,Ucn2,Apeh,Pfkfb4,Amigo3,Gmppb,Mir191,Amt,Ccdc36,BC048562,Mir425,Mir711
chr16	56999771	57999993	chr16	8999670	10000029	-0.482684	0.619464	11.5663	0.00137486	0.0967391	Col8a1,Tomm70a,Nit2,Cmss1,Tbc1d23,Tmem45a2,Tmem30c,Filip1l,Gm16892,NA	Grin2a
chr7	25999990	26999990	chr7	16999844	17999931	-0.482562	1.62223	19.3971	6.05335e-05	0.0180897	Cyp2a4,Cyp2a5,Cyp2b13,Cyp2b19,Cyp2b9,Cyp2g1,Vmn1r185,Nlrp9a,Cyp2a22,Nlrp4a,Cyp2b23,Nlrp9c,Vmn1r184	Ppp5c,Psg16,Hif3a,Ceacam11,Ceacam14,Ceacam5,Psg29,Psg-ps1,Gm5155,Ceacam3,Gm9519,NA
chr8	121999912	123000026	chr8	110999286	112000190	-0.481991	2.15083	24.2742	1.06566e-05	0.00598605	Aprt,Cbfa2t3,Cdh15,Cyba,Zfpm1,Snai3,Galns,Banp,Trappc2l,Ctu2,Cdt1,Rnf166,Zc3h18,Ankrd11,Trhr2,Mvd,Gm22,Il17c,Piezo1,Acsf3,C230057M02Rik,Gm20735,Pabpn1l,A530010L16Rik,9330133O14Rik	Bcar1,Glg1,Zfp1,Cfdp1,Adat1,Ldhd,Chst5,Ctrb1,Tmem170,Exosc6,Mlkl,Kars,Gabarapl2,Znrf1,Ddx19b,Aars,Rfwd3,Tmem231,Wdr59,Pdpr,Fa2h,Clec18a,9430091E24Rik,Gm6014,NA,Mir3473d
chr5	113000265	114000503	chr5	105000183	106000162	-0.481924	0.86007	12.0901	0.0010984	0.086705	Crybb2,Crybb3,Cmklr1,Selplg,Coro1c,Sgsm1,Sart3,Iscu,Ficd,Tmem119,Ssh1,2900026A02Rik,Grk3,Wscd2,Tmem211,1700069L16Rik,Aym1,NA	Gbp4,Zfp326,Gbp8,Lrrc8c,Gbp6,Lrrc8d,Gbp9,D830014E11Rik,Lrrc8b,Gbp10,Gbp11,Gm9640,Rps15a-ps5,Gm19566,Lrrc8dos
chr7	85000010	86000168	chr7	48000055	48999871	-0.481741	0.998208	12.3701	0.000975173	0.082053	Vmn2r66,Vmn2r71,Vmn2r72,Vmn2r69,Vmn2r74,Vmn2r67,Vmn2r68,Vmn2r73,Vmn2r70	Csrp3,Nav2,E2f8,Mrgprb4,Mrgprb1,Mrgprx2,Mrgprb2,Zdhhc13,Mrgprb3,Mrgprb5,Mrgprb8,Mrgprx1,Mrgprb13,Gm2788
chr14	113000076	113999631	chr14	84000363	84999879	-0.481318	1.00533	11.8658	0.00120881	0.0906299		Pcdh17,9630013A20Rik
chr5	128000003	128999789	chr5	119000704	119999559	-0.481219	2.6872	33.6065	5.36329e-07	0.000864069	Stx2,Piwil1,Fzd10,Rimbp2,Tmem132d,5930412G12Rik	Tbx3,Tbx5,1700081H04Rik,AW549542,Gm16063,Tbx3os2,Gm5563,Gm7538
chr11	74000206	74999857	chr11	34999993	36000160	-0.480044	0.801634	11.6045	0.00135237	0.0958931	Mnt,Olfr59,Pafah1b1,Srr,Mettl16,Cluh,Sgsm2,Smg6,Tsr1,Olfr412,Olfr406,Olfr401,Olfr410,Olfr402,Olfr411,Olfr43,Olfr139,Olfr399,Zfp616,Rap1gap2,Olfr403,Ccdc92b,Snord91a	Slit3,Rars,Pank3,Wwc1,Fbll1,Mir103-1,Mir218-2,Gm20157
chr15	86999971	88000009	chr15	72000308	73000409	-0.479938	1.97522	21.4824	2.8323e-05	0.0113091	Fam19a5	Col22a1,Trappc9,Kcnk9,Peg13,Gm3150,NA
chr17	57999956	59000235	chr17	19000251	20000314	-0.479076	1.02677	11.8287	0.00122817	0.091307	Pdzph1,Nudt12os,Cntnap5c	Vmn2r98,Vmn2r102,Vmn2r100,Vmn2r101,Vmn2r103,Vmn2r99
chr8	18999896	19999967	chr8	14999809	15999919	-0.478731	3.06358	38.3443	1.34986e-07	0.000328117	Defb3,Defb4,Defb12,Spag11a,Defb5,Defb6,Defb14,Defb8,Defb7,Defb34,Defb38,Defb39,Spag11b,Defb46,4930467E23Rik,Defa-ps12,Defa-ps13	Myom2,Kbtbd11,Csmd1,Arhgef10,BB014433
chr10	127000055	128000489	chr10	79999760	80999826	-0.476886	1.76909	18.9638	7.11231e-05	0.0200825	Gpr182,Avil,Cdk4,Cyp27b1,Ddit3,B4galnt1,Gli1,Inhbc,Inhbe,Kif5a,Lrp1,Mettl1,Nab2,Rdh16,Stat6,Tac2,Hsd17b6,Arhgef25,Rdh7,Tsfm,Tspan31,Dctn2,Sdr9c7,R3hdm2,1700012D01Rik,Dtx3,Rdh9,Nxph4,Rdh1,Shmt2,Mbd6,Pip4k2c,Nemp1,March9,Agap2,Os9,Slc26a10,Mars,Arhgap9,Rdh19,BC089597,Stac3,Zbtb39,Rdh18-ps,Ndufa4l2,Myo1a,F420014N23Rik,Mettl21b,A730063M14Rik	Amh,Ap3d1,Cirbp,Efna2,Gamt,Gng7,Lmnb2,Mbd3,Mknk2,Gadd45b,Oaz1,Pcsk4,Rps15,Sf3a2,Stk11,Tcf3,Apc2,Abca7,Timm13,Scamp4,Midn,Atp5d,Lsm7,2310011J03Rik,Polr2e,Adamtsl5,Uqcr11,Rexo1,Atp8b3,Mum1,1600002K03Rik,Dazap1,Reep6,Hmha1,Izumo4,Jsrp1,Sppl2b,Ndufs7,Plekhj1,Gm15122,Csnk1g2,Klf16,Btbd2,Mob3a,Dot1l,Sbno2,Plk5,Abhd17a,Mex3d,Lingo3,Onecut3,Tmprss9,Gpx4,Adat3,Mir1982,Cbarp,Gm19876,NA
chr13	56999794	57999675	chr13	52999953	54000144	-0.476161	2.82178	31.5276	1.00966e-06	0.00128341	Spock1	Msx2,Ror2,Sptlc1,Gm2762,NA
chr11	81000125	82000052	chr11	56999776	57999955	-0.4761	1.55662	17.2124	0.000138182	0.0291511	Asic2,5530401A14Rik,1700071K01Rik	Gria1,Hand1,Sap30l,Fam114a2,4933426K07Rik,Galnt10,Mfap3
chr7	103000207	104000808	chr7	69000035	70000888	-0.474191	1.10697	11.6819	0.00132256	0.0952714	Usp17lc,Hbb-b1,Hbb-bh1,Hbb-y,Olfr65,Olfr64,Olfr66,Olfr67,Olfr68,Olfr69,Olfr598,Olfr597,Olfr591,Olfr605,Olfr624,Olfr594,Olfr601,Olfr633,Olfr593,Olfr611,Olfr599,Olfr608,Olfr583,Olfr620,Olfr629,Olfr617,Olfr631,Olfr600,Olfr618,Olfr589,Olfr582,Olfr584,Olfr603,Olfr619,Olfr615,Olfr610,Olfr609,Olfr622,Olfr585,Olfr606,Olfr630,Olfr616,Olfr613,Olfr586,Olfr635,Olfr632,Olfr623,Olfr628,Usp17ld,Olfr592,Olfr243,…	4930402F11Rik
chr17	94000662	94987271	chr17	59000232	59998902	-0.474079	1.19236	13.1561	0.000700954	0.0686978	Mettl4,2700099C18Rik,Gm1976,Gm20939	Nudt12,Nudt12os
chr5	126000005	126999957	chr5	100999897	102000262	-0.473924	1.84333	21.293	3.03129e-05	0.0117646		Nkx6-1,Wdfy3,Cds1
chr11	118000061	118999993	chr11	96000000	96999815	-0.473829	1.14695	12.3814	0.000970507	0.0819581	Lgals3bp,Cyth1,Timp2,Rbfox3,C1qtnf1,BC100451,Dnah17,Usp36,Pgs1,Cant1,Engase,Enpp7,Gm10099,Gm11747,Gm11738,NA	Atp5g1,Cbx1,Gip,Hoxb1,Hoxb13,Hoxb3,Hoxb4,Hoxb5,Hoxb6,Hoxb7,Hoxb8,Hoxb9,Nfe2l1,Snf8,Copz2,2010300F17Rik,Snx11,Calcoco2,Skap1,Sp2,Cdk5rap3,Pnpo,Hoxb2,Igf2bp1,Gm53,Prr15l,Ttll6,Ube2z,D030028A08Rik,Mir152,Mir196a-1,Gm11538,Gm11517,Mir10a,Gm11529,Gm11525
chr5	124999979	126000008	chr5	100999897	102000262	-0.473723	1.31765	17.76	0.000112023	0.0260422	Ncor2,Scarb1,Ubc,Rflna,Bri3bp,Aacs,Dhx37,Tmem132b,Gm4868,NA	Nkx6-1,Wdfy3,Cds1
chr11	98999901	100000009	chr11	54999569	55999716	-0.473511	1.19217	11.606	0.00143316	0.0991852	Ccr7,Igfbp4,Krt10,Krt27,Krtap9-1,Top2a,Smarce1,Krtap3-3,Krtap3-2,Krt20,Krtap4-2,Krtap4-6,Krtap4-13,Krtap3-1,Krtap1-5,Krt25,Krtap31-1,Krt28,Krtap2-4,Krtap9-3,Krt24,Krtap4-7,Krtap17-1,Krt23,Tns4,Krt39,Krt222,Krt12,Krt26,Krt40,Gm11568,Krtap31-2,Krtap1-3,Krtap4-16,Krtap9-5,Gm11555,Krtap1-4,Krtap4-1,Krtap4-8,Krtap4-9,Gm11596,Gm11569,Gm11554,Gm11564,Gm11567,Gm11565,Gm11563,Gm11595,Gm11938,Gm11937,Gm115…	Anxa6,Atox1,Glra1,Gm2a,Sparc,G3bp1,Ccdc69,Slc36a1os,Slc36a3,Slc36a1,Fat2,Slc36a2,Gm12238,Gm19911,NA
chr13	47000263	48000207	chr13	9000057	10000043	-0.472637	0.927037	11.6119	0.00134808	0.0958931	Tpmt,4931429P17Rik,Nhlrc1,E030046B03Rik,Dek,Kdm1b,Rnf144b,A930002C04Rik,G630093K05Rik	Chrm3,Zmynd11,Dip2c,Larp4b,NA
chr5	130000001	130999926	chr5	100999897	102000262	-0.472589	1.6194	17.1779	0.000140035	0.0293121	Crcp,Tpst1,Rabgef1,Sbds,Tmem248,Tyw1,Asl,Gusb,Caln1,Kctd7,Wbscr17,A330070K13Rik	Nkx6-1,Wdfy3,Cds1
chr8	95999971	97000142	chr8	76000266	77000278	-0.472533	1.52855	15.562	0.000263502	0.0425472		Nr3c2,Gm10649,NA
chr5	128000003	128999789	chr5	119999556	120999543	-0.472326	2.47551	20.6203	5.43862e-05	0.0167346	Stx2,Piwil1,Fzd10,Rimbp2,Tmem132d,5930412G12Rik	Dtx1,Lhx5,Rasal1,Rph3a,Oas1g,Oas1b,Plbd2,Ddx54,Rbm19,Iqcd,Oas1d,Rita1,Oas1c,Slc8b1,Sds,Oas1e,Oas1f,Oas3,Oas2,Oas1h,Oas1a,Tpcn1,Sdsl,Cfap73,Gm10390,Gm19706,NA
chr4	138999990	140000052	chr4	117000140	117999752	-0.472089	1.67713	18.6311	8.05606e-05	0.0210602	Capzb,Htr6,Nbl1,Pax7,Ubr4,Mrto4,4933427I22Rik,Tmco4,Tas1r2,Akr7a5,Pqlc2,Iffo2,Aldh4a1,Emc1,Klhdc7a,Minos1,Gm16287	Artn,Plk3,Slc6a9,Ptch2,Rps8,St3gal3,B4galt2,Dmap1,Rnf220,Dph2,Tmem53,Kif2c,Klf17,Hectd3,Btbd19,Eif2b3,Atp6v0b,Eri3,Ipo13,Tctex1d4,Gm1661,Ccdc24,Snord55,Snord38a,Gm12843,NA
chr5	143999794	145000064	chr5	114999896	116000079	-0.47064	1.98136	20.1793	4.53849e-05	0.014972	Bhlha15,Ocm,Nptx2,Bri3,Baiap2l1,Tecpr1,Smurf1,Trrap,Ccz1,Lmtk2,Tmem130,Kpna7,Gm6272,Gm15708	Acads,Rplp0,Cit,Cox6a1,Msi1,Pla2g1b,Pxn,Cabp1,Rnf10,Coq5,Dynll1,1110006O24Rik,Triap1,Sppl3,Sirt4,Ccdc64,Rab35,Unc119b,Srsf9,Mlec,Pop5,Gcn1l1,Gatc,Rpl37rt
chr5	145999928	146999921	chr5	119999556	120999543	-0.470182	1.74843	20.2762	4.38062e-05	0.0147676	Gpr12,Rpl21,Usp12,Cyp3a25,Gtf3a,4930449I24Rik,Rasl11a,1700001J03Rik,Rnf6,Mtif3,Wasf3,Cdk8,B230303O12Rik,Gm5565,Gm6309,Gm6370,Gm6408,Cyp3a59,Gm3402,Gm3404,Gm3409,Gm3415,NA	Dtx1,Lhx5,Rasal1,Rph3a,Oas1g,Oas1b,Plbd2,Ddx54,Rbm19,Iqcd,Oas1d,Rita1,Oas1c,Slc8b1,Sds,Oas1e,Oas1f,Oas3,Oas2,Oas1h,Oas1a,Tpcn1,Sdsl,Cfap73,Gm10390,Gm19706,NA
chr17	67999917	69000280	chr17	48999896	49999846	-0.47001	1.87445	16.477	0.000209817	0.0372225	Arhgap28,L3mbtl4,Tmem200c	Mocs1,1700008K24Rik,Lrfn2,Rftn1,Daam2,Kif6,Gm17830
chr8	121999912	123000026	chr8	83000032	83999855	-0.469103	0.777707	11.5029	0.00141297	0.0981801	Aprt,Cbfa2t3,Cdh15,Cyba,Zfpm1,Snai3,Galns,Banp,Trappc2l,Ctu2,Cdt1,Rnf166,Zc3h18,Ankrd11,Trhr2,Mvd,Gm22,Il17c,Piezo1,Acsf3,C230057M02Rik,Gm20735,Pabpn1l,A530010L16Rik,9330133O14Rik	Clgn,Prkaca,Ptger1,Ucp1,Adgre5,Scoc,Ndufb7,Asf1b,Mgat4d,Gipc1,Ddx39,Tbc1d9,Dnajb1,Tecr,Elmod2,Olfr370,Pkn1,Rnf150,Adgrl1,Samd1,Gm10644,NA
chr4	141999943	143000687	chr4	138999990	140000052	-0.468609	1.95995	20.7918	3.63177e-05	0.0131148	6330411D24Rik,Kazn,4930455G09Rik,Tmem51,Fhad1,Tmem51os1	Capzb,Htr6,Nbl1,Pax7,Ubr4,Mrto4,4933427I22Rik,Tmco4,Tas1r2,Akr7a5,Pqlc2,Iffo2,Aldh4a1,Emc1,Klhdc7a,Minos1,Gm16287
chr4	156000112	156508116	chr4	140999746	141999946	-0.468341	0.884015	12.7952	0.000815138	0.0749301	Agrn,Sdf4,Tnfrsf18,Tnfrsf4,Vmn2r-ps159,Noc2l,Perm1,AW011738,9430015G10Rik,Plekhn1,Klhl17,Samd11,Ttll10,Mir200a,Mir200b,Vmn2r125,Mir429,Gm10560,Isg15,Rnf223	Casp9,Clcnka,Cela2a,Epha2,Mfap2,Zbtb17,Efhd2,Hspb7,Clcnkb,Spen,Necap2,Ddi2,Ctrcos,Plekhm2,Rsc1a1,Fblim1,Atp13a2,Agmat,Rsg1,Ctrc,AI507597,Szrd1,Fbxo42,Arhgef19,Tmem82,Dnajc16,Crocc,Fam131c,Gm694,B330016D10Rik,Spata21,C630004L07Rik,Fhad1,Slc25a34,Fhad1os1,Gm13056,Gm13075,NA
chr17	77000260	77999887	chr17	53000158	53999903	-0.467932	1.41762	16.5157	0.000181028	0.0340705		Kat2b,Sult1c1,Sult1c2,Sgol1,Pp2d1,Efhb,4932415M13Rik,Mark1-ps1,Rab5a,Mark1-ps2
chr2	178999961	180000163	chr2	171000008	172000088	-0.467574	2.20306	20.581	3.98574e-05	0.0138059	Cdh4,4921531C22Rik,4930591A17Rik,Taf4	1700028P15Rik
chr5	130000001	130999926	chr5	119000704	119999559	-0.467348	2.36022	23.0824	1.60898e-05	0.00773447	Crcp,Tpst1,Rabgef1,Sbds,Tmem248,Tyw1,Asl,Gusb,Caln1,Kctd7,Wbscr17,A330070K13Rik	Tbx3,Tbx5,1700081H04Rik,AW549542,Gm16063,Tbx3os2,Gm5563,Gm7538
chr7	107999863	109000193	chr7	69000035	70000888	-0.466147	1.18749	15.6371	0.000255759	0.0419776	Olfr480,Eif3f,Nlrp10,Olfr479,Olfr485,Olfr487,Olfr517,Olfr504,Olfr506,Olfr518,Olfr498,Olfr493,Olfr510,Olfr495,Olfr509,Olfr486,Olfr492,Olfr490,Olfr484,Olfr513,Olfr512,Olfr516,Olfr514,Olfr488,Olfr482,Olfr478,Olfr483,Olfr491,Olfr494,Olfr497,Olfr502,Olfr507,Olfr508,Olfr481,Olfr503,Olfr519,Gm4199	4930402F11Rik
chr11	98999901	100000009	chr11	95000207	96000003	-0.466106	2.14463	19.0149	7.58167e-05	0.0205169	Ccr7,Igfbp4,Krt10,Krt27,Krtap9-1,Top2a,Smarce1,Krtap3-3,Krtap3-2,Krt20,Krtap4-2,Krtap4-6,Krtap4-13,Krtap3-1,Krtap1-5,Krt25,Krtap31-1,Krt28,Krtap2-4,Krtap9-3,Krt24,Krtap4-7,Krtap17-1,Krt23,Tns4,Krt39,Krt222,Krt12,Krt26,Krt40,Gm11568,Krtap31-2,Krtap1-3,Krtap4-16,Krtap9-5,Gm11555,Krtap1-4,Krtap4-1,Krtap4-8,Krtap4-9,Gm11596,Gm11569,Gm11554,Gm11564,Gm11567,Gm11565,Gm11563,Gm11595,Gm11938,Gm11937,Gm115…	Dlx3,Dlx4,B4galnt2,Gngt2,Itga3,Ngfr,Pdk2,Phb,Spop,Abi3,4833417C18Rik,Tac4,Nxph3,Slc35b1,Igf2bp1,Fam117a,Ppp1r9b,Samd14,Kat7,Phospho1,Zfp652,Dlx4os,B130006D01Rik,Zfp652os,Gm9796,NA,Mir3063
chr4	151999621	153000067	chr4	124999985	126000188	-0.465734	1.5859	13.1646	0.000857657	0.0764678	Hes2,Hes3,Kcnab2,Rpl22,Espn,Icmt,Acot7,Nol9,Tnfrsf25,Zbtb48,Gpr153,Tas1r1,Klhl21,Nphp4,Plekhg5,Chd5,Gm833,Rnf207	Grik3,Meaf6,2610028E06Rik,Dnali1,Snip1,Rspo1,Gnl2,Zc3h12a
chr7	69000035	70000888	chr7	51000116	51999481	-0.464812	1.70394	21.0177	3.34698e-05	0.0125673	4930402F11Rik	Gas2,Svip,Slc17a6,Ano5,Gm9354,Fancf
chr7	53000000	54000220	chr7	36000318	37000227	-0.464699	1.48759	13.8338	0.000550146	0.0607898		Tshz3,Rpl17-ps9
chr11	101999818	103000037	chr11	67999665	69000424	-0.464616	1.04919	11.6567	0.00132233	0.0952714	Adam11,Mpp3,Gfap,Gjc1,Grn,Hdac5,Itga2b,Ppy,Slc4a1,Eftud2,Ubtf,C1ql1,Mpp2,Rundc3a,Cd300lg,Ccdc43,Fzd2,Fam187a,Slc25a39,Dcakd,G6pc3,2410004I01Rik,Kif18b,Tmub2,Ccdc103,Higd1b,Tmem101,2810433D01Rik,Pyy,Nags,BC030867,Asb16,Atxn7l3,Fam171a2,Gpatch8,Lsm12,Meioc,Gm11627	Ntn1,Rpl26,Stx8,Rangrf,Slc25a35,Myh10,Ndel1,Pik3r6,Mfsd6l,Pfas,Odf4,Ccdc42,Rnf222,Pik3r5,Arhgef15,Gm20169,C78197,Mir3062
chr7	63999947	65000025	chr7	48999868	49999922	-0.46349	2.45191	30.2474	1.50394e-06	0.00162793	Apba2,Trpm1,Ndnl2,Mphosph10,Fam189a1,Mcee,Mtmr10,Fan1,Mir211	Dbx1,Htatip2,Prmt3,Nav2,Slc6a5,Nell1
chr13	39999518	41000026	chr13	3000480	4000042	-0.463335	0.834489	12.0346	0.00112466	0.0872298	Gcnt2,Tfap2a,Ofcc1,Gm9979,Mir5124a,NA	Gdi2,Net1,Calml3,Speer6-ps1,1700024F13Rik,2810429I04Rik,Calm4,Ucn3,Fam208b,Asb13,Tubal3,Calm5,NA
chr13	69999941	71000152	chr13	34000262	34999994	-0.461955	0.800318	11.5282	0.00139762	0.097505	1700100L14Rik,1700084F23Rik,4930520P13Rik,8030423J24Rik,Ice1,Adamts16	Prpf4b,Ripk1,Serpinb6a,Tubb2a,Eci2,4933417A18Rik,Pxdc1,Bphl,Eci3,Psmg4,Fam217a,Slc22a23,Tubb2b,Fam50b,4930447K03Rik,NA
chr17	46999732	47999913	chr17	12000024	13000070	-0.46137	1.74699	19.9346	4.96442e-05	0.015776	Ccnd3,Guca1a,Mdfi,Tfeb,Bysl,Med20,Taf8,Mrps10,Tomm6,Foxp4,1700001C19Rik,Guca1b,Frs3,Pgc,Ubr2,Trerf1,AI661453,Usp49,Gm4945,Prickle4,Frs3os,Tomm6os	Igf2r,Mas1,Plg,Slc22a1,Slc22a2,Slc22a3,Tcp1,Map3k4,Park2,Wtap,Mrpl18,Agpat4,C030013G03Rik,Mrgprh,Airn,Acat2,4732491K20Rik,Acat3,Pnldc1,Snora20,NA,Gm15946
chr12	108999946	110000039	chr12	104000186	105000131	-0.461139	3.19326	32.8312	6.77649e-07	0.000998833	Dlk1,Meg3,Rian,6430411K18Rik,Wdr25,Rtl1,Begain,Mir127,Mir134,Mir136,Mir154,AF357426,AF357425,Mir300,Mir323,Mir329,Mir337,Mir370,Mir376a,Mir376c,Mir377,Mir379,Mir380,Mir409,Mir410,Mir431,Mir434,Mir485,Mir494,Mir540,Mir543,Mir382,Mir412,Mir539,Mir299a,Mir369,Mir376b,Mir381,Mir411,Mir433,Mir487b,Mir541,Mir666,Mir495,Mir668,Mir496a,Mir679,Mir673,Mir667,Mir665,Mir758,Mir770,Mirg,Mir544,Mir654,Mir882,M…	Gsc,Serpina3c,Serpina3k,Serpina3g,Serpina3n,Serpina3m,Serpina12,Serpina9,Serpina3a,Clmn,Dicer1,Syne3,Serpina3f,Serpina3j,Serpina5,Serpina3b,Serpina4-ps1,Serpina3h,Serpina3i,Gm1000,NA,6230426M11Rik
chr2	152000380	153000232	chr2	93000022	94000908	-0.460976	1.20801	11.6613	0.0013286	0.095478	Bcl2l1,Csnk2a1,Foxs1,H13,Id1,Rem1,Sox12,Tcf15,Rbck1,Mcts2,Tbc1d20,Zcchc3,Slc52a3,Tpx2,Ttll9,Defb29,Srxn1,Cox4i2,Trib3,Nrsn2,6820408C15Rik,Mylk2,Defb19,Dusp15,Defb36,Defb20,Defb21,Defb45,Defb22,Scrt2,Defb28,Defb23,Defb26,Defb25,Gm14164	Alx4,Cd82,Ext2,Alkbh3,Alkbh3os1,Tspan18,Trp53i11,Accs,Accsl,Gm13889,Gm13807,Gm10804,Prdm11
chr5	36000002	37000036	chr5	28000121	29000001	-0.460553	2.12083	21.7013	2.61914e-05	0.0106732	Man2b2,Grpel1,Wfs1,Ccdc96,Mrfap1,Afap1,Ppp2r2cos,Psapl1,Sorcs2,Tbc1d14,Bloc1s4,Tada2b,Ppp2r2c,D5Ertd579e,NA	En2,Shh,Insig1,Cnpy1,Rbm33,9530036O11Rik
chr10	76999966	78000031	chr10	62000189	62999943	-0.459929	2.01805	23.2816	1.50111e-05	0.00734922	Col18a1,Itgb2,Krtap12-1,Gm10272,Pfkl,Slc19a1,Sumo3,Ube2g2,Trpm2,1810043G02Rik,1700009J07Rik,Gm9736,Pofut2,Pttg1ip,Fam207a,Adarb1,Lrrc3,Tspear,Krtap10-10,Gm10318,Gm7137,Gm7138,Gm9507,Gm9508,Gm9639,Gm10024,Gm10787,Gm2696,Gm3233,Gm3238,Gm3250,Gm3285,Gm17769,Gm10941,Krtap10-4,Mir1930,Gm19402,Gm10142,Gm10100,Gm19668	Neurog3,Hk1,Srgn,Tacr2,Vps26a,Tet1,Ddx21,Ccar1,2010107G23Rik,Hk1os,Tspan15,Rufy2,Kif1bp,Slc25a16,4930507D05Rik,Ddx50,Hkdc1,Stox1,Dna2,Supv3l1,Gm5424,Snord98,NA
chr5	126000005	126999957	chr5	119000704	119999559	-0.459158	3.01981	27.4818	3.79118e-06	0.0030016		Tbx3,Tbx5,1700081H04Rik,AW549542,Gm16063,Tbx3os2,Gm5563,Gm7538
chr7	59999841	61000236	chr7	53000000	54000220	-0.459038	1.94722	18.8489	7.4243e-05	0.0205169	Snrpn,Snurf,Gm7367
chr8	125000087	125999897	chr8	107999981	108999847	-0.457222	1.03211	12.118	0.00108542	0.0862694	Kcnk1,Tsnax,Ntpcr,Map10,4930567H12Rik,BC021891,Disc1,Sipa1l2,Pcnx2	Zfhx3,Lncbate1,Mir3108
chr2	177999570	178999964	chr2	172000085	172999909	-0.455926	3.02717	28.8413	2.34895e-06	0.00215533	Fam217b,Phactr3,Ppp1r3d,Sycp2,Zfp931,Cdh26,Zfp971	Bmp7,Mc3r,Aurka,Tfap2c,Spo11,Rtfdc1,Fam210b,Cstf1,Fam209,Cbln4,Cass4,Gcnt7
chr7	75999710	77000274	chr7	48999868	49999922	-0.455593	1.68775	15.4585	0.000276326	0.0436057	Agbl1	Dbx1,Htatip2,Prmt3,Nav2,Slc6a5,Nell1
chr8	76000266	77000278	chr8	51999548	52999930	-0.455219	0.97926	11.8206	0.00123245	0.091413	Nr3c2,Gm10649,NA	Gm9892
chr7	86000165	86999709	chr7	59999841	61000236	-0.454507	1.11879	12.9571	0.000761691	0.0719919	Folh1,Olfr294,Olfr298,Olfr293,Olfr299,Olfr301,Olfr304,Olfr309,Olfr310,Olfr305,Olfr307,Olfr297,Olfr303,Olfr292,Olfr308,Olfr295,Vmn2r75,Vmn2r77,Vmn2r79,Vmn2r78,Vmn2r76	Snrpn,Snurf,Gm7367
chr5	148000058	148999960	chr5	117000048	118000270	-0.453589	1.25684	13.4562	0.000618822	0.0641945	Slc7a1,Ubl3,1810059H22Rik,2210417A02Rik,8430423G03Rik,Mtus2,Katnal1,5930430L01Rik,Gm19617	Nos1,Pebp1,Wsb2,Suds3,Rfc5,Vsig10,Fbxo21,Taok3,Ksr2,Gm15728,Gm19648
chr14	112000121	113000079	chr14	83000330	84000366	-0.4525	1.40831	14.4715	0.000408201	0.0521636
chr3	67000136	67999629	chr3	51000807	52000009	-0.452346	1.20954	13.7215	0.000554614	0.0610825	Lxn,Mlf1,Gfm1,Mfsd1,Rsrc1,Rarres1,Iqcj,Gm21949,NA	Noct,Rab33b,Ndufc1,Mgarp,Elf2,Setd7,Naa15,Mgst2,Maml3,Gm9442,5031434O11Rik,Gm20089
chr5	126000005	126999957	chr5	116000076	117000051	-0.451301	2.61136	23.2844	1.51494e-05	0.00739033		Cit,Prkab1,Srrm4,4930562A09Rik,Srrm4os,Hspb8,Ccdc60,C330018A13Rik,Tmem233,Gm13842
chr9	41999928	42999972	chr9	33000636	33999930	-0.451235	1.54875	14.8804	0.000346029	0.0485975	Sorl1,Tecta,Arhgef12,4930546K05Rik,Grik4,Sc5d,Tbcel,Gm10690	Gm10698
chr11	56999776	57999955	chr11	47999810	48999984	-0.450743	1.96055	17.4662	0.000126682	0.0276158	Gria1,Hand1,Sap30l,Fam114a2,4933426K07Rik,Galnt10,Mfap3	Rack1,Irgm1,Tgtp1,Trim7,Trim41,Gm5431,Gm12185,9930111J21Rik1,Snord96a,Snord95,NA,Gm16170
chr11	56999776	57999955	chr11	27999620	29000056	-0.449863	0.942941	11.8155	0.00123516	0.0915649	Gria1,Hand1,Sap30l,Fam114a2,4933426K07Rik,Galnt10,Mfap3	2810471M01Rik,Ccdc85a,Efemp1,Mir216a,Mir217,Mir216b
chr1	122999072	124000462	chr1	112000144	112999521	-0.449786	1.89686	20.9885	3.38246e-05	0.0126456	Dpp10
chr16	15000029	16000094	chr16	5000469	5999859	-0.449057	2.68316	29.803	1.72991e-06	0.00174952	Cebpd,Mcm4,Prkdc,Ube2v2,Mzt2,Spidr,F830005K03Rik,Gm7085	Ppl,Nagpa,Rogdi,1700123O21Rik,Eef2kmt,Glyr1,Ubn1,Alg1,AU021092,Rbfox1,Smim22,Sec14l5
chr11	82000049	83000090	chr11	51000363	51999883	-0.448686	1.39201	13.394	0.000634981	0.0647529	Cct6b,Lig3,Rad51d,Ccl1,Ccl11,Ccl12,Ccl2,Ccl7,Ccl8,Zfp830,Rffl,Slfn5os,Fndc8,Nle1,Unc45b,Slfn9,Tmem132e,Slfn5,Gm11426,Gm11423	Clk4,Hnrnpab,Olfr51,Olfr54,Zfp354a,Ube2b,Nhp2,Cdkn2aipnl,0610009B22Rik,Rmnd5b,Sar1b,Phykpl,Jade2,Sec24a,D930048N14Rik,BC049762,N4bp3,Col23a1,9230009I02Rik,Gm12569,NA
chr12	111999997	112999971	chr12	110000036	110999533	-0.448629	3.75769	43.3529	3.417e-08	0.000121394	Adssl1,Akt1,Jag2,Siva1,Gpr132,Nudt14,Inf2,Cdca4,Brf1,Tdrd9,Pld4,Aspg,Tmem179,Cep170b,BC022687,A530016L24Rik,Zbtb42,Mir203,Btbd6,Kif26a,Ahnak2,NA,B020018J22Rik,A730018C14Rik,Mir3073a	Dync1h1,Hsp90aa1,Mok,Ppp2r5c,1700001K19Rik,4921507G05Rik,Cinp,3110009F21Rik,Wdr20,Zfp839,Ankrd9,6030440G07Rik,Tecpr2,Dio3,B930059L03Rik,Dio3os,Gm6988,Mpc1-ps,Gm19605,Mir1247,NA
chr7	32999900	34000486	chr7	17999928	18999849	-0.447062	1.23283	12.9075	0.000777662	0.0729775	Scgb2b26,Scgb2b24,Scgb2b23-ps,Scgb1b19,Scgb2b20,Scgb2b19,Scgb1b20,Gm6003,Scgb2b21,Scgb2b17,Scgb1b17,Scgb2b18,Scgb1b24	Sycp1-ps1,Pglyrp1,Psg17,Psg18,Psg19,Psg23,Ceacam12,Ceacam13,Psg21,Psg25,Psg28,Igfl3,Ccdc61,Mypop,Psg22,Mill2,Mill1,Nanos2,Nova2,Psg20,Psg27,Psg26
chr7	137999389	139000054	chr7	119000008	119999934	-0.446726	2.66453	27.7922	3.29512e-06	0.00273383	Bnip3,Ppp2r2d,Mapk1ip1,Tcerg1l,Jakmip3	Acsm3,Umod,Gp2,Eri2,Pdilt,Lyrm1,Acsm1,Gpr139,Acsm2,Acsm4,Thumpd1,Dcun1d3,Acsm5,Dnah3,Gm5601,2610020H08Rik,Gm19950,Gm19963
chr7	61000233	61999954	chr7	49999919	51000119	-0.446562	1.80495	17.1236	0.000142996	0.0294829	A230006K03Rik,B230209E15Rik,A230057D06Rik,A330076H08Rik,Mir344,Gm3257,Mir344-2,Mir344c,Mir344g,Mir344d-2,Mir344e,Mir344d-3,Mir344d-1,Mir344b	Nell1os,4933405O20Rik,Nell1
chr18	26000616	26999911	chr18	8999483	10000533	-0.445765	1.36395	15.571	0.00026256	0.0424487		Fzd8,Cetn1,Usp14,Ccny,Colec12,Gjd4,Thoc1,Gm10554
chr8	71999780	72999726	chr8	22000091	22999701	-0.445737	1.168	12.4445	0.000944946	0.0809179	Ap1m1,Eps15l1,F2rl3,Klf2,Large1,Rab8a,Sin3b,Cherp,Smim7,Fam32a,Med26,Cyp4f18,1700030K09Rik,Calr3,Tmem38a,Hsh2d,Cib3,Olfr374,Olfr373,Slc35e1,Nwd1,Tpm4,Olfr372,Gm17435,NA	Ank1,Atp7b,Ikbkb,Slc25a15,Plat,Polb,Slc20a2,Vdac3,Nek3,Thsd1,Mrps31,Ap3m2,A930013F10Rik,1810012K16Rik,Vps36,Ckap2,Smim19,Alg11,Tpte,Dkk4,Kat6a,Nek5,Gm17491
chr7	49999919	51000119	chr7	25999990	26999990	-0.445104	1.22969	13.5104	0.000605094	0.0636012	Nell1os,4933405O20Rik,Nell1	Cyp2a4,Cyp2a5,Cyp2b13,Cyp2b19,Cyp2b9,Cyp2g1,Vmn1r185,Nlrp9a,Cyp2a22,Nlrp4a,Cyp2b23,Nlrp9c,Vmn1r184
chr11	46999478	47999813	chr11	12000281	13000511	-0.444682	1.57249	14.9422	0.000337533	0.0481629	Sgcd	Cobl,Grb10,Gm12002
chr5	126999954	128000006	chr5	119999556	120999543	-0.44245	2.23407	23.667	1.3133e-05	0.00681504	Tmem132cos,4933438B17Rik,4930572K03Rik,Slc15a4,Tmem132c,Tmem132d,Glt1d1	Dtx1,Lhx5,Rasal1,Rph3a,Oas1g,Oas1b,Plbd2,Ddx54,Rbm19,Iqcd,Oas1d,Rita1,Oas1c,Slc8b1,Sds,Oas1e,Oas1f,Oas3,Oas2,Oas1h,Oas1a,Tpcn1,Sdsl,Cfap73,Gm10390,Gm19706,NA
chrX	168000191	168999267	chrX	156000051	157000090	-0.442352	1.84291	16.4029	0.000189181	0.0348558	Arhgap6,Msl3,Frmpd4	4930503H13Rik
chr11	96000000	96999815	chr11	91000013	92000353	-0.442254	1.59057	13.8821	0.000520368	0.0592446	Atp5g1,Cbx1,Gip,Hoxb1,Hoxb13,Hoxb3,Hoxb4,Hoxb5,Hoxb6,Hoxb7,Hoxb8,Hoxb9,Nfe2l1,Snf8,Copz2,2010300F17Rik,Snx11,Calcoco2,Skap1,Sp2,Cdk5rap3,Pnpo,Hoxb2,Igf2bp1,Gm53,Prr15l,Ttll6,Ube2z,D030028A08Rik,Mir152,Mir196a-1,Gm11538,Gm11517,Mir10a,Gm11529,Gm11525	Kif2b
chr5	126999954	128000006	chr5	100999897	102000262	-0.442099	1.71907	19.692	5.42813e-05	0.0167346	Tmem132cos,4933438B17Rik,4930572K03Rik,Slc15a4,Tmem132c,Tmem132d,Glt1d1	Nkx6-1,Wdfy3,Cds1
chr5	124999979	126000008	chr5	98999537	99999888	-0.441164	0.993236	12.8714	0.00078952	0.0736077	Ncor2,Scarb1,Ubc,Rflna,Bri3bp,Aacs,Dhx37,Tmem132b,Gm4868,NA	Hnrnpd,Prkg2,4930522N08Rik,A930011G23Rik,Rasgef1b,Gm3470
chr1	31000248	32000228	chr1	4999663	5999698	-0.440769	1.49256	17.139	0.000142152	0.0294829	4931428L18Rik,Pih1d3,Gm4850,Lgsn,Gm6489	Oprk1,Rgs20,Atp6v1h,Npbwr1
chr7	39999808	41000012	chr7	25999990	26999990	-0.440733	1.78597	17.9497	0.000104218	0.0249822	Vstm2b,4933402C06Rik,4930433I11Rik,A230077H06Rik,Gm6851	Cyp2a4,Cyp2a5,Cyp2b13,Cyp2b19,Cyp2b9,Cyp2g1,Vmn1r185,Nlrp9a,Cyp2a22,Nlrp4a,Cyp2b23,Nlrp9c,Vmn1r184
chr11	82000049	83000090	chr11	57999952	58999673	-0.440191	1.8408	14.3315	0.00048939	0.0576652	Cct6b,Lig3,Rad51d,Ccl1,Ccl11,Ccl12,Ccl2,Ccl7,Ccl8,Zfp830,Rffl,Slfn5os,Fndc8,Nle1,Unc45b,Slfn9,Tmem132e,Slfn5,Gm11426,Gm11423	Igtp,Olfr30,Zfp39,Irgm2,Trim17,Cnot8,1810065E05Rik,2810021J22Rik,Lypd8,Larp1,4930438A08Rik,Fam183b,2310058D17Rik,Hist3h2ba,2210407C18Rik,Sh3bp5l,Trim11,Zfp692,Rnf187,Btnl10,Gemin5,Mrpl22,Trim58,Olfr320,Gm12258,Olfr324,Olfr314,Olfr317,Olfr332,Olfr316,Olfr312,Olfr224,Olfr325,Olfr323,Olfr319,Olfr318,Olfr328,Olfr313,Olfr311,Olfr315,Olfr330,Olfr329-ps,Hist3h2a,Zfp672,Obscn,Hist3h2bb-ps,4930504O13Rik,O…
chr7	93999985	95000021	chr7	70000885	70999912	-0.439289	1.16121	13.5983	0.000583518	0.0626779		Nr2f2,B130024G19Rik
chr7	39999808	41000012	chr7	36000318	37000227	-0.438974	2.70948	23.7203	1.28935e-05	0.00675743	Vstm2b,4933402C06Rik,4930433I11Rik,A230077H06Rik,Gm6851	Tshz3,Rpl17-ps9
chr11	41999819	42999787	chr11	13000508	14000963	-0.438834	1.60871	15.0416	0.000324327	0.0473246	Gabra1,Gabra6,Gabrb2,Gabrg2
chr11	40999923	41999822	chr11	14000960	15000110	-0.438603	1.35848	11.7572	0.00128033	0.0935967	Gabrg2	1700046C09Rik,Pom121l12
chr5	136999989	137999886	chr5	114000500	114999899	-0.438436	1.52013	13.5584	0.00059321	0.0631366	Ache,Ap1s1,Azgp1,Cyp3a13,Ephb4,Epo,Gnb2,Irs3,Pcolce,Serpine1,Trip6,Zan,Tfr2,Gigyf1,Mospd3,Ppp1r35,Ufsp1,Fbxo24,Pop7,Tsc22d4,Srrt,Slc12a9,Actl6b,Gjc3,Pilrb1,Lrch4,Agfg2,Mepce,Pilra,Nyap1,Gm4963,Vgf,Zcwpw1,Trim56,Pilrb2,Muc3a,Gm15753,Gm7285,Muc3,Gm8066,Sap25,Gm20605,Gm16089	Dao,Mvk,Hnf1a,Ung,Oasl2,Git2,Gltp,Trpv4,1500011B03Rik,4930519G04Rik,4930515G01Rik,Ankrd13a,Svop,2210016L21Rik,Mmab,Tchp,Acacb,Usp30,Foxn4,Ube3b,Alkbh2,Myo1h,Oasl1,Kctd10,2610524H06Rik,Fam222a,Gm19344
chr5	39000299	39999068	chr5	35000303	36000005	-0.437658	1.3859	12.2328	0.00103367	0.0843448	Hs3st1,4930513D17Rik	Adra2c,Hmx1,Lrpap1,Hgfac,Afap1,Rgs12,4931431C16Rik,4930478P22Rik,Htra3,Trmt44,Acox3,Dok7,Sh3tc1,Ablim2,Cpz,E130018O15Rik,NA,Mir3097
chr17	73000412	74000115	chr17	47999910	48999899	-0.437301	1.25545	13.1937	0.00069008	0.0682248	Xdh,Ehd3,Galnt14,Lclat1,Capn13	Apobec2,Nfya,Trem1,Trem3,1700067P10Rik,Tspo2,Lrfn2,Treml1,Unc5cl,1700122O11Rik,Trem2,Oard1,Treml4,B430306N03Rik,9830107B12Rik,A530064D06Rik,Treml2
chr2	79000243	80000152	chr2	38000086	38999875	-0.437062	1.18522	11.5578	0.00137987	0.0968023	Itga4,Neurod1,Pde1a,Ssfa2,Ppp1r1c,Cerkl,Gm9928	Nr6a1,Lhx2,Psmb7,Nr5a1,Nek6,Wdr38,Dennd1a,Olfml2a,Mir181a-2,Mir181b-2
chr11	55999713	56999779	chr11	34000071	34999996	-0.436511	1.47772	16.3898	0.000190152	0.0349882	Nmur2	Foxi1,Lcp2,Spdl1,Dock2,Fam196b
chr8	121999912	123000026	chr8	84999974	86000084	-0.435856	1.37332	14.2209	0.000451977	0.0551393	Aprt,Cbfa2t3,Cdh15,Cyba,Zfpm1,Snai3,Galns,Banp,Trappc2l,Ctu2,Cdt1,Rnf166,Zc3h18,Ankrd11,Trhr2,Mvd,Gm22,Il17c,Piezo1,Acsf3,C230057M02Rik,Gm20735,Pabpn1l,A530010L16Rik,9330133O14Rik	Man2b1,Dnaja2,Orc6,Asna1,Vps35,4921524J17Rik,Wdr83,2310036O22Rik,Fbxw9,Itfg1,Neto2,Phkb,Gpt2,Hook2,Best2,Tnpo2,Mylk3,Zfp791,Olfr371,A230103J11Rik,Dhps,Wdr83os,NA,Cks1brt
chr13	56999794	57999675	chr13	32999771	34000265	-0.435302	1.71334	12.9449	0.000857535	0.0764678	Spock1	Nqo2,Serpinb9b,Serpinb9c,Serpinb9f,Serpinb9e,Serpinb6a,Serpinb9,Serpinb9d,1110046J04Rik,Serpinb9g,Serpinb6c,Serpinb6d,Serpinb1b,Serpinb6e,Gm11397,NA
chr17	44000196	44999973	chr17	12000024	13000070	-0.435191	1.33799	13.8268	0.000531101	0.0597287	Runx2,Rcan2,4930564C03Rik,Enpp5,Supt3,Enpp4,Clic5	Igf2r,Mas1,Plg,Slc22a1,Slc22a2,Slc22a3,Tcp1,Map3k4,Park2,Wtap,Mrpl18,Agpat4,C030013G03Rik,Mrgprh,Airn,Acat2,4732491K20Rik,Acat3,Pnldc1,Snora20,NA,Gm15946
chr11	47999810	48999984	chr11	40999923	41999822	-0.434731	2.40133	19.9183	4.99425e-05	0.0157922	Rack1,Irgm1,Tgtp1,Trim7,Trim41,Gm5431,Gm12185,9930111J21Rik1,Snord96a,Snord95,NA,Gm16170	Gabrg2
chr15	45999733	47000179	chr15	21000071	21998779	-0.434538	1.51483	15.8017	0.000239624	0.0400491	1700022A22Rik,4930523O13Rik,4930548G14Rik	Cdh12
chr7	61999951	62999913	chr7	36000318	37000227	-0.433791	1.10305	12.126	0.00108172	0.0862694	Ndn,Mkrn3,Magel2,Peg12,Mir344f	Tshz3,Rpl17-ps9
chr11	100999958	101999821	chr11	69000421	70000039	-0.433452	2.28243	17.1843	0.000156258	0.0311512	Aoc3,Rnd2,Atp6v0a1,Brca1,Ccr10,Mpp3,Ezh1,G6pc,Hsd17b1,Meox1,Nbr1,Etv4,Psmc3ip,Psme3,Rnu2-10,Rpl27,Mlx,Vat1,Naglu,Vps25,Coa3,Cntnap1,Ramp2,Becn1,Rdm1,Fam134c,Cntd1,Aarsd1,Wnk4,Ifi35,Coasy,Dusp3,Ptges3l,4930417O22Rik,Sost,1700006E09Rik,Arl4d,Tubg1,Tubg2,Plekhh3,Rundc1,Tmem106a,Dhx8,Aoc2,LOC666331,NA	Chrnb1,Alox12b,Alox8,Atp1b2,Cd68,Efnb3,Eif4a1,Fgf11,Gucy2e,Kcnab3,Per1,Polr2a,Shbg,Slc2a4,Sox15,Aurkb,Tnfsf12,Trp53,Vamp2,Aloxe3,Fxr2,Mpdu1,Ybx2,Cldn7,Elp5,Slc35g3,Gps2,Gabarap,Tmem107,Tmem88,Ctdnep1,Ctc1,Tmem256,Sat2,Tnfsf13,Plscr3,2810408A11Rik,Borcs6,Spem1,G630025P09Rik,Zbtb4,Phf23,Naa38,Chd3os,Senp3,Tnk1,Hes7,4933402P03Rik,Cntrob,Chd3,Kdm6b,Wrap53,Nlgn2,Kctd11,Acap1,Neurl4,Pfas,Trappc1,Eif5a,…
chr11	58999670	60000434	chr11	6000267	7000539	-0.43219	1.31817	12.424	0.000953198	0.0812743	Arf1,Guk1,Pemt,Rasd1,Wnt3a,Cops3,Mprip,Mrpl55,Snap47,2310033P09Rik,1700007J10Rik,2610507I01Rik,4933439C10Rik,Nt5m,Gjc2,Med9,Pld6,Jmjd4,Iba57,Wnt9a,Prss38,Nlrp3,Flcn,Zfp867,Olfr225,Olfr222,Olfr223,Zkscan17,Obscn,Gm10435,Gm16062,Med9os,NA	Camk2b,Ogdh,Purb,Tbrg4,Wap,Ddx56,Zmiz2,Ramp3,H2afv,Tmed4,Nacad,Nudcd3,Ccm2,Npc1l1,Myo1g,Ppia,Gm11981,Gm11983,Snhg15,Gm11978,Rps15a-ps6,Snora5c,NA
chr5	118000267	119000707	chr5	116000076	117000051	-0.432182	3.36605	26.19	6.03341e-06	0.00426351	Hrk,Tesc,4930413E15Rik,Med13l,2410131K14Rik,Fbxo21,Fbxw8,Rnft2,Gm15754	Cit,Prkab1,Srrm4,4930562A09Rik,Srrm4os,Hspb8,Ccdc60,C330018A13Rik,Tmem233,Gm13842
chr11	47999810	48999984	chr11	12000281	13000511	-0.431519	1.472	14.2678	0.000443435	0.0547523	Rack1,Irgm1,Tgtp1,Trim7,Trim41,Gm5431,Gm12185,9930111J21Rik1,Snord96a,Snord95,NA,Gm16170	Cobl,Grb10,Gm12002
chr12	110000036	110999533	chr12	88000242	88999959	-0.431456	1.55148	17.7858	0.000110926	0.025874	Dync1h1,Hsp90aa1,Mok,Ppp2r5c,1700001K19Rik,4921507G05Rik,Cinp,3110009F21Rik,Wdr20,Zfp839,Ankrd9,6030440G07Rik,Tecpr2,Dio3,B930059L03Rik,Dio3os,Gm6988,Mpc1-ps,Gm19605,Mir1247,NA	Nrxn3,3200001D21Rik,Adck1,Gm5039,Gm5662,Gm5955,Gm7104,Gm8332,Gm8587,Gm2056,Gm2075,Gm10436,LOC100503047
chr4	151999621	153000067	chr4	140000049	140999749	-0.430861	1.68533	12.9055	0.000848558	0.076269	Hes2,Hes3,Kcnab2,Rpl22,Espn,Icmt,Acot7,Nol9,Tnfrsf25,Zbtb48,Gpr153,Tas1r1,Klhl21,Nphp4,Plekhg5,Chd5,Gm833,Rnf207	Padi1,Padi2,Padi3,Padi4,Sdhb,Arhgef10l,Atp13a2,4930515B02Rik,Rcc2,Igsf21,Padi6,Gm9867,Gm13032,Gm13031,NA
chr8	93999919	94999740	chr8	45999579	47000344	-0.430829	1.21856	13.0943	0.000719252	0.0694457	Adgrg1,Mt1,Mt2,Mt3,Mt4,Polr2c,Ccl17,Ccl22,Cx3cl1,Slc12a3,Amfr,Herpud1,Bbs2,Rspry1,Pllp,Coq9,Nudt21,Nup93,Fam192a,Arl2bp,Ciapin1,Dok4,Cpne2,Ccdc102a,Ogfod1,9330175E14Rik,Adgrg5,Nlrc5,Mir138-2,NA	Slc25a4,Casp3,Acsl1,Irf2,Cfap97,Lrp2bp,Cenpu,Snx25,Helt,Enpp6,Primpol,Ankrd37,Gm16675
chr11	54999569	55999716	chr11	34000071	34999996	-0.43049	1.59725	14.894	0.000344142	0.0485139	Anxa6,Atox1,Glra1,Gm2a,Sparc,G3bp1,Ccdc69,Slc36a1os,Slc36a3,Slc36a1,Fat2,Slc36a2,Gm12238,Gm19911,NA	Foxi1,Lcp2,Spdl1,Dock2,Fam196b
chr5	119999556	120999543	chr5	117000048	118000270	-0.429758	3.79572	30.9425	1.21031e-06	0.00143326	Dtx1,Lhx5,Rasal1,Rph3a,Oas1g,Oas1b,Plbd2,Ddx54,Rbm19,Iqcd,Oas1d,Rita1,Oas1c,Slc8b1,Sds,Oas1e,Oas1f,Oas3,Oas2,Oas1h,Oas1a,Tpcn1,Sdsl,Cfap73,Gm10390,Gm19706,NA	Nos1,Pebp1,Wsb2,Suds3,Rfc5,Vsig10,Fbxo21,Taok3,Ksr2,Gm15728,Gm19648
chr5	126999954	128000006	chr5	116000076	117000051	-0.429258	2.52994	24.1964	1.09446e-05	0.00604145	Tmem132cos,4933438B17Rik,4930572K03Rik,Slc15a4,Tmem132c,Tmem132d,Glt1d1	Cit,Prkab1,Srrm4,4930562A09Rik,Srrm4os,Hspb8,Ccdc60,C330018A13Rik,Tmem233,Gm13842
chr11	95000207	96000003	chr11	93000548	93999962	-0.42824	2.70372	24.9794	8.38053e-06	0.00519096	Dlx3,Dlx4,B4galnt2,Gngt2,Itga3,Ngfr,Pdk2,Phb,Spop,Abi3,4833417C18Rik,Tac4,Nxph3,Slc35b1,Igf2bp1,Fam117a,Ppp1r9b,Samd14,Kat7,Phospho1,Zfp652,Dlx4os,B130006D01Rik,Zfp652os,Gm9796,NA,Mir3063	Nme1,Nme2,Spag9,Car10,Mbtd1,Utp18,NA
chr8	116999977	118000537	chr8	91999717	93000150	-0.428109	1.36521	12.9986	0.000748564	0.0710382	Hsd17b2,Bco1,Mphosph6,Sdr42e1,Cmip,Pkd1l2,Gan,Plcg2,Gm20204,Gm10617	Mmp2,Slc6a2,Irx5,Irx6,Capns2,Crnde,Lpcat2
chr15	99999709	101000362	chr15	97000299	98000062	-0.427125	2.15947	21.4389	2.8767e-05	0.0113879	Atf1,Slc11a2,Pou6f1,Scn8a,Tfcp2,Dazap2,Slc4a8,Letmd1,Mettl7a1,Tmprss12,C330013E15Rik,Cela1,Larp4,Csrnp2,Smagp,Galnt6,Dip2b,Higd1c,Mettl7a2,Gm5475,Methig1,I730030J21Rik,Mettl7a3,NA	Col2a1,Endou,Vdr,Hdac7,Slc48a1,Slc38a4,Rpap3,Amigo2,Rapgef3,Pced1b,Tmem106c,Rapgef3os2
chr11	51999880	52999604	chr11	34000071	34999996	-0.426933	1.22802	11.756	0.0012671	0.0930367	Ppp2ca,Skp1a,Tcf7,Ube2b,Vdac1,Olfr1373,Cdkl3,9530068E07Rik,Olfr1372-ps1,Olfr1371,Fstl4,A630014C17Rik,Mir3061	Foxi1,Lcp2,Spdl1,Dock2,Fam196b
chr7	36000318	37000227	chr7	32999900	34000486	-0.425495	2.38957	22.6145	1.89549e-05	0.0085546	Tshz3,Rpl17-ps9	Scgb2b26,Scgb2b24,Scgb2b23-ps,Scgb1b19,Scgb2b20,Scgb2b19,Scgb1b20,Gm6003,Scgb2b21,Scgb2b17,Scgb1b17,Scgb2b18,Scgb1b24
chr17	67999917	69000280	chr17	37000086	37999898	-0.4229	1.70239	14.1801	0.000459574	0.055709	Arhgap28,L3mbtl4,Tmem200c	H2-M2,H2-M3,Mog,Zfp57,Ubd,Gabbr1,Olfr115,Olfr93,Olfr761,Olfr119,Olfr112,Olfr102,Olfr94,Olfr117,Olfr114,Olfr122,Olfr113,Olfr125,Olfr110,Olfr127,Olfr92,Olfr108,Olfr90,Olfr91,Olfr98,Olfr107,Olfr97,Olfr95,Olfr96,Olfr99,Olfr121,Olfr123,Olfr120,Olfr116,Olfr103,Olfr101,Olfr109,Olfr126,Olfr124,Olfr128,Olfr118,Olfr111
chr15	101999950	102999850	chr15	97000299	98000062	-0.42263	2.326	19.5592	5.70094e-05	0.017322	Hoxc12,Hoxc13,Hoxc8,Hoxc9,Igfbp6,Itgb7,Krt18,Krt8,Pcbp2,Rarg,Sp1,Tarbp2,Map3k12,Npff,Pfdn5,Myg1,Prr13,Calcoco1,Atp5g2,Zfp740,Eif4b,Espl1,Mfsd5,Hoxc11,Amhr2,Sp7,Tns2,Hoxc10,Spryd3,Soat2,Aaas,Atf7,Csad,Mir196a-2,Mir688,Gm4544,Hotair,NA	Col2a1,Endou,Vdr,Hdac7,Slc48a1,Slc38a4,Rpap3,Amigo2,Rapgef3,Pced1b,Tmem106c,Rapgef3os2
chr13	52999953	54000144	chr13	39999518	41000026	-0.42234	1.49314	13.7761	0.000542278	0.0603487	Msx2,Ror2,Sptlc1,Gm2762,NA	Gcnt2,Tfap2a,Ofcc1,Gm9979,Mir5124a,NA
chr11	100000006	100999961	chr11	70999898	72000091	-0.422234	1.14959	11.4483	0.00144671	0.0997739	Cnp,Fkbp10,Gast,Kat2a,Hap1,Hcrt,Jup,Krt31,Krt13,Krt14,Krt15,Krt16,Krt17,Krt19,Krt32,Krt33b,Krt34,Krt36,Ptrf,Rab5c,Stat3,Stat5a,Stat5b,Eif1,Krt35,Dnajc7,P3h4,Klhl10,Nt5c3b,Krt42,Krt33a,Nkiras2,Ttc25,Hspb9,Ghdc,Dhx58,Acly,Krt9,Klhl11,Zfp385c,Kcnh4,NA	Mis12,4930401O10Rik,6330403K07Rik,Derl2,Nlrp1a,Dhx33,Wscd1,9230020A06Rik,Nlrp1c-ps,Nlrp1b
chr7	99000153	99999907	chr7	45000106	46000108	-0.421955	1.39707	12.1152	0.00108669	0.0862832	Serpinh1,Map6,Rps3,Neu3,Spcs2,Dgat2,Klhl35,Uvrag,Slco2b1,Rnf169,Arrb1,Mogat2,Gdpd5,Olfr521,Olfr520,F730035P03Rik,Xrra1,Snord15a,Snord15b,Mir326,Tpbgl,NA	Bax,Bcat2,Car11,Cd37,Dbp,Emp3,Fcgrt,Flt3l,Ftl1,Fut1,Fut2,Grin2d,Gys1,Hrc,Kcna7,Lhb,Ppp1r15a,Nucb1,Cyth2,Rpl18,Rras,Ruvbl2,Snrnp70,Tead2,Rpl13a,Lin7b,Rps11,Snord33,Snord32a,Snord34,Snord35a,Snord35b,Abcc6,Dkkl1,Mtag2,Rcn3,Irf3,Sult2b1,Sec1,Sphk2,Fgf21,Tulp2,Syngr4,Prrg2,Hsd17b14,Nosip,Kdelr1,Trpm4,Pih1d1,Plekha4,Spaca4,Aldh16a1,Rasip1,Tmem143,0610005C13Rik,Dhdh,Slc17a7,Izumo1,Fam83e,Mamstr,Slc6a21…
chr4	140999746	141999946	chr4	136999953	137999873	-0.420996	2.16908	13.8636	0.000653475	0.0659565	Casp9,Clcnka,Cela2a,Epha2,Mfap2,Zbtb17,Efhd2,Hspb7,Clcnkb,Spen,Necap2,Ddi2,Ctrcos,Plekhm2,Rsc1a1,Fblim1,Atp13a2,Agmat,Rsg1,Ctrc,AI507597,Szrd1,Fbxo42,Arhgef19,Tmem82,Dnajc16,Crocc,Fam131c,Gm694,B330016D10Rik,Spata21,C630004L07Rik,Fhad1,Slc25a34,Fhad1os1,Gm13056,Gm13075,NA	Alpl,Cdc42,Hspg2,Wnt4,Cela3b,1700013G24Rik,Rap1gap,Usp48,Zbtb40,Ece1,Eif4g3,Cela3a,Ldlrad2,Gm13003,Gm13012,NA
chr7	54999942	56000133	chr7	36000318	37000227	-0.42094	1.46266	14.3757	0.000424376	0.0530194	Cyfip1,Nipa2,Luzp2,Siglech,Tubgcp5,Nipa1,A230056P14Rik,NA	Tshz3,Rpl17-ps9
chr7	29999707	30999978	chr7	27999792	28999988	-0.42071	4.21546	36.5271	2.26913e-07	0.000456233	Aplp1,Atp4a,Capns1,Cd22,Cox7a1,Etv2,Gapdhs,Mag,Tyrobp,Usf2,Hcst,Zfp146,Zfp260,Lsr,Nphs1,Prodh2,Zbtb32,Krtdap,Psenen,Tbcb,Hamp2,Rbm42,Sdhaf1,2200002J24Rik,Tmem147,Polr2i,Haus5,Zfp566,Dmkn,Pmis2,Kmt2b,Lin37,Fam187b,Clip3,Hamp,Igflr1,Upk1a,Cox6b1,Zfp382,Wdr62,Alkbh6,Syne4,Lrfn3,Arhgap33,U2af1l4,Gm4883,Ffar2,Ffar3,Ffar1,Zfp568,Zfp14,Nfkbid,Kirrel2,Hspb6,Sbsn,Zfp82,Gm5113,Proser3,Ovol3,Nphs1os,Tmem147…	Dll3,Dyrk1b,Fbl,Hnrnpl,Lgals4,Lgals7,Nfkbib,Rps16,Supt5,Zfp36,Psmc4,Mrps12,Map4k1,Fbxo17,Ech1,Paf1,Capn12,Actn4,Gmfg,Sirt2,Timm50,Med29,Sycn,1700028B04Rik,Pak4,Sars2,Eif3k,Lrfn1,Plekhg2,Acp7,Fcgbp,Samd4b,Nccrp1,Fbxo27,BC089491,9530053A07Rik,Rinl,Ifnl2,Ifnl3,Eid2,Eid2b,NA,Gm10648,Zfp850,AF357399,Gm19897
chr4	153999623	154999991	chr4	138999990	140000052	-0.420665	1.80539	15.616	0.000257913	0.0420573	Hes5,Trp73,Mmel1,Wrap73,Fam213b,Tprgl,Smim1,Prdm16,Lrrc47,Actrt2,Cep104,Megf6,Arhgef16,Tnfrsf14,Ttc34,Pank4,Plch2,5930403L14Rik,Ccdc27,B230104I21Rik,Gm13111	Capzb,Htr6,Nbl1,Pax7,Ubr4,Mrto4,4933427I22Rik,Tmco4,Tas1r2,Akr7a5,Pqlc2,Iffo2,Aldh4a1,Emc1,Klhdc7a,Minos1,Gm16287
chr17	40000039	40999989	chr17	18000021	19000254	-0.420303	1.62327	15.2867	0.000294031	0.0451124	Crisp1,Crisp3,Mut,Pgk2,Rhag,Crisp2,9130008F23Rik,Cenpq,Esp6,Glyatl3,Esp1,Esp3,Esp4,Esp8,NA	Fpr-rs4,Vmn2r95,Vmn2r96,Vmn2r92,Vmn2r93,Vmn2r97,Vmn2r91,Vmn2r94
chr18	35999098	36999946	chr18	12000144	12999979	-0.420218	1.7121	15.7362	0.000245909	0.0409258	Cd14,Pcdha4,Pcdha6,Pcdha7,Pcdha5,Hars,Hbegf,Ndufa2,Pura,Ik,Sra1,Cystm1,Zmat2,Pfdn1,Slc35a4,Wdr55,Hars2,Tmco6,Psd2,4930471G03Rik,Eif4ebp3,Ankhd1,Igip,Pcdha1,Pcdha9,Pcdha3,Dnd1,Apbb3,Slc4a9,E230025N22Rik,Pcdha2,Pcdha8,Vaultrc5,Nrg2,Gm37013	Impact,Lama3,Npc1,Osbpl1a,Riok3,Cabyr,Ttc39c,3110002H16Rik,Ankrd29,Tmem241,Mir1948
chr6	89000358	90000159	chr6	86000052	86999993	-0.420013	2.18795	20.9327	3.45128e-05	0.0127516	Plxna1,Vmn1r45,Chchd6,Vmn1r43,Vmn1r42,Vmn1r44,Vmn1r40,Vmn1r46,Vmn1r41,4933427D06Rik,Txnrd3,Gm839,Gm1965	Add2,Anxa4,Mxd1,Tgfa,Tia1,Gmcl1,Pcbp1,Figla,Fam136a,Snrnp27,Pcyox1,2610306M01Rik,Asprv1,Snrpg,1600020E01Rik,C87436,Aak1,2310040G24Rik,NA
chr7	140999999	142000208	chr7	121999957	123000350	-0.419864	2.39832	22.8715	1.73209e-05	0.00807006	Ap2a2,Cd151,Drd4,Hras,Muc2,Muc5ac,Sct,Taldo1,Sigirr,Ptdss2,Deaf1,Irf7,Tollip,Pkp3,Cend1,Pidd1,Tspan4,Ifitm3,Polr2l,Pnpla2,Rassf7,Rplp2,Chid1,Slc25a22,Lrrc56,Ano9,Tmem80,Lmntd2,Cdhr5,Muc5b,Brsk2,Eps8l2,Phrf1,Rnh1,Ifitm6,Pddc1,Cracr2b,B230206H07Rik,B4galnt4,Muc6,Mir210,Gm16982,Snora52,Mir3104,NA	Prkcb,Plk1,Rbbp6,Ern2,Ubfd1,Cacng3,Dctn5,Ears2,Chp2,Ndufab1,4930413G21Rik,Gga2,Palb2
chr8	121999912	123000026	chr8	109999938	110999289	-0.419758	1.96248	16.5927	0.000175677	0.0333819	Aprt,Cbfa2t3,Cdh15,Cyba,Zfpm1,Snai3,Galns,Banp,Trappc2l,Ctu2,Cdt1,Rnf166,Zc3h18,Ankrd11,Trhr2,Mvd,Gm22,Il17c,Piezo1,Acsf3,C230057M02Rik,Gm20735,Pabpn1l,A530010L16Rik,9330133O14Rik	Calb2,Ddx19a,St3gal2,Chst4,Il34,Sf3b3,Cog4,Zfp612,Cmtr2,Vac14,Fuk,Hydin,Mtss1l,Snord111,Gm21283
chr16	19000065	19999872	chr16	8000070	8999673	-0.418568	2.21178	21.3168	3.00547e-05	0.011755	Iglv1,A930003A15Rik,B3gnt5,Iglv2,Iglc1,Iglc2,Iglc3,Lamp3,Klhl6,Olfr169,Olfr168,Olfr164,Olfr165,Olfr167,Olfr170,Olfr171,Olfr166,Iglj1,Iglj2,Iglj3,Iglv3,Gm10088	Carhsp1,Pmm2,Tmem186,1810013L24Rik,Tmem114,Mettl22,Usp7,Abat,Gm5767,NA
chr7	61000233	61999954	chr7	53000000	54000220	-0.417527	1.97038	13.6656	0.000601853	0.0634807	A230006K03Rik,B230209E15Rik,A230057D06Rik,A330076H08Rik,Mir344,Gm3257,Mir344-2,Mir344c,Mir344g,Mir344d-2,Mir344e,Mir344d-3,Mir344d-1,Mir344b
chr4	153999623	154999991	chr4	124999985	126000188	-0.417081	1.62672	13.7	0.000559554	0.0614326	Hes5,Trp73,Mmel1,Wrap73,Fam213b,Tprgl,Smim1,Prdm16,Lrrc47,Actrt2,Cep104,Megf6,Arhgef16,Tnfrsf14,Ttc34,Pank4,Plch2,5930403L14Rik,Ccdc27,B230104I21Rik,Gm13111	Grik3,Meaf6,2610028E06Rik,Dnali1,Snip1,Rspo1,Gnl2,Zc3h12a
chr11	34999993	36000160	chr11	12000281	13000511	-0.416839	1.85004	13.943	0.000519634	0.0592446	Slit3,Rars,Pank3,Wwc1,Fbll1,Mir103-1,Mir218-2,Gm20157	Cobl,Grb10,Gm12002
chr17	73000412	74000115	chr17	54999988	56000105	-0.416208	1.65891	13.7727	0.000543054	0.0603547	Xdh,Ehd3,Galnt14,Lclat1,Capn13	Shd,Ebi3,Adgre4,Pot1b,Ccdc94,Zfp119a,Stap2,Zfp959,St6gal2,Zfp119b,Fsd1,Vmn2r118,Gm16712
chr5	128000003	128999789	chr5	108999903	109999923	-0.415904	1.82961	14.2694	0.000443138	0.0547523	Stx2,Piwil1,Fzd10,Rimbp2,Tmem132d,5930412G12Rik	Vmn2r10,Crlf2,Vmn2r15,Vmn2r13,Vmn2r14,Vmn2r11,Vmn2r16,Vmn2r17,Vmn2r12,Gm10416,Gm15446
chr5	119000704	119999559	chr5	116000076	117000051	-0.415561	3.65787	29.5007	1.90368e-06	0.00185747	Tbx3,Tbx5,1700081H04Rik,AW549542,Gm16063,Tbx3os2,Gm5563,Gm7538	Cit,Prkab1,Srrm4,4930562A09Rik,Srrm4os,Hspb8,Ccdc60,C330018A13Rik,Tmem233,Gm13842
chr5	128999786	130000004	chr5	117000048	118000270	-0.415157	2.6783	18.7692	8.73683e-05	0.0220897	Cct6a,Stx2,Chchd2,Gbas,Phkg1,Ran,Zfp11,Mmp17,Mrps17,Sumf2,Nupr1l,Vkorc1l1,Zbed5,Sept14,Psph,Gusb,Sfswap,Adgrd1,Gm6139,Snora15,Gm15903,NA	Nos1,Pebp1,Wsb2,Suds3,Rfc5,Vsig10,Fbxo21,Taok3,Ksr2,Gm15728,Gm19648
chr17	42999152	44000199	chr17	12000024	13000070	-0.41469	1.4983	13.8759	0.000520505	0.0592446	Mep1a,Pla2g7,Rcan2,Cyp39a1,1700071M16Rik,Slc25a27,Adgrf1,Tnfrsf21,Tdrd6,Adgrf5,E130008D07Rik,Ankrd66	Igf2r,Mas1,Plg,Slc22a1,Slc22a2,Slc22a3,Tcp1,Map3k4,Park2,Wtap,Mrpl18,Agpat4,C030013G03Rik,Mrgprh,Airn,Acat2,4732491K20Rik,Acat3,Pnldc1,Snora20,NA,Gm15946
chr8	123999919	125000090	chr8	87999966	89000170	-0.414156	1.25579	12.9907	0.000751043	0.0711274	Agt,Gnpat,2810004N23Rik,Arv1,1810008B01Rik,2310022B05Rik,Fam89a,Capn9,Cog2,Exoc8,Taf5l,Galnt2,Egln1,Pgbd5,Ttc13,Sprtn,Trim67,Urb2,Mir1967	Adcy7,Brd7,Snx20,Cyld,9430002A10Rik,Nkd1,Papd5,Heatr3,Nod2,Cnep1r1,NA
chr8	121000308	121999915	chr8	113999965	114999447	-0.413857	1.40818	13.8519	0.000525654	0.0594037	Car5a,Foxc2,Foxl1,Foxf1,Slc7a5,Banp,Jph3,Map1lc3b,Fendrr,1700030M09Rik,1700018B08Rik,Fbxo31,Zcchc14,Mthfsd,Klhdc4,BC048644,NA	Nudt7,4933408N05Rik,Wwox,Vat1l,Clec3a,Gm20381
chr5	128000003	128999789	chr5	118000267	119000707	-0.412921	2.23297	17.5871	0.000119671	0.0268731	Stx2,Piwil1,Fzd10,Rimbp2,Tmem132d,5930412G12Rik	Hrk,Tesc,4930413E15Rik,Med13l,2410131K14Rik,Fbxo21,Fbxw8,Rnft2,Gm15754
chr11	54999569	55999716	chr11	47999810	48999984	-0.412423	2.38876	20.7655	3.66642e-05	0.0131604	Anxa6,Atox1,Glra1,Gm2a,Sparc,G3bp1,Ccdc69,Slc36a1os,Slc36a3,Slc36a1,Fat2,Slc36a2,Gm12238,Gm19911,NA	Rack1,Irgm1,Tgtp1,Trim7,Trim41,Gm5431,Gm12185,9930111J21Rik1,Snord96a,Snord95,NA,Gm16170
chr5	126999954	128000006	chr5	108999903	109999923	-0.412087	1.79697	15.8562	0.000234514	0.0394707	Tmem132cos,4933438B17Rik,4930572K03Rik,Slc15a4,Tmem132c,Tmem132d,Glt1d1	Vmn2r10,Crlf2,Vmn2r15,Vmn2r13,Vmn2r14,Vmn2r11,Vmn2r16,Vmn2r17,Vmn2r12,Gm10416,Gm15446
chr5	130000001	130999926	chr5	126000005	126999957	-0.410921	3.12777	25.9302	6.0863e-06	0.00426351	Crcp,Tpst1,Rabgef1,Sbds,Tmem248,Tyw1,Asl,Gusb,Caln1,Kctd7,Wbscr17,A330070K13Rik
chr5	124999979	126000008	chr5	119999556	120999543	-0.410672	2.88237	15.5989	0.00043416	0.053757	Ncor2,Scarb1,Ubc,Rflna,Bri3bp,Aacs,Dhx37,Tmem132b,Gm4868,NA	Dtx1,Lhx5,Rasal1,Rph3a,Oas1g,Oas1b,Plbd2,Ddx54,Rbm19,Iqcd,Oas1d,Rita1,Oas1c,Slc8b1,Sds,Oas1e,Oas1f,Oas3,Oas2,Oas1h,Oas1a,Tpcn1,Sdsl,Cfap73,Gm10390,Gm19706,NA
chr7	53000000	54000220	chr7	39999808	41000012	-0.410067	1.70984	11.5827	0.00145985	0.0999247		Vstm2b,4933402C06Rik,4930433I11Rik,A230077H06Rik,Gm6851
chr7	100999982	101999991	chr7	46000105	47000177	-0.409887	1.71302	15.223	0.000301605	0.045637	Phox2a,Art2a-ps,Art2b,Folr1,Folr2,Inppl1,P2ry2,Clpb,Stard10,Lamtor1,Lrrc51,Arap1,Atg16l2,Anapc15,Numa1,Fchsd2,Pde2a,Mir139,Tomt,Gm19765	Gtf2h1,Kcnc1,Kcnj11,Ldha,Ldhc,Myod1,Otog,Saa1,Saa2,Saa3,Saa4,Abcc8,Tph1,Tsg101,Sergef,Abcc6,Uevld,Ush1c,Saal1,C86187,Spty2d1,Nomo1,Hps5,Gm5331,Gm9999
chr2	35000036	35999971	chr2	4000362	4999969	-0.408338	2.02954	17.1776	0.000140052	0.0293121	Stom,Ggta1,Hc,Cntrl,Rab14,Dab2ip,Ttll11,4930402F06Rik,4930568D16Rik,9030204H09Rik,AI182371,Gsn,Gm10829,Gm13446,Gm13605	Phyh,Prpf18,Ucma,Mcm10,1700080N15Rik,Sephs1,Frmd4a,Bend7,Gm13194,Gm10862,Gm13187,NA
chr4	148000811	148999370	chr4	136999953	137999873	-0.407593	1.62616	13.8645	0.00052294	0.0592446	Agtrap,Masp2,Mthfr,Srm,Clcn6,Fbxo6,Exosc10,Pex14,Mtor,Casz1,Draxin,Ubiad1,Mad2l2,Nppa,Fbxo44,Fbxo2,Tardbp,Gm572,Ptchd2,Gm13202,Angptl7	Alpl,Cdc42,Hspg2,Wnt4,Cela3b,1700013G24Rik,Rap1gap,Usp48,Zbtb40,Ece1,Eif4g3,Cela3a,Ldlrad2,Gm13003,Gm13012,NA
chr5	120999540	121999941	chr5	114999896	116000079	-0.406745	3.4986	28.7261	2.4373e-06	0.00220716	Aldh2,Cux2,Sh2b3,Mapkapk5,Ptpn11,Rph3a,Rpl6,Atxn2,Erp29,Acad10,Brap,Tmem116,Trafd1,Naa25,Fam109a,Gm15800,Adam1b,Adam1a,Acad12,NA	Acads,Rplp0,Cit,Cox6a1,Msi1,Pla2g1b,Pxn,Cabp1,Rnf10,Coq5,Dynll1,1110006O24Rik,Triap1,Sppl3,Sirt4,Ccdc64,Rab35,Unc119b,Srsf9,Mlec,Pop5,Gcn1l1,Gatc,Rpl37rt
chr5	130000001	130999926	chr5	119999556	120999543	-0.4066	2.25736	19.1499	6.63549e-05	0.0192435	Crcp,Tpst1,Rabgef1,Sbds,Tmem248,Tyw1,Asl,Gusb,Caln1,Kctd7,Wbscr17,A330070K13Rik	Dtx1,Lhx5,Rasal1,Rph3a,Oas1g,Oas1b,Plbd2,Ddx54,Rbm19,Iqcd,Oas1d,Rita1,Oas1c,Slc8b1,Sds,Oas1e,Oas1f,Oas3,Oas2,Oas1h,Oas1a,Tpcn1,Sdsl,Cfap73,Gm10390,Gm19706,NA
chr7	140999999	142000208	chr7	101999988	103000210	-0.406477	1.81291	13.7196	0.000555043	0.0610825	Ap2a2,Cd151,Drd4,Hras,Muc2,Muc5ac,Sct,Taldo1,Sigirr,Ptdss2,Deaf1,Irf7,Tollip,Pkp3,Cend1,Pidd1,Tspan4,Ifitm3,Polr2l,Pnpla2,Rassf7,Rplp2,Chid1,Slc25a22,Lrrc56,Ano9,Tmem80,Lmntd2,Cdhr5,Muc5b,Brsk2,Eps8l2,Phrf1,Rnh1,Ifitm6,Pddc1,Cracr2b,B230206H07Rik,B4galnt4,Muc6,Mir210,Gm16982,Snora52,Mir3104,NA	Art1,Art5,Il18bp,Olfr33,Rrm1,Trim21,Stim1,Trpc2,Rhog,Rnf121,Trim68,Numa1,Olfr78,Pgap2,Olfr553,Olfr544,Olfr543,Olfr566,Olfr576,Olfr554,Olfr564,Olfr574,Olfr557,Olfr556,Olfr551,Olfr545,Olfr547,Olfr571,Olfr569,Olfr572,Olfr568,Olfr561,Olfr558,Olfr549,Olfr552,Olfr555,Olfr550,Olfr577,Olfr570,Olfr559,Olfr560,Olfr575,Olfr578,Nup98,Chrna10,Gm8556
chr8	97999827	98999946	chr8	74999961	76000269	-0.40588	1.52186	13.7931	0.0005385	0.0601216		Hmox1,Mcm5,Tom1,Hmgxb4,1700007B14Rik,Rasd2,Gm7984
chr8	123000023	123999922	chr8	69999729	70999993	-0.405841	1.44549	11.6535	0.00132418	0.0952714	Acta1,Dpep1,Fanca,Mc1r,Rab4a,Rn5s,Tubb3,Def8,Abcb10,Zfp276,Sult5a1,Tcf25,Rhou,4933417D19Rik,Dbndd1,Vps9d1,Ccsap,Ankrd11,Spata2l,Taf5l,Cpne7,Gas8,Afg3l1,Spg7,Chmp1a,Cdk10,Spire2,6030466F02Rik,Nup133,Rpl13,Spata33,Gm4342,Snord68,2810013P06Rik,Gm19600,n-R5s100,n-R5s103,n-R5s104,n-R5s105,n-R5s108,n-R5s110,n-R5s111,n-R5s113,Gm25018,n-R5s117,n-R5s121,n-R5s122,n-R5s123,n-R5s124,n-R5s128,Gm26391,n-R5s133…	Comp,Crlf1,Ncan,Ell,Fkbp8,Gdf1,Il12rb1,Jund,Mef2b,Pik3r2,Rab3a,Upf1,Rfxank,Uba52,Gdf15,Homer3,Lsm4,Cope,Ifi30,2810428I15Rik,Pgpep1,Tmem59l,Sugp1,Arrdc2,Isyna1,2010320M18Rik,Borcs8,Slc25a42,Mau2,Kxd1,Nr2c2ap,Rpl18a,Armc6,Ssbp4,Kcnn1,Cers1,Snora68,Tm6sf2,Pde4c,Slc5a5,Lrrc25,Tmem161a,Sugp2,Ddx49,Klhl26,Mpv17l2,Ccdc124,Map1s,Hapln4,Crtc1,A230052G05Rik,Mast3,Gm16486,Gm7730,Gm10654,Mir1969,Gm3336,Gm384…
chr13	32999771	34000265	chr13	6999501	8000109	-0.40502	1.46047	12.8942	0.000782017	0.0732595	Nqo2,Serpinb9b,Serpinb9c,Serpinb9f,Serpinb9e,Serpinb6a,Serpinb9,Serpinb9d,1110046J04Rik,Serpinb9g,Serpinb6c,Serpinb6d,Serpinb1b,Serpinb6e,Gm11397,NA
chr11	51999880	52999604	chr11	33000232	34000074	-0.404665	1.47637	14.6046	0.00038677	0.0510363	Ppp2ca,Skp1a,Tcf7,Ube2b,Vdac1,Olfr1373,Cdkl3,9530068E07Rik,Olfr1372-ps1,Olfr1371,Fstl4,A630014C17Rik,Mir3061	Fgf18,Kcnmb1,Npm1,Tlx3,Ranbp17,Kcnip1,Gabrp,D130052B06Rik,Gm12115
chr11	47999810	48999984	chr11	34000071	34999996	-0.402355	2.07674	18.8253	7.4903e-05	0.0205169	Rack1,Irgm1,Tgtp1,Trim7,Trim41,Gm5431,Gm12185,9930111J21Rik1,Snord96a,Snord95,NA,Gm16170	Foxi1,Lcp2,Spdl1,Dock2,Fam196b
chr3	68999952	69999973	chr3	26999913	27999855	-0.40223	1.28905	11.8292	0.00122794	0.091307	Kpna4,B3galnt1,Sptssb,Trim59,Ift80,Smc4,Arl14,Nmd3,Ppm1l,Gm1647,Mir15b,Mir16-2,NA	Ect2,Pld1,Tnfsf10,Fndc3b,1700125G22Rik,Ghsr,Tmem212,Nceh1,Mir3092,NA
chr11	101999818	103000037	chr11	88000380	88999912	-0.400635	1.85444	15.1822	0.000306568	0.0460194	Adam11,Mpp3,Gfap,Gjc1,Grn,Hdac5,Itga2b,Ppy,Slc4a1,Eftud2,Ubtf,C1ql1,Mpp2,Rundc3a,Cd300lg,Ccdc43,Fzd2,Fam187a,Slc25a39,Dcakd,G6pc3,2410004I01Rik,Kif18b,Tmub2,Ccdc103,Higd1b,Tmem101,2810433D01Rik,Pyy,Nags,BC030867,Asb16,Atxn7l3,Fam171a2,Gpatch8,Lsm12,Meioc,Gm11627	Akap1,Coil,Vezf1,Mrps23,2210416O15Rik,2210409E12Rik,Scpep1os,Ccdc182,Scpep1,Msi2,Cuedc1,Srsf1,C030037D09Rik,Gm15698,Trim25,NA,Mir378b
chr11	56999776	57999955	chr11	33000232	34000074	-0.400467	1.7174	12.3188	0.00100491	0.0830657	Gria1,Hand1,Sap30l,Fam114a2,4933426K07Rik,Galnt10,Mfap3	Fgf18,Kcnmb1,Npm1,Tlx3,Ranbp17,Kcnip1,Gabrp,D130052B06Rik,Gm12115
chr8	123000023	123999922	chr8	108999844	109999941	-0.400146	1.3148	12.2444	0.0010286	0.0840803	Acta1,Dpep1,Fanca,Mc1r,Rab4a,Rn5s,Tubb3,Def8,Abcb10,Zfp276,Sult5a1,Tcf25,Rhou,4933417D19Rik,Dbndd1,Vps9d1,Ccsap,Ankrd11,Spata2l,Taf5l,Cpne7,Gas8,Afg3l1,Spg7,Chmp1a,Cdk10,Spire2,6030466F02Rik,Nup133,Rpl13,Spata33,Gm4342,Snord68,2810013P06Rik,Gm19600,n-R5s100,n-R5s103,n-R5s104,n-R5s105,n-R5s108,n-R5s110,n-R5s111,n-R5s113,Gm25018,n-R5s117,n-R5s121,n-R5s122,n-R5s123,n-R5s124,n-R5s128,Gm26391,n-R5s133…	Ap1g1,Hp,Atxn1l,Pmfbp1,Dhodh,Dhx38,Ist1,Marveld3,Zfp821,Txnl4b,Tat,Pkd1l3,Phlpp2,Gm1943,D030068K23Rik,Snord71
chr5	148000058	148999960	chr5	119999556	120999543	-0.400071	1.38485	12.2395	0.00103074	0.0842053	Slc7a1,Ubl3,1810059H22Rik,2210417A02Rik,8430423G03Rik,Mtus2,Katnal1,5930430L01Rik,Gm19617	Dtx1,Lhx5,Rasal1,Rph3a,Oas1g,Oas1b,Plbd2,Ddx54,Rbm19,Iqcd,Oas1d,Rita1,Oas1c,Slc8b1,Sds,Oas1e,Oas1f,Oas3,Oas2,Oas1h,Oas1a,Tpcn1,Sdsl,Cfap73,Gm10390,Gm19706,NA
chr11	46999478	47999813	chr11	40999923	41999822	-0.39996	2.76327	20.7343	3.7081e-05	0.0132757	Sgcd	Gabrg2
chr5	36000002	37000036	chr5	26999709	28000124	-0.399434	1.65075	15.0463	0.000323719	0.0473246	Man2b2,Grpel1,Wfs1,Ccdc96,Mrfap1,Afap1,Ppp2r2cos,Psapl1,Sorcs2,Tbc1d14,Bloc1s4,Tada2b,Ppp2r2c,D5Ertd579e,NA	Dpp6,Htr5a,Paxip1,Speer4b,NA,Gm17695
chr8	123999919	125000090	chr8	121999912	123000026	-0.399182	3.58022	27.518	3.60298e-06	0.00288557	Agt,Gnpat,2810004N23Rik,Arv1,1810008B01Rik,2310022B05Rik,Fam89a,Capn9,Cog2,Exoc8,Taf5l,Galnt2,Egln1,Pgbd5,Ttc13,Sprtn,Trim67,Urb2,Mir1967	Aprt,Cbfa2t3,Cdh15,Cyba,Zfpm1,Snai3,Galns,Banp,Trappc2l,Ctu2,Cdt1,Rnf166,Zc3h18,Ankrd11,Trhr2,Mvd,Gm22,Il17c,Piezo1,Acsf3,C230057M02Rik,Gm20735,Pabpn1l,A530010L16Rik,9330133O14Rik
chr7	59999841	61000236	chr7	49999919	51000119	-0.39877	1.71827	14.2215	0.000451882	0.0551393	Snrpn,Snurf,Gm7367	Nell1os,4933405O20Rik,Nell1
chr11	95000207	96000003	chr11	72000088	73000053	-0.398642	1.41374	12.4479	0.000943608	0.0809033	Dlx3,Dlx4,B4galnt2,Gngt2,Itga3,Ngfr,Pdk2,Phb,Spop,Abi3,4833417C18Rik,Tac4,Nxph3,Slc35b1,Igf2bp1,Fam117a,Ppp1r9b,Samd14,Kat7,Phospho1,Zfp652,Dlx4os,B130006D01Rik,Zfp652os,Gm9796,NA,Mir3063	Ankfy1,Mybbp1a,P2rx1,Tekt1,Txndc17,Atp2a3,Ube2g1,Med31,Ggt6,1700051A21Rik,4933427D14Rik,4930563E22Rik,Spns3,Fam64a,Aipl1,Cyb5d2,Zzef1,Spns2,Slc13a5,Smtnl2,Pitpnm3,Xaf1,Fbxo39,NA
chr11	98000208	98999904	chr11	60000431	60999849	-0.398609	1.30624	11.481	0.00142638	0.0988913	Cacnb1,Csf3,Erbb2,Grb7,Neurod2,Pnmt,Med1,Ppp1r1b,Rara,Rpl19,Tcap,Thra,Top2a,Psmd3,Ikzf3,Cdc6,Med24,Gsdma,Stard3,Ormdl3,Wipf2,Cdk12,1700003D09Rik,Zpbp2,Fbxl20,Msl1,Gsdma2,Mien1,Casc3,Lrrc3c,Stac2,Nr1d1,Rapgefl1,Pgap3,Gjd3,Gsdma3,Gm12359,Gm12356,Mir5119,NA	Drg2,Flii,Llgl1,Myo15,Pemt,Rai1,Shmt1,Srebf1,Top3a,Map2k3os,Natd1,Map2k3,Gid4,Lrrc48,Tom1l2,Dhrs7b,Tmem11,Mief2,Smcr8,Atpaf2,Alkbh5,Gm12618,4930412M03Rik,NA,Mir5100
chr2	177999570	178999964	chr2	143000325	144000228	-0.397833	1.5228	14.3481	0.000429169	0.0533297	Fam217b,Phactr3,Ppp1r3d,Sycp2,Zfp931,Cdh26,Zfp971	Bfsp1,Pcsk2,Snrpb2,Dstn,Otor,Rrbp1,Pcsk2os2,Pcsk2os1,Gm11686
chr5	117000048	118000270	chr5	102000259	103000549	-0.397424	1.44842	11.753	0.00126876	0.0930598	Nos1,Pebp1,Wsb2,Suds3,Rfc5,Vsig10,Fbxo21,Taok3,Ksr2,Gm15728,Gm19648	Mapk10,Wdfy3,Arhgap24
chr13	52999953	54000144	chr13	50000156	50999591	-0.396884	2.22493	14.7427	0.00038066	0.0506643	Msx2,Ror2,Sptlc1,Gm2762,NA	2310081J21Rik,4930518P08Rik,Fbxw17,Nutm2,Gm904,Gm906,Gm8700,Gm8765,Gm8777,Mir683-1,Mir683-2,Gm19484,Gm19663
chr5	148000058	148999960	chr5	130999923	132000045	-0.396342	2.05831	17.6704	0.000115921	0.0263662	Slc7a1,Ubl3,1810059H22Rik,2210417A02Rik,8430423G03Rik,Mtus2,Katnal1,5930430L01Rik,Gm19617	4930563F08Rik,Wbscr17,Auts2,Gm20382
chr2	168999270	170000703	chr2	163000124	163999990	-0.396326	1.73325	12.4915	0.000926351	0.0801553	Tshz2,AY702102,1700101G07Rik	Ada,Hnf4a,Mybl2,Pkig,Wisp2,Serinc3,Sgk2,Ywhab,Jph2,Oser1,Gtsf1l,Hnf4aos,0610039K10Rik,2310001K24Rik,Ttpal,Gdap1l1,Fitm2,Kcnk15,Rims4,Ift52,Tox2,R3hdml,NA,Gm11454,Gm16316
chr11	40999923	41999822	chr11	9000095	10000001	-0.396232	1.18975	11.6141	0.00134679	0.0958931	Gabrg2	Hus1,Upp1,Sun3,Abca13,Gm11992
chr5	116000076	117000051	chr5	99999885	100999900	-0.394116	1.73035	12.7798	0.000820429	0.0751215	Cit,Prkab1,Srrm4,4930562A09Rik,Srrm4os,Hspb8,Ccdc60,C330018A13Rik,Tmem233,Gm13842	Hpse,Cops4,Hnrnpdl,Enoph1,Mrps18c,Sec31a,2310034O05Rik,Fam175a,Coq2,4930458D05Rik,Tmem150cos,Helq,Tmem150c,Lin54,Plac8,Agpat9,Gm9932,NA,Gm19620
chr1	113999764	114999987	chr1	102999986	103999657	-0.39363	2.09206	13.8282	0.000538059	0.0601207
chr5	148000058	148999960	chr5	126000005	126999957	-0.392529	1.90514	14.5128	0.000401417	0.0517854	Slc7a1,Ubl3,1810059H22Rik,2210417A02Rik,8430423G03Rik,Mtus2,Katnal1,5930430L01Rik,Gm19617
chr13	39000010	39999521	chr13	10999495	12000063	-0.392227	1.48918	13.1345	0.000707292	0.0688876		Ryr2,Zp4-ps
chr16	29000015	30000237	chr16	15000029	16000094	-0.391897	1.44619	13.1556	0.000701094	0.0686978	Hrasls,Opa1,Atp13a4,Atp13a5,Gm1968	Cebpd,Mcm4,Prkdc,Ube2v2,Mzt2,Spidr,F830005K03Rik,Gm7085
chr17	67999917	69000280	chr17	47999910	48999899	-0.391086	1.83359	14.2008	0.000455706	0.0554828	Arhgap28,L3mbtl4,Tmem200c	Apobec2,Nfya,Trem1,Trem3,1700067P10Rik,Tspo2,Lrfn2,Treml1,Unc5cl,1700122O11Rik,Trem2,Oard1,Treml4,B430306N03Rik,9830107B12Rik,A530064D06Rik,Treml2
chr8	121999912	123000026	chr8	104999282	106000007	-0.39096	1.93513	13.5439	0.000596763	0.0631873	Aprt,Cbfa2t3,Cdh15,Cyba,Zfpm1,Snai3,Galns,Banp,Trappc2l,Ctu2,Cdt1,Rnf166,Zc3h18,Ankrd11,Trhr2,Mvd,Gm22,Il17c,Piezo1,Acsf3,C230057M02Rik,Gm20735,Pabpn1l,A530010L16Rik,9330133O14Rik	Agrp,Atp6v0d1,Cbfb,Ctcf,Ces3b,Hsd11b2,Lcat,Psmb10,Slc12a4,Hsf4,Fbxl8,Pard6a,Thap11,Tmem208,Tppp3,Nutf2,Gfod2,Zdhhc1,4933405L10Rik,Tradd,Dpep3,Tsnaxip1,Ranbp10,4931428F04Rik,Fam65a,Nol3,B3gnt9,Plekhg4,Enkd1,E2f4,Ctrl,Ces4a,D230025D16Rik,Elmo3,Lrrc29,Fhod1,Carmil2,Edc4,Nrn1l,Pskh1,Lrrc36,Slc9a5,Exoc3l,Kctd19,Dpep2,Cenpt,Ces3a,Ces2h,Acd,Gm5914,NA,Mir328,Mir1966,Gm20163
chr4	141999943	143000687	chr4	140000049	140999749	-0.390957	2.44516	20.0581	4.74455e-05	0.0153323	6330411D24Rik,Kazn,4930455G09Rik,Tmem51,Fhad1,Tmem51os1	Padi1,Padi2,Padi3,Padi4,Sdhb,Arhgef10l,Atp13a2,4930515B02Rik,Rcc2,Igsf21,Padi6,Gm9867,Gm13032,Gm13031,NA
chr4	48000125	48999989	chr4	11000071	12000623	-0.390602	1.53986	13.4073	0.000631476	0.0646181	Invs,Nr4a3,Msantd3,Stx17,Murc,Erp44,Tmeff1,Tex10,Mir1958,Gm19579,NA	Ccne2,Cdh17,Gem,Trp53inp1,1110037F02Rik,Plekhf2,Ints8,Ndufaf6,Esrp1,Dpy19l4,Pdp1,Rad54b,Gm11821,Mir684-2,Gm10604,Gm11827,Fsbp,1700123M08Rik,NA
chr1	124000459	124999350	chr1	100000025	101000272	-0.390271	1.52377	12.7712	0.000823405	0.0752541	Dpp10	Cntnap5b
chr17	8999946	9999480	chr17	5000374	5999838	-0.389458	2.27255	17.4794	0.000124709	0.0276019	1700010I14Rik,Pabpc6,6530411M01Rik,4930452A19Rik,Gm17748	Synj2,Snx9,Tmem242,3300005D01Rik,Ldhal6b,Zdhhc14,Arid1b,Gm8363
chr17	25999987	26999996	chr17	24000056	25000524	-0.389398	3.66083	26.5815	4.90134e-06	0.00365105	Atp6v0e,Axin1,Arhgdig,Kifc5b,Nkx2-5,Dusp1,Phf1,Decr2,Rgs11,Nme4,Tmem8,Luc7l,Ergic1,Cuta,Mrpl28,Pdia2,Crebrf,Fam234a,Rab11fip3,Bnip1,Neurl1b,Syngap1,Zbtb9,Gm8225,Gm20026,Mir3083,NA	Gfer,Atp6v0c,Ccnf,Eci1,E4f1,Hagh,Igfals,Rps2,Nthl1,Ntn3,Pdpk1,Pkd1,Rnps1,Syngr3,Tsc2,Nubp2,Msrb1,Abca3,Mapk8ip3,Hn1l,Mlst8,Cramp1l,Slc9a3r2,Rpl3l,Dnase1l2,Pgp,Rnf151,Ndufb10,Fahd1,Kctd5,Noxo1,1600002H07Rik,Snhg9,Meiob,Rab26os,Spsb3,Mrps34,Nme3,Snora64,Eme2,Prss27,Zfp598,Tbl3,Tbc1d24,Traf7,Amdhd2,Caskin1,Bricd5,Rab26,Hs3st6,Abca17,Npw,D330041H03Rik,Snora78,Mir5134
chr15	73999401	74999041	chr15	72000308	73000409	-0.388871	4.03503	27.4559	3.6768e-06	0.00292777	Arc,Cyp11b2,Gml2,Jrk,Ly6d,Ly6e,Lynx1,Ly6i,Slurp1,4933427E11Rik,2010109I03Rik,Lypd2,Mroh4,Slurp2,Psca,Ly6k,D730001G18Rik,Adgrb1,Cyp11b1,Ly6a,Them6,Gml,Gm19859	Col22a1,Trappc9,Kcnk9,Peg13,Gm3150,NA
chr15	101000359	101999953	chr15	88000006	89000765	-0.388485	2.18044	15.3955	0.000281544	0.0438794	Acvr1b,Acvrl1,Nr4a1,Krt1,Krt86,Krt84,Krt2,Krt4,Krt6a,Krt6b,Krt8,Scn8a,Grasp,Krt71,Krt81,Krt88,Atg101,Krt80,Krt76,6030408B16Rik,Krt72,AU021063,Krt75,Krt5,Krt7,Krt82,Ankrd33,Krt73,Krt79,Krt90,Krt78,A330009N23Rik,Krt87,Krt77,Krt74,Gm5414,Gm5476,Gm5477,Gm5478,Gm6042,Fignl2,Krt83,Mir1941	Zdhhc25,Creld2,Mov10l1,Mlc1,Brd1,Zbed4,Alg12,Pim3,Ttll8,B230214G05Rik,Gm8702,Gm20621
chr5	128000003	128999789	chr5	116000076	117000051	-0.388003	2.52357	15.8978	0.000245736	0.0409258	Stx2,Piwil1,Fzd10,Rimbp2,Tmem132d,5930412G12Rik	Cit,Prkab1,Srrm4,4930562A09Rik,Srrm4os,Hspb8,Ccdc60,C330018A13Rik,Tmem233,Gm13842
chr2	159000064	160000226	chr2	143000325	144000228	-0.387858	2.02347	15.0131	0.000328067	0.0475225	4933416E03Rik	Bfsp1,Pcsk2,Snrpb2,Dstn,Otor,Rrbp1,Pcsk2os2,Pcsk2os1,Gm11686
chr11	87000212	88000383	chr11	69000421	70000039	-0.387529	1.87137	15.3339	0.000288541	0.0447184	Epx,Mpo,Sept4,Rnu1a1,Rnu3b1,Rnu3b2,Rnu3b3,Rnu3b4,Supt4a,Ska2,Gdpd1,Dynll2,1110028F11Rik,Trim37,Smg8,Lpo,Tex14,Rad51c,Mtmr4,Rnf43,Bzrap1,Olfr462,Olfr464,Olfr463,Prr11,Ppm1e,Hsf5,Mks1,Mir142,Mir301,Gm11492	Chrnb1,Alox12b,Alox8,Atp1b2,Cd68,Efnb3,Eif4a1,Fgf11,Gucy2e,Kcnab3,Per1,Polr2a,Shbg,Slc2a4,Sox15,Aurkb,Tnfsf12,Trp53,Vamp2,Aloxe3,Fxr2,Mpdu1,Ybx2,Cldn7,Elp5,Slc35g3,Gps2,Gabarap,Tmem107,Tmem88,Ctdnep1,Ctc1,Tmem256,Sat2,Tnfsf13,Plscr3,2810408A11Rik,Borcs6,Spem1,G630025P09Rik,Zbtb4,Phf23,Naa38,Chd3os,Senp3,Tnk1,Hes7,4933402P03Rik,Cntrob,Chd3,Kdm6b,Wrap53,Nlgn2,Kctd11,Acap1,Neurl4,Pfas,Trappc1,Eif5a,…
chr11	95000207	96000003	chr11	88999909	90000169	-0.387508	2.10079	16.6599	0.000171139	0.0328874	Dlx3,Dlx4,B4galnt2,Gngt2,Itga3,Ngfr,Pdk2,Phb,Spop,Abi3,4833417C18Rik,Tac4,Nxph3,Slc35b1,Igf2bp1,Fam117a,Ppp1r9b,Samd14,Kat7,Phospho1,Zfp652,Dlx4os,B130006D01Rik,Zfp652os,Gm9796,NA,Mir3063	Nog,Pctp,Dgke,NA,Trim25,Gm525,Ankfn1,Dgkeos
chr15	101000359	101999953	chr15	84000205	84999997	-0.386977	1.79445	14.4798	0.000406819	0.0521468	Acvr1b,Acvrl1,Nr4a1,Krt1,Krt86,Krt84,Krt2,Krt4,Krt6a,Krt6b,Krt8,Scn8a,Grasp,Krt71,Krt81,Krt88,Atg101,Krt80,Krt76,6030408B16Rik,Krt72,AU021063,Krt75,Krt5,Krt7,Krt82,Ankrd33,Krt73,Krt79,Krt90,Krt78,A330009N23Rik,Krt87,Krt77,Krt74,Gm5414,Gm5476,Gm5477,Gm5478,Gm6042,Fignl2,Krt83,Mir1941	Nup50,Sult4a1,Parvg,Samm50,1810041L15Rik,Arhgap8,Pnpla5,Efcab6,Prr5,Pnpla3,Parvb,Ldoc1l,5031439G07Rik,Phf21b,Gm20556,Mir1249
chr4	154999988	156000115	chr4	137999870	138999993	-0.3864	1.68985	11.8059	0.00124025	0.0918934	Cdk11b,Dvl1,Gabrd,Gnb1,Prkcz,Sdf4,Ski,Mmp23,Ccnl2,Aurkaip1,Mrpl20,Fam132a,Faap20,Rer1,Ssu72,Tmem52,Atad3aos,Cpsf3l,Mxra8,Mib2,Morn1,Cptp,Tas1r3,Atad3a,B3galt6,Ube2j2,Acap3,Nadk,Fndc10,Ankrd65,Vwa1,Plch2,Slc35e2,Tmem88b,Tmem240,Pusl1,Cfap74,5830444B04Rik,Pex10,Gm19313,Gm16023,NA	Ddost,Hp1bp3,Kif17,Pla2g2a,Pla2g2c,Pla2g2d,Pla2g5,Pla2g2e,Pla2g2f,Camk2n1,Rnf186,Mul1,Pink1,Cda,Otud3,Vwa5b1,Tmco4,Ubxn10,Eif4g3,Sh2d5,Fam43b
chr1	124000459	124999350	chr1	98999967	100000028	-0.385194	1.47168	11.9271	0.00117755	0.0895191	Dpp10	Cntnap5b,NA
chr6	83999953	84999998	chr6	81999979	83000092	-0.384892	3.11272	24.9753	8.39228e-06	0.00519096	Dysf,Exoc6b,Cyp26b1,Gm10445	Hk2,Sema4f,Tacr1,Pole4,2310069B03Rik,M1ap,Eva1a
chr11	100000006	100999961	chr11	81000125	82000052	-0.384885	1.75802	12.4617	0.000938122	0.0806357	Cnp,Fkbp10,Gast,Kat2a,Hap1,Hcrt,Jup,Krt31,Krt13,Krt14,Krt15,Krt16,Krt17,Krt19,Krt32,Krt33b,Krt34,Krt36,Ptrf,Rab5c,Stat3,Stat5a,Stat5b,Eif1,Krt35,Dnajc7,P3h4,Klhl10,Nt5c3b,Krt42,Krt33a,Nkiras2,Ttc25,Hspb9,Ghdc,Dhx58,Acly,Krt9,Klhl11,Zfp385c,Kcnh4,NA	Asic2,5530401A14Rik,1700071K01Rik
chr5	128999786	130000004	chr5	116000076	117000051	-0.384885	2.46893	18.2785	9.20045e-05	0.022842	Cct6a,Stx2,Chchd2,Gbas,Phkg1,Ran,Zfp11,Mmp17,Mrps17,Sumf2,Nupr1l,Vkorc1l1,Zbed5,Sept14,Psph,Gusb,Sfswap,Adgrd1,Gm6139,Snora15,Gm15903,NA	Cit,Prkab1,Srrm4,4930562A09Rik,Srrm4os,Hspb8,Ccdc60,C330018A13Rik,Tmem233,Gm13842
chr4	140000049	140999749	chr4	136000122	136999956	-0.384822	2.18367	18.3312	9.0193e-05	0.0224757	Padi1,Padi2,Padi3,Padi4,Sdhb,Arhgef10l,Atp13a2,4930515B02Rik,Rcc2,Igsf21,Padi6,Gm9867,Gm13032,Gm13031,NA	C1qa,C1qb,C1qc,Epha8,Ephb2,Htr1d,Id3,Tcea3,Zfp46,Tceb3,Rpl11,4930549C01Rik,Hnrnpr,Kdm1a,Asap3,Zbtb40,E2f2,Lactbl1,Luzp1,6030445D17Rik,Gm17388,NA
chr7	47000174	48000058	chr7	42000114	42999920	-0.384679	1.80648	14.0593	0.000482808	0.0571019	Ptpn5,Tmem86a,Spty2d1,Mrgpra1,Mrgpra3,Mrgpra2b,Mrgpra4,Mrgpra6,Mrgpra9,Mrgpra2a	4933421I07Rik,Zfp976,Gm5593,Zfp141,Zfp975,Vmn2r63,Vmn2r62,Vmn2r59,Vmn2r-ps60,Zfp977,Vmn2r61,Vmn2r60,Gm2381,Gm17768
chr9	119999709	121000442	chr9	109000054	110000049	-0.384292	1.66259	13.7063	0.000558085	0.0613685	Ctnnb1,Ccr8,Cx3cr1,Rpsa,Mobp,Xirp1,Rpl14,Eif1b,1700020M21Rik,4930593C16Rik,Snora62,Slc25a38,Ulk4,Entpd3,Myrip,Gm5922,NA,Gm19385	Cdc25a,Camp,Map4,Trex1,Fbxw14,Nme6,Tma7,Ccdc51,Shisa5,Fbxw27,Spink8,Fbxw13,Atrip,Plxnb1,Fbxw19,Pfkfb4,Fbxw21,Fbxw16,3000002C10Rik,Fbxw15,Fbxw24,Fbxw26,Fbxw22,Fbxw20,Fbxw25,Fbxw18,Fbxw23,Gm7628,Fbxw28,NA
chr4	132000603	133000014	chr4	124000000	124999988	-0.383734	2.16517	16.5897	0.00017588	0.0333819	Atpif1,Eya3,Fgr,Oprd1,Ptafr,Rpa2,Gmeb1,Taf12,Med18,Dnajc8,Trnau1ap,Rcc1,Phactr4,Stx12,Ppp1r8,Smpdl3b,Ythdf2,Sesn2,Themis2,Fam76a,Rab42,Epb41,Rnu11,Xkr8,Snhg3,Gm13215,Rps15a-ps4,Snhg12,Snora44,Snord99,Snora61,Snora73a,Snora73b,Snora16a,NA	Fhl3,Inpp5b,Mtf1,Pou3f1,Cdca8,Utp11l,1110065P20Rik,1700125G02Rik,Sf3a3,1700057H15Rik,4933407E24Rik,Rspo1,9930104L06Rik,Maneal,Yrdc,Epha10,Mir698,Mir697
chr12	111999997	112999971	chr12	107000031	108000002	-0.383396	1.86384	13.1306	0.000708464	0.0689324	Adssl1,Akt1,Jag2,Siva1,Gpr132,Nudt14,Inf2,Cdca4,Brf1,Tdrd9,Pld4,Aspg,Tmem179,Cep170b,BC022687,A530016L24Rik,Zbtb42,Mir203,Btbd6,Kif26a,Ahnak2,NA,B020018J22Rik,A730018C14Rik,Mir3073a	Bcl11b,3110018I06Rik,4930465M20Rik,NA
chr2	155999826	156999982	chr2	127000244	128000161	-0.382971	1.72696	12.4249	0.000952826	0.0812743	Epb41l1,Nfs1,Scand1,Ndrg3,Ergic3,Dsn1,Romo1,1110008F13Rik,Aar2,Cnbd2,5430405H02Rik,Fer1l4,4930518I15Rik,4930405A21Rik,Rbm12,Sla2,Myl9,Rbm39,Phf20,Dlgap4,Tgif2,Spag4,Cpne1,6430550D23Rik,2900097C17Rik,Gm14169,Gm14230	Adra2b,Bub1,Dusp2,Mal,Ciao1,Nphp1,Kcnip3,1500011K16Rik,Fahd2a,Tmem127,Zfp661,Itpripl1,Acoxl,Mrps5,Stard7,Ap4e1,Blvra,Prom2,Astl,Ncaph,Gpat2,Mall,Snrnp200,1810024B03Rik,Gm10765,Gm19501,NA
chr15	47000176	47999730	chr15	21998776	23000353	-0.382168	1.6714	12.642	0.000869397	0.0772285	Csmd3	Gm5803
chr17	67999917	69000280	chr17	54999988	56000105	-0.381364	2.06744	11.8039	0.00135953	0.0962531	Arhgap28,L3mbtl4,Tmem200c	Shd,Ebi3,Adgre4,Pot1b,Ccdc94,Zfp119a,Stap2,Zfp959,St6gal2,Zfp119b,Fsd1,Vmn2r118,Gm16712
chr18	50000120	51000206	chr18	24999964	26000619	-0.380521	1.48025	11.6072	0.00135085	0.0958931	Hsd17b4,Hdhd1a,Tnfaip8,Fam170a,NA	Tpgs2,Celf4,Fhod3,AW554918,Gm3227
chr15	101000359	101999953	chr15	86000201	86999974	-0.380379	1.88999	13.558	0.000593302	0.0631366	Acvr1b,Acvrl1,Nr4a1,Krt1,Krt86,Krt84,Krt2,Krt4,Krt6a,Krt6b,Krt8,Scn8a,Grasp,Krt71,Krt81,Krt88,Atg101,Krt80,Krt76,6030408B16Rik,Krt72,AU021063,Krt75,Krt5,Krt7,Krt82,Ankrd33,Krt73,Krt79,Krt90,Krt78,A330009N23Rik,Krt87,Krt77,Krt74,Gm5414,Gm5476,Gm5477,Gm5478,Gm6042,Fignl2,Krt83,Mir1941	Celsr1,Gramd4,Cerk,Tbc1d22a
chr11	55999713	56999779	chr11	46999478	47999813	-0.379989	2.21322	11.823	0.00142299	0.0987277	Nmur2	Sgcd
chr8	119998794	121000311	chr8	114999444	116000007	-0.379145	1.85788	11.7398	0.00128883	0.0939351	Cox4i1,Irf8,Emc8,1190005I06Rik,Crispld2,Zdhhc7,6430548M08Rik,Gins2,Gse1,Fam92b,Gm10614,NA	Maf,Wwox
chr17	35000007	36000080	chr17	29000123	30000128	-0.37886	2.08826	15.5397	0.000265846	0.0427771	Aif1,Ddr1,Csnk2b,Flot1,Gnl1,Gtf2h4,H2-D1,H2-Q1,H2-Q10,H2-Q2,H2-Q4,H2-Q7,Ier3,Lst1,Lta,Ltb,Msh5,Nfkbil1,Pou5f1,Tnf,Tubb5,Vars,Vwa7,Ddah2,Ppp1r10,Prrc2a,Ddx39b,Apom,Psors1c2,Atp6v1g2,Mrps18b,LOC68395,Ly6g6c,Vars2,Dhx16,2300002M23Rik,2310061I04Rik,Ly6g6e,Atat1,4833427F10Rik,Prr3,Ppp1r18,A930015D03Rik,Sapcd1,Gpank1,Nrm,G6b,Tcf19,H2-Q6,Clic1,D17H6S53E,Ly6g5c,Ly6g6d,G6bos,Abhd16a,Bag6,Abcf1,Cchcr1,Mdc1…	Cdkn1a,Pim1,Srsf3,Fgd2,Mtch1,Rnf8,Ccdc167,Ppil1,Tmem217,Tbc1d22bos,Pi16,Cmtr1,Mdga1,BC004004,Stk38,Cpne5,Tbc1d22b,Rab44,Gm10045,Trp53cor1,Gm20161
chr7	83000185	84000040	chr7	48999868	49999922	-0.378742	2.05591	15.2361	0.000300029	0.0455472	Il16,Mesdc2,3110009M11Rik,Cfap161,Mesdc1,Cemip,Stard5,Tmc3,A530021J07Rik,Gm7964,Gm10610,NA	Dbx1,Htatip2,Prmt3,Nav2,Slc6a5,Nell1
chr17	62000063	63000299	chr17	49999843	51000063	-0.378232	1.70891	12.9066	0.000777953	0.0729775	Efna5	Dazl,Tbc1d5,Rftn1,Plcl2,AY702103,Gm7334
chr19	43999681	44999933	chr19	5999673	7000165	-0.377673	1.66731	12.357	0.000980596	0.082053	Chuk,Pax2,Scd1,Scd2,Wnt8b,Sema4g,Scd3,Ndufb8,Cwf19l1,1700039E22Rik,Bloc1s2,4930414N06Rik,Cyp2c44,Erlin1,Fam178a,Sec31b,Hif1an,Pkd2l1,Scd4,Gm19494,Mir5114	Bad,Capn1,Ehd1,Fau,Fkbp2,Kcnk4,Men1,Mrpl49,Nrxn2,Plcb3,Ppp1r14b,Pygm,Rasgrp2,Slc22a12,Vegfb,Sf1,Esrra,Map4k2,Znhit2,Prdx5,Arl2,Rps6ka4,Dnajc4,Sac3d1,Tex40,Trmt112,Cdca5,Nudt22,Vps51,Snx15,Tm7sf2,Syvn1,Batf2,Ccdc88b,Zfpl1,Gpr137,Trpt1,Fermt3,Gpha2,Ppp2r5b,Cdc42bpg,Atg2a,Naaladl1,Mir192,Tmem262,Majin,Mir194-2,Gm14964,NA,Gm10814,Gm19505,Gm14966,Mir5046
chr5	128999786	130000004	chr5	120999540	121999941	-0.377398	2.266	14.5564	0.000394379	0.0515434	Cct6a,Stx2,Chchd2,Gbas,Phkg1,Ran,Zfp11,Mmp17,Mrps17,Sumf2,Nupr1l,Vkorc1l1,Zbed5,Sept14,Psph,Gusb,Sfswap,Adgrd1,Gm6139,Snora15,Gm15903,NA	Aldh2,Cux2,Sh2b3,Mapkapk5,Ptpn11,Rph3a,Rpl6,Atxn2,Erp29,Acad10,Brap,Tmem116,Trafd1,Naa25,Fam109a,Gm15800,Adam1b,Adam1a,Acad12,NA
chr15	89000762	89999826	chr15	76000287	76999706	-0.377387	2.32845	17.1554	0.000141254	0.0294304	Acr,Arsa,Chkb,Cpt1b,Mapk11,Mapk12,Ncaph2,Syt10,Miox,Shank3,Mapk8ip2,Trabd,Rabl2,1810021B22Rik,Dennd6b,Odf3b,Ppp6r2,Tymp,Syce3,Sbf1,Mov10l1,Lmf2,Plxnb2,Hdac10,Selo,Adm2,Tubgcp6,Panx2,Klhdc7b,Sco2,Gm44502,Gm19378,C230037L18Rik	Bop1,Dgat1,Foxh1,Gpaa1,Hsf1,Kifc2,Plec,Scx,Rpl8,Fbxl6,Slc52a2,Cyhr1,Hgh1,Grina,Commd5,Cyc1,Vps28,Puf60,Maf1,Mfsd3,Zfp251,Slc39a4,Tonsl,Ppp1r16a,Tssk5,Spatc1,Oplah,Gpt,Recql4,Cpsf1,Fam83h,Scrib,Sharpin,Exosc4,1110038F14Rik,Scrt1,Nrbp2,Eppk1,Mroh1,Lrrc14,C030006K11Rik,Arhgap39,Zfp7,Zfp647,Adck5,BC024139,Lrrc24,K230010J24Rik,Tmem249,Parp10,Mirt2,Mir1942,Gm19945,Smpd5,Mir3079,NA
chr11	47999810	48999984	chr11	41999819	42999787	-0.376912	2.57541	17.5453	0.000121601	0.0271307	Rack1,Irgm1,Tgtp1,Trim7,Trim41,Gm5431,Gm12185,9930111J21Rik1,Snord96a,Snord95,NA,Gm16170	Gabra1,Gabra6,Gabrb2,Gabrg2
chr2	177999570	178999964	chr2	172999906	173999937	-0.376756	3.07615	21.2119	3.12095e-05	0.0120116	Fam217b,Phactr3,Ppp1r3d,Sycp2,Zfp931,Cdh26,Zfp971	Pck1,Rab22a,Rbm38,Vapb,Zbp1,Pmepa1,Rae1,Ankrd60,1700021F07Rik,Ctcflos,1700010B08Rik,NA,Ctcfl,Ppp4r1l-ps
chr4	140999746	141999946	chr4	126000185	126999734	-0.376267	2.5321	14.0054	0.000567797	0.0618475	Casp9,Clcnka,Cela2a,Epha2,Mfap2,Zbtb17,Efhd2,Hspb7,Clcnkb,Spen,Necap2,Ddi2,Ctrcos,Plekhm2,Rsc1a1,Fblim1,Atp13a2,Agmat,Rsg1,Ctrc,AI507597,Szrd1,Fbxo42,Arhgef19,Tmem82,Dnajc16,Crocc,Fam131c,Gm694,B330016D10Rik,Spata21,C630004L07Rik,Fhad1,Slc25a34,Fhad1os1,Gm13056,Gm13075,NA	Csf3r,Tekt2,Psmb2,Ncdn,Trappc3,Mrps15,Sh3d21,Zmym4,Stk40,Ago4,Adprhl2,AU040320,Lsm10,Ago3,Oscp1,Eva1b,Thrap3,5730409E04Rik,Ago1,Map7d1,Clspn,Col8a2,Tfap2e,Gm12945
chr5	126999954	128000006	chr5	117000048	118000270	-0.376251	2.61198	20.1991	4.50581e-05	0.0149353	Tmem132cos,4933438B17Rik,4930572K03Rik,Slc15a4,Tmem132c,Tmem132d,Glt1d1	Nos1,Pebp1,Wsb2,Suds3,Rfc5,Vsig10,Fbxo21,Taok3,Ksr2,Gm15728,Gm19648
chr5	148000058	148999960	chr5	128999786	130000004	-0.37604	2.12398	12.7815	0.000850899	0.076269	Slc7a1,Ubl3,1810059H22Rik,2210417A02Rik,8430423G03Rik,Mtus2,Katnal1,5930430L01Rik,Gm19617	Cct6a,Stx2,Chchd2,Gbas,Phkg1,Ran,Zfp11,Mmp17,Mrps17,Sumf2,Nupr1l,Vkorc1l1,Zbed5,Sept14,Psph,Gusb,Sfswap,Adgrd1,Gm6139,Snora15,Gm15903,NA
chr1	121999563	122999075	chr1	114999984	116000715	-0.375932	2.57744	17.2793	0.000134671	0.0287948		Cntnap5a
chr5	124999979	126000008	chr5	118000267	119000707	-0.375833	2.78959	17.0596	0.00015126	0.0304174	Ncor2,Scarb1,Ubc,Rflna,Bri3bp,Aacs,Dhx37,Tmem132b,Gm4868,NA	Hrk,Tesc,4930413E15Rik,Med13l,2410131K14Rik,Fbxo21,Fbxw8,Rnft2,Gm15754
chr5	130000001	130999926	chr5	118000267	119000707	-0.375685	2.1684	16.6511	0.000171727	0.0329091	Crcp,Tpst1,Rabgef1,Sbds,Tmem248,Tyw1,Asl,Gusb,Caln1,Kctd7,Wbscr17,A330070K13Rik	Hrk,Tesc,4930413E15Rik,Med13l,2410131K14Rik,Fbxo21,Fbxw8,Rnft2,Gm15754
chr10	126000112	127000058	chr10	120000085	120999656	-0.375499	2.28065	18.2013	9.473e-05	0.0231893	Ctdsp2,Xrcc6bp1,Lrig3,Mir546,Mir26a-2	Hmga2,Llph,Tmbim4,4921513I03Rik,Irak3,Grip1,Helb,Msrb3,9230105E05Rik,1700006J14Rik,Lemd3,Mir763,Gm10743,NA,Gm15910
chr4	36998943	38000042	chr4	16000104	16999986	-0.374419	1.78088	13.0801	0.000723535	0.0697134		Ripk2,Osgin2,A530072M11Rik
chr5	139999952	140999594	chr5	120999540	121999941	-0.374401	1.66419	11.891	0.00119583	0.0901449	Gna12,Lfng,Mad1l1,Nudt1,Eif3b,Chst12,Mrm2,Iqce,Grifin,Ttyh3,Card11,Snx8,Brat1,Amz1,Gm10091	Aldh2,Cux2,Sh2b3,Mapkapk5,Ptpn11,Rph3a,Rpl6,Atxn2,Erp29,Acad10,Brap,Tmem116,Trafd1,Naa25,Fam109a,Gm15800,Adam1b,Adam1a,Acad12,NA
chr7	85000010	86000168	chr7	49999919	51000119	-0.373849	1.45184	11.5909	0.00136036	0.0962598	Vmn2r66,Vmn2r71,Vmn2r72,Vmn2r69,Vmn2r74,Vmn2r67,Vmn2r68,Vmn2r73,Vmn2r70	Nell1os,4933405O20Rik,Nell1
chr11	55999713	56999779	chr11	40999923	41999822	-0.373448	1.60796	12.3003	0.00100448	0.0830657	Nmur2	Gabrg2
chr5	119000704	119999559	chr5	117000048	118000270	-0.373411	4.21637	19.5224	0.000105929	0.0252179	Tbx3,Tbx5,1700081H04Rik,AW549542,Gm16063,Tbx3os2,Gm5563,Gm7538	Nos1,Pebp1,Wsb2,Suds3,Rfc5,Vsig10,Fbxo21,Taok3,Ksr2,Gm15728,Gm19648
chr7	61000233	61999954	chr7	51999478	53000003	-0.37285	2.0241	13.0049	0.000746599	0.070949	A230006K03Rik,B230209E15Rik,A230057D06Rik,A330076H08Rik,Mir344,Gm3257,Mir344-2,Mir344c,Mir344g,Mir344d-2,Mir344e,Mir344d-3,Mir344d-1,Mir344b	Svip,1700015G11Rik
chr1	114999984	116000715	chr1	101999957	102999989	-0.372738	2.06158	12.7662	0.000826096	0.0753509	Cntnap5a
chr1	113999764	114999987	chr1	101000269	101999960	-0.372498	1.75727	11.8923	0.00119519	0.0901449		Gm20268
chr17	67000574	67999920	chr17	49999843	51000063	-0.372475	1.7471	13.3422	0.000648775	0.0656994	Lama1,Ptprm,Lrrc30,Arhgap28,Gm9984	Dazl,Tbc1d5,Rftn1,Plcl2,AY702103,Gm7334
chr15	101000359	101999953	chr15	86999971	88000009	-0.372013	1.94626	14.362	0.000426763	0.0531738	Acvr1b,Acvrl1,Nr4a1,Krt1,Krt86,Krt84,Krt2,Krt4,Krt6a,Krt6b,Krt8,Scn8a,Grasp,Krt71,Krt81,Krt88,Atg101,Krt80,Krt76,6030408B16Rik,Krt72,AU021063,Krt75,Krt5,Krt7,Krt82,Ankrd33,Krt73,Krt79,Krt90,Krt78,A330009N23Rik,Krt87,Krt77,Krt74,Gm5414,Gm5476,Gm5477,Gm5478,Gm6042,Fignl2,Krt83,Mir1941	Fam19a5
chr7	137999389	139000054	chr7	131000284	132000215	-0.371561	2.70935	20.6562	3.81465e-05	0.013559	Bnip3,Ppp2r2d,Mapk1ip1,Tcerg1l,Jakmip3	Bub3,Dmbt1,Hmx2,Hmx3,Cuzd1,Acadsb,Ikzf5,Fam24a,2310057M21Rik,1700007K09Rik,1700029B22Rik,5430419D17Rik,Pstk,4933402N03Rik,Gpr26,NA
chr5	117000048	118000270	chr5	100999897	102000262	-0.370872	2.08354	14.4491	0.000411916	0.0524744	Nos1,Pebp1,Wsb2,Suds3,Rfc5,Vsig10,Fbxo21,Taok3,Ksr2,Gm15728,Gm19648	Nkx6-1,Wdfy3,Cds1
chr17	22999455	24000059	chr17	12000024	13000070	-0.37041	1.79512	13.8986	0.00051567	0.0591249	Dcpp1,Sbp,Zfp13,Zfp40,Tnfrsf12a,Prss30,Cldn6,Cldn9,Prss21,Tceb2,Prss32,Prss22,Prss41,Kremen2,Srrm2,Paqr4,Flywch2,Ccdc64b,Flywch1,Mmp25,Pkmyt1,6330415G19Rik,1520401A03Rik,Zscan10,Prss33,Hcfc1r1,Thoc6,D930048G16Rik,Zfp213,Vmn2r116,Vmn2r117,Dcpp3,Dcpp2,Vmn2r115,9530082P21Rik,Sbpl,Vmn2r-ps129,Vmn2r114,Mir5125	Igf2r,Mas1,Plg,Slc22a1,Slc22a2,Slc22a3,Tcp1,Map3k4,Park2,Wtap,Mrpl18,Agpat4,C030013G03Rik,Mrgprh,Airn,Acat2,4732491K20Rik,Acat3,Pnldc1,Snora20,NA,Gm15946
chr5	145000061	145999931	chr5	126999954	128000006	-0.370406	2.38888	17.7204	0.000113728	0.026175	Arpc1b,Cyp3a11,Cyp3a16,Zkscan5,Cyp3a41a,Cpsf4,Cyp3a25,Arpc1a,Atp5j2,Zkscan14,1700018F24Rik,Ptcd1,Zfp655,Gm4871,Pdap1,Bud31,Cyp3a44,Kpna7,Cyp3a57,Zscan25,Cyp3a41b	Tmem132cos,4933438B17Rik,4930572K03Rik,Slc15a4,Tmem132c,Tmem132d,Glt1d1
chr12	112999968	114000331	chr12	110000036	110999533	-0.369701	3.29427	20.2582	4.40956e-05	0.0147718	Crip1,Ighg2b,Ighg1,Ighm,Crip2,Tmem121,Brf1,Tex22,4930427A07Rik,Mta1,Pacs2,Adam6b,Adam6a,Ighv2-3,Igha,Ighe,Ighg3,Ighd,Ighg2c,Ighv5-9,Ighv5-12-4,Gm7003,Ighv2-6,Ighv5-16,Ighv2-5,Ighv2-9,Ighv5-9-1,Ighv2-4,Ighv5-12,Ighv14-2,Ighj1,Ighj2,Ighj3,Ighj4,Ighd1-1,Ighd4-1,Ighd3-2,Ighd2-8,Ighd2-7,Ighd2-6,Ighd2-5,Ighd2-4,Ighd2-3,Ighd3-1,Ighv5-2,Ighv2-2,Ighv5-4,Ighv5-6,Ighv5-15,Ighv2-7,Ighv5-17,Ighv7-2,Ighv14-1,I…	Dync1h1,Hsp90aa1,Mok,Ppp2r5c,1700001K19Rik,4921507G05Rik,Cinp,3110009F21Rik,Wdr20,Zfp839,Ankrd9,6030440G07Rik,Tecpr2,Dio3,B930059L03Rik,Dio3os,Gm6988,Mpc1-ps,Gm19605,Mir1247,NA
chr12	110000036	110999533	chr12	104000186	105000131	-0.369451	3.05167	22.0836	2.28621e-05	0.00972617	Dync1h1,Hsp90aa1,Mok,Ppp2r5c,1700001K19Rik,4921507G05Rik,Cinp,3110009F21Rik,Wdr20,Zfp839,Ankrd9,6030440G07Rik,Tecpr2,Dio3,B930059L03Rik,Dio3os,Gm6988,Mpc1-ps,Gm19605,Mir1247,NA	Gsc,Serpina3c,Serpina3k,Serpina3g,Serpina3n,Serpina3m,Serpina12,Serpina9,Serpina3a,Clmn,Dicer1,Syne3,Serpina3f,Serpina3j,Serpina5,Serpina3b,Serpina4-ps1,Serpina3h,Serpina3i,Gm1000,NA,6230426M11Rik
chr4	153999623	154999991	chr4	153000064	153999626	-0.36919	4.34526	30.4687	1.40315e-06	0.00157302	Hes5,Trp73,Mmel1,Wrap73,Fam213b,Tprgl,Smim1,Prdm16,Lrrc47,Actrt2,Cep104,Megf6,Arhgef16,Tnfrsf14,Ttc34,Pank4,Plch2,5930403L14Rik,Ccdc27,B230104I21Rik,Gm13111	Dffb,A430005L14Rik,Ajap1,Cep104,BC039966
chr4	140999746	141999946	chr4	124000000	124999988	-0.36918	2.28485	14.0712	0.00048047	0.0570442	Casp9,Clcnka,Cela2a,Epha2,Mfap2,Zbtb17,Efhd2,Hspb7,Clcnkb,Spen,Necap2,Ddi2,Ctrcos,Plekhm2,Rsc1a1,Fblim1,Atp13a2,Agmat,Rsg1,Ctrc,AI507597,Szrd1,Fbxo42,Arhgef19,Tmem82,Dnajc16,Crocc,Fam131c,Gm694,B330016D10Rik,Spata21,C630004L07Rik,Fhad1,Slc25a34,Fhad1os1,Gm13056,Gm13075,NA	Fhl3,Inpp5b,Mtf1,Pou3f1,Cdca8,Utp11l,1110065P20Rik,1700125G02Rik,Sf3a3,1700057H15Rik,4933407E24Rik,Rspo1,9930104L06Rik,Maneal,Yrdc,Epha10,Mir698,Mir697
chr11	54999569	55999716	chr11	34999993	36000160	-0.368297	1.88971	13.6134	0.000579885	0.062557	Anxa6,Atox1,Glra1,Gm2a,Sparc,G3bp1,Ccdc69,Slc36a1os,Slc36a3,Slc36a1,Fat2,Slc36a2,Gm12238,Gm19911,NA	Slit3,Rars,Pank3,Wwc1,Fbll1,Mir103-1,Mir218-2,Gm20157
chr7	46000105	47000177	chr7	43999959	45000109	-0.367915	3.61883	24.1964	1.09445e-05	0.00604145	Gtf2h1,Kcnc1,Kcnj11,Ldha,Ldhc,Myod1,Otog,Saa1,Saa2,Saa3,Saa4,Abcc8,Tph1,Tsg101,Sergef,Abcc6,Uevld,Ush1c,Saal1,C86187,Spty2d1,Nomo1,Hps5,Gm5331,Gm9999	Ap2a1,Klk1b22,Il4i1,Prmt1,Kcnc3,Napsa,Klk1,Klk1b16,Klk1b21,Klk1b24,Klk1b26,Klk1b27,Klk1b5,Klk1b4,Klk1b3,Nup62,Pold1,Clec11a,Syt3,Tsks,Nr1h2,Irf3,Pnkp,Josd2,Akt1s1,Aspdh,1700008O03Rik,2310016G11Rik,Emc10,1700028J19Rik,Fuz,Myh14,Izumo2,Fam71e1,Med25,Bcl2l12,Cpt1c,Ptov1,Vrk3,Atf5,Mybpc2,Tbc1d17,Shank1,Zfp473,Lrrc4b,Spib,2410002F23Rik,Mir707,Snord88a,Snord88c,Gm21948,Gm15545,Acpt
chr5	130000001	130999926	chr5	128000003	128999789	-0.367438	3.66005	25.2694	7.59781e-06	0.00494225	Crcp,Tpst1,Rabgef1,Sbds,Tmem248,Tyw1,Asl,Gusb,Caln1,Kctd7,Wbscr17,A330070K13Rik	Stx2,Piwil1,Fzd10,Rimbp2,Tmem132d,5930412G12Rik
chr11	118999990	120000094	chr11	101999818	103000037	-0.367282	1.83537	11.4445	0.00144906	0.0998863	Cbx2,Cbx4,Gaa,Nptx1,Sgsh,Cbx8,Rptor,Baiap2,Card14,Eif4a3,Tbc1d16,Ccdc40,Chmp6,Slc26a11,Rptoros,Endov,Rnf213,Mir1932,Gm11762,NA	Adam11,Mpp3,Gfap,Gjc1,Grn,Hdac5,Itga2b,Ppy,Slc4a1,Eftud2,Ubtf,C1ql1,Mpp2,Rundc3a,Cd300lg,Ccdc43,Fzd2,Fam187a,Slc25a39,Dcakd,G6pc3,2410004I01Rik,Kif18b,Tmub2,Ccdc103,Higd1b,Tmem101,2810433D01Rik,Pyy,Nags,BC030867,Asb16,Atxn7l3,Fam171a2,Gpatch8,Lsm12,Meioc,Gm11627
chr7	47000174	48000058	chr7	36000318	37000227	-0.367228	1.73554	11.4371	0.00145371	0.0999247	Ptpn5,Tmem86a,Spty2d1,Mrgpra1,Mrgpra3,Mrgpra2b,Mrgpra4,Mrgpra6,Mrgpra9,Mrgpra2a	Tshz3,Rpl17-ps9
chr5	130000001	130999926	chr5	126999954	128000006	-0.366744	3.31272	22.0808	2.28846e-05	0.00972617	Crcp,Tpst1,Rabgef1,Sbds,Tmem248,Tyw1,Asl,Gusb,Caln1,Kctd7,Wbscr17,A330070K13Rik	Tmem132cos,4933438B17Rik,4930572K03Rik,Slc15a4,Tmem132c,Tmem132d,Glt1d1
chr4	130999920	132000606	chr4	124999985	126000188	-0.366074	2.63581	15.3005	0.000302047	0.0456374	Ptpru,Mecr,Srsf4,Epb41,Gm12992,Tmem200b	Grik3,Meaf6,2610028E06Rik,Dnali1,Snip1,Rspo1,Gnl2,Zc3h12a
chr8	18999896	19999967	chr8	15999916	16999987	-0.365972	3.20559	24.5592	9.66749e-06	0.00560444	Defb3,Defb4,Defb12,Spag11a,Defb5,Defb6,Defb14,Defb8,Defb7,Defb34,Defb38,Defb39,Spag11b,Defb46,4930467E23Rik,Defa-ps12,Defa-ps13	Csmd1,Mir3106
chr5	37999897	39000302	chr5	35000303	36000005	-0.365722	2.35514	13.7806	0.000542191	0.0603487	Drd5,Lyar,Nsg1,Otop1,Wdr1,Clnk,Tmem128,Stx18,Zbtb49,4930487D11Rik,Zfp518b,Slc2a9,4930421P07Rik	Adra2c,Hmx1,Lrpap1,Hgfac,Afap1,Rgs12,4931431C16Rik,4930478P22Rik,Htra3,Trmt44,Acox3,Dok7,Sh3tc1,Ablim2,Cpz,E130018O15Rik,NA,Mir3097
chr11	57999952	58999673	chr11	44999979	45999929	-0.36552	1.76893	12.5217	0.000914631	0.0797012	Igtp,Olfr30,Zfp39,Irgm2,Trim17,Cnot8,1810065E05Rik,2810021J22Rik,Lypd8,Larp1,4930438A08Rik,Fam183b,2310058D17Rik,Hist3h2ba,2210407C18Rik,Sh3bp5l,Trim11,Zfp692,Rnf187,Btnl10,Gemin5,Mrpl22,Trim58,Olfr320,Gm12258,Olfr324,Olfr314,Olfr317,Olfr332,Olfr316,Olfr312,Olfr224,Olfr325,Olfr323,Olfr319,Olfr318,Olfr328,Olfr313,Olfr311,Olfr315,Olfr330,Olfr329-ps,Hist3h2a,Zfp672,Obscn,Hist3h2bb-ps,4930504O13Rik,O…	Ebf1,Thg1l,Lsm11,Sox30,Clint1,F630206G17Rik,Gm12159
chr2	178999961	180000163	chr2	168999270	170000703	-0.364708	2.47884	14.8936	0.000344194	0.0485139	Cdh4,4921531C22Rik,4930591A17Rik,Taf4	Tshz2,AY702102,1700101G07Rik
chr5	35000303	36000005	chr5	28999998	29999577	-0.364426	2.47809	16.6072	0.000174684	0.0332612	Adra2c,Hmx1,Lrpap1,Hgfac,Afap1,Rgs12,4931431C16Rik,4930478P22Rik,Htra3,Trmt44,Acox3,Dok7,Sh3tc1,Ablim2,Cpz,E130018O15Rik,NA,Mir3097	Mnx1,Dnajb6,Lmbr1,Rnf32,4632411P08Rik,A230098N10Rik,Ube3c,Gm5129,Nom1
chr7	56000130	57000048	chr7	42999917	43999962	-0.364261	1.90244	13.6817	0.000563782	0.0615455	Gabrg3,Herc2,Oca2,Nipa1,NA	Cd33,Klk1b9,Klk1b7-ps,Klk1b11,Klk1b1,Klk1b8,Klk6,Klk7,Klk11,Klk4,Klk5,Klk12,Klk10,Zfp715,Nkg7,Ceacam18,4931406B18Rik,Cldnd2,Zfp819,Vsig10l,Siglece,Klk9,Etfb,Iglon5,Zfp658,Zfp719,Siglecf,Lim2,Ctu1,Siglecg,Klk8,Klk15,Klk14,Klk13,Gm9268,Zfp936,Gm2329,Gm17768,EU599041,2310002F09Rik
chr7	83000185	84000040	chr7	66000127	66999962	-0.363043	1.98654	13.309	0.000657769	0.0662324	Il16,Mesdc2,3110009M11Rik,Cfap161,Mesdc1,Cemip,Stard5,Tmc3,A530021J07Rik,Gm7964,Gm10610,NA	Pcsk6,Aldh1a3,Snrpa1,Lins1,Vimp,Asb7,Lrrk1,Adamts17,Chsy1,Cers3,NA
chr8	121000308	121999915	chr8	118999498	119998797	-0.362476	3.32566	19.8735	5.07718e-05	0.0158778	Car5a,Foxc2,Foxl1,Foxf1,Slc7a5,Banp,Jph3,Map1lc3b,Fendrr,1700030M09Rik,1700018B08Rik,Fbxo31,Zcchc14,Mthfsd,Klhdc4,BC048644,NA	Cdh13,Taf1c,Usp10,Mbtps1,Mlycd,Kcng4,Wfdc1,Hsbp1,Dnaaf1,Atp2c2,Osgin1,Cotl1,Hsdl1,Tldc1,Adad2,Crispld2,Necab2,Slc38a8,Klhl36,Rps13-ps4
chr10	62000189	62999943	chr10	60000003	60999696	-0.361949	3.80816	25.1082	8.02312e-06	0.00514643	Neurog3,Hk1,Srgn,Tacr2,Vps26a,Tet1,Ddx21,Ccar1,2010107G23Rik,Hk1os,Tspan15,Rufy2,Kif1bp,Slc25a16,4930507D05Rik,Ddx50,Hkdc1,Stox1,Dna2,Supv3l1,Gm5424,Snord98,NA	Psap,Cdh23,Anapc16,Chst3,Ascc1,Slc29a3,Pldi,Vsir,Spock2,Unc5b,Gm17455,Gm19916
chr11	55999713	56999779	chr11	34999993	36000160	-0.361884	1.52108	11.4524	0.00144415	0.0996968	Nmur2	Slit3,Rars,Pank3,Wwc1,Fbll1,Mir103-1,Mir218-2,Gm20157
chr4	138999990	140000052	chr4	124999985	126000188	-0.361793	1.70764	11.6579	0.00132165	0.0952714	Capzb,Htr6,Nbl1,Pax7,Ubr4,Mrto4,4933427I22Rik,Tmco4,Tas1r2,Akr7a5,Pqlc2,Iffo2,Aldh4a1,Emc1,Klhdc7a,Minos1,Gm16287	Grik3,Meaf6,2610028E06Rik,Dnali1,Snip1,Rspo1,Gnl2,Zc3h12a
chr14	46000273	47000102	chr14	36999927	37999856	-0.36106	2.19303	15.8498	0.000235114	0.0394707	Bmp4,Cnih1,Gmfb,Cgrrf1,Cdkn3,Samd4,Gm1821,Gm10101,Gm15217,NA	Rgr,Ghitm,2610528A11Rik,Cdhr1,Lrit1,Lrit2
chr7	61999951	62999913	chr7	53000000	54000220	-0.360363	1.97415	12.3289	0.000992355	0.0825788	Ndn,Mkrn3,Magel2,Peg12,Mir344f
chr5	126000005	126999957	chr5	118000267	119000707	-0.359869	1.69493	12.742	0.00083357	0.0756839		Hrk,Tesc,4930413E15Rik,Med13l,2410131K14Rik,Fbxo21,Fbxw8,Rnft2,Gm15754
chr7	142000205	142999959	chr7	118000304	119000011	-0.359466	1.70531	12.0503	0.00111718	0.0872237	Ctsd,H19,Igf2,Ins2,Lsp1,Ascl2,Dusp8,Mrpl23,Th,Tnni2,Tnnt3,Krtap5-1,Krtap5-4,Syt8,Krtap5-2,Brsk2,Krtap5-3,Mob2,Igf2os,Krtap5-5,Ifitm10,Nctc1,Gm6471,Gm9340,Prr33,Mir483,Mir675,E330027M22Rik,NA,Gm10153,Gm4553,Gm4559	Coq7,Arl6ip1,Gde1,Gprc5b,Knop1,4930583K01Rik,9030624J02Rik,Tmc5,Ccp110,Syt17,Tmc7,Smg1,Rps15a,Itpripl2,Iqck
chr5	145000061	145999931	chr5	128000003	128999789	-0.359291	2.45293	15.1862	0.00030608	0.0460194	Arpc1b,Cyp3a11,Cyp3a16,Zkscan5,Cyp3a41a,Cpsf4,Cyp3a25,Arpc1a,Atp5j2,Zkscan14,1700018F24Rik,Ptcd1,Zfp655,Gm4871,Pdap1,Bud31,Cyp3a44,Kpna7,Cyp3a57,Zscan25,Cyp3a41b	Stx2,Piwil1,Fzd10,Rimbp2,Tmem132d,5930412G12Rik
chr17	46000150	46999735	chr17	24000056	25000524	-0.358796	2.98708	15.299	0.00032643	0.0474585	Gnmt,Mea1,Prph2,Ptcra,Polr1c,Srf,Ppp2r5d,Vegfa,Mrpl2,Yipf3,Gtpbp2,Zfp318,Rpl7l1,Cul7,Mad2l1bp,2310039H08Rik,Mrps18a,Ptk7,Klhdc3,Cnpy3,Xpo5,Tbcc,Tjap1,Klc4,Rsph9,Cul9,Polh,Dlk2,Ttbk1,Slc22a7,Crip3,Gltscr1l,Lrrc73,Abcc10,Rrp36,Pex6,Ubr2,Gm5093,Dnph1,A330017A19Rik,Mir693	Gfer,Atp6v0c,Ccnf,Eci1,E4f1,Hagh,Igfals,Rps2,Nthl1,Ntn3,Pdpk1,Pkd1,Rnps1,Syngr3,Tsc2,Nubp2,Msrb1,Abca3,Mapk8ip3,Hn1l,Mlst8,Cramp1l,Slc9a3r2,Rpl3l,Dnase1l2,Pgp,Rnf151,Ndufb10,Fahd1,Kctd5,Noxo1,1600002H07Rik,Snhg9,Meiob,Rab26os,Spsb3,Mrps34,Nme3,Snora64,Eme2,Prss27,Zfp598,Tbl3,Tbc1d24,Traf7,Amdhd2,Caskin1,Bricd5,Rab26,Hs3st6,Abca17,Npw,D330041H03Rik,Snora78,Mir5134
chr7	69000035	70000888	chr7	54000217	54999945	-0.35846	1.77426	12.5924	0.000887736	0.0784773	4930402F11Rik	Luzp2,Gm19549
chr9	12000166	12999907	chr9	3000001	4000182	-0.357982	2.09116	15.2692	0.000296095	0.0452314		Alkbh8,4930433N12Rik,Gucy1a2,Cwf19l2,Mir101c
chr11	118000061	118999993	chr11	114000142	115000022	-0.357874	2.36855	16.8569	0.000158531	0.0312001	Lgals3bp,Cyth1,Timp2,Rbfox3,C1qtnf1,BC100451,Dnah17,Usp36,Pgs1,Cant1,Engase,Enpp7,Gm10099,Gm11747,Gm11738,NA	Rpl38,Gprc5c,Btbd17,1700092K14Rik,Ttyh2,Cd300c2,Gpr142,Cd300a,Cd300lb,Cd300ld,Sdk2,Kif19a,4932435O22Rik,Cd300c,Dnaic2
chr5	128999786	130000004	chr5	109999920	111000145	-0.357151	2.0739	14.7437	0.000365629	0.0495684	Cct6a,Stx2,Chchd2,Gbas,Phkg1,Ran,Zfp11,Mmp17,Mrps17,Sumf2,Nupr1l,Vkorc1l1,Zbed5,Sept14,Psph,Gusb,Sfswap,Adgrd1,Gm6139,Snora15,Gm15903,NA	Pole,Pxmp2,Ulk1,Chek2,Pus1,Zfp932,Ddx51,Ankle2,Pgam5,Ep400,Noc4l,Hscb,Gtpbp6,Ttc28,Chfr,P2rx2,A630023P12Rik,Galnt9,Golga3,Lrcol1,Fbrsl1,Plcxd1,Zfp605,Gm15484,Gm15787,NA
chr11	120000091	120999938	chr11	100999958	101999821	-0.356522	2.17007	12.0748	0.00110707	0.0869131	Aatk,Actg1,Cep131,Cbr2,Fasn,Gcgr,Hgs,Mafg,P4hb,Pde6g,Rfng,Stra13,Alyref,Slc25a10,Mrpl12,Anapc11,Oxld1,0610009L18Rik,Ccdc137,Dcxr,Myadml2,Pcyt2,Ppp1r27,Dus1l,Aspscr1,Arl16,Ccdc57,Faap100,Slc38a10,Gm9734,Notum,Tepsin,Slc16a3,Csnk1d,Baiap2,Hmga1-rs1,Rac3,Fam195b,Arhgdia,Ndufaf8,Tspan10,Npb,Sirt7,Pycr1,Gps1,Nploc4,Lrrc45,Fscn2,Bahcc1,Gm11789,Mir338,2810410L24Rik,Gm11772,Gm19976,Gm20014,Gm17586,Mir306…	Aoc3,Rnd2,Atp6v0a1,Brca1,Ccr10,Mpp3,Ezh1,G6pc,Hsd17b1,Meox1,Nbr1,Etv4,Psmc3ip,Psme3,Rnu2-10,Rpl27,Mlx,Vat1,Naglu,Vps25,Coa3,Cntnap1,Ramp2,Becn1,Rdm1,Fam134c,Cntd1,Aarsd1,Wnk4,Ifi35,Coasy,Dusp3,Ptges3l,4930417O22Rik,Sost,1700006E09Rik,Arl4d,Tubg1,Tubg2,Plekhh3,Rundc1,Tmem106a,Dhx8,Aoc2,LOC666331,NA
chr11	78000171	78999910	chr11	69000421	70000039	-0.355934	2.77487	17.2445	0.000136487	0.0290548	Aldoc,Flot2,Foxn1,Lgals9,Nlk,Nos2,Sebox,Rab34,Sdf2,Slc13a2,Supt6,Tnfaip1,Traf4,Unc119,Vtn,Slc46a1,Spag5,Ift20,Eral1,Lyrm9,Poldip2,Tlcd1,Tmem97,Fam58b,Dhrs13,2610507B11Rik,Nek8,Tmem199,Fam222b,Proca1,BC030499,Sarm1,Phf12,Rpl23a,Pigs,Mir144,Mir451a,Slc13a2os,Gm3948,Snord4a,Dhrs13os,Snord42a,Snord42b	Chrnb1,Alox12b,Alox8,Atp1b2,Cd68,Efnb3,Eif4a1,Fgf11,Gucy2e,Kcnab3,Per1,Polr2a,Shbg,Slc2a4,Sox15,Aurkb,Tnfsf12,Trp53,Vamp2,Aloxe3,Fxr2,Mpdu1,Ybx2,Cldn7,Elp5,Slc35g3,Gps2,Gabarap,Tmem107,Tmem88,Ctdnep1,Ctc1,Tmem256,Sat2,Tnfsf13,Plscr3,2810408A11Rik,Borcs6,Spem1,G630025P09Rik,Zbtb4,Phf23,Naa38,Chd3os,Senp3,Tnk1,Hes7,4933402P03Rik,Cntrob,Chd3,Kdm6b,Wrap53,Nlgn2,Kctd11,Acap1,Neurl4,Pfas,Trappc1,Eif5a,…
chr8	12000162	12999585	chr8	8999774	9999573	-0.355331	2.06304	14.2204	0.000452079	0.0551393	Mcf2l,Sox1,Atp11a,Spaca7,Tubgcp3,Gm5606,Gm5607,A230072I06Rik,Gm15348,Gm15350,NA	Abhd13,4933430N04Rik,Fam155a,Lig4
chr7	16999844	17999931	chr7	14999956	16000784	-0.355234	2.0863	14.982	0.000332182	0.0476941	Ppp5c,Psg16,Hif3a,Ceacam11,Ceacam14,Ceacam5,Psg29,Psg-ps1,Gm5155,Ceacam3,Gm9519,NA	Crx,Sepw1,Gltscr2,Obox1,Gltscr1,Obox3,Obox2,Obox5,Obox6,Ehd2,Crxos,Snord23,NA
chr7	72000049	73000100	chr7	48999868	49999922	-0.354873	1.96251	11.5444	0.00138785	0.0972151	Mctp2,Rpl17-ps10	Dbx1,Htatip2,Prmt3,Nav2,Slc6a5,Nell1
chr7	27999792	28999988	chr7	24000752	24999690	-0.354704	2.77108	18.4447	8.64111e-05	0.0220152	Dll3,Dyrk1b,Fbl,Hnrnpl,Lgals4,Lgals7,Nfkbib,Rps16,Supt5,Zfp36,Psmc4,Mrps12,Map4k1,Fbxo17,Ech1,Paf1,Capn12,Actn4,Gmfg,Sirt2,Timm50,Med29,Sycn,1700028B04Rik,Pak4,Sars2,Eif3k,Lrfn1,Plekhg2,Acp7,Fcgbp,Samd4b,Nccrp1,Fbxo27,BC089491,9530053A07Rik,Rinl,Ifnl2,Ifnl3,Eid2,Eid2b,NA,Gm10648,Zfp850,AF357399,Gm19897	Cd79a,Rabac1,Kcnn4,Arhgef1,Plaur,Rps19,Xrcc1,Zfp61,Zfp93,Zfp94,Ceacam10,Zfp108,Zfp235,Zfp111,Tex101,Zfp109,Zfp112,Ethe1,Cd177,Tescl,Dmrtc2,Smg9,Lypd3,Lypd5,Zfp575,Vmn1r183,Zfp180,Irgc1,Irgq,Gm4763,Zfp114,Zfp428,Phldb3,BC049730,Lypd4,Gm4881,Atp1a3,Cadm4,Gm1096,V1rd19,Pinlyp,Gm4598,Gm19733,NA
chr9	121000439	122000148	chr9	116999573	118000185	-0.35442	1.99668	11.61	0.00134922	0.0958931	Cck,Cyp8b1,Nktr,Vipr1,Deb1,Higd1a,Ackr2,Trak1,Lyzl4,1700048O20Rik,Klhl40,Hhatl,Lyzl4os,Ulk4,Sec22c,Pomgnt2,Fam198a,Zfp651,E530011L22Rik,Ccdc13,9430032J07Rik	Rbms3,Zcwpw2,Gm17396
chr4	140000049	140999749	chr4	137999870	138999993	-0.354036	3.97011	20.2805	5.04233e-05	0.015842	Padi1,Padi2,Padi3,Padi4,Sdhb,Arhgef10l,Atp13a2,4930515B02Rik,Rcc2,Igsf21,Padi6,Gm9867,Gm13032,Gm13031,NA	Ddost,Hp1bp3,Kif17,Pla2g2a,Pla2g2c,Pla2g2d,Pla2g5,Pla2g2e,Pla2g2f,Camk2n1,Rnf186,Mul1,Pink1,Cda,Otud3,Vwa5b1,Tmco4,Ubxn10,Eif4g3,Sh2d5,Fam43b
chr15	78000058	79000921	chr15	76000287	76999706	-0.353187	3.77701	22.7705	1.79445e-05	0.00817852	Cacng2,Csf2rb,Csf2rb2,Il2rb,Lgals1,Mfng,Ncf4,Pvalb,Rac2,Sh3bp1,Sstr3,Tst,Pdxp,Ift27,Tmprss6,Cyth4,C1qtnf6,Kctd17,Tex33,Nol12,Cdc42ep1,Card10,Gga1,Lgals2,Triobp,Elfn2,Mpst,Gm10865,Gm10866,NA,Gm20044	Bop1,Dgat1,Foxh1,Gpaa1,Hsf1,Kifc2,Plec,Scx,Rpl8,Fbxl6,Slc52a2,Cyhr1,Hgh1,Grina,Commd5,Cyc1,Vps28,Puf60,Maf1,Mfsd3,Zfp251,Slc39a4,Tonsl,Ppp1r16a,Tssk5,Spatc1,Oplah,Gpt,Recql4,Cpsf1,Fam83h,Scrib,Sharpin,Exosc4,1110038F14Rik,Scrt1,Nrbp2,Eppk1,Mroh1,Lrrc14,C030006K11Rik,Arhgap39,Zfp7,Zfp647,Adck5,BC024139,Lrrc24,K230010J24Rik,Tmem249,Parp10,Mirt2,Mir1942,Gm19945,Smpd5,Mir3079,NA
chr17	26999993	28000114	chr17	25000521	25999990	-0.352375	3.52707	19.2698	6.36404e-05	0.0188266	Bak1,Hmga1,Itpr3,Snrpc,Pacsin1,Spdef,Nudt3,Rps10,Uqcc2,Taf11,Ggnbp1,AI413582,Lemd2,D17Wsu92e,Uhrf1bp1,Anks1,Grm4,Ip6k3,Gm9703,Gm10505	Pigq,Tpsb2,Sstr5,Sox8,Ube2i,Clcn7,Tpsg1,Capn15,Msln,Stub1,Cramp1l,Cacna1h,Gng13,Narfl,Fam195a,Tsr3,Mettl26,Ptx4,Haghl,1700022N22Rik,Metrn,Telo2,Tekt4,Jmjd8,2810468N07Rik,Unkl,Lmf1,Wdr90,Ift140,Rpusd1,Prss28,Prss29,Ccdc154,BC003965,Gnptg,Chtf18,Fam173a,Fbxl16,Rhbdl1,Rhot2,Wfikkn1,Rab11fip3,Rab40c,D630044L22Rik,Wdr24,Prss34,Mslnl,Ccdc78,Tmem204,Baiap3,Nhlrc4,A930017K11Rik,Gm10012,Gm17801,Tpsab1,NA
chr5	114999896	116000079	chr5	99999885	100999900	-0.352096	2.18804	14.8139	0.000355422	0.0490266	Acads,Rplp0,Cit,Cox6a1,Msi1,Pla2g1b,Pxn,Cabp1,Rnf10,Coq5,Dynll1,1110006O24Rik,Triap1,Sppl3,Sirt4,Ccdc64,Rab35,Unc119b,Srsf9,Mlec,Pop5,Gcn1l1,Gatc,Rpl37rt	Hpse,Cops4,Hnrnpdl,Enoph1,Mrps18c,Sec31a,2310034O05Rik,Fam175a,Coq2,4930458D05Rik,Tmem150cos,Helq,Tmem150c,Lin54,Plac8,Agpat9,Gm9932,NA,Gm19620
chr11	100000006	100999961	chr11	96999812	98000211	-0.351929	3.00493	17.2888	0.000134181	0.0287344	Cnp,Fkbp10,Gast,Kat2a,Hap1,Hcrt,Jup,Krt31,Krt13,Krt14,Krt15,Krt16,Krt17,Krt19,Krt32,Krt33b,Krt34,Krt36,Ptrf,Rab5c,Stat3,Stat5a,Stat5b,Eif1,Krt35,Dnajc7,P3h4,Klhl10,Nt5c3b,Krt42,Krt33a,Nkiras2,Ttc25,Hspb9,Ghdc,Dhx58,Acly,Krt9,Klhl11,Zfp385c,Kcnh4,NA	Kpnb1,Lasp1,Npepps,Pcgf2,Psmb3,Srcin1,Tbx21,Arhgap23,Rpl23,Mrpl45,Cwc25,B230217C12Rik,Lrrc46,2410003L11Rik,Osbpl7,1700001P01Rik,Plxdc1,Fbxo47,Tbkbp1,Sp6,E130012A19Rik,Mrpl10,Pip4k2b,Socs7,Scrn2,Gpr179,Cisd3,Arl5c,Mllt6,4933428G20Rik,Snora21,Gm11583
chr5	128999786	130000004	chr5	119999556	120999543	-0.351018	2.75285	13.1462	0.00080075	0.0740135	Cct6a,Stx2,Chchd2,Gbas,Phkg1,Ran,Zfp11,Mmp17,Mrps17,Sumf2,Nupr1l,Vkorc1l1,Zbed5,Sept14,Psph,Gusb,Sfswap,Adgrd1,Gm6139,Snora15,Gm15903,NA	Dtx1,Lhx5,Rasal1,Rph3a,Oas1g,Oas1b,Plbd2,Ddx54,Rbm19,Iqcd,Oas1d,Rita1,Oas1c,Slc8b1,Sds,Oas1e,Oas1f,Oas3,Oas2,Oas1h,Oas1a,Tpcn1,Sdsl,Cfap73,Gm10390,Gm19706,NA
chr16	19000065	19999872	chr16	5000469	5999859	-0.350737	2.59761	15.4937	0.000270744	0.0430399	Iglv1,A930003A15Rik,B3gnt5,Iglv2,Iglc1,Iglc2,Iglc3,Lamp3,Klhl6,Olfr169,Olfr168,Olfr164,Olfr165,Olfr167,Olfr170,Olfr171,Olfr166,Iglj1,Iglj2,Iglj3,Iglv3,Gm10088	Ppl,Nagpa,Rogdi,1700123O21Rik,Eef2kmt,Glyr1,Ubn1,Alg1,AU021092,Rbfox1,Smim22,Sec14l5
chr5	130000001	130999926	chr5	117000048	118000270	-0.350349	2.49146	15.4719	0.000273107	0.0432949	Crcp,Tpst1,Rabgef1,Sbds,Tmem248,Tyw1,Asl,Gusb,Caln1,Kctd7,Wbscr17,A330070K13Rik	Nos1,Pebp1,Wsb2,Suds3,Rfc5,Vsig10,Fbxo21,Taok3,Ksr2,Gm15728,Gm19648
chr8	123999919	125000090	chr8	121000308	121999915	-0.350238	2.94027	15.8886	0.000232021	0.0393893	Agt,Gnpat,2810004N23Rik,Arv1,1810008B01Rik,2310022B05Rik,Fam89a,Capn9,Cog2,Exoc8,Taf5l,Galnt2,Egln1,Pgbd5,Ttc13,Sprtn,Trim67,Urb2,Mir1967	Car5a,Foxc2,Foxl1,Foxf1,Slc7a5,Banp,Jph3,Map1lc3b,Fendrr,1700030M09Rik,1700018B08Rik,Fbxo31,Zcchc14,Mthfsd,Klhdc4,BC048644,NA
chr5	26999709	28000124	chr5	24000288	24999968	-0.350152	2.62658	17.5578	0.000121019	0.0270445	Dpp6,Htr5a,Paxip1,Speer4b,NA,Gm17695	Cdk5,Kcnh2,Nos3,Rheb,Slc4a2,Abcf2,Klhl7,Nub1,Tmub1,Fastk,Smarcd3,1500035N22Rik,Prkag2os1,1700022A21Rik,Abcb8,Fam126a,Chpf2,Prkag2,Asb10,Asic3,Atg9b,Agap3,Crygn,Nupl2,Gbx1,4931409K22Rik,Wdr86,Gm6745,Mir671
chr11	54999569	55999716	chr11	42999784	43999610	-0.3498	2.1146	14.7179	0.000369452	0.0499186	Anxa6,Atox1,Glra1,Gm2a,Sparc,G3bp1,Ccdc69,Slc36a1os,Slc36a3,Slc36a1,Fat2,Slc36a2,Gm12238,Gm19911,NA	Adra1b,Fabp6,Pttg1,Ttc1,C1qtnf2,Pwwp2a,Slu7,Atp10b,Ccnjl,Mir146,Gm9972
chr15	98000059	99000108	chr15	76000287	76999706	-0.349279	2.39158	15.255	0.000297778	0.0453662	Adcy6,Arf3,Cacnb3,Ccnt1,Col2a1,Ddn,Dhh,Lalba,Pfkm,Prkag1,Tuba1a,Tuba1b,Wnt1,Wnt10b,Fkbp11,Rhebl1,Kansl2,H1fnt,1700031M16Rik,4930415O20Rik,Ddx23,Lmbr1l,4930578M01Rik,Asb8,Ccdc65,Senp1,Rnd1,Ccdc184,Zfp641,Olfr285,Olfr281,Olfr284,Olfr282,Olfr279,Olfr283,Kmt2d,Olfr288,Olfr286,Olfr287,9330020H09Rik,B130046B21Rik,Snora2b,Snora34,NA	Bop1,Dgat1,Foxh1,Gpaa1,Hsf1,Kifc2,Plec,Scx,Rpl8,Fbxl6,Slc52a2,Cyhr1,Hgh1,Grina,Commd5,Cyc1,Vps28,Puf60,Maf1,Mfsd3,Zfp251,Slc39a4,Tonsl,Ppp1r16a,Tssk5,Spatc1,Oplah,Gpt,Recql4,Cpsf1,Fam83h,Scrib,Sharpin,Exosc4,1110038F14Rik,Scrt1,Nrbp2,Eppk1,Mroh1,Lrrc14,C030006K11Rik,Arhgap39,Zfp7,Zfp647,Adck5,BC024139,Lrrc24,K230010J24Rik,Tmem249,Parp10,Mirt2,Mir1942,Gm19945,Smpd5,Mir3079,NA
chr7	51999478	53000003	chr7	39999808	41000012	-0.348482	1.86657	12.0529	0.00111595	0.0872237	Svip,1700015G11Rik	Vstm2b,4933402C06Rik,4930433I11Rik,A230077H06Rik,Gm6851
chr11	120000091	120999938	chr11	101999818	103000037	-0.34796	2.06622	12.1504	0.00107052	0.0859372	Aatk,Actg1,Cep131,Cbr2,Fasn,Gcgr,Hgs,Mafg,P4hb,Pde6g,Rfng,Stra13,Alyref,Slc25a10,Mrpl12,Anapc11,Oxld1,0610009L18Rik,Ccdc137,Dcxr,Myadml2,Pcyt2,Ppp1r27,Dus1l,Aspscr1,Arl16,Ccdc57,Faap100,Slc38a10,Gm9734,Notum,Tepsin,Slc16a3,Csnk1d,Baiap2,Hmga1-rs1,Rac3,Fam195b,Arhgdia,Ndufaf8,Tspan10,Npb,Sirt7,Pycr1,Gps1,Nploc4,Lrrc45,Fscn2,Bahcc1,Gm11789,Mir338,2810410L24Rik,Gm11772,Gm19976,Gm20014,Gm17586,Mir306…	Adam11,Mpp3,Gfap,Gjc1,Grn,Hdac5,Itga2b,Ppy,Slc4a1,Eftud2,Ubtf,C1ql1,Mpp2,Rundc3a,Cd300lg,Ccdc43,Fzd2,Fam187a,Slc25a39,Dcakd,G6pc3,2410004I01Rik,Kif18b,Tmub2,Ccdc103,Higd1b,Tmem101,2810433D01Rik,Pyy,Nags,BC030867,Asb16,Atxn7l3,Fam171a2,Gpatch8,Lsm12,Meioc,Gm11627
chr11	120999935	121982100	chr11	118000061	118999993	-0.347841	2.79032	18.9333	7.19362e-05	0.020217	Cd7,Sectm1b,Fn3k,Ogfod3,Wdr45b,Narf,Foxk2,Tex19.2,Tex19.1,Ptchd3,Tbcd,Sectm1a,B3gntl1,Metrnl,Uts2r,BC017643,Rab40b,Hexdc,Fn3krp,Zfp750,Gm11793,Gm9631	Lgals3bp,Cyth1,Timp2,Rbfox3,C1qtnf1,BC100451,Dnah17,Usp36,Pgs1,Cant1,Engase,Enpp7,Gm10099,Gm11747,Gm11738,NA
chr4	137999870	138999993	chr4	130999920	132000606	-0.347412	2.06935	12.1225	0.00108333	0.0862694	Ddost,Hp1bp3,Kif17,Pla2g2a,Pla2g2c,Pla2g2d,Pla2g5,Pla2g2e,Pla2g2f,Camk2n1,Rnf186,Mul1,Pink1,Cda,Otud3,Vwa5b1,Tmco4,Ubxn10,Eif4g3,Sh2d5,Fam43b	Ptpru,Mecr,Srsf4,Epb41,Gm12992,Tmem200b
chr5	32999887	34000028	chr5	28999998	29999577	-0.347326	2.64912	18.246	9.31426e-05	0.0229222	Ctbp1,Fgfr3,Slbp,Slc5a1,Tacc3,Ywhah,Nelfa,Letm1,Maea,Tmem129,Uvssa,Fam53a,Spon2,Whsc1,Nat8l,Gm1673,Gm9903,Nkx1-1,NA	Mnx1,Dnajb6,Lmbr1,Rnf32,4632411P08Rik,A230098N10Rik,Ube3c,Gm5129,Nom1
chr11	55999713	56999779	chr11	47999810	48999984	-0.347272	2.15177	12.4116	0.000958197	0.08135	Nmur2	Rack1,Irgm1,Tgtp1,Trim7,Trim41,Gm5431,Gm12185,9930111J21Rik1,Snord96a,Snord95,NA,Gm16170
chr12	114000328	114999801	chr12	102999987	104000189	-0.347158	2.3224	14.1883	0.000458035	0.0555711	Ighv9-1,Ighv14-3,Ighv6-6,Ighv10-1,Ighv10-3,Ighv1-19,Ighv6-7,Ighv1-4,Ighv12-3,Ighv6-4,Ighv1-34,Ighv16-1,Ighv9-2,Ighv14-4,Ighv3-4,Ighv13-2,Ighv6-3,Ighv8-2,Ighv1-11,Ighv1-12,Ighv1-14,Ighv1-15,Ighv1-16,Ighv1-18,Ighv1-26,Ighv1-31,Ighv1-36,Ighv1-42,Ighv1-43,Ighv1-47,Ighv7-4,Ighv3-5,Ighv9-4,Ighv6-5,Ighv3-3,Ighv1-5,Ighv1-7,Ighv1-9,Ighv1-19-1,Ighv1-20,Ighv1-37,Ighv11-2,Ighv9-3,Ighv13-1,Ighv3-6,Ighv3-8,Igh…	Serpina6,Serpina1a,Serpina1b,Serpina1c,Serpina1d,Serpina1e,Ddx24,Ifi27,Asb2,Otub2,Serpina1f,Serpina9,Ppp4r4,Ifi27l2a,Prima1,Serpina16,Unc79,Ifi27l2b,Serpina10,Serpina11,Fam181a
chr7	51999478	53000003	chr7	49999919	51000119	-0.346157	3.66992	22.4179	2.03131e-05	0.00895788	Svip,1700015G11Rik	Nell1os,4933405O20Rik,Nell1
chr4	148000811	148999370	chr4	140999746	141999946	-0.344943	3.04967	16.8403	0.000159555	0.0313573	Agtrap,Masp2,Mthfr,Srm,Clcn6,Fbxo6,Exosc10,Pex14,Mtor,Casz1,Draxin,Ubiad1,Mad2l2,Nppa,Fbxo44,Fbxo2,Tardbp,Gm572,Ptchd2,Gm13202,Angptl7	Casp9,Clcnka,Cela2a,Epha2,Mfap2,Zbtb17,Efhd2,Hspb7,Clcnkb,Spen,Necap2,Ddi2,Ctrcos,Plekhm2,Rsc1a1,Fblim1,Atp13a2,Agmat,Rsg1,Ctrc,AI507597,Szrd1,Fbxo42,Arhgef19,Tmem82,Dnajc16,Crocc,Fam131c,Gm694,B330016D10Rik,Spata21,C630004L07Rik,Fhad1,Slc25a34,Fhad1os1,Gm13056,Gm13075,NA
chr5	120999540	121999941	chr5	117000048	118000270	-0.343519	2.47424	13.3864	0.000636985	0.0647529	Aldh2,Cux2,Sh2b3,Mapkapk5,Ptpn11,Rph3a,Rpl6,Atxn2,Erp29,Acad10,Brap,Tmem116,Trafd1,Naa25,Fam109a,Gm15800,Adam1b,Adam1a,Acad12,NA	Nos1,Pebp1,Wsb2,Suds3,Rfc5,Vsig10,Fbxo21,Taok3,Ksr2,Gm15728,Gm19648
chr11	56999776	57999955	chr11	42999784	43999610	-0.343448	1.98413	13.6476	0.000571757	0.0620353	Gria1,Hand1,Sap30l,Fam114a2,4933426K07Rik,Galnt10,Mfap3	Adra1b,Fabp6,Pttg1,Ttc1,C1qtnf2,Pwwp2a,Slu7,Atp10b,Ccnjl,Mir146,Gm9972
chr4	128999743	130000079	chr4	126999731	127999987	-0.343056	3.40595	16.8171	0.000167778	0.0324214	Ak2,Hpca,Kpna6,Lck,Marcksl1,Ptp4a2,Rbbp4,Khdrbs1,Eif3i,Tssk3,Tmem54,Ccdc28b,Zbtb8os,1700086P04Rik,Fam229a,Sync,1700003M07Rik,Zbtb8a,S100pbp,Rnf19b,Tmem234,C77080,Bsdc1,Yars,Txlna,Zbtb8b,Fam167b,Iqcc,Tmem39b,Adgrb2,E330017L17Rik,Fndc5,Hdac1,Spocd1,Dcdc2b,NA	Gja4,Gjb3,Gjb4,Gjb5,Zmym1,Sfpq,Smim12,Zmym6,Dlgap3,Csmd2,CK137956,Gm12947,Tmem35b
chr8	123999919	125000090	chr8	119998794	121000311	-0.342707	2.67768	12.3828	0.00107182	0.0859372	Agt,Gnpat,2810004N23Rik,Arv1,1810008B01Rik,2310022B05Rik,Fam89a,Capn9,Cog2,Exoc8,Taf5l,Galnt2,Egln1,Pgbd5,Ttc13,Sprtn,Trim67,Urb2,Mir1967	Cox4i1,Irf8,Emc8,1190005I06Rik,Crispld2,Zdhhc7,6430548M08Rik,Gins2,Gse1,Fam92b,Gm10614,NA
chr16	19000065	19999872	chr16	5999856	6999611	-0.342354	2.58826	11.9875	0.00125442	0.0925472	Iglv1,A930003A15Rik,B3gnt5,Iglv2,Iglc1,Iglc2,Iglc3,Lamp3,Klhl6,Olfr169,Olfr168,Olfr164,Olfr165,Olfr167,Olfr170,Olfr171,Olfr166,Iglj1,Iglj2,Iglj3,Iglv3,Gm10088	Rbfox1
chr11	45999926	46999481	chr11	42999784	43999610	-0.34156	3.67405	21.0661	3.28911e-05	0.0124854	Adam19,Itk,Sgcd,Med7,Cyfip2,Havcr1,Timd2,Havcr2,Gm12169,Sox30,Nipal4,Gm4926,Timd4,Fndc9,Dppa1,BC053393,Fam71b,Gm12174,Gm12171,Gm12167	Adra1b,Fabp6,Pttg1,Ttc1,C1qtnf2,Pwwp2a,Slu7,Atp10b,Ccnjl,Mir146,Gm9972
chr7	38999612	39999811	chr7	36000318	37000227	-0.3412	2.17732	11.4264	0.00146044	0.0999247	Zfp619,Zfp939,Gm5114,Gm5590,Gm6124,Gm6833,Gm9271,Gm16387,Gm1988	Tshz3,Rpl17-ps9
chr11	120000091	120999938	chr11	115999907	116999780	-0.340681	2.94636	16.8849	0.00015682	0.0312001	Aatk,Actg1,Cep131,Cbr2,Fasn,Gcgr,Hgs,Mafg,P4hb,Pde6g,Rfng,Stra13,Alyref,Slc25a10,Mrpl12,Anapc11,Oxld1,0610009L18Rik,Ccdc137,Dcxr,Myadml2,Pcyt2,Ppp1r27,Dus1l,Aspscr1,Arl16,Ccdc57,Faap100,Slc38a10,Gm9734,Notum,Tepsin,Slc16a3,Csnk1d,Baiap2,Hmga1-rs1,Rac3,Fam195b,Arhgdia,Ndufaf8,Tspan10,Npb,Sirt7,Pycr1,Gps1,Nploc4,Lrrc45,Fscn2,Bahcc1,Gm11789,Mir338,2810410L24Rik,Gm11772,Gm19976,Gm20014,Gm17586,Mir306…	Aanat,Acox1,Evpl,Galr2,Galk1,H3f3b,Foxj1,Srsf2,St6galnac1,St6galnac2,Sphk1,Wbp2,Exoc7,Mrpl38,1810032O08Rik,Mxra7,Prpsap1,Ten1,Cdk3-ps,Mfsd11,Unc13d,Mettl23,Jmjd6,Cygb,Itgb4,BC018473,Unk,Trim47,Fbf1,Srp68,Rnf157,Qrich2,Ube2o,Rhbdf2,Mgat5b,Ubald2,Trim65,Gm11735,Gm11744,Snord1b,Snord1c,Snord1a,NA
chr1	121999563	122999075	chr1	116000712	116999846	-0.340157	2.72465	12.6064	0.000954769	0.0812743		Cntnap5a
chr5	128000003	128999789	chr5	117000048	118000270	-0.340156	2.71532	16.5128	0.00018123	0.0340705	Stx2,Piwil1,Fzd10,Rimbp2,Tmem132d,5930412G12Rik	Nos1,Pebp1,Wsb2,Suds3,Rfc5,Vsig10,Fbxo21,Taok3,Ksr2,Gm15728,Gm19648
chr16	13999841	15000032	chr16	5999856	6999611	-0.34011	2.74894	16.9228	0.000154539	0.0308528	Abcc1,Myh11,Snai2,Fopnl,Efcab1,Nde1,2900011O08Rik,Marf1,A630010A05Rik,Mir484	Rbfox1
chr15	102999847	104043685	chr15	101000359	101999953	-0.33991	3.34902	17.4297	0.000127108	0.0276158	Cbx5,Glycam1,Hnrnpa1,Hoxc4,Hoxc5,Hoxc6,Itga5,Nfe2,Pde1b,Mucl2,Mucl1,Zfp385a,Copz1,Ppp1r1a,Smug1,Gtsf1,Gpr84,Nckap1l,BC048502,D930007P13Rik,Mir148b,Mir615,NA	Acvr1b,Acvrl1,Nr4a1,Krt1,Krt86,Krt84,Krt2,Krt4,Krt6a,Krt6b,Krt8,Scn8a,Grasp,Krt71,Krt81,Krt88,Atg101,Krt80,Krt76,6030408B16Rik,Krt72,AU021063,Krt75,Krt5,Krt7,Krt82,Ankrd33,Krt73,Krt79,Krt90,Krt78,A330009N23Rik,Krt87,Krt77,Krt74,Gm5414,Gm5476,Gm5477,Gm5478,Gm6042,Fignl2,Krt83,Mir1941
chr15	86000201	86999974	chr15	84000205	84999997	-0.339218	3.33453	18.5972	8.15927e-05	0.0212498	Celsr1,Gramd4,Cerk,Tbc1d22a	Nup50,Sult4a1,Parvg,Samm50,1810041L15Rik,Arhgap8,Pnpla5,Efcab6,Prr5,Pnpla3,Parvb,Ldoc1l,5031439G07Rik,Phf21b,Gm20556,Mir1249
chr4	156000112	156508116	chr4	153999623	154999991	-0.338898	2.19285	14.6143	0.000385252	0.0510259	Agrn,Sdf4,Tnfrsf18,Tnfrsf4,Vmn2r-ps159,Noc2l,Perm1,AW011738,9430015G10Rik,Plekhn1,Klhl17,Samd11,Ttll10,Mir200a,Mir200b,Vmn2r125,Mir429,Gm10560,Isg15,Rnf223	Hes5,Trp73,Mmel1,Wrap73,Fam213b,Tprgl,Smim1,Prdm16,Lrrc47,Actrt2,Cep104,Megf6,Arhgef16,Tnfrsf14,Ttc34,Pank4,Plch2,5930403L14Rik,Ccdc27,B230104I21Rik,Gm13111
chr3	98000146	99000383	chr3	93999967	95000292	-0.33871	2.09359	11.4271	0.00146001	0.0999247	Hmgcs2,Hsd3b1,Hsd3b2,Hsd3b3,Hsd3b4,Hsd3b5,Hsd3b6,Notch2,Hao2,Reg4,Adam30,Phgdh,Zfp697,Gm5853,Gm10681,Gm4450	Psmb4,Rorc,Selenbp1,Selenbp2,Tuft1,Oaz3,Rfx5,Them5,Riiad1,Cgn,Tdrkh,Them4,1700040D17Rik,Snx27,Mrpl9,Celf3,Pi4kb,B230398E01Rik,Pogz,C2cd4d,A730011C13Rik,Lingo4,BC021767,Gm9125,Rpl31-ps11,Gm10697,Gm10696
chr11	45999926	46999481	chr11	34000071	34999996	-0.338166	2.18498	13.4568	0.000618668	0.0641945	Adam19,Itk,Sgcd,Med7,Cyfip2,Havcr1,Timd2,Havcr2,Gm12169,Sox30,Nipal4,Gm4926,Timd4,Fndc9,Dppa1,BC053393,Fam71b,Gm12174,Gm12171,Gm12167	Foxi1,Lcp2,Spdl1,Dock2,Fam196b
chr11	116999777	118000064	chr11	115000019	115999910	-0.337828	3.23224	20.4091	4.17323e-05	0.0142769	Birc5,Socs3,Syngr2,Tk1,Sept9,Afmid,Tha1,Sec14l1,Pgs1,Snhg20,6030468B19Rik,2900041M22Rik,Tnrc6c,Tmc6,Tmc8,Tmem235,Gm11725,NA	Fdxr,Grb2,Grin2c,Hn1,Ush1g,Slc9a3r1,Mrps7,Nt5c,Sap30bp,Rab37,Nat9,Smim5,Slc25a19,Smim6,Mrpl58,Otop3,Mif4gd,Kctd2,Atp5h,Tmem94,Tsen54,Cd300c2,Caskin2,Recql5,Sumo2,Itgb4,Cd300e,Hid1,Slc16a5,Llgl2,Myo15b,Otop2,Cdr2l,Cd300lf,Gga3,Armc7,Tmem104,Fads6,Cd300ld3,Trim80,Nup85,Cd300ld2,B230344G16Rik,Cd300ld4,Cd300ld5,Gm11703,Gm11694,Gm11702,Sap30bpos,Mir3968,NA
chr17	53999900	54999991	chr17	38999870	40000042	-0.337725	2.11515	11.6269	0.00133941	0.0958703	Slc5a7,1700025K24Rik	Esp15,Esp16,Esp18,Esp38,Esp24,Esp23,Rn45s
chr7	139999677	141000002	chr7	137999389	139000054	-0.337121	4.02249	25.8633	6.22387e-06	0.00433335	Cox8b,Cyp2e1,Msx3,Olfr45,Olfr46,Olfr60,Olfr61,Prap1,Psmd13,Bet1l,Sirt3,Caly,Ifitm1,Fuom,Odf3,Zfp511,Ifitm5,Syce1,Tubgcp2,Urah,C330022C24Rik,Ifitm2,Echs1,Ric8a,Nlrp6,Paox,Mtg1,Sprn,BC024386,Pgghg,Cd163l1,5830411N06Rik,Olfr527,Olfr524,Olfr533,Olfr538,Olfr523,Olfr530,Olfr536,Olfr522,Olfr531,Olfr535,Olfr525,Olfr53,Olfr539,Olfr541,Olfr532,Scgb1c1,Zfp941,Gm6314	Bnip3,Ppp2r2d,Mapk1ip1,Tcerg1l,Jakmip3
chr11	54999569	55999716	chr11	51000363	51999883	-0.336922	2.94967	14.5888	0.000395191	0.0515434	Anxa6,Atox1,Glra1,Gm2a,Sparc,G3bp1,Ccdc69,Slc36a1os,Slc36a3,Slc36a1,Fat2,Slc36a2,Gm12238,Gm19911,NA	Clk4,Hnrnpab,Olfr51,Olfr54,Zfp354a,Ube2b,Nhp2,Cdkn2aipnl,0610009B22Rik,Rmnd5b,Sar1b,Phykpl,Jade2,Sec24a,D930048N14Rik,BC049762,N4bp3,Col23a1,9230009I02Rik,Gm12569,NA
chr11	51999880	52999604	chr11	49999873	51000366	-0.336865	3.62901	22.4481	2.00984e-05	0.00889678	Ppp2ca,Skp1a,Tcf7,Ube2b,Vdac1,Olfr1373,Cdkl3,9530068E07Rik,Olfr1372-ps1,Olfr1371,Fstl4,A630014C17Rik,Mir3061	Canx,Ltc4s,Sqstm1,Prop1,Zfp2,Zfp354b,Zfp354c,Hnrnph1,Rnf130,3010026O09Rik,4933414I15Rik,Tbc1d9b,Mgat4b,Maml1,Grm6,Zfp879,Rufy1,Adamts2,Zfp454,Olfr1378,Olfr1377,Mir340,Mir804
chr17	28000111	29000126	chr17	25000521	25999990	-0.336803	3.21916	18.0082	0.000101925	0.0246229	Fkbp5,Ppard,Rpl10a,Srpk1,Tcp11,Tead3,Tulp1,Def6,Mapk13,Mapk14,Kctd20,Armc12,1810013A23Rik,Pxt1,Fance,1700030A11Rik,Stk38,Clps,4930539E08Rik,Anks1,Zfp523,Slc26a8,Scube3,Brpf3,E230001N04Rik,Clpsl2,Lhfpl5,Pnpla1,C230013L11Rik,LOC100862287	Pigq,Tpsb2,Sstr5,Sox8,Ube2i,Clcn7,Tpsg1,Capn15,Msln,Stub1,Cramp1l,Cacna1h,Gng13,Narfl,Fam195a,Tsr3,Mettl26,Ptx4,Haghl,1700022N22Rik,Metrn,Telo2,Tekt4,Jmjd8,2810468N07Rik,Unkl,Lmf1,Wdr90,Ift140,Rpusd1,Prss28,Prss29,Ccdc154,BC003965,Gnptg,Chtf18,Fam173a,Fbxl16,Rhbdl1,Rhot2,Wfikkn1,Rab11fip3,Rab40c,D630044L22Rik,Wdr24,Prss34,Mslnl,Ccdc78,Tmem204,Baiap3,Nhlrc4,A930017K11Rik,Gm10012,Gm17801,Tpsab1,NA
chr8	83000032	83999855	chr8	69999729	70999993	-0.336491	2.04221	11.8207	0.00123243	0.091413	Clgn,Prkaca,Ptger1,Ucp1,Adgre5,Scoc,Ndufb7,Asf1b,Mgat4d,Gipc1,Ddx39,Tbc1d9,Dnajb1,Tecr,Elmod2,Olfr370,Pkn1,Rnf150,Adgrl1,Samd1,Gm10644,NA	Comp,Crlf1,Ncan,Ell,Fkbp8,Gdf1,Il12rb1,Jund,Mef2b,Pik3r2,Rab3a,Upf1,Rfxank,Uba52,Gdf15,Homer3,Lsm4,Cope,Ifi30,2810428I15Rik,Pgpep1,Tmem59l,Sugp1,Arrdc2,Isyna1,2010320M18Rik,Borcs8,Slc25a42,Mau2,Kxd1,Nr2c2ap,Rpl18a,Armc6,Ssbp4,Kcnn1,Cers1,Snora68,Tm6sf2,Pde4c,Slc5a5,Lrrc25,Tmem161a,Sugp2,Ddx49,Klhl26,Mpv17l2,Ccdc124,Map1s,Hapln4,Crtc1,A230052G05Rik,Mast3,Gm16486,Gm7730,Gm10654,Mir1969,Gm3336,Gm384…
chr2	177999570	178999964	chr2	159000064	160000226	-0.335978	2.26891	12.1962	0.00104986	0.0849656	Fam217b,Phactr3,Ppp1r3d,Sycp2,Zfp931,Cdh26,Zfp971	4933416E03Rik
chr8	12999582	14000061	chr8	11000732	12000165	-0.33563	4.19523	19.6126	6.24494e-05	0.0185279	Atp4b,F10,F7,Gas6,Lamp1,Mcf2l,Rasa3,Tfdp1,Grk1,Coprs,1700029H14Rik,Grtp1,Fbxo25,Proz,Upf3a,Cdc16,Tdrp,2810030D12Rik,Cul4a,Champ1,Dcun1d2,AF366264,Pcid2,Adprhl1,Tmco3,Tmem255b,4932443I19Rik,Mir1968	Col4a1,Col4a2,Rab20,Ing1,Arhgef7,Naxd,Cars2,Tex29,1700016D06Rik,E230013L22Rik,Ankrd10,Irs2,9530052E02Rik,Gm6524,Gm7562,Gm20100
chr2	32000152	32999946	chr2	30000126	31000290	-0.335119	3.96019	20.2555	4.41384e-05	0.0147718	Ak1,Dnm1,Dpm2,Eng,Fpgs,Lcn2,St6galnac4,Stxbp1,Uck1,Sh2d3c,Tor2a,St6galnac6,Slc2a8,Ciz1,6330409D20Rik,Naif1,Swi5,1110008P14Rik,Ptges2,Fam102a,Pomt1,Garnl3,Golga2,Snora65,Cdk9,Nup214,Plpp7,Prrc2b,Slc25a25,Pip5kl1,Cfap157,Fam129b,Lrsam1,Fam78a,Rpl12,Ptrh1,Ttc16,Mir199b,Mir1954,Mir2861,Gm16534,Mir3960	Crat,Endog,Prrx2,Sptan1,Tor1a,Tor1b,Set,Dolpp1,Ptges,Zdhhc12,Ntmt1,1700084E18Rik,Kyat1,Tbc1d13,Wdr34,Asb6,Ier5l,1700001O22Rik,Usp20,Cstad,Miga2,Ptpa,Zer1,Spout1,Phyhd1,Dolk,Nup188,Sh3glb2,BC005624,Lrrc8a,Pkn3,Gm14486,Gm14488,Mir3089,NA
chr4	153999623	154999991	chr4	150999964	151999624	-0.335029	3.60457	15.5596	0.000310977	0.0462692	Hes5,Trp73,Mmel1,Wrap73,Fam213b,Tprgl,Smim1,Prdm16,Lrrc47,Actrt2,Cep104,Megf6,Arhgef16,Tnfrsf14,Ttc34,Pank4,Plch2,5930403L14Rik,Ccdc27,B230104I21Rik,Gm13111	Per3,Vamp3,Uts2,4930589P08Rik,Thap3,Camta1,Dnajc11,Phf13,NA
chr15	83000279	84000208	chr15	73999401	74999041	-0.334716	2.259	12.0749	0.00110552	0.0869131	Bik,Tspo,Pacsin2,Scube1,Arfgap3,Serhl,1700001L05Rik,Poldip3,Nfam1,Rrp7a,Efcab6,Rnu12,Cyb5r3,Mcat,Ttll12,Mpped1,A4galt,Ttll1,NA	Arc,Cyp11b2,Gml2,Jrk,Ly6d,Ly6e,Lynx1,Ly6i,Slurp1,4933427E11Rik,2010109I03Rik,Lypd2,Mroh4,Slurp2,Psca,Ly6k,D730001G18Rik,Adgrb1,Cyp11b1,Ly6a,Them6,Gml,Gm19859
chr11	118000061	118999993	chr11	115999907	116999780	-0.334493	3.34472	16.192	0.000208911	0.0372007	Lgals3bp,Cyth1,Timp2,Rbfox3,C1qtnf1,BC100451,Dnah17,Usp36,Pgs1,Cant1,Engase,Enpp7,Gm10099,Gm11747,Gm11738,NA	Aanat,Acox1,Evpl,Galr2,Galk1,H3f3b,Foxj1,Srsf2,St6galnac1,St6galnac2,Sphk1,Wbp2,Exoc7,Mrpl38,1810032O08Rik,Mxra7,Prpsap1,Ten1,Cdk3-ps,Mfsd11,Unc13d,Mettl23,Jmjd6,Cygb,Itgb4,BC018473,Unk,Trim47,Fbf1,Srp68,Rnf157,Qrich2,Ube2o,Rhbdf2,Mgat5b,Ubald2,Trim65,Gm11735,Gm11744,Snord1b,Snord1c,Snord1a,NA
chr14	36999927	37999856	chr14	33000417	34000069	-0.334287	3.29917	14.8229	0.000391336	0.051394	Rgr,Ghitm,2610528A11Rik,Cdhr1,Lrit1,Lrit2	Gdf2,Gdf10,Ptpn20,Rbp3,Mapk8,Lrrc18,Arhgap22,Frmpd2,Zfp488,Wdfy4,Gm6340,NA
chr15	88000006	89000765	chr15	83000279	84000208	-0.333982	2.80059	17.2428	0.000136573	0.0290548	Zdhhc25,Creld2,Mov10l1,Mlc1,Brd1,Zbed4,Alg12,Pim3,Ttll8,B230214G05Rik,Gm8702,Gm20621	Bik,Tspo,Pacsin2,Scube1,Arfgap3,Serhl,1700001L05Rik,Poldip3,Nfam1,Rrp7a,Efcab6,Rnu12,Cyb5r3,Mcat,Ttll12,Mpped1,A4galt,Ttll1,NA
chr5	130999923	132000045	chr5	128000003	128999789	-0.333692	2.6798	12.796	0.000834826	0.0756987	4930563F08Rik,Wbscr17,Auts2,Gm20382	Stx2,Piwil1,Fzd10,Rimbp2,Tmem132d,5930412G12Rik
chr15	86000201	86999974	chr15	74999038	76000290	-0.333529	2.36878	12.713	0.000843786	0.075915	Celsr1,Gramd4,Cerk,Tbc1d22a	Rhpn1,Ly6c1,Ly6f,Tsta3,Zfp41,Ly6h,Pycrl,Eef1d,Gpihbp1,Zfp707,Gsdmd,2810039B14Rik,Top1mt,Zfp623,Tigd5,9030619P08Rik,BC025446,Zc3h3,Mroh6,Naprt,Ccdc166,Mapk15,Mafa,I830127L07Rik,Ly6g,Gm3142,Ly6c2,Gm19937,NA
chr2	178999961	180000163	chr2	147999943	148999872	-0.332652	1.73708	11.5289	0.00139717	0.097505	Cdh4,4921531C22Rik,4930591A17Rik,Taf4	Cst3,Cst8,Cst9,Foxa2,Cd93,Napb,Sstr4,Thbd,Nxt1,Cst13,Cst12,Gzf1,9230104L09Rik,Cst11,8030411F24Rik,Cstl1,NA
chr7	136999900	137999392	chr7	119000008	119999934	-0.332325	2.22056	13.9813	0.000498471	0.0583572	Ebf3,Mgmt,Glrx3,9430038I01Rik,Gm10578	Acsm3,Umod,Gp2,Eri2,Pdilt,Lyrm1,Acsm1,Gpr139,Acsm2,Acsm4,Thumpd1,Dcun1d3,Acsm5,Dnah3,Gm5601,2610020H08Rik,Gm19950,Gm19963
chr12	112999968	114000331	chr12	102999987	104000189	-0.331694	2.56963	15.8648	0.000233719	0.0394707	Crip1,Ighg2b,Ighg1,Ighm,Crip2,Tmem121,Brf1,Tex22,4930427A07Rik,Mta1,Pacs2,Adam6b,Adam6a,Ighv2-3,Igha,Ighe,Ighg3,Ighd,Ighg2c,Ighv5-9,Ighv5-12-4,Gm7003,Ighv2-6,Ighv5-16,Ighv2-5,Ighv2-9,Ighv5-9-1,Ighv2-4,Ighv5-12,Ighv14-2,Ighj1,Ighj2,Ighj3,Ighj4,Ighd1-1,Ighd4-1,Ighd3-2,Ighd2-8,Ighd2-7,Ighd2-6,Ighd2-5,Ighd2-4,Ighd2-3,Ighd3-1,Ighv5-2,Ighv2-2,Ighv5-4,Ighv5-6,Ighv5-15,Ighv2-7,Ighv5-17,Ighv7-2,Ighv14-1,I…	Serpina6,Serpina1a,Serpina1b,Serpina1c,Serpina1d,Serpina1e,Ddx24,Ifi27,Asb2,Otub2,Serpina1f,Serpina9,Ppp4r4,Ifi27l2a,Prima1,Serpina16,Unc79,Ifi27l2b,Serpina10,Serpina11,Fam181a
chr2	178999961	180000163	chr2	172000085	172999909	-0.330493	2.75426	12.5242	0.000960426	0.0814381	Cdh4,4921531C22Rik,4930591A17Rik,Taf4	Bmp7,Mc3r,Aurka,Tfap2c,Spo11,Rtfdc1,Fam210b,Cstf1,Fam209,Cbln4,Cass4,Gcnt7
chr11	57999952	58999673	chr11	45999926	46999481	-0.330181	2.17696	12.1831	0.00105572	0.0851577	Igtp,Olfr30,Zfp39,Irgm2,Trim17,Cnot8,1810065E05Rik,2810021J22Rik,Lypd8,Larp1,4930438A08Rik,Fam183b,2310058D17Rik,Hist3h2ba,2210407C18Rik,Sh3bp5l,Trim11,Zfp692,Rnf187,Btnl10,Gemin5,Mrpl22,Trim58,Olfr320,Gm12258,Olfr324,Olfr314,Olfr317,Olfr332,Olfr316,Olfr312,Olfr224,Olfr325,Olfr323,Olfr319,Olfr318,Olfr328,Olfr313,Olfr311,Olfr315,Olfr330,Olfr329-ps,Hist3h2a,Zfp672,Obscn,Hist3h2bb-ps,4930504O13Rik,O…	Adam19,Itk,Sgcd,Med7,Cyfip2,Havcr1,Timd2,Havcr2,Gm12169,Sox30,Nipal4,Gm4926,Timd4,Fndc9,Dppa1,BC053393,Fam71b,Gm12174,Gm12171,Gm12167
chr5	145000061	145999931	chr5	130000001	130999926	-0.330166	2.64552	12.7399	0.000840766	0.075915	Arpc1b,Cyp3a11,Cyp3a16,Zkscan5,Cyp3a41a,Cpsf4,Cyp3a25,Arpc1a,Atp5j2,Zkscan14,1700018F24Rik,Ptcd1,Zfp655,Gm4871,Pdap1,Bud31,Cyp3a44,Kpna7,Cyp3a57,Zscan25,Cyp3a41b	Crcp,Tpst1,Rabgef1,Sbds,Tmem248,Tyw1,Asl,Gusb,Caln1,Kctd7,Wbscr17,A330070K13Rik
chr5	126000005	126999957	chr5	117000048	118000270	-0.330085	2.56457	16.6747	0.000170159	0.0327901		Nos1,Pebp1,Wsb2,Suds3,Rfc5,Vsig10,Fbxo21,Taok3,Ksr2,Gm15728,Gm19648
chr8	123999919	125000090	chr8	106000004	107000014	-0.329652	2.19631	12.2874	0.00100997	0.0832004	Agt,Gnpat,2810004N23Rik,Arv1,1810008B01Rik,2310022B05Rik,Fam89a,Capn9,Cog2,Exoc8,Taf5l,Galnt2,Egln1,Pgbd5,Ttc13,Sprtn,Trim67,Urb2,Mir1967	Cdh1,Cdh3,Has3,Nfatc3,Sntb2,Cirh1a,Zfp90,Smpd3,Dus2,Slc7a6os,A930006D01Rik,1110028F18Rik,1810019D21Rik,Ddx28,Esrp2,Pla2g15,Prmt7,Chtf8,Tango6,Slc7a6,6030452D12Rik,Gm10629,NA
chr15	88000006	89000765	chr15	74999038	76000290	-0.329401	2.5477	16.0033	0.000221301	0.0383753	Zdhhc25,Creld2,Mov10l1,Mlc1,Brd1,Zbed4,Alg12,Pim3,Ttll8,B230214G05Rik,Gm8702,Gm20621	Rhpn1,Ly6c1,Ly6f,Tsta3,Zfp41,Ly6h,Pycrl,Eef1d,Gpihbp1,Zfp707,Gsdmd,2810039B14Rik,Top1mt,Zfp623,Tigd5,9030619P08Rik,BC025446,Zc3h3,Mroh6,Naprt,Ccdc166,Mapk15,Mafa,I830127L07Rik,Ly6g,Gm3142,Ly6c2,Gm19937,NA
chr15	98000059	99000108	chr15	81000241	82000103	-0.329007	2.30264	13.2293	0.000679916	0.0674816	Adcy6,Arf3,Cacnb3,Ccnt1,Col2a1,Ddn,Dhh,Lalba,Pfkm,Prkag1,Tuba1a,Tuba1b,Wnt1,Wnt10b,Fkbp11,Rhebl1,Kansl2,H1fnt,1700031M16Rik,4930415O20Rik,Ddx23,Lmbr1l,4930578M01Rik,Asb8,Ccdc65,Senp1,Rnd1,Ccdc184,Zfp641,Olfr285,Olfr281,Olfr284,Olfr282,Olfr279,Olfr283,Kmt2d,Olfr288,Olfr286,Olfr287,9330020H09Rik,B130046B21Rik,Snora2b,Snora34,NA	Aco2,Rangap1,Zc3h7b,Slc25a17,Tef,Desi1,Pmm1,Rbx1,Tob2,Dnajb7,1700029P11Rik,4930483J18Rik,Phf5a,St13,8430426J06Rik,Polr3h,Sgsm3,Csdc2,Mchr1,L3mbtl2,Chadl,Mkl1,Xpnpep3,Ep300,Gm5218,Gm17597
chr15	86000201	86999974	chr15	73999401	74999041	-0.328886	2.31254	13.6485	0.00057155	0.0620353	Celsr1,Gramd4,Cerk,Tbc1d22a	Arc,Cyp11b2,Gml2,Jrk,Ly6d,Ly6e,Lynx1,Ly6i,Slurp1,4933427E11Rik,2010109I03Rik,Lypd2,Mroh4,Slurp2,Psca,Ly6k,D730001G18Rik,Adgrb1,Cyp11b1,Ly6a,Them6,Gml,Gm19859
chr5	143999794	145000064	chr5	139000122	139999955	-0.32883	2.29621	12.3623	0.000978401	0.082053	Bhlha15,Ocm,Nptx2,Bri3,Baiap2l1,Tecpr1,Smurf1,Trrap,Ccz1,Lmtk2,Tmem130,Kpna7,Gm6272,Gm15708	Mafk,Prkar1b,Uncx,Psmg3,Get4,Cox19,Ints1,3110082I17Rik,4930500L23Rik,Gper1,Sun1,Gpr146,Zfand2a,Adap1,Micall2,Tmem184a,Elfn1,C130050O18Rik,D830046C22Rik,Dnaaf5,Cyp2w1,Mir339
chr16	19000065	19999872	chr16	11999631	13000528	-0.327544	2.25104	13.0274	0.00073961	0.0705752	Iglv1,A930003A15Rik,B3gnt5,Iglv2,Iglc1,Iglc2,Iglc3,Lamp3,Klhl6,Olfr169,Olfr168,Olfr164,Olfr165,Olfr167,Olfr170,Olfr171,Olfr166,Iglj1,Iglj2,Iglj3,Iglv3,Gm10088	Shisa9,1700003L19Rik,Gm6327
chr4	153000064	153999626	chr4	144000064	145000144	-0.327406	2.71596	15.6126	0.00025826	0.0420573	Dffb,A430005L14Rik,Ajap1,Cep104,BC039966	Dhrs3,1700012P22Rik,Pramef12,Pramef12os,C87977,Oog3,Aadacl3,Gm436,Vps13d,Gm438,Pramel4,Oog2,9430007A20Rik,Pramel5,Gm13119,Gm13177,Gm13178,Gm13128,Gm13125,Gm13124,Gm9944,Gm13102,Gm13123
chr5	34000025	35000306	chr5	28999998	29999577	-0.327361	2.55015	13.7264	0.000553504	0.0610586	Add1,Grk4,Htt,Mxd4,Rnf4,Sh3bp2,Mfsd10,Rgs12,4930557J02Rik,Nop14,Haus3,Zfyve28,Fam193a,Tnip2,Nat8l,Poln,Msantd1,Gm5553,NA,Cfap99	Mnx1,Dnajb6,Lmbr1,Rnf32,4632411P08Rik,A230098N10Rik,Ube3c,Gm5129,Nom1
chr11	103000034	104000440	chr11	98999901	100000009	-0.327341	2.19127	13.1813	0.000693641	0.0684516	Arf2,Nmt1,Nsf,Wnt9b,Wnt3,Map3k14,Gosr2,Fmnl1,Acbd4,Dcakd,1700023F06Rik,Lyzl6,Hexim2,Plcd3,Rprml,Hexim1,Lrrc37a,Spata32,Plekhm1,Gm884,C130046K22Rik,Arhgap27,Arhgap27os3,Gm8738,NA	Ccr7,Igfbp4,Krt10,Krt27,Krtap9-1,Top2a,Smarce1,Krtap3-3,Krtap3-2,Krt20,Krtap4-2,Krtap4-6,Krtap4-13,Krtap3-1,Krtap1-5,Krt25,Krtap31-1,Krt28,Krtap2-4,Krtap9-3,Krt24,Krtap4-7,Krtap17-1,Krt23,Tns4,Krt39,Krt222,Krt12,Krt26,Krt40,Gm11568,Krtap31-2,Krtap1-3,Krtap4-16,Krtap9-5,Gm11555,Krtap1-4,Krtap4-1,Krtap4-8,Krtap4-9,Gm11596,Gm11569,Gm11554,Gm11564,Gm11567,Gm11565,Gm11563,Gm11595,Gm11938,Gm11937,Gm115…
chr8	119998794	121000311	chr8	116999977	118000537	-0.326555	2.98571	16.4853	0.000183187	0.0342351	Cox4i1,Irf8,Emc8,1190005I06Rik,Crispld2,Zdhhc7,6430548M08Rik,Gins2,Gse1,Fam92b,Gm10614,NA	Hsd17b2,Bco1,Mphosph6,Sdr42e1,Cmip,Pkd1l2,Gan,Plcg2,Gm20204,Gm10617
chr4	153999623	154999991	chr4	151999621	153000067	-0.326303	4.57544	20.5604	4.48116e-05	0.014925	Hes5,Trp73,Mmel1,Wrap73,Fam213b,Tprgl,Smim1,Prdm16,Lrrc47,Actrt2,Cep104,Megf6,Arhgef16,Tnfrsf14,Ttc34,Pank4,Plch2,5930403L14Rik,Ccdc27,B230104I21Rik,Gm13111	Hes2,Hes3,Kcnab2,Rpl22,Espn,Icmt,Acot7,Nol9,Tnfrsf25,Zbtb48,Gpr153,Tas1r1,Klhl21,Nphp4,Plekhg5,Chd5,Gm833,Rnf207
chr4	150999964	151999624	chr4	148000811	148999370	-0.32519	3.05267	13.2716	0.000705629	0.0688876	Per3,Vamp3,Uts2,4930589P08Rik,Thap3,Camta1,Dnajc11,Phf13,NA	Agtrap,Masp2,Mthfr,Srm,Clcn6,Fbxo6,Exosc10,Pex14,Mtor,Casz1,Draxin,Ubiad1,Mad2l2,Nppa,Fbxo44,Fbxo2,Tardbp,Gm572,Ptchd2,Gm13202,Angptl7
chr8	121000308	121999915	chr8	116999977	118000537	-0.324025	2.48202	11.9252	0.00117849	0.0895191	Car5a,Foxc2,Foxl1,Foxf1,Slc7a5,Banp,Jph3,Map1lc3b,Fendrr,1700030M09Rik,1700018B08Rik,Fbxo31,Zcchc14,Mthfsd,Klhdc4,BC048644,NA	Hsd17b2,Bco1,Mphosph6,Sdr42e1,Cmip,Pkd1l2,Gan,Plcg2,Gm20204,Gm10617
chr4	140999746	141999946	chr4	138999990	140000052	-0.323798	3.49621	15.53	0.000277672	0.0437185	Casp9,Clcnka,Cela2a,Epha2,Mfap2,Zbtb17,Efhd2,Hspb7,Clcnkb,Spen,Necap2,Ddi2,Ctrcos,Plekhm2,Rsc1a1,Fblim1,Atp13a2,Agmat,Rsg1,Ctrc,AI507597,Szrd1,Fbxo42,Arhgef19,Tmem82,Dnajc16,Crocc,Fam131c,Gm694,B330016D10Rik,Spata21,C630004L07Rik,Fhad1,Slc25a34,Fhad1os1,Gm13056,Gm13075,NA	Capzb,Htr6,Nbl1,Pax7,Ubr4,Mrto4,4933427I22Rik,Tmco4,Tas1r2,Akr7a5,Pqlc2,Iffo2,Aldh4a1,Emc1,Klhdc7a,Minos1,Gm16287
chr4	154999988	156000115	chr4	138999990	140000052	-0.323537	2.23049	11.7102	0.00129228	0.0941373	Cdk11b,Dvl1,Gabrd,Gnb1,Prkcz,Sdf4,Ski,Mmp23,Ccnl2,Aurkaip1,Mrpl20,Fam132a,Faap20,Rer1,Ssu72,Tmem52,Atad3aos,Cpsf3l,Mxra8,Mib2,Morn1,Cptp,Tas1r3,Atad3a,B3galt6,Ube2j2,Acap3,Nadk,Fndc10,Ankrd65,Vwa1,Plch2,Slc35e2,Tmem88b,Tmem240,Pusl1,Cfap74,5830444B04Rik,Pex10,Gm19313,Gm16023,NA	Capzb,Htr6,Nbl1,Pax7,Ubr4,Mrto4,4933427I22Rik,Tmco4,Tas1r2,Akr7a5,Pqlc2,Iffo2,Aldh4a1,Emc1,Klhdc7a,Minos1,Gm16287
chr18	40000147	41000064	chr18	35999098	36999946	-0.322529	1.9871	12.0187	0.00113234	0.0874774	Yipf5,2900055J20Rik,Kctd16	Cd14,Pcdha4,Pcdha6,Pcdha7,Pcdha5,Hars,Hbegf,Ndufa2,Pura,Ik,Sra1,Cystm1,Zmat2,Pfdn1,Slc35a4,Wdr55,Hars2,Tmco6,Psd2,4930471G03Rik,Eif4ebp3,Ankhd1,Igip,Pcdha1,Pcdha9,Pcdha3,Dnd1,Apbb3,Slc4a9,E230025N22Rik,Pcdha2,Pcdha8,Vaultrc5,Nrg2,Gm37013
chr14	30999978	31999816	chr14	29000137	30000003	-0.321868	2.77652	14.7565	0.000363742	0.0494579	Capn7,Tnnc1,Sh3bp5,Btd,Gnl3,Hacl1,Nisch,Smim4,Pbrm1,Mettl6,Spcs1,Nt5dc2,Phf7,Eaf1,Glt8d1,Bap1,Ankrd28,Dnah1,Stab1,Sema3g,D830044D21Rik,Colq,Snord19,Snord69,NA	Cacna2d3,Il17rb,Actr8,Selk,Lrtm1
chr5	130000001	130999926	chr5	124999979	126000008	-0.321569	2.89632	14.867	0.000347908	0.0486414	Crcp,Tpst1,Rabgef1,Sbds,Tmem248,Tyw1,Asl,Gusb,Caln1,Kctd7,Wbscr17,A330070K13Rik	Ncor2,Scarb1,Ubc,Rflna,Bri3bp,Aacs,Dhx37,Tmem132b,Gm4868,NA
chr10	79999760	80999826	chr10	79000087	79999763	-0.320899	4.9564	24.9579	8.47681e-06	0.00519685	Amh,Ap3d1,Cirbp,Efna2,Gamt,Gng7,Lmnb2,Mbd3,Mknk2,Gadd45b,Oaz1,Pcsk4,Rps15,Sf3a2,Stk11,Tcf3,Apc2,Abca7,Timm13,Scamp4,Midn,Atp5d,Lsm7,2310011J03Rik,Polr2e,Adamtsl5,Uqcr11,Rexo1,Atp8b3,Mum1,1600002K03Rik,Dazap1,Reep6,Hmha1,Izumo4,Jsrp1,Sppl2b,Ndufs7,Plekhj1,Gm15122,Csnk1g2,Klf16,Btbd2,Mob3a,Dot1l,Sbno2,Plk5,Abhd17a,Mex3d,Lingo3,Onecut3,Tmprss9,Gpx4,Adat3,Mir1982,Cbarp,Gm19876,NA	Cfd,Bsg,Cnn2,Arid3a,Hcn2,Gzmm,Madcam1,Olfr57,Palm,Prtn3,Ptbp1,Theg,Abca7,Elane,Plpp2,Fgf22,Rnf126,Mier2,2610008E11Rik,Prss57,Misp,Fstl3,R3hdm4,Tpgs1,Kiss1r,Grin3b,Vmn2r81,Shc2,Cdc34,Polrmt,Plppr3,Med16,Wdr18,Tmem259,C2cd4c,Olfr1351,Odf3l2,E130317F20Rik,Vmn2r80,Vmn2r82,Vmn2r83,BB319198,NA,Gm19810
chr11	93999959	95000210	chr11	88999909	90000169	-0.320819	2.73314	12.6259	0.00087531	0.0775427	Cacna1g,Chad,Col1a1,Sgca,Tob1,Hils1,Luc7l3,Spag9,Ankrd40,Epn3,Abcc3,Mrpl27,Lrrc59,Mycbpap,Spata20,Xylt2,Gm11545,Ppp1r9b,Rsad1,Acsf2,Eme1,Wfikkn2,Gm11541,Gm11544,Tmem92,Gm11546,AA623943,Gm11543,A430060F13Rik	Nog,Pctp,Dgke,NA,Trim25,Gm525,Ankfn1,Dgkeos
chr12	111999997	112999971	chr12	108999946	110000039	-0.32072	2.29337	12.3114	0.00099973	0.0830429	Adssl1,Akt1,Jag2,Siva1,Gpr132,Nudt14,Inf2,Cdca4,Brf1,Tdrd9,Pld4,Aspg,Tmem179,Cep170b,BC022687,A530016L24Rik,Zbtb42,Mir203,Btbd6,Kif26a,Ahnak2,NA,B020018J22Rik,A730018C14Rik,Mir3073a	Dlk1,Meg3,Rian,6430411K18Rik,Wdr25,Rtl1,Begain,Mir127,Mir134,Mir136,Mir154,AF357426,AF357425,Mir300,Mir323,Mir329,Mir337,Mir370,Mir376a,Mir376c,Mir377,Mir379,Mir380,Mir409,Mir410,Mir431,Mir434,Mir485,Mir494,Mir540,Mir543,Mir382,Mir412,Mir539,Mir299a,Mir369,Mir376b,Mir381,Mir411,Mir433,Mir487b,Mir541,Mir666,Mir495,Mir668,Mir496a,Mir679,Mir673,Mir667,Mir665,Mir758,Mir770,Mirg,Mir544,Mir654,Mir882,M…
chr11	56999776	57999955	chr11	49999873	51000366	-0.320504	2.4479	15.0378	0.000324827	0.0473246	Gria1,Hand1,Sap30l,Fam114a2,4933426K07Rik,Galnt10,Mfap3	Canx,Ltc4s,Sqstm1,Prop1,Zfp2,Zfp354b,Zfp354c,Hnrnph1,Rnf130,3010026O09Rik,4933414I15Rik,Tbc1d9b,Mgat4b,Maml1,Grm6,Zfp879,Rufy1,Adamts2,Zfp454,Olfr1378,Olfr1377,Mir340,Mir804
chr12	108999946	110000039	chr12	102999987	104000189	-0.320382	2.83078	16.4417	0.000186332	0.0346328	Dlk1,Meg3,Rian,6430411K18Rik,Wdr25,Rtl1,Begain,Mir127,Mir134,Mir136,Mir154,AF357426,AF357425,Mir300,Mir323,Mir329,Mir337,Mir370,Mir376a,Mir376c,Mir377,Mir379,Mir380,Mir409,Mir410,Mir431,Mir434,Mir485,Mir494,Mir540,Mir543,Mir382,Mir412,Mir539,Mir299a,Mir369,Mir376b,Mir381,Mir411,Mir433,Mir487b,Mir541,Mir666,Mir495,Mir668,Mir496a,Mir679,Mir673,Mir667,Mir665,Mir758,Mir770,Mirg,Mir544,Mir654,Mir882,M…	Serpina6,Serpina1a,Serpina1b,Serpina1c,Serpina1d,Serpina1e,Ddx24,Ifi27,Asb2,Otub2,Serpina1f,Serpina9,Ppp4r4,Ifi27l2a,Prima1,Serpina16,Unc79,Ifi27l2b,Serpina10,Serpina11,Fam181a
chr4	140000049	140999749	chr4	136999953	137999873	-0.3198	2.46168	11.8833	0.00119982	0.0903472	Padi1,Padi2,Padi3,Padi4,Sdhb,Arhgef10l,Atp13a2,4930515B02Rik,Rcc2,Igsf21,Padi6,Gm9867,Gm13032,Gm13031,NA	Alpl,Cdc42,Hspg2,Wnt4,Cela3b,1700013G24Rik,Rap1gap,Usp48,Zbtb40,Ece1,Eif4g3,Cela3a,Ldlrad2,Gm13003,Gm13012,NA
chr13	55999820	56999797	chr13	54000141	54999914	-0.319154	3.48122	16.8579	0.000158469	0.0312001	Il9,Lect2,Smad5,Neurog1,Tgfbi,H2afy,Trpc7,Cxcl14,Tifab,Fbxl21,Slc25a48,Gm10782,Gm3045	Cplx2,Drd1,Sfxn1,Hrh2,Gprin1,Nop16,Arl10,Higd2a,Thoc3,Tspan17,Cltb,Faf2,4833439L19Rik,Sncb,Rnf44,Unc5a,Eif4e1b,Cdhr2,Simc1,Gm2830,Gm19905
chr2	180000160	181000139	chr2	177999570	178999964	-0.318856	3.2243	14.2506	0.000449059	0.0550606	Col9a3,Gata5,Lama5,Ntsr1,Dido1,Psma7,Mtg2,Adrm1,Nkain4,Rps21,Ogfr,Mrgbp,Col20a1,Gid8,Hrh3,Slco4a1,Bhlhe23,Osbpl2,Slc17a9,Ythdf1,Arfgap1,Lsm14b,Cables2,Ss18l1,Rbbp8nl,Tcfl5,B230312C02Rik,Birc7,Mir1a-1,Mir1a-1hg,Gm14340,Mir124a-3,Mir133a-2,Gata5os,Mir3091,NA	Fam217b,Phactr3,Ppp1r3d,Sycp2,Zfp931,Cdh26,Zfp971
chr17	35000007	36000080	chr17	32999905	34000351	-0.318414	3.28509	15.9409	0.000226804	0.0388624	Aif1,Ddr1,Csnk2b,Flot1,Gnl1,Gtf2h4,H2-D1,H2-Q1,H2-Q10,H2-Q2,H2-Q4,H2-Q7,Ier3,Lst1,Lta,Ltb,Msh5,Nfkbil1,Pou5f1,Tnf,Tubb5,Vars,Vwa7,Ddah2,Ppp1r10,Prrc2a,Ddx39b,Apom,Psors1c2,Atp6v1g2,Mrps18b,LOC68395,Ly6g6c,Vars2,Dhx16,2300002M23Rik,2310061I04Rik,Ly6g6e,Atat1,4833427F10Rik,Prr3,Ppp1r18,A930015D03Rik,Sapcd1,Gpank1,Nrm,G6b,Tcf19,H2-Q6,Clic1,D17H6S53E,Ly6g5c,Ly6g6d,G6bos,Abhd16a,Bag6,Abcf1,Cchcr1,Mdc1…	Daxx,H2-K1,Pfdn6,Myo1f,Rab11b,Rgl2,Rps18,Tapbp,Zfp101,Rps28,B3galt4,Cd320,Wdr46,Angptl4,Ndufa7,Actl9,Zfp763,4921501E09Rik,Hnrnpm,Zfp955a,Kank3,Zbtb22,Zfp81,Adamts10,March2,Vps52,Zfp952,Zfp563,Morc2b,Olfr63,Zfp414,Pram1,BC051226,AA388235,Platr17,H2-K2,Olfr55,Olfr239,Zfp955b,Gm4461,Gm17251,Kifc1,Gm19412,Gm21062,NA
chr2	177999570	178999964	chr2	160000223	161000654	-0.317737	2.00444	12.0548	0.00111501	0.0872237	Fam217b,Phactr3,Ppp1r3d,Sycp2,Zfp931,Cdh26,Zfp971	Mafb,Plcg1,Top1,Lpin3,Chd6,9130015L21Rik,Emilin3,Zhx3,Gm826,NA
chr5	34000025	35000306	chr5	29999574	31000021	-0.316832	3.21419	15.5036	0.000269684	0.0429984	Add1,Grk4,Htt,Mxd4,Rnf4,Sh3bp2,Mfsd10,Rgs12,4930557J02Rik,Nop14,Haus3,Zfyve28,Fam193a,Tnip2,Nat8l,Poln,Msantd1,Gm5553,NA,Cfap99	Cenpa,Il6,Kcnk3,Khk,Tyms,Ept1,Preb,Abhd1,Dpysl5,Ost4,Cgref1,Tmem214,Tcf23,Cib4,Slc35f6,1700001C02Rik,Otof,A230098N10Rik,Hadha,Mapre3,Emilin1,Hadhb,Agbl5,Gm4961,Garem2,Adgrf3,Drc1,3110082J24Rik,Mir1960,Gm9899,Gm19409,NA
chr2	31000287	32000155	chr2	28000923	28999935	-0.316711	3.14193	16.1706	0.000207209	0.0370451	Abl1,Ass1,Fnbp1,Ncs1,Lamc3,Usp20,Fibcd1,Aif1l,Exosc2,Qrfp,Nup214,Gpr107,Fubp3,D330023K18Rik,Prdm12,Hmcn2,Gm13425,NA	Cel,Col5a1,Fcnb,Gfi1b,Ralgds,Barhl1,Olfm1,Tsc1,Ak8,1700007K13Rik,Spaca9,Gtf3c5,Mrps2,Gbgt1,Ddx31,Ppp1r26,Gtf3c4,Cfap77,Gm13372,F730016J06Rik,Mir3088,NA
chr16	94999904	95999706	chr16	91999754	92999929	-0.316618	2.86614	15.0013	0.000329615	0.0475225	Erg,Kcnj15,Ets2,Psmg1,1600002D24Rik,Brwd1,Gm15340	Runx1,Kcne1,Slc5a3,Rcan1,Smim11,4930563D23Rik,2410124H12Rik,Mrps6,Clic6,Kcne2,1700048M11Rik
chr2	26999939	28000926	chr2	24999736	25999886	-0.316197	3.69324	20.4908	4.05092e-05	0.0139619	Col5a1,Dbh,Rxra,Vav2,Tmem8c,Brd3,Adamtsl2,Fam163b,Wdr5,Sardh,Slc2a6,Adamts13,Dbhos,Cacfd1,Gm20071	Abca2,Entpd2,Lcn5,Fcna,Fut7,Grin1,Lcn3,Npdc1,Ptgds,Traf2,Fbxw5,Tmem141,Nsmf,Nelfb,Edf1,Nrarp,Cysrt1,Fam166a,Ssna1,Rnf208,C8g,Clic3,Glt6d1,Sapcd2,Entpd8,Stpg3,Phpt1,Ccdc183,Lcn12,Lcn9,Lcn8,Tmem210,Ndor1,Dpp7,Tprn,Ubac1,Anapc2,Bmyc,Slc34a3,Tor4a,Tubb4b,Tmem203,Lrrc26,Man1b1,Uap1l1,BC029214,Rabl6,Obp2a,Lcn11,Sohlh1,Kcnt1,Camsap1,Pnpla7,Noxa1,Grin1os,Rnf224,Lcn10,Mamdc4,Gm996,Obp2b,Lcn6,Gm13539,AA543…
chr5	134000193	134999993	chr5	114999896	116000079	-0.31562	2.29467	12.3555	0.000981249	0.082053	Cldn3,Cldn4,Eln,Gtf2i,Limk1,Ncf1,Rfc2,Eif4h,Lat2,Gtf2ird1,Cldn13,Wbscr25,Wbscr28,Wbscr27,Gatsl2,Wbscr16,Gtf2ird2,Syna,Clip2,Gm10369,Mir3965	Acads,Rplp0,Cit,Cox6a1,Msi1,Pla2g1b,Pxn,Cabp1,Rnf10,Coq5,Dynll1,1110006O24Rik,Triap1,Sppl3,Sirt4,Ccdc64,Rab35,Unc119b,Srsf9,Mlec,Pop5,Gcn1l1,Gatc,Rpl37rt
chrX	11999940	13000108	chrX	6999961	7999765	-0.314567	2.65207	11.9494	0.00116637	0.0891856	Med14,1810030O07Rik,Atp6ap2,Bcor,NA,Gm4984,Gm14634,Gm14635	Akap4,Clcn5,Gata1,Hdac6,Kcnd1,Pim2,Plp2,Foxp3,Syp,Timm17b,Slc35a2,Pcsk1n,Prickle3,Pqbp1,Magix,Wdr45,Praf2,Ccdc22,Otud5,Gripap1,Ppp1r3f,Ccdc120,Usp27x,Cacna1f,2010204K13Rik,Ppp1r3fos,Ccnb3,Gpkow,Tfe3,Eras,Mir188,Mir362,Mir500,Mir532,Mir501,Gm14379,Mir1198
chr4	136999953	137999873	chr4	134000060	134999868	-0.314558	3.11011	15.9166	0.000228992	0.0389773	Alpl,Cdc42,Hspg2,Wnt4,Cela3b,1700013G24Rik,Rap1gap,Usp48,Zbtb40,Ece1,Eif4g3,Cela3a,Ldlrad2,Gm13003,Gm13012,NA	Stmn1,Rhd,Cd52,Rsrp1,Extl1,Tmem57,Dhdds,Ubxn11,Zfp593,Syf2,1700021N21Rik,Aunip,Cep85,Tmem50a,Paqr7,Grrp1,Sh3bgrl3,Sepn1,Mtfr1l,E130218I03Rik,Lin28a,Ldlrap1,Pafah2,Cnksr1,Aim1l,Pdik1l,Slc30a2,Man1c1,Catsper4,Trim63,Gm7534,NA
chr4	126000185	126999734	chr4	117999749	118999939	-0.314435	2.13972	11.6545	0.00132361	0.0952714	Csf3r,Tekt2,Psmb2,Ncdn,Trappc3,Mrps15,Sh3d21,Zmym4,Stk40,Ago4,Adprhl2,AU040320,Lsm10,Ago3,Oscp1,Eva1b,Thrap3,5730409E04Rik,Ago1,Map7d1,Clspn,Col8a2,Tfap2e,Gm12945	Mpl,Olfr62,Ptprf,St3gal3,Tie1,Elovl1,2610528J11Rik,Hyi,Cfap57,Ebna1bp2,Med8,Lao1,Cdc20,Kdm4a,Szt2,Tmem125,Olfr1331,Olfr1329,Olfr1338,Olfr1333,Olfr1340,Olfr1337,Olfr1330,Olfr1328,Olfr1342,Olfr1339,Olfr1341,Olfr1335,Gm12863,D4Ertd617e
chr2	32000152	32999946	chr2	25999883	26999942	-0.313856	2.71773	12.8684	0.000790516	0.0736077	Ak1,Dnm1,Dpm2,Eng,Fpgs,Lcn2,St6galnac4,Stxbp1,Uck1,Sh2d3c,Tor2a,St6galnac6,Slc2a8,Ciz1,6330409D20Rik,Naif1,Swi5,1110008P14Rik,Ptges2,Fam102a,Pomt1,Garnl3,Golga2,Snora65,Cdk9,Nup214,Plpp7,Prrc2b,Slc25a25,Pip5kl1,Cfap157,Fam129b,Lrsam1,Fam78a,Rpl12,Ptrh1,Ttc16,Mir199b,Mir1954,Mir2861,Gm16534,Mir3960	Lcn4,Lhx3,Notch1,Surf1,Surf2,Surf4,Med22,Surf6,Rpl7a,Dnlz,Fam69b,Inpp5e,Pmpca,Agpat2,Gpsm1,Nacc2,Sdccag3,Snhg7,C030048H21Rik,Abo,Ubac1,C330006A16Rik,Qsox2,Snapc4,Sec16a,Rexo4,Adamts13,Stkld1,Ccdc187,Snhg7os,Card9,Egfl7,Mir126a,Gm2240,0610009E02Rik,Snora17,Snora43,Gm13553
chr11	57999952	58999673	chr11	51000363	51999883	-0.313812	2.88965	15.7575	0.000243851	0.0407063	Igtp,Olfr30,Zfp39,Irgm2,Trim17,Cnot8,1810065E05Rik,2810021J22Rik,Lypd8,Larp1,4930438A08Rik,Fam183b,2310058D17Rik,Hist3h2ba,2210407C18Rik,Sh3bp5l,Trim11,Zfp692,Rnf187,Btnl10,Gemin5,Mrpl22,Trim58,Olfr320,Gm12258,Olfr324,Olfr314,Olfr317,Olfr332,Olfr316,Olfr312,Olfr224,Olfr325,Olfr323,Olfr319,Olfr318,Olfr328,Olfr313,Olfr311,Olfr315,Olfr330,Olfr329-ps,Hist3h2a,Zfp672,Obscn,Hist3h2bb-ps,4930504O13Rik,O…	Clk4,Hnrnpab,Olfr51,Olfr54,Zfp354a,Ube2b,Nhp2,Cdkn2aipnl,0610009B22Rik,Rmnd5b,Sar1b,Phykpl,Jade2,Sec24a,D930048N14Rik,BC049762,N4bp3,Col23a1,9230009I02Rik,Gm12569,NA
chr11	118999990	120000094	chr11	115000019	115999910	-0.313721	2.66793	12.9335	0.000769253	0.0724853	Cbx2,Cbx4,Gaa,Nptx1,Sgsh,Cbx8,Rptor,Baiap2,Card14,Eif4a3,Tbc1d16,Ccdc40,Chmp6,Slc26a11,Rptoros,Endov,Rnf213,Mir1932,Gm11762,NA	Fdxr,Grb2,Grin2c,Hn1,Ush1g,Slc9a3r1,Mrps7,Nt5c,Sap30bp,Rab37,Nat9,Smim5,Slc25a19,Smim6,Mrpl58,Otop3,Mif4gd,Kctd2,Atp5h,Tmem94,Tsen54,Cd300c2,Caskin2,Recql5,Sumo2,Itgb4,Cd300e,Hid1,Slc16a5,Llgl2,Myo15b,Otop2,Cdr2l,Cd300lf,Gga3,Armc7,Tmem104,Fads6,Cd300ld3,Trim80,Nup85,Cd300ld2,B230344G16Rik,Cd300ld4,Cd300ld5,Gm11703,Gm11694,Gm11702,Sap30bpos,Mir3968,NA
chr11	45999926	46999481	chr11	41999819	42999787	-0.313428	3.01488	15.7348	0.000246052	0.0409258	Adam19,Itk,Sgcd,Med7,Cyfip2,Havcr1,Timd2,Havcr2,Gm12169,Sox30,Nipal4,Gm4926,Timd4,Fndc9,Dppa1,BC053393,Fam71b,Gm12174,Gm12171,Gm12167	Gabra1,Gabra6,Gabrb2,Gabrg2
chr16	15000029	16000094	chr16	5999856	6999611	-0.313084	2.60281	13.8	0.000536977	0.06005	Cebpd,Mcm4,Prkdc,Ube2v2,Mzt2,Spidr,F830005K03Rik,Gm7085	Rbfox1
chr4	153000064	153999626	chr4	143000684	144000067	-0.312865	2.49293	13.772	0.000543203	0.0603547	Dffb,A430005L14Rik,Ajap1,Cep104,BC039966	Pdpn,6330411D24Rik,Pramel1,Prdm2,Gm13103,Gm13023,Pramef6,Lrrc38,Pramef8,Oog4,Gm13078,Gm13089,Gm13088,Gm13083,Pramef25,BC080695,Gm13084,Gm13043,Anp32b-ps1,Pramef17,Gm13080,Gm13040,Gm13057,NA
chr7	29999707	30999978	chr7	26999987	27999795	-0.312069	4.0723	16.8891	0.000164904	0.032135	Aplp1,Atp4a,Capns1,Cd22,Cox7a1,Etv2,Gapdhs,Mag,Tyrobp,Usf2,Hcst,Zfp146,Zfp260,Lsr,Nphs1,Prodh2,Zbtb32,Krtdap,Psenen,Tbcb,Hamp2,Rbm42,Sdhaf1,2200002J24Rik,Tmem147,Polr2i,Haus5,Zfp566,Dmkn,Pmis2,Kmt2b,Lin37,Fam187b,Clip3,Hamp,Igflr1,Upk1a,Cox6b1,Zfp382,Wdr62,Alkbh6,Syne4,Lrfn3,Arhgap33,U2af1l4,Gm4883,Ffar2,Ffar3,Ffar1,Zfp568,Zfp14,Nfkbid,Kirrel2,Hspb6,Sbsn,Zfp82,Gm5113,Proser3,Ovol3,Nphs1os,Tmem147…	Akt2,Mia,Cyp2a12,Cyp2f2,Numbl,Pld3,Prx,Rab4b,Zfp59,Zfp60,Snrpa,Sertad1,2310022A10Rik,Zfp626,Ttc9b,Zfp974,Coq8b,Sptbn4,Ltbp4,Egln2,Zfp607b,Sertad3,Shkbp1,Itpkc,Blvrb,Hipk4,Map3k10,Zfp780b,Cyp2t4,BC024978,Zfp607a,Gm10046,Gm10651,Zfp850,Mir1191,Gm15567,Mir3101,NA
chr9	119999709	121000442	chr9	114000248	114999890	-0.311712	2.207	11.8335	0.00122565	0.091251	Ctnnb1,Ccr8,Cx3cr1,Rpsa,Mobp,Xirp1,Rpl14,Eif1b,1700020M21Rik,4930593C16Rik,Snora62,Slc25a38,Ulk4,Entpd3,Myrip,Gm5922,NA,Gm19385	Bcl2a1c,Glb1,Ccr4,Crtap,Cmtm6,Cmtm8,Fbxl2,4930525D18Rik,4930520O04Rik,4921528I07Rik,Cnot10,Cmtm7,Dync1li1,Gpd1l,Susd5,Trim71,Rps27rt,Tmppe
chr11	120999935	121982100	chr11	118999990	120000094	-0.311516	2.99767	14.8827	0.000345711	0.0485975	Cd7,Sectm1b,Fn3k,Ogfod3,Wdr45b,Narf,Foxk2,Tex19.2,Tex19.1,Ptchd3,Tbcd,Sectm1a,B3gntl1,Metrnl,Uts2r,BC017643,Rab40b,Hexdc,Fn3krp,Zfp750,Gm11793,Gm9631	Cbx2,Cbx4,Gaa,Nptx1,Sgsh,Cbx8,Rptor,Baiap2,Card14,Eif4a3,Tbc1d16,Ccdc40,Chmp6,Slc26a11,Rptoros,Endov,Rnf213,Mir1932,Gm11762,NA
chr11	55999713	56999779	chr11	45999926	46999481	-0.31097	2.16254	11.7583	0.00126587	0.0930367	Nmur2	Adam19,Itk,Sgcd,Med7,Cyfip2,Havcr1,Timd2,Havcr2,Gm12169,Sox30,Nipal4,Gm4926,Timd4,Fndc9,Dppa1,BC053393,Fam71b,Gm12174,Gm12171,Gm12167
chr11	103000034	104000440	chr11	98000208	98999904	-0.310496	2.12621	11.9384	0.00117183	0.0894248	Arf2,Nmt1,Nsf,Wnt9b,Wnt3,Map3k14,Gosr2,Fmnl1,Acbd4,Dcakd,1700023F06Rik,Lyzl6,Hexim2,Plcd3,Rprml,Hexim1,Lrrc37a,Spata32,Plekhm1,Gm884,C130046K22Rik,Arhgap27,Arhgap27os3,Gm8738,NA	Cacnb1,Csf3,Erbb2,Grb7,Neurod2,Pnmt,Med1,Ppp1r1b,Rara,Rpl19,Tcap,Thra,Top2a,Psmd3,Ikzf3,Cdc6,Med24,Gsdma,Stard3,Ormdl3,Wipf2,Cdk12,1700003D09Rik,Zpbp2,Fbxl20,Msl1,Gsdma2,Mien1,Casc3,Lrrc3c,Stac2,Nr1d1,Rapgefl1,Pgap3,Gjd3,Gsdma3,Gm12359,Gm12356,Mir5119,NA
chr16	94999904	95999706	chr16	92999926	94000048	-0.309811	3.62085	20.0396	4.77681e-05	0.0153323	Erg,Kcnj15,Ets2,Psmg1,1600002D24Rik,Brwd1,Gm15340	Cbr1,Cldn14,1810053B23Rik,Dopey2,1700029J03Rik,Cbr3,Chaf1b,Setd4,Morc3,Mir802
chr11	58999670	60000434	chr11	51000363	51999883	-0.309578	2.39795	12.2789	0.00101365	0.0832004	Arf1,Guk1,Pemt,Rasd1,Wnt3a,Cops3,Mprip,Mrpl55,Snap47,2310033P09Rik,1700007J10Rik,2610507I01Rik,4933439C10Rik,Nt5m,Gjc2,Med9,Pld6,Jmjd4,Iba57,Wnt9a,Prss38,Nlrp3,Flcn,Zfp867,Olfr225,Olfr222,Olfr223,Zkscan17,Obscn,Gm10435,Gm16062,Med9os,NA	Clk4,Hnrnpab,Olfr51,Olfr54,Zfp354a,Ube2b,Nhp2,Cdkn2aipnl,0610009B22Rik,Rmnd5b,Sar1b,Phykpl,Jade2,Sec24a,D930048N14Rik,BC049762,N4bp3,Col23a1,9230009I02Rik,Gm12569,NA
chr11	100000006	100999961	chr11	95000207	96000003	-0.309117	2.27707	11.7736	0.00125755	0.0925817	Cnp,Fkbp10,Gast,Kat2a,Hap1,Hcrt,Jup,Krt31,Krt13,Krt14,Krt15,Krt16,Krt17,Krt19,Krt32,Krt33b,Krt34,Krt36,Ptrf,Rab5c,Stat3,Stat5a,Stat5b,Eif1,Krt35,Dnajc7,P3h4,Klhl10,Nt5c3b,Krt42,Krt33a,Nkiras2,Ttc25,Hspb9,Ghdc,Dhx58,Acly,Krt9,Klhl11,Zfp385c,Kcnh4,NA	Dlx3,Dlx4,B4galnt2,Gngt2,Itga3,Ngfr,Pdk2,Phb,Spop,Abi3,4833417C18Rik,Tac4,Nxph3,Slc35b1,Igf2bp1,Fam117a,Ppp1r9b,Samd14,Kat7,Phospho1,Zfp652,Dlx4os,B130006D01Rik,Zfp652os,Gm9796,NA,Mir3063
chr11	101999818	103000037	chr11	98000208	98999904	-0.308549	2.80451	13.6122	0.00058018	0.062557	Adam11,Mpp3,Gfap,Gjc1,Grn,Hdac5,Itga2b,Ppy,Slc4a1,Eftud2,Ubtf,C1ql1,Mpp2,Rundc3a,Cd300lg,Ccdc43,Fzd2,Fam187a,Slc25a39,Dcakd,G6pc3,2410004I01Rik,Kif18b,Tmub2,Ccdc103,Higd1b,Tmem101,2810433D01Rik,Pyy,Nags,BC030867,Asb16,Atxn7l3,Fam171a2,Gpatch8,Lsm12,Meioc,Gm11627	Cacnb1,Csf3,Erbb2,Grb7,Neurod2,Pnmt,Med1,Ppp1r1b,Rara,Rpl19,Tcap,Thra,Top2a,Psmd3,Ikzf3,Cdc6,Med24,Gsdma,Stard3,Ormdl3,Wipf2,Cdk12,1700003D09Rik,Zpbp2,Fbxl20,Msl1,Gsdma2,Mien1,Casc3,Lrrc3c,Stac2,Nr1d1,Rapgefl1,Pgap3,Gjd3,Gsdma3,Gm12359,Gm12356,Mir5119,NA
chr9	109000054	110000049	chr9	103999355	104999869	-0.308197	2.74218	12.5437	0.000906176	0.0792135	Cdc25a,Camp,Map4,Trex1,Fbxw14,Nme6,Tma7,Ccdc51,Shisa5,Fbxw27,Spink8,Fbxw13,Atrip,Plxnb1,Fbxw19,Pfkfb4,Fbxw21,Fbxw16,3000002C10Rik,Fbxw15,Fbxw24,Fbxw26,Fbxw22,Fbxw20,Fbxw25,Fbxw18,Fbxw23,Gm7628,Fbxw28,NA	Acpp,Uba5,Cpne4,Nphp3,Acad11,Dnajc13,Ackr4,Mir2136
chr12	106000075	107000034	chr12	102999987	104000189	-0.307493	2.7131	13.353	0.000645855	0.065461	Vrk1,4933406K04Rik,1700121N20Rik	Serpina6,Serpina1a,Serpina1b,Serpina1c,Serpina1d,Serpina1e,Ddx24,Ifi27,Asb2,Otub2,Serpina1f,Serpina9,Ppp4r4,Ifi27l2a,Prima1,Serpina16,Unc79,Ifi27l2b,Serpina10,Serpina11,Fam181a
chr7	139999677	141000002	chr7	119000008	119999934	-0.307179	2.38886	11.6994	0.00129829	0.0943677	Cox8b,Cyp2e1,Msx3,Olfr45,Olfr46,Olfr60,Olfr61,Prap1,Psmd13,Bet1l,Sirt3,Caly,Ifitm1,Fuom,Odf3,Zfp511,Ifitm5,Syce1,Tubgcp2,Urah,C330022C24Rik,Ifitm2,Echs1,Ric8a,Nlrp6,Paox,Mtg1,Sprn,BC024386,Pgghg,Cd163l1,5830411N06Rik,Olfr527,Olfr524,Olfr533,Olfr538,Olfr523,Olfr530,Olfr536,Olfr522,Olfr531,Olfr535,Olfr525,Olfr53,Olfr539,Olfr541,Olfr532,Scgb1c1,Zfp941,Gm6314	Acsm3,Umod,Gp2,Eri2,Pdilt,Lyrm1,Acsm1,Gpr139,Acsm2,Acsm4,Thumpd1,Dcun1d3,Acsm5,Dnah3,Gm5601,2610020H08Rik,Gm19950,Gm19963
chr11	54999569	55999716	chr11	48999981	49999876	-0.306868	2.51021	12.9569	0.000761731	0.0719919	Anxa6,Atox1,Glra1,Gm2a,Sparc,G3bp1,Ccdc69,Slc36a1os,Slc36a3,Slc36a1,Fat2,Slc36a2,Gm12238,Gm19911,NA	Flt4,Gfpt2,Ifi47,Mgat1,Olfr10,Olfr56,Zfp62,Mapk9,Scgb3a1,Rasgef1c,Cnot6,Btnl9,9930111J21Rik2,Olfr1386,Olfr1382,Olfr1385,Olfr1394,Olfr1396,Olfr1388,Olfr1391,Olfr1381,Olfr1392,Olfr1393,Olfr1384,Olfr1387,Olfr1395,Olfr1390,Olfr1389,Olfr1380,Olfr1383,Gm12191,Tgtp2
chr2	177999570	178999964	chr2	173999934	175000274	-0.306349	3.05514	12.7696	0.000825015	0.0753019	Fam217b,Phactr3,Ppp1r3d,Sycp2,Zfp931,Cdh26,Zfp971	Edn3,Gnas,Nespas,Nelfcd,Ctsz,Slmo2,Atp5e,Stx16,Npepl1,Tubb1,Mir298,Mir296,Gm10714,Zfp831,Gm19544
chr7	54000217	54999945	chr7	49999919	51000119	-0.306311	3.05911	15.1834	0.000306423	0.0460194	Luzp2,Gm19549	Nell1os,4933405O20Rik,Nell1
chr4	153999623	154999991	chr4	141999943	143000687	-0.305292	2.37498	12.7169	0.000842403	0.075915	Hes5,Trp73,Mmel1,Wrap73,Fam213b,Tprgl,Smim1,Prdm16,Lrrc47,Actrt2,Cep104,Megf6,Arhgef16,Tnfrsf14,Ttc34,Pank4,Plch2,5930403L14Rik,Ccdc27,B230104I21Rik,Gm13111	6330411D24Rik,Kazn,4930455G09Rik,Tmem51,Fhad1,Tmem51os1
chr7	42000114	42999920	chr7	39999808	41000012	-0.304513	3.49876	14.1244	0.000475858	0.0567886	4933421I07Rik,Zfp976,Gm5593,Zfp141,Zfp975,Vmn2r63,Vmn2r62,Vmn2r59,Vmn2r-ps60,Zfp977,Vmn2r61,Vmn2r60,Gm2381,Gm17768	Vstm2b,4933402C06Rik,4930433I11Rik,A230077H06Rik,Gm6851
chr13	97999644	98999963	chr13	93999039	94999724	-0.304425	3.36172	14.4935	0.000404562	0.0520457	Foxd1,Tmem174,Ankra2,1700024P04Rik,2310005E17Rik,Utp15,Arhgef28,Btf3,Fcho2,Tnpo1,Tmem171,Gm5453,Gm9828	Ap3b1,Otp,Tbca,Scamp1,Lhfpl2,Wdr41,Gm9776
chr17	53999900	54999991	chr17	37999895	38999873	-0.304253	2.30749	12.6808	0.000855289	0.0764534	Slc5a7,1700025K24Rik	Olfr138,Olfr132,Olfr129,Olfr135,Olfr130,Olfr137,Olfr136,Olfr133,Olfr134,Olfr131,Esp36,Esp31,Esp34
chr11	54999569	55999716	chr11	49999873	51000366	-0.303898	2.73929	14.2659	0.000443778	0.0547523	Anxa6,Atox1,Glra1,Gm2a,Sparc,G3bp1,Ccdc69,Slc36a1os,Slc36a3,Slc36a1,Fat2,Slc36a2,Gm12238,Gm19911,NA	Canx,Ltc4s,Sqstm1,Prop1,Zfp2,Zfp354b,Zfp354c,Hnrnph1,Rnf130,3010026O09Rik,4933414I15Rik,Tbc1d9b,Mgat4b,Maml1,Grm6,Zfp879,Rufy1,Adamts2,Zfp454,Olfr1378,Olfr1377,Mir340,Mir804
chr15	101000359	101999953	chr15	97000299	98000062	-0.303673	2.76318	12.1999	0.00104824	0.084934	Acvr1b,Acvrl1,Nr4a1,Krt1,Krt86,Krt84,Krt2,Krt4,Krt6a,Krt6b,Krt8,Scn8a,Grasp,Krt71,Krt81,Krt88,Atg101,Krt80,Krt76,6030408B16Rik,Krt72,AU021063,Krt75,Krt5,Krt7,Krt82,Ankrd33,Krt73,Krt79,Krt90,Krt78,A330009N23Rik,Krt87,Krt77,Krt74,Gm5414,Gm5476,Gm5477,Gm5478,Gm6042,Fignl2,Krt83,Mir1941	Col2a1,Endou,Vdr,Hdac7,Slc48a1,Slc38a4,Rpap3,Amigo2,Rapgef3,Pced1b,Tmem106c,Rapgef3os2
chr16	31000007	31999951	chr16	23000156	24000034	-0.302517	2.46072	12.089	0.00109889	0.086705	Apod,Dlg1,Mfi2,Ppp1r2,Ncbp2,Bdh1,Acap2,0610012G03Rik,1700007E05Rik,Gm536,Pigz,Xxylt1,Senp5,NA	Adipoq,Bcl6,Eif4a2,Kng1,Masp1,St6gal1,Sst,Rtp4,Rfc4,Rtp2,Rtp1,BC106179,Kng2,B630019A10Rik,Snord2,Snora81,4833423F13Rik,NA
chr17	29000123	30000128	chr17	26999993	28000114	-0.302209	3.26762	12.8874	0.000797387	0.0738999	Cdkn1a,Pim1,Srsf3,Fgd2,Mtch1,Rnf8,Ccdc167,Ppil1,Tmem217,Tbc1d22bos,Pi16,Cmtr1,Mdga1,BC004004,Stk38,Cpne5,Tbc1d22b,Rab44,Gm10045,Trp53cor1,Gm20161	Bak1,Hmga1,Itpr3,Snrpc,Pacsin1,Spdef,Nudt3,Rps10,Uqcc2,Taf11,Ggnbp1,AI413582,Lemd2,D17Wsu92e,Uhrf1bp1,Anks1,Grm4,Ip6k3,Gm9703,Gm10505
chr9	119999709	121000442	chr9	118000182	119000340	-0.302057	3.4079	16.6179	0.000173956	0.0331985	Ctnnb1,Ccr8,Cx3cr1,Rpsa,Mobp,Xirp1,Rpl14,Eif1b,1700020M21Rik,4930593C16Rik,Snora62,Slc25a38,Ulk4,Entpd3,Myrip,Gm5922,NA,Gm19385	Eomes,Azi2,Golga4,Cmc1,Ctdspl,4933432G23Rik,Itga9,Zcwpw2,1700024F20Rik,Gm17399
chrX	8999952	9999815	chrX	6999961	7999765	-0.301563	3.08348	11.8899	0.00122513	0.091251	Cybb,Xk,Dynlt3,Hypm,4930402K13Rik,H2al1m,Fthl17e,Lancl3,Sytl5,H2al1o,H2al3,Fthl17-ps1,Fthl17f,H2al1k,NA	Akap4,Clcn5,Gata1,Hdac6,Kcnd1,Pim2,Plp2,Foxp3,Syp,Timm17b,Slc35a2,Pcsk1n,Prickle3,Pqbp1,Magix,Wdr45,Praf2,Ccdc22,Otud5,Gripap1,Ppp1r3f,Ccdc120,Usp27x,Cacna1f,2010204K13Rik,Ppp1r3fos,Ccnb3,Gpkow,Tfe3,Eras,Mir188,Mir362,Mir500,Mir532,Mir501,Gm14379,Mir1198
chr14	53999254	55000047	chr14	19999197	20999840	-0.300746	2.26834	11.5726	0.0013711	0.096677	Bcl2l2,Dad1,Efs,Ajuba,Mmp14,Myh6,Olfr49,Psmb5,Slc7a7,Prmt5,Slc7a8,Pabpn1,Acin1,1700123O20Rik,Slc22a17,Lrp10,Cmtm5,Mrpl52,Oxa1l,Psmb11,4931414P19Rik,4930579G18Rik,Abhd4,Ppp1r3e,Cebpe,Rem2,Myh7,Il25,Haus4,Cdh24,Homez,Mir208a,Trdv5,Traj2,Traj5,Mir686,Mhrt,Trac,Trdv4,Trdd1,Trdd2,Trdj1,Trdj2,Trdc,Traj59,Traj58,Traj57,Traj56,Traj53,Traj52,Traj50,Traj49,Traj48,Traj47,Traj46,Traj45,Traj44,Traj43,Traj42,T…	Anxa7,Camk2g,Kcnk5,Ndst2,Plau,Ppp3cb,Vcl,Myoz1,Chchd1,Mrps16,Saysd1,Nudt13,Synpo2l,Ecd,Fut11,Kcnk16,Mss51,1810062O18Rik,6230400D17Rik,Cfap70,Usp54,Fam149b,Dnajc9,Sec24c,Zswim8,Gm20140,2810402E24Rik
chr12	110000036	110999533	chr12	105000128	106000078	-0.30023	3.42902	17.4349	0.000126858	0.0276158	Dync1h1,Hsp90aa1,Mok,Ppp2r5c,1700001K19Rik,4921507G05Rik,Cinp,3110009F21Rik,Wdr20,Zfp839,Ankrd9,6030440G07Rik,Tecpr2,Dio3,B930059L03Rik,Dio3os,Gm6988,Mpc1-ps,Gm19605,Mir1247,NA	Bdkrb1,Bdkrb2,Papola,Tcl1,Tcl1b3,Tcl1b1,Tcl1b4,Tcl1b2,Tcl1b5,Gskip,Snhg10,Tunar,Glrx5,Atg2b,Ak7,Syne3,D430019H16Rik,Gm2721,Scarna13,Gm19554,NA,Mir3069
chr9	121000439	122000148	chr9	118000182	119000340	-0.299026	2.71234	14.4147	0.00041772	0.0526903	Cck,Cyp8b1,Nktr,Vipr1,Deb1,Higd1a,Ackr2,Trak1,Lyzl4,1700048O20Rik,Klhl40,Hhatl,Lyzl4os,Ulk4,Sec22c,Pomgnt2,Fam198a,Zfp651,E530011L22Rik,Ccdc13,9430032J07Rik	Eomes,Azi2,Golga4,Cmc1,Ctdspl,4933432G23Rik,Itga9,Zcwpw2,1700024F20Rik,Gm17399
chr10	80999823	81999937	chr10	79000087	79999763	-0.298286	2.92743	11.4523	0.00145629	0.0999247	Dapk3,S1pr4,Eef2,Gna11,Gna15,Gng7,Aes,Hmg20b,Atcay,Zbtb7a,Matk,Nfic,Pip5k1c,Tbxa2r,Tle2,Map2k2,Tjp3,Thop1,Sirt6,Sgta,Fzr1,Apba3,Pias4,Mrpl54,Nmrk2,Atcayos,Cactin,Ankrd24,Smim24,Zfp433,Mfsd12,Dohh,Zfr2,Ncln,Slc39a3,Tle6,Diras1,Creb3l3,Gipc3,BC025920,Celf5,Zfp781,4930404N11Rik,Gm8112,Gm8137,Gm8158,Gm8264,Gm10777,Gm3055,Snord37,Gm10778,NA,LOC100503793,Mir3057	Cfd,Bsg,Cnn2,Arid3a,Hcn2,Gzmm,Madcam1,Olfr57,Palm,Prtn3,Ptbp1,Theg,Abca7,Elane,Plpp2,Fgf22,Rnf126,Mier2,2610008E11Rik,Prss57,Misp,Fstl3,R3hdm4,Tpgs1,Kiss1r,Grin3b,Vmn2r81,Shc2,Cdc34,Polrmt,Plppr3,Med16,Wdr18,Tmem259,C2cd4c,Olfr1351,Odf3l2,E130317F20Rik,Vmn2r80,Vmn2r82,Vmn2r83,BB319198,NA,Gm19810
chr2	180000160	181000139	chr2	163999987	164999576	-0.297809	2.80051	14.4866	0.000405693	0.0521428	Col9a3,Gata5,Lama5,Ntsr1,Dido1,Psma7,Mtg2,Adrm1,Nkain4,Rps21,Ogfr,Mrgbp,Col20a1,Gid8,Hrh3,Slco4a1,Bhlhe23,Osbpl2,Slc17a9,Ythdf1,Arfgap1,Lsm14b,Cables2,Ss18l1,Rbbp8nl,Tcfl5,B230312C02Rik,Birc7,Mir1a-1,Mir1a-1hg,Gm14340,Mir124a-3,Mir133a-2,Gata5os,Mir3091,NA	Kcns1,Matn4,Mmp9,Pltp,Ctsa,Rbpjl,Slpi,Svs4,Svs5,Svs6,Sdc4,Tnnc2,Dbndd2,Svs2,Ywhab,Slc12a5,Stk4,Svs3a,Sys1,Tomm34,Zswim3,Wfdc2,Wfdc15a,Ube2c,Wfdc3,Zswim1,Trp53tg5,Eppin,Spata25,Dnttip1,Spint4,Pigt,Snx21,Acot8,Wfdc12,Wfdc15b,Wfdc5,Wfdc6a,Pcif1,Wfdc8,Wfdc16,Svs3b,Zfp335,Pabpc1l,Wfdc13,Neurl2,Wfdc6b,Spint3,Wfdc9,Wfdc10,Wfdc11,Zfp335os,Spint5
chr2	28000923	28999935	chr2	25999883	26999942	-0.297792	3.99091	16.0328	0.000218739	0.038074	Cel,Col5a1,Fcnb,Gfi1b,Ralgds,Barhl1,Olfm1,Tsc1,Ak8,1700007K13Rik,Spaca9,Gtf3c5,Mrps2,Gbgt1,Ddx31,Ppp1r26,Gtf3c4,Cfap77,Gm13372,F730016J06Rik,Mir3088,NA	Lcn4,Lhx3,Notch1,Surf1,Surf2,Surf4,Med22,Surf6,Rpl7a,Dnlz,Fam69b,Inpp5e,Pmpca,Agpat2,Gpsm1,Nacc2,Sdccag3,Snhg7,C030048H21Rik,Abo,Ubac1,C330006A16Rik,Qsox2,Snapc4,Sec16a,Rexo4,Adamts13,Stkld1,Ccdc187,Snhg7os,Card9,Egfl7,Mir126a,Gm2240,0610009E02Rik,Snora17,Snora43,Gm13553
chr11	105999972	107000053	chr11	101999818	103000037	-0.297754	3.1919	13.9794	0.000498872	0.0583572	Ddx5,Gh,Icam2,Cd79b,Kpna2,Pecam1,Psmc5,Tex2,Map3k3,Polg2,Ftsj3,Smurf2,Ccdc47,Limd2,Taco1,Dcaf7,Ddx42,Strada,Prr29,Tcam1,Ern1,Smarcd2,Scn4a,Kcnh6,Cep95,Milr1,Snord104,Mir3064,NA	Adam11,Mpp3,Gfap,Gjc1,Grn,Hdac5,Itga2b,Ppy,Slc4a1,Eftud2,Ubtf,C1ql1,Mpp2,Rundc3a,Cd300lg,Ccdc43,Fzd2,Fam187a,Slc25a39,Dcakd,G6pc3,2410004I01Rik,Kif18b,Tmub2,Ccdc103,Higd1b,Tmem101,2810433D01Rik,Pyy,Nags,BC030867,Asb16,Atxn7l3,Fam171a2,Gpatch8,Lsm12,Meioc,Gm11627
chr7	29999707	30999978	chr7	18999846	20000001	-0.296653	3.31404	13.4379	0.000623521	0.0643136	Aplp1,Atp4a,Capns1,Cd22,Cox7a1,Etv2,Gapdhs,Mag,Tyrobp,Usf2,Hcst,Zfp146,Zfp260,Lsr,Nphs1,Prodh2,Zbtb32,Krtdap,Psenen,Tbcb,Hamp2,Rbm42,Sdhaf1,2200002J24Rik,Tmem147,Polr2i,Haus5,Zfp566,Dmkn,Pmis2,Kmt2b,Lin37,Fam187b,Clip3,Hamp,Igflr1,Upk1a,Cox6b1,Zfp382,Wdr62,Alkbh6,Syne4,Lrfn3,Arhgap33,U2af1l4,Gm4883,Ffar2,Ffar3,Ffar1,Zfp568,Zfp14,Nfkbid,Kirrel2,Hspb6,Sbsn,Zfp82,Gm5113,Proser3,Ovol3,Nphs1os,Tmem147…	Apoc4,Apoc1,Apoc2,Apoe,Bcl3,Ckm,Dmpk,Dmwd,Ercc1,Ercc2,Fosb,Foxa3,Nectin2,Relb,Rtn2,Six5,Vasp,Pvr,Tomm40,Clasrp,Clptm1,Bcam,Zfp296,Trappc6a,Qpctl,Sympk,Nkpd1,Gemin7,Igsf23,Cd3eap,Ceacam20,Eml2,Exoc3l2,Cblc,Rsph6a,Snrpd2,Mypop,Ppm1n,Klc3,Mark4,Bloc1s3,Ppp1r37,Fbxo46,Irf2bp1,Gpr4,Ceacam19,Ceacam16,Ppp1r13l,Gipr,Opa3,Mir330,Mir343,Gm19345,A930016O22Rik,Mir3100
chr11	115999907	116999780	chr11	115000019	115999910	-0.295857	5.34185	13.6151	0.00128379	0.0936175	Aanat,Acox1,Evpl,Galr2,Galk1,H3f3b,Foxj1,Srsf2,St6galnac1,St6galnac2,Sphk1,Wbp2,Exoc7,Mrpl38,1810032O08Rik,Mxra7,Prpsap1,Ten1,Cdk3-ps,Mfsd11,Unc13d,Mettl23,Jmjd6,Cygb,Itgb4,BC018473,Unk,Trim47,Fbf1,Srp68,Rnf157,Qrich2,Ube2o,Rhbdf2,Mgat5b,Ubald2,Trim65,Gm11735,Gm11744,Snord1b,Snord1c,Snord1a,NA	Fdxr,Grb2,Grin2c,Hn1,Ush1g,Slc9a3r1,Mrps7,Nt5c,Sap30bp,Rab37,Nat9,Smim5,Slc25a19,Smim6,Mrpl58,Otop3,Mif4gd,Kctd2,Atp5h,Tmem94,Tsen54,Cd300c2,Caskin2,Recql5,Sumo2,Itgb4,Cd300e,Hid1,Slc16a5,Llgl2,Myo15b,Otop2,Cdr2l,Cd300lf,Gga3,Armc7,Tmem104,Fads6,Cd300ld3,Trim80,Nup85,Cd300ld2,B230344G16Rik,Cd300ld4,Cd300ld5,Gm11703,Gm11694,Gm11702,Sap30bpos,Mir3968,NA
chr17	56999992	57999959	chr17	54999988	56000105	-0.295073	3.58993	17.656	0.000116561	0.0264319	C3,Adgre1,Khsrp,Pspn,Cd70,Tnfsf9,Tubb4a,Vav1,Tnfsf14,Slc25a23,Dennd1c,Gpr108,Gtf2f1,Slc25a41,Trip10,Crb3,Vmn2r120,Cntnap5c,Gm11110	Shd,Ebi3,Adgre4,Pot1b,Ccdc94,Zfp119a,Stap2,Zfp959,St6gal2,Zfp119b,Fsd1,Vmn2r118,Gm16712
chr7	140999999	142000208	chr7	125999508	127000007	-0.294589	2.96334	11.8418	0.00122134	0.0911253	Ap2a2,Cd151,Drd4,Hras,Muc2,Muc5ac,Sct,Taldo1,Sigirr,Ptdss2,Deaf1,Irf7,Tollip,Pkp3,Cend1,Pidd1,Tspan4,Ifitm3,Polr2l,Pnpla2,Rassf7,Rplp2,Chid1,Slc25a22,Lrrc56,Ano9,Tmem80,Lmntd2,Cdhr5,Muc5b,Brsk2,Eps8l2,Phrf1,Rnh1,Ifitm6,Pddc1,Cracr2b,B230206H07Rik,B4galnt4,Muc6,Mir210,Gm16982,Snora52,Mir3104,NA	Aldoa,Atp2a1,Cd19,Coro1a,Cln3,Doc2a,Lat,Nfatc2ip,Sh2b1,Sult1a1,Tbx6,Mapk3,Cdipt,Nupr1,Eif3c,Ppp4c,Ypel3,Bola2,Gdpd3,Tmem219,Fam57b,Rabep2,Spns1,Xpo6,Sgf29,Slx1b,4930451I11Rik,Mvp,Sbk1,Apobr,Tufm,Atxn2l,Ino80e,Hirip3,Kctd13,Sez6l2,Asphd1,Il27,Gsg1l,Taok2,D830044I16Rik,NA,Gm20367
chr16	13999841	15000032	chr16	5000469	5999859	-0.294573	2.99693	13.2855	0.00066421	0.0665907	Abcc1,Myh11,Snai2,Fopnl,Efcab1,Nde1,2900011O08Rik,Marf1,A630010A05Rik,Mir484	Ppl,Nagpa,Rogdi,1700123O21Rik,Eef2kmt,Glyr1,Ubn1,Alg1,AU021092,Rbfox1,Smim22,Sec14l5
chr12	84000061	85000392	chr12	82000003	83000099	-0.294207	3.66791	18.2539	9.28666e-05	0.0229222	Entpd5,Vsx2,Ltbp2,Abcd4,Acot1,Zfp410,Ylpm1,Rnf113a2,Npc2,Arel1,Pnma1,Bbof1,Fcf1,Isca2,Ptgr2,Aldh6a1,Dnal1,Acot3,Acot4,Acot5,Acot6,Fam161b,Coq6,Lin52,Elmsan1,Vrtn,Syndig1l,D030025P21Rik,Gm19327,NA	Rgs6,Pcnx,1700085C21Rik,Sipa1l1,Gm10006
chr16	13999841	15000032	chr16	8000070	8999673	-0.293582	2.82465	12.8587	0.000793734	0.0736599	Abcc1,Myh11,Snai2,Fopnl,Efcab1,Nde1,2900011O08Rik,Marf1,A630010A05Rik,Mir484	Carhsp1,Pmm2,Tmem186,1810013L24Rik,Tmem114,Mettl22,Usp7,Abat,Gm5767,NA
chr11	120000091	120999938	chr11	118999990	120000094	-0.293226	5.52842	17.2921	0.000275259	0.0435863	Aatk,Actg1,Cep131,Cbr2,Fasn,Gcgr,Hgs,Mafg,P4hb,Pde6g,Rfng,Stra13,Alyref,Slc25a10,Mrpl12,Anapc11,Oxld1,0610009L18Rik,Ccdc137,Dcxr,Myadml2,Pcyt2,Ppp1r27,Dus1l,Aspscr1,Arl16,Ccdc57,Faap100,Slc38a10,Gm9734,Notum,Tepsin,Slc16a3,Csnk1d,Baiap2,Hmga1-rs1,Rac3,Fam195b,Arhgdia,Ndufaf8,Tspan10,Npb,Sirt7,Pycr1,Gps1,Nploc4,Lrrc45,Fscn2,Bahcc1,Gm11789,Mir338,2810410L24Rik,Gm11772,Gm19976,Gm20014,Gm17586,Mir306…	Cbx2,Cbx4,Gaa,Nptx1,Sgsh,Cbx8,Rptor,Baiap2,Card14,Eif4a3,Tbc1d16,Ccdc40,Chmp6,Slc26a11,Rptoros,Endov,Rnf213,Mir1932,Gm11762,NA
chr7	135999869	136999903	chr7	133000304	134000143	-0.291915	3.38107	16.7459	0.00016551	0.0322077	Mgmt,C030029H02Rik,C230079O03Rik,Gm6249,Gm10579	Adam12,Ctbp2,Uros,Bccip,Fank1,Tex36,4930483O08Rik,Dhx32,Edrf1,Mmp21,Gm15483
chr15	86999971	88000009	chr15	83000279	84000208	-0.291739	2.82336	11.9658	0.00115823	0.0888066	Fam19a5	Bik,Tspo,Pacsin2,Scube1,Arfgap3,Serhl,1700001L05Rik,Poldip3,Nfam1,Rrp7a,Efcab6,Rnu12,Cyb5r3,Mcat,Ttll12,Mpped1,A4galt,Ttll1,NA
chr12	107999999	108999949	chr12	107000031	108000002	-0.291606	5.08073	24.5833	9.58843e-06	0.00558196	Ccnk,Cyp46a1,Evl,Wars,Yy1,Setd3,Bcl11b,Eml1,Degs2,Slc25a47,Wdr25,Hhipl1,Slc25a29,Ccdc85c,Mir342,Mir345,NA,Gm16596	Bcl11b,3110018I06Rik,4930465M20Rik,NA
chr15	79999925	81000244	chr15	78000058	79000921	-0.291251	3.3258	14.1446	0.00046627	0.0560791	Adsl,Atf4,Mgat3,Grap2,Pdgfb,Syngr1,Rpl3,Tab1,Rps19bp1,Sgsm3,A430088P11Rik,Fam83f,Tnrc6b,Mief1,Cacna1i,Enthd1,Snord43,Snord83b,Mir5113,NA	Cacng2,Csf2rb,Csf2rb2,Il2rb,Lgals1,Mfng,Ncf4,Pvalb,Rac2,Sh3bp1,Sstr3,Tst,Pdxp,Ift27,Tmprss6,Cyth4,C1qtnf6,Kctd17,Tex33,Nol12,Cdc42ep1,Card10,Gga1,Lgals2,Triobp,Elfn2,Mpst,Gm10865,Gm10866,NA,Gm20044
chr11	118999990	120000094	chr11	115999907	116999780	-0.291047	3.05058	11.5671	0.00137612	0.0967391	Cbx2,Cbx4,Gaa,Nptx1,Sgsh,Cbx8,Rptor,Baiap2,Card14,Eif4a3,Tbc1d16,Ccdc40,Chmp6,Slc26a11,Rptoros,Endov,Rnf213,Mir1932,Gm11762,NA	Aanat,Acox1,Evpl,Galr2,Galk1,H3f3b,Foxj1,Srsf2,St6galnac1,St6galnac2,Sphk1,Wbp2,Exoc7,Mrpl38,1810032O08Rik,Mxra7,Prpsap1,Ten1,Cdk3-ps,Mfsd11,Unc13d,Mettl23,Jmjd6,Cygb,Itgb4,BC018473,Unk,Trim47,Fbf1,Srp68,Rnf157,Qrich2,Ube2o,Rhbdf2,Mgat5b,Ubald2,Trim65,Gm11735,Gm11744,Snord1b,Snord1c,Snord1a,NA
chr11	118000061	118999993	chr11	115000019	115999910	-0.290627	2.78633	13.9471	0.000505516	0.0586116	Lgals3bp,Cyth1,Timp2,Rbfox3,C1qtnf1,BC100451,Dnah17,Usp36,Pgs1,Cant1,Engase,Enpp7,Gm10099,Gm11747,Gm11738,NA	Fdxr,Grb2,Grin2c,Hn1,Ush1g,Slc9a3r1,Mrps7,Nt5c,Sap30bp,Rab37,Nat9,Smim5,Slc25a19,Smim6,Mrpl58,Otop3,Mif4gd,Kctd2,Atp5h,Tmem94,Tsen54,Cd300c2,Caskin2,Recql5,Sumo2,Itgb4,Cd300e,Hid1,Slc16a5,Llgl2,Myo15b,Otop2,Cdr2l,Cd300lf,Gga3,Armc7,Tmem104,Fads6,Cd300ld3,Trim80,Nup85,Cd300ld2,B230344G16Rik,Cd300ld4,Cd300ld5,Gm11703,Gm11694,Gm11702,Sap30bpos,Mir3968,NA
chr4	136000122	136999956	chr4	134000060	134999868	-0.289633	3.6814	15.0227	0.000326803	0.0474629	C1qa,C1qb,C1qc,Epha8,Ephb2,Htr1d,Id3,Tcea3,Zfp46,Tceb3,Rpl11,4930549C01Rik,Hnrnpr,Kdm1a,Asap3,Zbtb40,E2f2,Lactbl1,Luzp1,6030445D17Rik,Gm17388,NA	Stmn1,Rhd,Cd52,Rsrp1,Extl1,Tmem57,Dhdds,Ubxn11,Zfp593,Syf2,1700021N21Rik,Aunip,Cep85,Tmem50a,Paqr7,Grrp1,Sh3bgrl3,Sepn1,Mtfr1l,E130218I03Rik,Lin28a,Ldlrap1,Pafah2,Cnksr1,Aim1l,Pdik1l,Slc30a2,Man1c1,Catsper4,Trim63,Gm7534,NA
chr11	70000036	70999901	chr11	69000421	70000039	-0.289616	5.40488	16.8409	0.000295645	0.0452207	Acadvl,Chrne,Alox12,Alox12e,Alox15,Asgr1,Asgr2,Bcl6b,C1qbp,Dlg4,Dvl2,Eno3,Gp1ba,Kif1c,Clec10a,Pfn1,Pld2,Nup88,Psmb6,Mink1,Rnasek,Rabep1,Cxcl16,Med11,Slc25a11,Slc16a13,Rpain,Rnf167,Pelp1,Tm4sf5,Inca1,0610010K14Rik,Zfp3,Mgl2,Slc16a11,Arrb2,Gltpd2,Spag7,Camta2,Dhx33,Vmo1,Scimp,Mir195a,Zmynd15,4930544D05Rik,Mir324,Mir497,Gm19967,NA	Chrnb1,Alox12b,Alox8,Atp1b2,Cd68,Efnb3,Eif4a1,Fgf11,Gucy2e,Kcnab3,Per1,Polr2a,Shbg,Slc2a4,Sox15,Aurkb,Tnfsf12,Trp53,Vamp2,Aloxe3,Fxr2,Mpdu1,Ybx2,Cldn7,Elp5,Slc35g3,Gps2,Gabarap,Tmem107,Tmem88,Ctdnep1,Ctc1,Tmem256,Sat2,Tnfsf13,Plscr3,2810408A11Rik,Borcs6,Spem1,G630025P09Rik,Zbtb4,Phf23,Naa38,Chd3os,Senp3,Tnk1,Hes7,4933402P03Rik,Cntrob,Chd3,Kdm6b,Wrap53,Nlgn2,Kctd11,Acap1,Neurl4,Pfas,Trappc1,Eif5a,…
chr18	5999657	7000470	chr18	4000214	5000887	-0.289471	4.74517	20.6224	3.8618e-05	0.0135792	Epc1,Kif5b,Rab18,4921524L21Rik,Arhgap12,Mkx,Mir1893	Map3k8,Lyzl1,Mtpap,4833419F23Rik,9430020K01Rik,Gm10556
chr5	35000303	36000005	chr5	32999887	34000028	-0.289458	3.81097	15.5959	0.000259978	0.0421788	Adra2c,Hmx1,Lrpap1,Hgfac,Afap1,Rgs12,4931431C16Rik,4930478P22Rik,Htra3,Trmt44,Acox3,Dok7,Sh3tc1,Ablim2,Cpz,E130018O15Rik,NA,Mir3097	Ctbp1,Fgfr3,Slbp,Slc5a1,Tacc3,Ywhah,Nelfa,Letm1,Maea,Tmem129,Uvssa,Fam53a,Spon2,Whsc1,Nat8l,Gm1673,Gm9903,Nkx1-1,NA
chr15	88000006	89000765	chr15	86000201	86999974	-0.288775	5.1674	22.8559	1.74153e-05	0.00807006	Zdhhc25,Creld2,Mov10l1,Mlc1,Brd1,Zbed4,Alg12,Pim3,Ttll8,B230214G05Rik,Gm8702,Gm20621	Celsr1,Gramd4,Cerk,Tbc1d22a
chr19	5999673	7000165	chr19	4000055	4999904	-0.288499	3.86903	13.8725	0.000532901	0.0598206	Bad,Capn1,Ehd1,Fau,Fkbp2,Kcnk4,Men1,Mrpl49,Nrxn2,Plcb3,Ppp1r14b,Pygm,Rasgrp2,Slc22a12,Vegfb,Sf1,Esrra,Map4k2,Znhit2,Prdx5,Arl2,Rps6ka4,Dnajc4,Sac3d1,Tex40,Trmt112,Cdca5,Nudt22,Vps51,Snx15,Tm7sf2,Syvn1,Batf2,Ccdc88b,Zfpl1,Gpr137,Trpt1,Fermt3,Gpha2,Ppp2r5b,Cdc42bpg,Atg2a,Naaladl1,Mir192,Tmem262,Majin,Mir194-2,Gm14964,NA,Gm10814,Gm19505,Gm14966,Mir5046	Actn3,Aip,Rhod,Ccs,Gstp2,Gstp1,Ndufv1,Pcx,Pitpnm1,Ppp1ca,Ptprcap,Rad9a,Rbm4,Rce1,Sptbn2,Coro1b,Cabp2,Cdk2ap2,Bbs1,Rbm14,Ctsf,Clcf1,Rps6kb2,Doc2g,Nudt8,Mrpl11,Rbm4b,Tmem134,Ankrd13d,Pold4,2010003K11Rik,Zdhhc24,Cabp4,Dpp3,Carns1,Tbc1d10c,Grk2,Syt12,Npas4,Lrfn4,Kdm2a,BC021614,Peli3,Ssh3,Gpr152,A930001C03Rik,Gm960,Ccdc87,Gm17552,NA
chr15	79000918	79999928	chr15	76000287	76999706	-0.287795	3.26731	13.0562	0.000730786	0.0700539	Dmc1,Galr3,Gtpbp1,H1f0,Kcnj4,Maff,Pdgfb,Pick1,Sox10,Gcat,Micall1,Csnk1e,1700088E04Rik,Cbx7,Pla2g6,Dnal4,Slc16a8,Ddx17,Polr2f,Nptxr,Cby1,Josd1,Fam227a,Apobec3,Kdelr3,D730005E14Rik,Triobp,Baiap2l2,Ankrd54,Eif3l,Tmem184b,Tomm22,Sun2,Cbx6,Npcd,Gm17753,Gm10856,Gm10864,Gm10865,Gm10863,Mir1943,Gm16059,Gm16576	Bop1,Dgat1,Foxh1,Gpaa1,Hsf1,Kifc2,Plec,Scx,Rpl8,Fbxl6,Slc52a2,Cyhr1,Hgh1,Grina,Commd5,Cyc1,Vps28,Puf60,Maf1,Mfsd3,Zfp251,Slc39a4,Tonsl,Ppp1r16a,Tssk5,Spatc1,Oplah,Gpt,Recql4,Cpsf1,Fam83h,Scrib,Sharpin,Exosc4,1110038F14Rik,Scrt1,Nrbp2,Eppk1,Mroh1,Lrrc14,C030006K11Rik,Arhgap39,Zfp7,Zfp647,Adck5,BC024139,Lrrc24,K230010J24Rik,Tmem249,Parp10,Mirt2,Mir1942,Gm19945,Smpd5,Mir3079,NA
chr15	86000201	86999974	chr15	83000279	84000208	-0.28709	3.01961	11.8627	0.00121045	0.0907036	Celsr1,Gramd4,Cerk,Tbc1d22a	Bik,Tspo,Pacsin2,Scube1,Arfgap3,Serhl,1700001L05Rik,Poldip3,Nfam1,Rrp7a,Efcab6,Rnu12,Cyb5r3,Mcat,Ttll12,Mpped1,A4galt,Ttll1,NA
chr13	55999820	56999797	chr13	52999953	54000144	-0.285827	3.22638	11.9634	0.00115939	0.0888066	Il9,Lect2,Smad5,Neurog1,Tgfbi,H2afy,Trpc7,Cxcl14,Tifab,Fbxl21,Slc25a48,Gm10782,Gm3045	Msx2,Ror2,Sptlc1,Gm2762,NA
chr2	32000152	32999946	chr2	28999932	30000129	-0.285786	3.24402	13.0865	0.000721586	0.0695741	Ak1,Dnm1,Dpm2,Eng,Fpgs,Lcn2,St6galnac4,Stxbp1,Uck1,Sh2d3c,Tor2a,St6galnac6,Slc2a8,Ciz1,6330409D20Rik,Naif1,Swi5,1110008P14Rik,Ptges2,Fam102a,Pomt1,Garnl3,Golga2,Snora65,Cdk9,Nup214,Plpp7,Prrc2b,Slc25a25,Pip5kl1,Cfap157,Fam129b,Lrsam1,Fam78a,Rpl12,Ptrh1,Ttc16,Mir199b,Mir1954,Mir2861,Gm16534,Mir3960	Odf2,Sptan1,Ttf1,Slc27a4,Urm1,Med27,2600006K01Rik,Gle1,6530402F18Rik,Cercam,Rapgef1,Ntng2,Trub2,Coq4,Setx,Cfap77,Gm13547,Mir219a-2
chr2	168999270	170000703	chr2	168000012	168999273	-0.284751	5.14004	23.4831	1.39967e-05	0.00707069	Tshz2,AY702102,1700101G07Rik	Adnp,Atp9a,Dpm1,Nfatc2,Zfp64,Pard6b,Mocs3,Fam65c,1700017J07Rik,E130018N17Rik,Sall4,Kcng1,Gm10724,Gm38422
chr7	139000051	139999680	chr7	133000304	134000143	-0.283827	2.50792	11.4432	0.00144987	0.0998928	Adam8,Nkx6-2,Utf1,Dpysl4,Adgra1,Stk32c,Jakmip3,Tubgcp2,Kndc1,Lrrc27,Pwwp2b,Inpp5a,Cfap46,6430531B16Rik,Mir202,Gm16201	Adam12,Ctbp2,Uros,Bccip,Fank1,Tex36,4930483O08Rik,Dhx32,Edrf1,Mmp21,Gm15483
chr7	26999987	27999795	chr7	18999846	20000001	-0.283608	3.16031	13.0454	0.000734079	0.0702409	Akt2,Mia,Cyp2a12,Cyp2f2,Numbl,Pld3,Prx,Rab4b,Zfp59,Zfp60,Snrpa,Sertad1,2310022A10Rik,Zfp626,Ttc9b,Zfp974,Coq8b,Sptbn4,Ltbp4,Egln2,Zfp607b,Sertad3,Shkbp1,Itpkc,Blvrb,Hipk4,Map3k10,Zfp780b,Cyp2t4,BC024978,Zfp607a,Gm10046,Gm10651,Zfp850,Mir1191,Gm15567,Mir3101,NA	Apoc4,Apoc1,Apoc2,Apoe,Bcl3,Ckm,Dmpk,Dmwd,Ercc1,Ercc2,Fosb,Foxa3,Nectin2,Relb,Rtn2,Six5,Vasp,Pvr,Tomm40,Clasrp,Clptm1,Bcam,Zfp296,Trappc6a,Qpctl,Sympk,Nkpd1,Gemin7,Igsf23,Cd3eap,Ceacam20,Eml2,Exoc3l2,Cblc,Rsph6a,Snrpd2,Mypop,Ppm1n,Klc3,Mark4,Bloc1s3,Ppp1r37,Fbxo46,Irf2bp1,Gpr4,Ceacam19,Ceacam16,Ppp1r13l,Gipr,Opa3,Mir330,Mir343,Gm19345,A930016O22Rik,Mir3100
chr9	119999709	121000442	chr9	119000337	119999712	-0.282093	5.37407	24.9593	8.43784e-06	0.00519594	Ctnnb1,Ccr8,Cx3cr1,Rpsa,Mobp,Xirp1,Rpl14,Eif1b,1700020M21Rik,4930593C16Rik,Snora62,Slc25a38,Ulk4,Entpd3,Myrip,Gm5922,NA,Gm19385	Acvr2b,Myd88,Plcd1,Scn10a,Scn5a,Vill,Scn11a,Wdr48,Ctdspl,Ttc21a,Gorasp1,Xylb,Slc22a13,Oxsr1,Slc22a13b-ps,Acaa1a,Exog,Csrnp1,Acaa1b,Dlec1,Slc22a14,Mir26a-1
chr13	50999588	51999255	chr13	48000204	49000034	-0.282022	2.88024	12.286	0.0010106	0.0832004	S1pr3,Sema4d,Shc3,Spin1,Gadd45g,Cks2,Nxnl2,Secisbp2,9430083A17Rik,Hist1h2al,Gm19281,NA	Barx1,Id4,Phf2,Zfp169,Fam120aos,4931429P17Rik,Ptpdc1,Fam120a,A330048O09Rik,A330033J07Rik,Mirlet7a-1,Mirlet7d,Mirlet7f-1,A830005F24Rik
chr7	53000000	54000220	chr7	49999919	51000119	-0.281884	3.2114	13.5776	0.000588524	0.0629346		Nell1os,4933405O20Rik,Nell1
chr13	73000373	73999178	chr13	71000149	71999897	-0.281481	5.0677	24.8891	8.64107e-06	0.00525108	Slc6a3,Slc12a7,Tert,Slc6a18,Irx4,Trip13,Zdhhc11,Slc6a19os,Nkd2,Slc6a19,Mrpl36,Brd9,Lpcat1,Clptm1l,Ndufs6,D630045M09Rik,Gm20338,NA	Irx1
chr5	28000121	29000001	chr5	24000288	24999968	-0.28133	2.81112	13.1766	0.000695	0.0684881	En2,Shh,Insig1,Cnpy1,Rbm33,9530036O11Rik	Cdk5,Kcnh2,Nos3,Rheb,Slc4a2,Abcf2,Klhl7,Nub1,Tmub1,Fastk,Smarcd3,1500035N22Rik,Prkag2os1,1700022A21Rik,Abcb8,Fam126a,Chpf2,Prkag2,Asb10,Asic3,Atg9b,Agap3,Crygn,Nupl2,Gbx1,4931409K22Rik,Wdr86,Gm6745,Mir671
chr8	70999990	71999783	chr8	69999729	70999993	-0.280224	5.03342	16.5498	0.000228519	0.0389447	Nr2f6,Insl3,Jak3,Myo9b,Slc27a1,Abhd8,Pgls,Dda1,Use1,Babam1,1700026F02Rik,Bst2,Gtpbp3,Cyp4f18,B3gnt3,Mvb12a,Fcho1,Haus8,Ocel1,Plvap,Mrpl34,Zfp617,Ushbp1,Ankle1,Nxnl1,Colgalt1,Zfp961,Zfp709,Ano8,Unc13a,Zfp882,Tmem221,Gm7850,Fam129c,Gm3643,NA	Comp,Crlf1,Ncan,Ell,Fkbp8,Gdf1,Il12rb1,Jund,Mef2b,Pik3r2,Rab3a,Upf1,Rfxank,Uba52,Gdf15,Homer3,Lsm4,Cope,Ifi30,2810428I15Rik,Pgpep1,Tmem59l,Sugp1,Arrdc2,Isyna1,2010320M18Rik,Borcs8,Slc25a42,Mau2,Kxd1,Nr2c2ap,Rpl18a,Armc6,Ssbp4,Kcnn1,Cers1,Snora68,Tm6sf2,Pde4c,Slc5a5,Lrrc25,Tmem161a,Sugp2,Ddx49,Klhl26,Mpv17l2,Ccdc124,Map1s,Hapln4,Crtc1,A230052G05Rik,Mast3,Gm16486,Gm7730,Gm10654,Mir1969,Gm3336,Gm384…
chr8	121999912	123000026	chr8	119998794	121000311	-0.278265	3.67118	12.2501	0.00104523	0.0848387	Aprt,Cbfa2t3,Cdh15,Cyba,Zfpm1,Snai3,Galns,Banp,Trappc2l,Ctu2,Cdt1,Rnf166,Zc3h18,Ankrd11,Trhr2,Mvd,Gm22,Il17c,Piezo1,Acsf3,C230057M02Rik,Gm20735,Pabpn1l,A530010L16Rik,9330133O14Rik	Cox4i1,Irf8,Emc8,1190005I06Rik,Crispld2,Zdhhc7,6430548M08Rik,Gins2,Gse1,Fam92b,Gm10614,NA
chr11	118999990	120000094	chr11	116999777	118000064	-0.278062	3.7308	14.5203	0.000400202	0.0516888	Cbx2,Cbx4,Gaa,Nptx1,Sgsh,Cbx8,Rptor,Baiap2,Card14,Eif4a3,Tbc1d16,Ccdc40,Chmp6,Slc26a11,Rptoros,Endov,Rnf213,Mir1932,Gm11762,NA	Birc5,Socs3,Syngr2,Tk1,Sept9,Afmid,Tha1,Sec14l1,Pgs1,Snhg20,6030468B19Rik,2900041M22Rik,Tnrc6c,Tmc6,Tmc8,Tmem235,Gm11725,NA
chr2	28999932	30000129	chr2	25999883	26999942	-0.274882	3.4489	13.5337	0.000599285	0.0633811	Odf2,Sptan1,Ttf1,Slc27a4,Urm1,Med27,2600006K01Rik,Gle1,6530402F18Rik,Cercam,Rapgef1,Ntng2,Trub2,Coq4,Setx,Cfap77,Gm13547,Mir219a-2	Lcn4,Lhx3,Notch1,Surf1,Surf2,Surf4,Med22,Surf6,Rpl7a,Dnlz,Fam69b,Inpp5e,Pmpca,Agpat2,Gpsm1,Nacc2,Sdccag3,Snhg7,C030048H21Rik,Abo,Ubac1,C330006A16Rik,Qsox2,Snapc4,Sec16a,Rexo4,Adamts13,Stkld1,Ccdc187,Snhg7os,Card9,Egfl7,Mir126a,Gm2240,0610009E02Rik,Snora17,Snora43,Gm13553
chr4	134000060	134999868	chr4	132000603	133000014	-0.274782	3.68163	13.4638	0.000616877	0.0641916	Stmn1,Rhd,Cd52,Rsrp1,Extl1,Tmem57,Dhdds,Ubxn11,Zfp593,Syf2,1700021N21Rik,Aunip,Cep85,Tmem50a,Paqr7,Grrp1,Sh3bgrl3,Sepn1,Mtfr1l,E130218I03Rik,Lin28a,Ldlrap1,Pafah2,Cnksr1,Aim1l,Pdik1l,Slc30a2,Man1c1,Catsper4,Trim63,Gm7534,NA	Atpif1,Eya3,Fgr,Oprd1,Ptafr,Rpa2,Gmeb1,Taf12,Med18,Dnajc8,Trnau1ap,Rcc1,Phactr4,Stx12,Ppp1r8,Smpdl3b,Ythdf2,Sesn2,Themis2,Fam76a,Rab42,Epb41,Rnu11,Xkr8,Snhg3,Gm13215,Rps15a-ps4,Snhg12,Snora44,Snord99,Snora61,Snora73a,Snora73b,Snora16a,NA
chr4	130000076	130999923	chr4	127999984	128999746	-0.274358	2.88718	12.3543	0.000981726	0.082053	Fabp3,Laptm5,Matn1,Sdc3,Snrnp40,Nkain1,Pef1,Pum1,Tinagl1,Col16a1,Adgrb2,Hcrtr1,Serinc2,Gm853,Zcchc17,Snord85	Ak2,Phc2,Trim62,Hmgb4,Csmd2os,A3galt2,Zfp362,Azin2,Zscan20,Csmd2,Tlr12
chr4	126000185	126999734	chr4	124000000	124999988	-0.274291	4.13159	15.63	0.000256482	0.0420052	Csf3r,Tekt2,Psmb2,Ncdn,Trappc3,Mrps15,Sh3d21,Zmym4,Stk40,Ago4,Adprhl2,AU040320,Lsm10,Ago3,Oscp1,Eva1b,Thrap3,5730409E04Rik,Ago1,Map7d1,Clspn,Col8a2,Tfap2e,Gm12945	Fhl3,Inpp5b,Mtf1,Pou3f1,Cdca8,Utp11l,1110065P20Rik,1700125G02Rik,Sf3a3,1700057H15Rik,4933407E24Rik,Rspo1,9930104L06Rik,Maneal,Yrdc,Epha10,Mir698,Mir697
chr9	122000145	123000330	chr9	119000337	119999712	-0.273783	3.20538	13.111	0.000714271	0.0692512	Snrk,Zfp105,1110059G10Rik,Abhd5,Ano10,Kif15,Zfp445,9530059O14Rik,A530083I20Rik,Tcaim,Zkscan7,Mir138-1,A730085K08Rik,Gm8008,Topaz1	Acvr2b,Myd88,Plcd1,Scn10a,Scn5a,Vill,Scn11a,Wdr48,Ctdspl,Ttc21a,Gorasp1,Xylb,Slc22a13,Oxsr1,Slc22a13b-ps,Acaa1a,Exog,Csrnp1,Acaa1b,Dlec1,Slc22a14,Mir26a-1
chr7	142999956	144000564	chr7	140999999	142000208	-0.273633	3.93681	15.5242	0.000267487	0.0428949	Cd81,Cdkn1c,Dhcr7,Kcnq1,Nap1l4,Slc22a18,Phlda2,Tspan32,Cars,Trpm5,Tssc4,Kcnq1ot1,4933417O13Rik,Nadsyn1,Osbpl5,Tnfrsf23,Tnfrsf22,R74862,Tnfrsf26,Mrgpre,Mrgprg	Ap2a2,Cd151,Drd4,Hras,Muc2,Muc5ac,Sct,Taldo1,Sigirr,Ptdss2,Deaf1,Irf7,Tollip,Pkp3,Cend1,Pidd1,Tspan4,Ifitm3,Polr2l,Pnpla2,Rassf7,Rplp2,Chid1,Slc25a22,Lrrc56,Ano9,Tmem80,Lmntd2,Cdhr5,Muc5b,Brsk2,Eps8l2,Phrf1,Rnh1,Ifitm6,Pddc1,Cracr2b,B230206H07Rik,B4galnt4,Muc6,Mir210,Gm16982,Snora52,Mir3104,NA
chr15	99999709	101000362	chr15	98000059	99000108	-0.273631	3.49423	13.4045	0.000632221	0.0646466	Atf1,Slc11a2,Pou6f1,Scn8a,Tfcp2,Dazap2,Slc4a8,Letmd1,Mettl7a1,Tmprss12,C330013E15Rik,Cela1,Larp4,Csrnp2,Smagp,Galnt6,Dip2b,Higd1c,Mettl7a2,Gm5475,Methig1,I730030J21Rik,Mettl7a3,NA	Adcy6,Arf3,Cacnb3,Ccnt1,Col2a1,Ddn,Dhh,Lalba,Pfkm,Prkag1,Tuba1a,Tuba1b,Wnt1,Wnt10b,Fkbp11,Rhebl1,Kansl2,H1fnt,1700031M16Rik,4930415O20Rik,Ddx23,Lmbr1l,4930578M01Rik,Asb8,Ccdc65,Senp1,Rnd1,Ccdc184,Zfp641,Olfr285,Olfr281,Olfr284,Olfr282,Olfr279,Olfr283,Kmt2d,Olfr288,Olfr286,Olfr287,9330020H09Rik,B130046B21Rik,Snora2b,Snora34,NA
chr7	26999987	27999795	chr7	24000752	24999690	-0.272972	3.61266	12.4952	0.000924923	0.0801444	Akt2,Mia,Cyp2a12,Cyp2f2,Numbl,Pld3,Prx,Rab4b,Zfp59,Zfp60,Snrpa,Sertad1,2310022A10Rik,Zfp626,Ttc9b,Zfp974,Coq8b,Sptbn4,Ltbp4,Egln2,Zfp607b,Sertad3,Shkbp1,Itpkc,Blvrb,Hipk4,Map3k10,Zfp780b,Cyp2t4,BC024978,Zfp607a,Gm10046,Gm10651,Zfp850,Mir1191,Gm15567,Mir3101,NA	Cd79a,Rabac1,Kcnn4,Arhgef1,Plaur,Rps19,Xrcc1,Zfp61,Zfp93,Zfp94,Ceacam10,Zfp108,Zfp235,Zfp111,Tex101,Zfp109,Zfp112,Ethe1,Cd177,Tescl,Dmrtc2,Smg9,Lypd3,Lypd5,Zfp575,Vmn1r183,Zfp180,Irgc1,Irgq,Gm4763,Zfp114,Zfp428,Phldb3,BC049730,Lypd4,Gm4881,Atp1a3,Cadm4,Gm1096,V1rd19,Pinlyp,Gm4598,Gm19733,NA
chr15	74999038	76000290	chr15	72000308	73000409	-0.272844	3.18071	12.1604	0.00106598	0.0857194	Rhpn1,Ly6c1,Ly6f,Tsta3,Zfp41,Ly6h,Pycrl,Eef1d,Gpihbp1,Zfp707,Gsdmd,2810039B14Rik,Top1mt,Zfp623,Tigd5,9030619P08Rik,BC025446,Zc3h3,Mroh6,Naprt,Ccdc166,Mapk15,Mafa,I830127L07Rik,Ly6g,Gm3142,Ly6c2,Gm19937,NA	Col22a1,Trappc9,Kcnk9,Peg13,Gm3150,NA
chr4	132000603	133000014	chr4	128999743	130000079	-0.2714	3.98071	13.8756	0.000520554	0.0592446	Atpif1,Eya3,Fgr,Oprd1,Ptafr,Rpa2,Gmeb1,Taf12,Med18,Dnajc8,Trnau1ap,Rcc1,Phactr4,Stx12,Ppp1r8,Smpdl3b,Ythdf2,Sesn2,Themis2,Fam76a,Rab42,Epb41,Rnu11,Xkr8,Snhg3,Gm13215,Rps15a-ps4,Snhg12,Snora44,Snord99,Snora61,Snora73a,Snora73b,Snora16a,NA	Ak2,Hpca,Kpna6,Lck,Marcksl1,Ptp4a2,Rbbp4,Khdrbs1,Eif3i,Tssk3,Tmem54,Ccdc28b,Zbtb8os,1700086P04Rik,Fam229a,Sync,1700003M07Rik,Zbtb8a,S100pbp,Rnf19b,Tmem234,C77080,Bsdc1,Yars,Txlna,Zbtb8b,Fam167b,Iqcc,Tmem39b,Adgrb2,E330017L17Rik,Fndc5,Hdac1,Spocd1,Dcdc2b,NA
chr11	100000006	100999961	chr11	98000208	98999904	-0.270845	4.20355	15.8661	0.000233602	0.0394707	Cnp,Fkbp10,Gast,Kat2a,Hap1,Hcrt,Jup,Krt31,Krt13,Krt14,Krt15,Krt16,Krt17,Krt19,Krt32,Krt33b,Krt34,Krt36,Ptrf,Rab5c,Stat3,Stat5a,Stat5b,Eif1,Krt35,Dnajc7,P3h4,Klhl10,Nt5c3b,Krt42,Krt33a,Nkiras2,Ttc25,Hspb9,Ghdc,Dhx58,Acly,Krt9,Klhl11,Zfp385c,Kcnh4,NA	Cacnb1,Csf3,Erbb2,Grb7,Neurod2,Pnmt,Med1,Ppp1r1b,Rara,Rpl19,Tcap,Thra,Top2a,Psmd3,Ikzf3,Cdc6,Med24,Gsdma,Stard3,Ormdl3,Wipf2,Cdk12,1700003D09Rik,Zpbp2,Fbxl20,Msl1,Gsdma2,Mien1,Casc3,Lrrc3c,Stac2,Nr1d1,Rapgefl1,Pgap3,Gjd3,Gsdma3,Gm12359,Gm12356,Mir5119,NA
chr5	142999958	143999797	chr5	139999952	140999594	-0.269068	3.4564	11.5309	0.00139599	0.097505	Eif2ak1,Pms2,Cyth3,Rac1,Zfp316,Rbak,Ankrd61,Kdelr2,Fam220a,0610040B10Rik,Zdhhc4,Spdye4a,4930448H16Rik,Rsph10b,Usp42,Rnf216,Grid2ip,Zfp12,E130309D02Rik,Daglb,Aimp2,Ccz1,D130017N08Rik,Spdye4b,Zfp853,Rbakdn,D5Ertd683e	Gna12,Lfng,Mad1l1,Nudt1,Eif3b,Chst12,Mrm2,Iqce,Grifin,Ttyh3,Card11,Snx8,Brat1,Amz1,Gm10091
chr5	118000267	119000707	chr5	117000048	118000270	-0.268735	4.99681	17.1632	0.000146927	0.0299371	Hrk,Tesc,4930413E15Rik,Med13l,2410131K14Rik,Fbxo21,Fbxw8,Rnft2,Gm15754	Nos1,Pebp1,Wsb2,Suds3,Rfc5,Vsig10,Fbxo21,Taok3,Ksr2,Gm15728,Gm19648
chr17	25000521	25999990	chr17	24000056	25000524	-0.266006	5.74834	20.6309	4.53096e-05	0.014972	Pigq,Tpsb2,Sstr5,Sox8,Ube2i,Clcn7,Tpsg1,Capn15,Msln,Stub1,Cramp1l,Cacna1h,Gng13,Narfl,Fam195a,Tsr3,Mettl26,Ptx4,Haghl,1700022N22Rik,Metrn,Telo2,Tekt4,Jmjd8,2810468N07Rik,Unkl,Lmf1,Wdr90,Ift140,Rpusd1,Prss28,Prss29,Ccdc154,BC003965,Gnptg,Chtf18,Fam173a,Fbxl16,Rhbdl1,Rhot2,Wfikkn1,Rab11fip3,Rab40c,D630044L22Rik,Wdr24,Prss34,Mslnl,Ccdc78,Tmem204,Baiap3,Nhlrc4,A930017K11Rik,Gm10012,Gm17801,Tpsab1,NA	Gfer,Atp6v0c,Ccnf,Eci1,E4f1,Hagh,Igfals,Rps2,Nthl1,Ntn3,Pdpk1,Pkd1,Rnps1,Syngr3,Tsc2,Nubp2,Msrb1,Abca3,Mapk8ip3,Hn1l,Mlst8,Cramp1l,Slc9a3r2,Rpl3l,Dnase1l2,Pgp,Rnf151,Ndufb10,Fahd1,Kctd5,Noxo1,1600002H07Rik,Snhg9,Meiob,Rab26os,Spsb3,Mrps34,Nme3,Snora64,Eme2,Prss27,Zfp598,Tbl3,Tbc1d24,Traf7,Amdhd2,Caskin1,Bricd5,Rab26,Hs3st6,Abca17,Npw,D330041H03Rik,Snora78,Mir5134
chr19	47000083	48000048	chr19	44999930	45999759	-0.265931	3.32797	13.7489	0.000548388	0.0607166	Col17a1,Sh3pxd2a,Gsto1,Neurl1a,Pdcd11,Slk,Usmg5,Sfr1,Gsto2,Pcgf6,Calhm2,Nt5c2,Obfc1,Ina,Taf5,Cfap58,Itprip,Calhm1,Cfap43,Gm19557,NA	Btrc,Fgf8,Lbx1,Npm3,Tlx1,Sema4g,Fbxw4,Poll,4933429K18Rik,9130011E15Rik,Mgea5,Kcnip2,Mrpl43,Sfxn3,Kazald1,Peo1,Lzts2,Dpcd,Pdzd7,Gm19639,NA
chr12	105000128	106000078	chr12	101999808	102999990	-0.265292	3.24712	12.3675	0.000976267	0.082053	Bdkrb1,Bdkrb2,Papola,Tcl1,Tcl1b3,Tcl1b1,Tcl1b4,Tcl1b2,Tcl1b5,Gskip,Snhg10,Tunar,Glrx5,Atg2b,Ak7,Syne3,D430019H16Rik,Gm2721,Scarna13,Gm19554,NA,Mir3069	Chga,Lgmn,Golga5,Cpsf2,Moap1,Ubr7,Cox8c,Rin3,Itpk1,Unc79,Slc24a4,Btbd7,Tmem251,AK010878,Mir1936,Gm20069,Gm20604
chr5	32999887	34000028	chr5	29999574	31000021	-0.263425	3.49187	13.5734	0.000589537	0.0629346	Ctbp1,Fgfr3,Slbp,Slc5a1,Tacc3,Ywhah,Nelfa,Letm1,Maea,Tmem129,Uvssa,Fam53a,Spon2,Whsc1,Nat8l,Gm1673,Gm9903,Nkx1-1,NA	Cenpa,Il6,Kcnk3,Khk,Tyms,Ept1,Preb,Abhd1,Dpysl5,Ost4,Cgref1,Tmem214,Tcf23,Cib4,Slc35f6,1700001C02Rik,Otof,A230098N10Rik,Hadha,Mapre3,Emilin1,Hadhb,Agbl5,Gm4961,Garem2,Adgrf3,Drc1,3110082J24Rik,Mir1960,Gm9899,Gm19409,NA
chr5	32000015	32999890	chr5	29999574	31000021	-0.263162	3.85837	15.0853	0.0003187	0.0469754	Fosl2,Ppp1cb,Yes1,Bre,Prr14l,Depdc5,E230008O15Rik,Pisd,Plb1,Gm10463,NA	Cenpa,Il6,Kcnk3,Khk,Tyms,Ept1,Preb,Abhd1,Dpysl5,Ost4,Cgref1,Tmem214,Tcf23,Cib4,Slc35f6,1700001C02Rik,Otof,A230098N10Rik,Hadha,Mapre3,Emilin1,Hadhb,Agbl5,Gm4961,Garem2,Adgrf3,Drc1,3110082J24Rik,Mir1960,Gm9899,Gm19409,NA
chr4	154999988	156000115	chr4	151999621	153000067	-0.261829	3.52013	11.5238	0.00140029	0.0976422	Cdk11b,Dvl1,Gabrd,Gnb1,Prkcz,Sdf4,Ski,Mmp23,Ccnl2,Aurkaip1,Mrpl20,Fam132a,Faap20,Rer1,Ssu72,Tmem52,Atad3aos,Cpsf3l,Mxra8,Mib2,Morn1,Cptp,Tas1r3,Atad3a,B3galt6,Ube2j2,Acap3,Nadk,Fndc10,Ankrd65,Vwa1,Plch2,Slc35e2,Tmem88b,Tmem240,Pusl1,Cfap74,5830444B04Rik,Pex10,Gm19313,Gm16023,NA	Hes2,Hes3,Kcnab2,Rpl22,Espn,Icmt,Acot7,Nol9,Tnfrsf25,Zbtb48,Gpr153,Tas1r1,Klhl21,Nphp4,Plekhg5,Chd5,Gm833,Rnf207
chr10	79000087	79999763	chr10	76999966	78000031	-0.261579	3.60236	12.3622	0.000978441	0.082053	Cfd,Bsg,Cnn2,Arid3a,Hcn2,Gzmm,Madcam1,Olfr57,Palm,Prtn3,Ptbp1,Theg,Abca7,Elane,Plpp2,Fgf22,Rnf126,Mier2,2610008E11Rik,Prss57,Misp,Fstl3,R3hdm4,Tpgs1,Kiss1r,Grin3b,Vmn2r81,Shc2,Cdc34,Polrmt,Plppr3,Med16,Wdr18,Tmem259,C2cd4c,Olfr1351,Odf3l2,E130317F20Rik,Vmn2r80,Vmn2r82,Vmn2r83,BB319198,NA,Gm19810	Col18a1,Itgb2,Krtap12-1,Gm10272,Pfkl,Slc19a1,Sumo3,Ube2g2,Trpm2,1810043G02Rik,1700009J07Rik,Gm9736,Pofut2,Pttg1ip,Fam207a,Adarb1,Lrrc3,Tspear,Krtap10-10,Gm10318,Gm7137,Gm7138,Gm9507,Gm9508,Gm9639,Gm10024,Gm10787,Gm2696,Gm3233,Gm3238,Gm3250,Gm3285,Gm17769,Gm10941,Krtap10-4,Mir1930,Gm19402,Gm10142,Gm10100,Gm19668
chr7	24999687	25999993	chr7	18999846	20000001	-0.260736	3.33567	11.6048	0.00135222	0.0958931	Bckdha,Cyp2b10,Erf,Grik5,Lipe,Pafah1b3,Pou2f2,Tgfb1,Axl,Ceacam1,Ceacam2,Exosc5,Ccdc97,Atp5sl,Dedd2,Cic,Cnfn,Cyp2s1,9130221H12Rik,Zfp526,Atp1a3,Zfp574,Cxcl17,B3gnt8,B9d2,Hnrnpul1,Megf8,Tmem91,Tmem145,D930028M14Rik,Gsk3a,Prr19,Erich4,4732471J01Rik,NA	Apoc4,Apoc1,Apoc2,Apoe,Bcl3,Ckm,Dmpk,Dmwd,Ercc1,Ercc2,Fosb,Foxa3,Nectin2,Relb,Rtn2,Six5,Vasp,Pvr,Tomm40,Clasrp,Clptm1,Bcam,Zfp296,Trappc6a,Qpctl,Sympk,Nkpd1,Gemin7,Igsf23,Cd3eap,Ceacam20,Eml2,Exoc3l2,Cblc,Rsph6a,Snrpd2,Mypop,Ppm1n,Klc3,Mark4,Bloc1s3,Ppp1r37,Fbxo46,Irf2bp1,Gpr4,Ceacam19,Ceacam16,Ppp1r13l,Gipr,Opa3,Mir330,Mir343,Gm19345,A930016O22Rik,Mir3100
chr5	142000192	142999961	chr5	139000122	139999955	-0.259826	3.2304	11.6762	0.00131132	0.0949415	Actb,Fscn1,Foxk1,Papolb,Wipi2,Mmd2,Rnf216,Ap5z1,Radil,Tnrc18,Fbxl18,Slc29a4,Sdk1	Mafk,Prkar1b,Uncx,Psmg3,Get4,Cox19,Ints1,3110082I17Rik,4930500L23Rik,Gper1,Sun1,Gpr146,Zfand2a,Adap1,Micall2,Tmem184a,Elfn1,C130050O18Rik,D830046C22Rik,Dnaaf5,Cyp2w1,Mir339
chr8	118999498	119998797	chr8	116999977	118000537	-0.258316	5.2013	20.122	4.63473e-05	0.015181	Cdh13,Taf1c,Usp10,Mbtps1,Mlycd,Kcng4,Wfdc1,Hsbp1,Dnaaf1,Atp2c2,Osgin1,Cotl1,Hsdl1,Tldc1,Adad2,Crispld2,Necab2,Slc38a8,Klhl36,Rps13-ps4	Hsd17b2,Bco1,Mphosph6,Sdr42e1,Cmip,Pkd1l2,Gan,Plcg2,Gm20204,Gm10617
chr19	8999861	9999849	chr19	7000162	8000221	-0.256795	3.36316	12.0926	0.00109721	0.0866714	Fth1,Incenp,Scgb1a1,Best1,Ahnak,Asrgl1,Gm6252,Gm6445	Cox8a,Mark2,Rtn3,Stip1,Lgals12,Hrasls5,AI846148,5730409K12Rik,Naa40,Rcor2,Macrod1,Otub1,Fermt3,2700081O15Rik,Atl3,Slc22a27,Slc22a19,Pla2g16,Slc22a26,Flrt1,1700105P06Rik,Gm17227,NA
chr5	26999709	28000124	chr5	26999709	28000124	-0.256746	7.11136	36.412	2.34596e-07	0.000457803	Dpp6,Htr5a,Paxip1,Speer4b,NA,Gm17695	Dpp6,Htr5a,Paxip1,Speer4b,NA,Gm17695
chr11	118999990	120000094	chr11	118000061	118999993	-0.256005	5.50747	16.9843	0.000182701	0.0342351	Cbx2,Cbx4,Gaa,Nptx1,Sgsh,Cbx8,Rptor,Baiap2,Card14,Eif4a3,Tbc1d16,Ccdc40,Chmp6,Slc26a11,Rptoros,Endov,Rnf213,Mir1932,Gm11762,NA	Lgals3bp,Cyth1,Timp2,Rbfox3,C1qtnf1,BC100451,Dnah17,Usp36,Pgs1,Cant1,Engase,Enpp7,Gm10099,Gm11747,Gm11738,NA
chr17	28000111	29000126	chr17	25999987	26999996	-0.254845	3.88651	14.7908	0.00035875	0.0493044	Fkbp5,Ppard,Rpl10a,Srpk1,Tcp11,Tead3,Tulp1,Def6,Mapk13,Mapk14,Kctd20,Armc12,1810013A23Rik,Pxt1,Fance,1700030A11Rik,Stk38,Clps,4930539E08Rik,Anks1,Zfp523,Slc26a8,Scube3,Brpf3,E230001N04Rik,Clpsl2,Lhfpl5,Pnpla1,C230013L11Rik,LOC100862287	Atp6v0e,Axin1,Arhgdig,Kifc5b,Nkx2-5,Dusp1,Phf1,Decr2,Rgs11,Nme4,Tmem8,Luc7l,Ergic1,Cuta,Mrpl28,Pdia2,Crebrf,Fam234a,Rab11fip3,Bnip1,Neurl1b,Syngap1,Zbtb9,Gm8225,Gm20026,Mir3083,NA
chr16	19000065	19999872	chr16	15000029	16000094	-0.254535	3.14855	11.7773	0.00125556	0.0925817	Iglv1,A930003A15Rik,B3gnt5,Iglv2,Iglc1,Iglc2,Iglc3,Lamp3,Klhl6,Olfr169,Olfr168,Olfr164,Olfr165,Olfr167,Olfr170,Olfr171,Olfr166,Iglj1,Iglj2,Iglj3,Iglv3,Gm10088	Cebpd,Mcm4,Prkdc,Ube2v2,Mzt2,Spidr,F830005K03Rik,Gm7085
chr6	91000083	92000004	chr6	89000358	90000159	-0.252563	3.69843	12.5074	0.000920182	0.0798835	Fbln2,Slc6a6,Wnt7a,Xpc,Nup210,Lsm3,1810044D09Rik,Chchd4,Tmem43,4930471M09Rik,Hdac11,Ccdc174,Fgd5,Grip2,4930590J08Rik,NA	Plxna1,Vmn1r45,Chchd6,Vmn1r43,Vmn1r42,Vmn1r44,Vmn1r40,Vmn1r46,Vmn1r41,4933427D06Rik,Txnrd3,Gm839,Gm1965
chr10	128000486	129000060	chr10	126000112	127000058	-0.252015	3.12139	11.4279	0.00145949	0.0999247	Atp5b,Cd63,Cdk2,Cs,Dgka,Erbb3,Bloc1s1,Gdf11,Itga7,Mip,Myl6,Naca,Olfr9,Pa2g4,Prim1,Rab5b,Rdh5,Pmel,Stat2,Timeless,Ikzf4,Esyt1,Rps26,Hsd17b6,Apon,Ptges3,Rbms2,Cnpy2,Mmp19,Sarnp,Spryd4,Ormdl2,Rnf41,Rpl41,Smarcc2,Nabp2,Mettl7b,Slc39a5,Tmem198b,Dnajc14,Pym1,Il23a,Pan2,Apof,Zc3h10,Baz2a,Coq10a,Suox,Gls2,Myl6b,Ankrd52,Gm9182,Mir677,NA	Ctdsp2,Xrcc6bp1,Lrig3,Mir546,Mir26a-2
chr5	26999709	28000124	chr5	24999965	25999737	-0.251436	4.19701	15.4825	0.00027196	0.0431626	Dpp6,Htr5a,Paxip1,Speer4b,NA,Gm17695	Xrcc2,2900005J15Rik,Galntl5,1700096K18Rik,Prkag2,Galnt11,Kmt2c,Cct8l1,Actr3b,4831440E17Rik,Gm21663,Gm21671,Gm21680,Gm21698
chr8	109999938	110999289	chr8	106000004	107000014	-0.251369	3.5751	12.1439	0.00107347	0.0859727	Calb2,Ddx19a,St3gal2,Chst4,Il34,Sf3b3,Cog4,Zfp612,Cmtr2,Vac14,Fuk,Hydin,Mtss1l,Snord111,Gm21283	Cdh1,Cdh3,Has3,Nfatc3,Sntb2,Cirh1a,Zfp90,Smpd3,Dus2,Slc7a6os,A930006D01Rik,1110028F18Rik,1810019D21Rik,Ddx28,Esrp2,Pla2g15,Prmt7,Chtf8,Tango6,Slc7a6,6030452D12Rik,Gm10629,NA
chr4	140000049	140999749	chr4	138999990	140000052	-0.251185	6.11658	13.5056	0.0011698	0.0893492	Padi1,Padi2,Padi3,Padi4,Sdhb,Arhgef10l,Atp13a2,4930515B02Rik,Rcc2,Igsf21,Padi6,Gm9867,Gm13032,Gm13031,NA	Capzb,Htr6,Nbl1,Pax7,Ubr4,Mrto4,4933427I22Rik,Tmco4,Tas1r2,Akr7a5,Pqlc2,Iffo2,Aldh4a1,Emc1,Klhdc7a,Minos1,Gm16287
chr2	25999883	26999942	chr2	24999736	25999886	-0.250753	5.77435	22.3059	2.11326e-05	0.00913365	Lcn4,Lhx3,Notch1,Surf1,Surf2,Surf4,Med22,Surf6,Rpl7a,Dnlz,Fam69b,Inpp5e,Pmpca,Agpat2,Gpsm1,Nacc2,Sdccag3,Snhg7,C030048H21Rik,Abo,Ubac1,C330006A16Rik,Qsox2,Snapc4,Sec16a,Rexo4,Adamts13,Stkld1,Ccdc187,Snhg7os,Card9,Egfl7,Mir126a,Gm2240,0610009E02Rik,Snora17,Snora43,Gm13553	Abca2,Entpd2,Lcn5,Fcna,Fut7,Grin1,Lcn3,Npdc1,Ptgds,Traf2,Fbxw5,Tmem141,Nsmf,Nelfb,Edf1,Nrarp,Cysrt1,Fam166a,Ssna1,Rnf208,C8g,Clic3,Glt6d1,Sapcd2,Entpd8,Stpg3,Phpt1,Ccdc183,Lcn12,Lcn9,Lcn8,Tmem210,Ndor1,Dpp7,Tprn,Ubac1,Anapc2,Bmyc,Slc34a3,Tor4a,Tubb4b,Tmem203,Lrrc26,Man1b1,Uap1l1,BC029214,Rabl6,Obp2a,Lcn11,Sohlh1,Kcnt1,Camsap1,Pnpla7,Noxa1,Grin1os,Rnf224,Lcn10,Mamdc4,Gm996,Obp2b,Lcn6,Gm13539,AA543…
chr5	139999952	140999594	chr5	137999883	139000125	-0.250606	3.29023	11.5981	0.00135615	0.0960626	Gna12,Lfng,Mad1l1,Nudt1,Eif3b,Chst12,Mrm2,Iqce,Grifin,Ttyh3,Card11,Snx8,Brat1,Amz1,Gm10091	Ap4m1,Mcm7,Pdgfa,Taf6,Zscan21,Zfp68,Cops6,Stag3,Zfp113,Lamtor4,Cnpy4,6330418K02Rik,Gpc2,Zfp157,Zkscan1,1700123K08Rik,Fam20c,BC037034,A430033K04Rik,Mblac1,Gal3st4,Nxpe5,Gm5294,Smok3a,Smok3b,Smok3c,Mir93,Mir106b,Mir25
chr8	25999996	26999950	chr8	22999698	24000394	-0.25032	3.33961	12.3957	0.000964653	0.0816965	Fnta,2310008N11Rik,Thap1,Rnf170,Hook3,Zfp703	Ank1,Sfrp1,Golga7,Nkx6-3,Gpat4,Gins4,Zmat4,Mir486,Mir3107
chr1	15000590	16000140	chr1	12000436	12999882	-0.250199	3.21789	11.781	0.00125355	0.0925325	Terf1,Kcnb2,Sbspon	Sulf1,Slco5a1,Gm17644
chr18	83000086	84000054	chr18	81999929	83000089	-0.250174	5.09922	17.3838	0.000129371	0.0279198	4921531P14Rik,1700095A13Rik,Zfp516	Galr1,Mbp,4930592I03Rik,2210420H20Rik,Zfp236,Zfp516,Mir5112
chr4	45999952	47000368	chr4	43999868	45000533	-0.248525	4.20518	12.7278	0.000838552	0.0759011	Tmod1,Xpa,Anp32b,Trim14,Trmo,Hemgn,Nans,Tdrd7,Coro2a,Foxe1,Gabbr2,Tstd2,Tbc1d2,Ncbp1,NA	Clta,Melk,Pax5,Gne,Rnf38,Grhpr,Zbtb5,Zcchc7,Gm12504,Gm19980,Gm12462,Mir5120,Mir5106
chr2	172999906	173999937	chr2	172000085	172999909	-0.248336	5.32612	15.5158	0.000302386	0.0456389	Pck1,Rab22a,Rbm38,Vapb,Zbp1,Pmepa1,Rae1,Ankrd60,1700021F07Rik,Ctcflos,1700010B08Rik,NA,Ctcfl,Ppp4r1l-ps	Bmp7,Mc3r,Aurka,Tfap2c,Spo11,Rtfdc1,Fam210b,Cstf1,Fam209,Cbln4,Cass4,Gcnt7
chr12	112999968	114000331	chr12	111999997	112999971	-0.246989	4.78623	13.293	0.000685772	0.0678684	Crip1,Ighg2b,Ighg1,Ighm,Crip2,Tmem121,Brf1,Tex22,4930427A07Rik,Mta1,Pacs2,Adam6b,Adam6a,Ighv2-3,Igha,Ighe,Ighg3,Ighd,Ighg2c,Ighv5-9,Ighv5-12-4,Gm7003,Ighv2-6,Ighv5-16,Ighv2-5,Ighv2-9,Ighv5-9-1,Ighv2-4,Ighv5-12,Ighv14-2,Ighj1,Ighj2,Ighj3,Ighj4,Ighd1-1,Ighd4-1,Ighd3-2,Ighd2-8,Ighd2-7,Ighd2-6,Ighd2-5,Ighd2-4,Ighd2-3,Ighd3-1,Ighv5-2,Ighv2-2,Ighv5-4,Ighv5-6,Ighv5-15,Ighv2-7,Ighv5-17,Ighv7-2,Ighv14-1,I…	Adssl1,Akt1,Jag2,Siva1,Gpr132,Nudt14,Inf2,Cdca4,Brf1,Tdrd9,Pld4,Aspg,Tmem179,Cep170b,BC022687,A530016L24Rik,Zbtb42,Mir203,Btbd6,Kif26a,Ahnak2,NA,B020018J22Rik,A730018C14Rik,Mir3073a
chr2	173999934	175000274	chr2	172000085	172999909	-0.246524	3.80934	11.8283	0.00122838	0.091307	Edn3,Gnas,Nespas,Nelfcd,Ctsz,Slmo2,Atp5e,Stx16,Npepl1,Tubb1,Mir298,Mir296,Gm10714,Zfp831,Gm19544	Bmp7,Mc3r,Aurka,Tfap2c,Spo11,Rtfdc1,Fam210b,Cstf1,Fam209,Cbln4,Cass4,Gcnt7
chr19	5999673	7000165	chr19	4999901	5999676	-0.24566	5.73124	12.7056	0.00138306	0.0969773	Bad,Capn1,Ehd1,Fau,Fkbp2,Kcnk4,Men1,Mrpl49,Nrxn2,Plcb3,Ppp1r14b,Pygm,Rasgrp2,Slc22a12,Vegfb,Sf1,Esrra,Map4k2,Znhit2,Prdx5,Arl2,Rps6ka4,Dnajc4,Sac3d1,Tex40,Trmt112,Cdca5,Nudt22,Vps51,Snx15,Tm7sf2,Syvn1,Batf2,Ccdc88b,Zfpl1,Gpr137,Trpt1,Fermt3,Gpha2,Ppp2r5b,Cdc42bpg,Atg2a,Naaladl1,Mir192,Tmem262,Majin,Mir194-2,Gm14964,NA,Gm10814,Gm19505,Gm14966,Mir5046	Capn1,Cfl1,Cnih2,Ctsw,Slc29a2,Fosl1,Kcnk7,Klc2,Ltbp3,Fam89b,Ovol1,Pola2,Rela,Dpf2,Sart1,Sipa1,Banf1,Map3k11,Sssca1,Fibp,Efemp2,Drap1,Neat1,Frmd8,Yif1a,Rnaseh2c,Frmd8os,Eif1ad,Cd248,Mus81,Malat1,Cst6,4930481A15Rik,1700020D05Rik,Rab1b,Tsga10ip,Scyl1,Kat5,Cdc42ep2,Pcnx3,AI837181,Slc25a45,Brms1,Pacs1,B4gat1,Ehbp1l1,Snx32,Catsper1,Rin1,Ccdc85b,Sf3b2,Tigd3,Tmem151a,Ap5b1,Slc22a20,D330050I16Rik,Gal3st3,…
chr15	73999401	74999041	chr15	73999401	74999041	-0.244486	6.91647	15.0144	0.000716323	0.0693562	Arc,Cyp11b2,Gml2,Jrk,Ly6d,Ly6e,Lynx1,Ly6i,Slurp1,4933427E11Rik,2010109I03Rik,Lypd2,Mroh4,Slurp2,Psca,Ly6k,D730001G18Rik,Adgrb1,Cyp11b1,Ly6a,Them6,Gml,Gm19859	Arc,Cyp11b2,Gml2,Jrk,Ly6d,Ly6e,Lynx1,Ly6i,Slurp1,4933427E11Rik,2010109I03Rik,Lypd2,Mroh4,Slurp2,Psca,Ly6k,D730001G18Rik,Adgrb1,Cyp11b1,Ly6a,Them6,Gml,Gm19859
chr14	34999748	36000036	chr14	33000417	34000069	-0.242565	3.76292	12.0481	0.00111821	0.0872237	Grid1,4930596D02Rik	Gdf2,Gdf10,Ptpn20,Rbp3,Mapk8,Lrrc18,Arhgap22,Frmpd2,Zfp488,Wdfy4,Gm6340,NA
chr2	30000126	31000290	chr2	28999932	30000129	-0.241754	5.6131	17.6534	0.000119073	0.0268731	Crat,Endog,Prrx2,Sptan1,Tor1a,Tor1b,Set,Dolpp1,Ptges,Zdhhc12,Ntmt1,1700084E18Rik,Kyat1,Tbc1d13,Wdr34,Asb6,Ier5l,1700001O22Rik,Usp20,Cstad,Miga2,Ptpa,Zer1,Spout1,Phyhd1,Dolk,Nup188,Sh3glb2,BC005624,Lrrc8a,Pkn3,Gm14486,Gm14488,Mir3089,NA	Odf2,Sptan1,Ttf1,Slc27a4,Urm1,Med27,2600006K01Rik,Gle1,6530402F18Rik,Cercam,Rapgef1,Ntng2,Trub2,Coq4,Setx,Cfap77,Gm13547,Mir219a-2
chr11	6000267	7000539	chr11	3999971	5000174	-0.241663	3.90693	11.9703	0.001156	0.0887842	Camk2b,Ogdh,Purb,Tbrg4,Wap,Ddx56,Zmiz2,Ramp3,H2afv,Tmed4,Nacad,Nudcd3,Ccm2,Npc1l1,Myo1g,Ppia,Gm11981,Gm11983,Snhg15,Gm11978,Rps15a-ps6,Snora5c,NA	Ap1b1,Lif,Nf2,Nipsnap1,Osm,Uqcr10,Zmat5,Sf3a1,Sec14l2,Mtfp1,Rnf215,Gatsl3,Mtmr3,Ascc2,Hormad2,Sec14l4,Tbc1d10a,Thoc5,Cabp7,Ccdc157,Gm11961,Sec14l3,Nefh,Gm10278,Mir3060,NA
chr16	94000045	94999907	chr16	91999754	92999929	-0.240591	3.80004	13.2584	0.000671757	0.0671045	Dscr3,Dyrk1a,Kcnj6,Sim2,Ttc3,Cldn14,Pigp,Hlcs,Ripply3	Runx1,Kcne1,Slc5a3,Rcan1,Smim11,4930563D23Rik,2410124H12Rik,Mrps6,Clic6,Kcne2,1700048M11Rik
chr8	84999974	86000084	chr8	83999852	84999977	-0.23965	4.98787	14.6097	0.000385963	0.0510259	Man2b1,Dnaja2,Orc6,Asna1,Vps35,4921524J17Rik,Wdr83,2310036O22Rik,Fbxw9,Itfg1,Neto2,Phkb,Gpt2,Hook2,Best2,Tnpo2,Mylk3,Zfp791,Olfr371,A230103J11Rik,Dhps,Wdr83os,NA,Cks1brt	Cacna1a,Calr,Dnase2a,Ier2,Junb,Klf1,Lyl1,Nfix,Rad23a,Rfx1,Prdx2,Dand5,Il27ra,Mast1,Farsa,Nacc1,Ccdc130,Mri1,Rnaseh2a,2210011C24Rik,Syce2,1700067K01Rik,1700122E12Rik,Palm3,4930432K21Rik,D8Ertd738e,Gadd45gip1,Hook2,Rln3,Dcaf15,Cc2d1a,Zswim4,Trmt1,Rtbdn,Podnl1,Nanos3,Gcdh,Mir23a,Mir27a,C330011M18Rik,G430095P16Rik,Samd1,Mir181c,Mir24-2,Mir709,Gm10643,Mir181d,Mir1199,NA,Gm38426,Mir3074-2
chr18	81999929	83000089	chr18	80000007	80999931	-0.238363	4.46212	13.9185	0.000511484	0.0589581	Galr1,Mbp,4930592I03Rik,2210420H20Rik,Zfp236,Zfp516,Mir5112	Nfatc1,Sall3,Txnl4a,Atp9b,Hsbp1l1,Pqlc1,Ctdp1,Rbfa,Pard6g,Adnp2,Kcng2,Gm2176,Gm19443,NA
chr12	9999822	10999508	chr12	7000072	7999569	-0.237084	3.61443	11.432	0.00145689	0.0999247	Nt5c1b,Rdh14,Gm4928	1700101O22Rik,Apob
chr12	110000036	110999533	chr12	107999999	108999949	-0.235651	4.79988	13.5981	0.000583562	0.0626779	Dync1h1,Hsp90aa1,Mok,Ppp2r5c,1700001K19Rik,4921507G05Rik,Cinp,3110009F21Rik,Wdr20,Zfp839,Ankrd9,6030440G07Rik,Tecpr2,Dio3,B930059L03Rik,Dio3os,Gm6988,Mpc1-ps,Gm19605,Mir1247,NA	Ccnk,Cyp46a1,Evl,Wars,Yy1,Setd3,Bcl11b,Eml1,Degs2,Slc25a47,Wdr25,Hhipl1,Slc25a29,Ccdc85c,Mir342,Mir345,NA,Gm16596
chr13	73000373	73999178	chr13	69999941	71000152	-0.235631	4.3584	14.5001	0.000403489	0.051956	Slc6a3,Slc12a7,Tert,Slc6a18,Irx4,Trip13,Zdhhc11,Slc6a19os,Nkd2,Slc6a19,Mrpl36,Brd9,Lpcat1,Clptm1l,Ndufs6,D630045M09Rik,Gm20338,NA	1700100L14Rik,1700084F23Rik,4930520P13Rik,8030423J24Rik,Ice1,Adamts16
chr2	180000160	181000139	chr2	178999961	180000163	-0.235321	5.46867	17.1056	0.000143991	0.0296	Col9a3,Gata5,Lama5,Ntsr1,Dido1,Psma7,Mtg2,Adrm1,Nkain4,Rps21,Ogfr,Mrgbp,Col20a1,Gid8,Hrh3,Slco4a1,Bhlhe23,Osbpl2,Slc17a9,Ythdf1,Arfgap1,Lsm14b,Cables2,Ss18l1,Rbbp8nl,Tcfl5,B230312C02Rik,Birc7,Mir1a-1,Mir1a-1hg,Gm14340,Mir124a-3,Mir133a-2,Gata5os,Mir3091,NA	Cdh4,4921531C22Rik,4930591A17Rik,Taf4
chr4	156000112	156508116	chr4	154999988	156000115	-0.235225	4.80951	12.0163	0.00118067	0.0895379	Agrn,Sdf4,Tnfrsf18,Tnfrsf4,Vmn2r-ps159,Noc2l,Perm1,AW011738,9430015G10Rik,Plekhn1,Klhl17,Samd11,Ttll10,Mir200a,Mir200b,Vmn2r125,Mir429,Gm10560,Isg15,Rnf223	Cdk11b,Dvl1,Gabrd,Gnb1,Prkcz,Sdf4,Ski,Mmp23,Ccnl2,Aurkaip1,Mrpl20,Fam132a,Faap20,Rer1,Ssu72,Tmem52,Atad3aos,Cpsf3l,Mxra8,Mib2,Morn1,Cptp,Tas1r3,Atad3a,B3galt6,Ube2j2,Acap3,Nadk,Fndc10,Ankrd65,Vwa1,Plch2,Slc35e2,Tmem88b,Tmem240,Pusl1,Cfap74,5830444B04Rik,Pex10,Gm19313,Gm16023,NA
chr5	142000192	142999961	chr5	139999952	140999594	-0.232466	5.05526	14.9188	0.000340722	0.0482493	Actb,Fscn1,Foxk1,Papolb,Wipi2,Mmd2,Rnf216,Ap5z1,Radil,Tnrc18,Fbxl18,Slc29a4,Sdk1	Gna12,Lfng,Mad1l1,Nudt1,Eif3b,Chst12,Mrm2,Iqce,Grifin,Ttyh3,Card11,Snx8,Brat1,Amz1,Gm10091
chr7	139000051	139999680	chr7	137999389	139000054	-0.231119	4.74063	12.8455	0.000798119	0.0739183	Adam8,Nkx6-2,Utf1,Dpysl4,Adgra1,Stk32c,Jakmip3,Tubgcp2,Kndc1,Lrrc27,Pwwp2b,Inpp5a,Cfap46,6430531B16Rik,Mir202,Gm16201	Bnip3,Ppp2r2d,Mapk1ip1,Tcerg1l,Jakmip3
chr7	43999959	45000109	chr7	42999917	43999962	-0.227094	4.74813	14.0774	0.000479248	0.0569968	Ap2a1,Klk1b22,Il4i1,Prmt1,Kcnc3,Napsa,Klk1,Klk1b16,Klk1b21,Klk1b24,Klk1b26,Klk1b27,Klk1b5,Klk1b4,Klk1b3,Nup62,Pold1,Clec11a,Syt3,Tsks,Nr1h2,Irf3,Pnkp,Josd2,Akt1s1,Aspdh,1700008O03Rik,2310016G11Rik,Emc10,1700028J19Rik,Fuz,Myh14,Izumo2,Fam71e1,Med25,Bcl2l12,Cpt1c,Ptov1,Vrk3,Atf5,Mybpc2,Tbc1d17,Shank1,Zfp473,Lrrc4b,Spib,2410002F23Rik,Mir707,Snord88a,Snord88c,Gm21948,Gm15545,Acpt	Cd33,Klk1b9,Klk1b7-ps,Klk1b11,Klk1b1,Klk1b8,Klk6,Klk7,Klk11,Klk4,Klk5,Klk12,Klk10,Zfp715,Nkg7,Ceacam18,4931406B18Rik,Cldnd2,Zfp819,Vsig10l,Siglece,Klk9,Etfb,Iglon5,Zfp658,Zfp719,Siglecf,Lim2,Ctu1,Siglecg,Klk8,Klk15,Klk14,Klk13,Gm9268,Zfp936,Gm2329,Gm17768,EU599041,2310002F09Rik
chr15	73999401	74999041	chr15	73000406	73999404	-0.226849	5.9339	17.1777	0.000142003	0.0294829	Arc,Cyp11b2,Gml2,Jrk,Ly6d,Ly6e,Lynx1,Ly6i,Slurp1,4933427E11Rik,2010109I03Rik,Lypd2,Mroh4,Slurp2,Psca,Ly6k,D730001G18Rik,Adgrb1,Cyp11b1,Ly6a,Them6,Gml,Gm19859	Ptk2,Ptp4a3,Trappc9,Chrac1,Dennd3,Slc45a4,Ago2,Gpr20,Mroh5,Mir151,Gm10362,Gm3244,1700010B13Rik,NA
chr2	168000012	168999273	chr2	167000272	168000015	-0.224853	5.35766	14.6534	0.000379206	0.0505342	Adnp,Atp9a,Dpm1,Nfatc2,Zfp64,Pard6b,Mocs3,Fam65c,1700017J07Rik,E130018N17Rik,Sall4,Kcng1,Gm10724,Gm38422	Cebpb,Kcnb1,Ptgis,Ptpn1,Snai1,B4galt5,Ube2v1,Zfas1,Fam65c,Slc9a8,Rnf114,Znfx1,Ddx27,Spata2,A530013C23Rik,Tmem189,Snord12
chr2	168999270	170000703	chr2	168999270	170000703	-0.216218	7.24462	17.7803	0.000140471	0.0293338	Tshz2,AY702102,1700101G07Rik	Tshz2,AY702102,1700101G07Rik
chr18	80999928	81999932	chr18	80000007	80999931	-0.215925	6.30735	18.1728	9.57583e-05	0.0233996	Mir5127	Nfatc1,Sall3,Txnl4a,Atp9b,Hsbp1l1,Pqlc1,Ctdp1,Rbfa,Pard6g,Adnp2,Kcng2,Gm2176,Gm19443,NA
chr1	136000062	136999751	chr1	135000006	136000065	-0.215738	5.82305	15.9896	0.000222493	0.0384804	Cacna1s,Kif21b,Nr5a2,Tmem9,5730559C18Rik,Camsap2,Ddx59,4933409D19Rik,Mroh3,Igfn1,Zfp281,9230116N13Rik,Gm15850,Kif14,Gpr25,Mif-ps1,Gm3878,Gm19705,Platr22	Csrp1,Elf3,Ptprv,Lad1,Pkp1,Timm17a,Tnni1,Tnnt2,Phlda3,Arl8a,Shisa4,Lmod1,Gpr37l1,Rnpep,Nav1,Ipo9,Igfn1,Ptpn7,Lgr6,Gm10535
chr7	135000272	135999872	chr7	133000304	134000143	-0.215119	5.04952	12.0445	0.00111995	0.0872237	Mki67,Ptpre,5830432E09Rik,1700120G07Rik,4930544L04Rik,Clrn3,Foxi2,6330420H09Rik,Dock1,Nps,Mir1962	Adam12,Ctbp2,Uros,Bccip,Fank1,Tex36,4930483O08Rik,Dhx32,Edrf1,Mmp21,Gm15483
chr1	39999932	40999864	chr1	38999793	39999935	-0.215009	5.91266	20.677	3.78599e-05	0.0135196	Il18rap,Il1r1,Il1r2,Il18r1,Il1rl1,Map4k4,Il1rl2,Slc9a4,Mfsd9,Slc9a2,Tmem182,Gm16894	Npas2,Map4k4,Cnot11,Tbc1d8,Rnf149,1700066B17Rik,Rpl31,Creg2,Rfx8,Gm3646,Snord89
chr5	36000002	37000036	chr5	35000303	36000005	-0.211118	5.9139	12.6046	0.00104367	0.084783	Man2b2,Grpel1,Wfs1,Ccdc96,Mrfap1,Afap1,Ppp2r2cos,Psapl1,Sorcs2,Tbc1d14,Bloc1s4,Tada2b,Ppp2r2c,D5Ertd579e,NA	Adra2c,Hmx1,Lrpap1,Hgfac,Afap1,Rgs12,4931431C16Rik,4930478P22Rik,Htra3,Trmt44,Acox3,Dok7,Sh3tc1,Ablim2,Cpz,E130018O15Rik,NA,Mir3097
chr1	93000265	94000099	chr1	92000063	93000268	-0.209069	5.3827	12.8951	0.000781706	0.0732595	Agxt,Kif1a,Sept2,Dtymk,Bok,Stk25,Ing5,Ppp1r7,Atg4b,Thap4,Mterf4,2310007B03Rik,D2hgdh,Hdlbp,Aqp12,Sned1,Farp2,Pask,Crocc2,Gal3st2,Ano7,Gm6086,Gm7889,Gm9994	Gpc1,Capn10,Gpr35,Myeov2,Ndufa10,Dusp28,Rnpepl1,Hdac4,Ankmy1,Olfr12,Olfr1415,Olfr1412,Olfr1411,Olfr1410,Olfr1413,Olfr1416,Olfr1414,Otos,Mir149,9430060I03Rik,NA
chr5	25999734	26999712	chr5	25999734	26999712	-0.207726	6.50012	13.3549	0.000814523	0.0749301	Dpp6,Speer4a,4930584F24Rik,Gm5067,5031410I06Rik,Gm10220,Gm5862,Gm7347,Gm7361,Gm1979,Gm10471	Dpp6,Speer4a,4930584F24Rik,Gm5067,5031410I06Rik,Gm10220,Gm5862,Gm7347,Gm7361,Gm1979,Gm10471
chr16	8999670	10000029	chr16	8999670	10000029	-0.206555	7.40272	22.0226	2.33626e-05	0.00983878	Grin2a	Grin2a
chr5	114000500	114999899	chr5	113000265	114000503	-0.202135	5.64249	11.8554	0.00127908	0.0935691	Dao,Mvk,Hnf1a,Ung,Oasl2,Git2,Gltp,Trpv4,1500011B03Rik,4930519G04Rik,4930515G01Rik,Ankrd13a,Svop,2210016L21Rik,Mmab,Tchp,Acacb,Usp30,Foxn4,Ube3b,Alkbh2,Myo1h,Oasl1,Kctd10,2610524H06Rik,Fam222a,Gm19344	Crybb2,Crybb3,Cmklr1,Selplg,Coro1c,Sgsm1,Sart3,Iscu,Ficd,Tmem119,Ssh1,2900026A02Rik,Grk3,Wscd2,Tmem211,1700069L16Rik,Aym1,NA
chr15	73000406	73999404	chr15	72000308	73000409	-0.199453	5.54567	13.9916	0.000496387	0.0582846	Ptk2,Ptp4a3,Trappc9,Chrac1,Dennd3,Slc45a4,Ago2,Gpr20,Mroh5,Mir151,Gm10362,Gm3244,1700010B13Rik,NA	Col22a1,Trappc9,Kcnk9,Peg13,Gm3150,NA
chr5	35000303	36000005	chr5	34000025	35000306	-0.196339	5.96851	13.4772	0.000613452	0.0641723	Adra2c,Hmx1,Lrpap1,Hgfac,Afap1,Rgs12,4931431C16Rik,4930478P22Rik,Htra3,Trmt44,Acox3,Dok7,Sh3tc1,Ablim2,Cpz,E130018O15Rik,NA,Mir3097	Add1,Grk4,Htt,Mxd4,Rnf4,Sh3bp2,Mfsd10,Rgs12,4930557J02Rik,Nop14,Haus3,Zfyve28,Fam193a,Tnip2,Nat8l,Poln,Msantd1,Gm5553,NA,Cfap99
chr9	114999887	116000264	chr9	114000248	114999890	-0.190105	5.65128	12.4902	0.000926874	0.0801553	Stt3b,Gadl1,4930428G15Rik,Osbpl10,Stmn1-rs1,NA	Bcl2a1c,Glb1,Ccr4,Crtap,Cmtm6,Cmtm8,Fbxl2,4930525D18Rik,4930520O04Rik,4921528I07Rik,Cnot10,Cmtm7,Dync1li1,Gpd1l,Susd5,Trim71,Rps27rt,Tmppe
chr11	6000267	7000539	chr11	5000171	6000270	-0.189775	5.89179	12.6261	0.000875222	0.0775427	Camk2b,Ogdh,Purb,Tbrg4,Wap,Ddx56,Zmiz2,Ramp3,H2afv,Tmed4,Nacad,Nudcd3,Ccm2,Npc1l1,Myo1g,Ppia,Gm11981,Gm11983,Snhg15,Gm11978,Rps15a-ps6,Snora5c,NA	Aebp1,Ap1b1,Camk2b,Dbnl,Ewsr1,Myl7,Pold2,Xbp1,Polm,Pgam2,Ykt6,Mrps24,Urgcp,Rasl10a,Ankrd36,Ube2d-ps,Gas2l1,Kremen1,Gck,Ccdc117,Emid1,Rhbdd3,Znrf3,Gm11964
chr14	72000081	73000477	chr14	69999860	71000329	-0.188759	5.41216	11.8532	0.00121535	0.09091	Fndc3a,LOC675947	Bmp1,Dok2,Egr3,Dmtn,Fgf17,Gfra2,Hr,Ppp3cc,Sftpc,Sorbs3,Piwil2,Bin3,Xpo7,Polr3d,Reep4,Pebp4,2410012E07Rik,Phyhip,Pdlim2,Slc39a14,Lgi3,Nudt18,Ccar2,Fam160b2,9930012K11Rik,Npm2,Mir320,NA
chr11	5000171	6000270	chr11	3999971	5000174	-0.187629	5.75725	11.6219	0.0013423	0.095884	Aebp1,Ap1b1,Camk2b,Dbnl,Ewsr1,Myl7,Pold2,Xbp1,Polm,Pgam2,Ykt6,Mrps24,Urgcp,Rasl10a,Ankrd36,Ube2d-ps,Gas2l1,Kremen1,Gck,Ccdc117,Emid1,Rhbdd3,Znrf3,Gm11964	Ap1b1,Lif,Nf2,Nipsnap1,Osm,Uqcr10,Zmat5,Sf3a1,Sec14l2,Mtfp1,Rnf215,Gatsl3,Mtmr3,Ascc2,Hormad2,Sec14l4,Tbc1d10a,Thoc5,Cabp7,Ccdc157,Gm11961,Sec14l3,Nefh,Gm10278,Mir3060,NA
chr15	72000308	73000409	chr15	72000308	73000409	-0.183208	7.11341	15.505	0.000269538	0.0429984	Col22a1,Trappc9,Kcnk9,Peg13,Gm3150,NA	Col22a1,Trappc9,Kcnk9,Peg13,Gm3150,NA
chr5	28999998	29999577	chr5	28000121	29000001	-0.18209	6.57629	11.896	0.00127435	0.0933715	Mnx1,Dnajb6,Lmbr1,Rnf32,4632411P08Rik,A230098N10Rik,Ube3c,Gm5129,Nom1	En2,Shh,Insig1,Cnpy1,Rbm33,9530036O11Rik
chr9	15999910	16999487	chr9	15000032	15999913	-0.182011	6.44091	14.6884	0.000373876	0.0502721	Fat3	Panx1,Vstm5,4931406C07Rik,Taf1d,4930540M03Rik,Smco4,Med17,Ccdc67,Slc36a4,Hephl1,Mtnr1b,Fat3,Cep295,Scarna9
chr15	4000420	4999966	chr15	4000420	4999966	-0.18197	6.85075	14.5941	0.000388406	0.0512035	C6,Oxct1,C7,Mroh2b,Plcxd3,A630020A06,BC037032,NA	C6,Oxct1,C7,Mroh2b,Plcxd3,A630020A06,BC037032,NA
chr9	122000145	123000330	chr9	121000439	122000148	-0.181361	5.55903	12.2981	0.0010054	0.0830657	Snrk,Zfp105,1110059G10Rik,Abhd5,Ano10,Kif15,Zfp445,9530059O14Rik,A530083I20Rik,Tcaim,Zkscan7,Mir138-1,A730085K08Rik,Gm8008,Topaz1	Cck,Cyp8b1,Nktr,Vipr1,Deb1,Higd1a,Ackr2,Trak1,Lyzl4,1700048O20Rik,Klhl40,Hhatl,Lyzl4os,Ulk4,Sec22c,Pomgnt2,Fam198a,Zfp651,E530011L22Rik,Ccdc13,9430032J07Rik
chr16	94999904	95999706	chr16	94000045	94999907	-0.177489	5.96567	13.2101	0.000685373	0.0678684	Erg,Kcnj15,Ets2,Psmg1,1600002D24Rik,Brwd1,Gm15340	Dscr3,Dyrk1a,Kcnj6,Sim2,Ttc3,Cldn14,Pigp,Hlcs,Ripply3
chr2	178999961	180000163	chr2	178999961	180000163	-0.177379	7.30702	15.4085	0.000280091	0.043811	Cdh4,4921531C22Rik,4930591A17Rik,Taf4	Cdh4,4921531C22Rik,4930591A17Rik,Taf4
chr8	14000058	14999812	chr8	14000058	14999812	-0.175684	7.3694	14.9705	0.000333717	0.0478028	Cln8,Erich1,Arhgef10,Dlgap2,NA	Cln8,Erich1,Arhgef10,Dlgap2,NA
chr1	13999764	15000593	chr1	12999879	13999767	-0.173752	6.48228	14.3828	0.000423154	0.0529622	Eya1,Msc,Trpa1	Ncoa2,Tram1,Lactb2,Xkr9,Prdm14,Gm5523
chr6	89000358	90000159	chr6	87999905	89000361	-0.173593	5.84628	13.2431	0.000676037	0.067296	Plxna1,Vmn1r45,Chchd6,Vmn1r43,Vmn1r42,Vmn1r44,Vmn1r40,Vmn1r46,Vmn1r41,4933427D06Rik,Txnrd3,Gm839,Gm1965	Gata2,Mcm2,Rab7,Mgll,Tpra1,Sec61a1,Ruvbl1,Dnajb8,Eefsec,Kbtbd12,Abtb1,Rpn1,Podxl2,Gm15612,NA
chr16	10000026	11000189	chr16	8999670	10000029	-0.171918	5.53148	11.675	0.00131198	0.0949415	Ciita,Socs1,Emp2,Prm1,Prm2,Prm3,Tnp2,Nubp1,Litaf,Dexi,Rpl39l,Tekt5,Clec16a,Atf7ip2,Rmi2,Tvp23a,Gm15558,Gm10343,Gm19955	Grin2a
chr17	44999970	46000153	chr17	44000196	44999973	-0.169798	6.49291	11.4364	0.00145417	0.0999247	Hsp90ab1,Nfkbie,Tcte1,Slc29a1,Mrpl14,Spats1,Cdc5l,1600014C23Rik,Slc35b2,Supt3,Tmem151b,Aars2,Tmem63b,Capn11,F630040K05Rik,Gm7325,BE949265,E030047D23Rik	Runx2,Rcan2,4930564C03Rik,Enpp5,Supt3,Enpp4,Clic5
chr2	164999573	166000390	chr2	163999987	164999576	-0.169166	5.73417	11.5141	0.00140616	0.0978316	Eya2,Ncoa3,Cd40,Slc12a5,1700025C18Rik,Ocstamp,Cdh22,Slc13a3,Elmo2,Slc2a10,Ncoa5,Slc35c2,Zfp334,Zmynd8,Zfp663,Trp53rka,NA	Kcns1,Matn4,Mmp9,Pltp,Ctsa,Rbpjl,Slpi,Svs4,Svs5,Svs6,Sdc4,Tnnc2,Dbndd2,Svs2,Ywhab,Slc12a5,Stk4,Svs3a,Sys1,Tomm34,Zswim3,Wfdc2,Wfdc15a,Ube2c,Wfdc3,Zswim1,Trp53tg5,Eppin,Spata25,Dnttip1,Spint4,Pigt,Snx21,Acot8,Wfdc12,Wfdc15b,Wfdc5,Wfdc6a,Pcif1,Wfdc8,Wfdc16,Svs3b,Zfp335,Pabpc1l,Wfdc13,Neurl2,Wfdc6b,Spint3,Wfdc9,Wfdc10,Wfdc11,Zfp335os,Spint5
chr11	120000091	120999938	chr11	120000091	120999938	-0.165517	7.71992	12.5588	0.000941567	0.0808309	Aatk,Actg1,Cep131,Cbr2,Fasn,Gcgr,Hgs,Mafg,P4hb,Pde6g,Rfng,Stra13,Alyref,Slc25a10,Mrpl12,Anapc11,Oxld1,0610009L18Rik,Ccdc137,Dcxr,Myadml2,Pcyt2,Ppp1r27,Dus1l,Aspscr1,Arl16,Ccdc57,Faap100,Slc38a10,Gm9734,Notum,Tepsin,Slc16a3,Csnk1d,Baiap2,Hmga1-rs1,Rac3,Fam195b,Arhgdia,Ndufaf8,Tspan10,Npb,Sirt7,Pycr1,Gps1,Nploc4,Lrrc45,Fscn2,Bahcc1,Gm11789,Mir338,2810410L24Rik,Gm11772,Gm19976,Gm20014,Gm17586,Mir306…	Aatk,Actg1,Cep131,Cbr2,Fasn,Gcgr,Hgs,Mafg,P4hb,Pde6g,Rfng,Stra13,Alyref,Slc25a10,Mrpl12,Anapc11,Oxld1,0610009L18Rik,Ccdc137,Dcxr,Myadml2,Pcyt2,Ppp1r27,Dus1l,Aspscr1,Arl16,Ccdc57,Faap100,Slc38a10,Gm9734,Notum,Tepsin,Slc16a3,Csnk1d,Baiap2,Hmga1-rs1,Rac3,Fam195b,Arhgdia,Ndufaf8,Tspan10,Npb,Sirt7,Pycr1,Gps1,Nploc4,Lrrc45,Fscn2,Bahcc1,Gm11789,Mir338,2810410L24Rik,Gm11772,Gm19976,Gm20014,Gm17586,Mir306…
chr11	7000536	8000011	chr11	7000536	8000011	-0.153862	7.23901	13.6192	0.000578505	0.0625128	Igfbp1,Igfbp3,Adcy1,Gm11985	Igfbp1,Igfbp3,Adcy1,Gm11985
chr15	9999840	11000177	chr15	9999840	11000177	-0.148971	6.9003	11.7309	0.0012808	0.0935967	Amacr,Prlr,Rad1,Brix1,4930556M19Rik,Rai14,Ttc23l,Dnajc21,C1qtnf3,Agxt2,Gm10389,Gm19276,NA	Amacr,Prlr,Rad1,Brix1,4930556M19Rik,Rai14,Ttc23l,Dnajc21,C1qtnf3,Agxt2,Gm10389,Gm19276,NA
chrX	71000125	71999243	chrX	71000125	71999243	0.143106	7.06694	11.6874	0.00130502	0.0945685	Cnga2,Gpr50,Hmgb3,Mtm1,Mtmr1,Vma21,Fate1,Cd99l2,Prrg3,Mamld1,Gm1141,Gm14730	Cnga2,Gpr50,Hmgb3,Mtm1,Mtmr1,Vma21,Fate1,Cd99l2,Prrg3,Mamld1,Gm1141,Gm14730
chr7	86999706	87999999	chr7	86999706	87999999	0.145237	7.32697	11.4411	0.00145121	0.0999247	Tyr,Nox4,Grm5,Vmn2r79	Tyr,Nox4,Grm5,Vmn2r79
chrX	158999893	159999621	chrX	158999893	159999621	0.147532	7.05913	12.3343	0.000990088	0.0824588	Sh3kbp1,Eif1ax,Map7d2,Rps6ka3,Map3k15,A830080D01Rik	Sh3kbp1,Eif1ax,Map7d2,Rps6ka3,Map3k15,A830080D01Rik
chrX	36000042	36999951	chrX	36000042	36999951	0.150022	7.27612	13.0141	0.000743739	0.0708229	Slc25a5,Il13ra1,Ube2a,Pgrmc1,Sept6,Mdrl,Zcchc12,Lonrf3,Dock11,Nkrf,C330007P06Rik,Slc25a43,Akap17b,Gm6023,Gm6268,Gm14541,Gm15008	Slc25a5,Il13ra1,Ube2a,Pgrmc1,Sept6,Mdrl,Zcchc12,Lonrf3,Dock11,Nkrf,C330007P06Rik,Slc25a43,Akap17b,Gm6023,Gm6268,Gm14541,Gm15008
chrX	71999240	73000437	chrX	71999240	73000437	0.150512	6.71037	11.9678	0.0011572	0.0888066	Cnga2,Gabra3,Gabre,Magea4,Nsdhl,Zfp185,Cetn2,Gabrq,Magea10,Mir224,Mir452,Mir105,Mir2137,Mir767	Cnga2,Gabra3,Gabre,Magea4,Nsdhl,Zfp185,Cetn2,Gabrq,Magea10,Mir224,Mir452,Mir105,Mir2137,Mir767
chr16	39999974	40999938	chr16	39999974	40999938	0.152716	7.78877	12.6637	0.000861491	0.0767602	NA	NA
chrX	133999896	134999887	chrX	133999896	134999887	0.153372	7.26082	13.1613	0.000699449	0.0686337	Gla,Btk,Drp2,Rpl36a,Timm8a1,Hnrnph2,Armcx2,Tmem35a,Armcx3,Arl13a,Taf7l,B230119M05Rik,Armcx1,Nxf2,Cenpi,Cstf2,Trmt2b,Zmat1,Nox1,Armcx6,Xkrx,Gm10344,Armcx4,NA,Mir3112	Gla,Btk,Drp2,Rpl36a,Timm8a1,Hnrnph2,Armcx2,Tmem35a,Armcx3,Arl13a,Taf7l,B230119M05Rik,Armcx1,Nxf2,Cenpi,Cstf2,Trmt2b,Zmat1,Nox1,Armcx6,Xkrx,Gm10344,Armcx4,NA,Mir3112
chrX	103999836	105000271	chrX	103999836	105000271	0.155818	6.90029	12.6215	0.000876915	0.0776353	Abcb7,1700121L16Rik,Zdhhc15,C77370,Magee2,Uprt,Gm6238,Mir672	Abcb7,1700121L16Rik,Zdhhc15,C77370,Magee2,Uprt,Gm6238,Mir672
chr16	82000022	82999957	chr16	82000022	82999957	0.158186	6.71314	11.5886	0.00136171	0.0962598
chrX	65999628	67000228	chrX	65999628	67000228	0.159669	6.57246	12.4529	0.000941597	0.0808309	4930447F04Rik,Slitrk2,Mir470,Mir463,Mir465,Mir471,Mir741,Mir743,Mir742,Mir465b-2,Mir465c-1,Mir881,Mir883a,Mir465c-2,Mir465b-1,Mir871,Mir878,Mir880,Mir883b,Mir743b,NA	4930447F04Rik,Slitrk2,Mir470,Mir463,Mir465,Mir471,Mir741,Mir743,Mir742,Mir465b-2,Mir465c-1,Mir881,Mir883a,Mir465c-2,Mir465b-1,Mir871,Mir878,Mir880,Mir883b,Mir743b,NA
chr12	9999822	10999508	chr12	9000021	9999825	0.159998	6.17661	11.8659	0.00120876	0.0906299	Nt5c1b,Rdh14,Gm4928	Osr1,1700022H16Rik,Wdr35,Ttc32
chr13	83999892	85000412	chr13	83999892	85000412	0.164755	7.57189	14.0583	0.000483017	0.0571019	Tmem161b,A230107N01Rik,Gm17750	Tmem161b,A230107N01Rik,Gm17750
chr1	26999892	28000204	chr1	26999892	28000204	0.166218	6.58768	12.4454	0.000944601	0.0809179	Gm5524	Gm5524
chr17	90000024	91000077	chr17	90000024	91000077	0.167442	7.46942	14.2157	0.000452953	0.0551961	Nrxn1,4930480K15Rik,Gm10493	Nrxn1,4930480K15Rik,Gm10493
chrX	100000797	101000119	chrX	99000368	100000800	0.167783	6.12981	12.8516	0.000796098	0.0738298	Eda,Kif4,Igbp1,Dlg3,P2ry4,Gdpd2,Pdzd11,Tex11,Arr3,Awat2,Awat1,Otud6a,Dgat2l6,Mir676	Eda,Efnb1,Pja1,Stard8,Tmem28,Gm14812,Gm14816
chrX	101000116	101999966	chrX	101000116	101999966	0.168044	7.38123	17.1244	0.000142951	0.0294829	Slc7a3,Cxcr3,Gjb1,Il2rg,Itgb1bp2,Nono,Foxo4,Snx12,Zmym3,Med12,Tex11,Ogt,Gm4779,Gm614,Nlgn3,Taf1,8030474K03Rik,Nhsl2,Gm19763	Slc7a3,Cxcr3,Gjb1,Il2rg,Itgb1bp2,Nono,Foxo4,Snx12,Zmym3,Med12,Tex11,Ogt,Gm4779,Gm614,Nlgn3,Taf1,8030474K03Rik,Nhsl2,Gm19763
chrX	76999886	77999944	chrX	76999886	77999944	0.168695	6.89321	12.7816	0.000819819	0.0751215	Prkx,Tbl1x,Pbsn,5430402E10Rik,Cldn34-ps,Gm14744	Prkx,Tbl1x,Pbsn,5430402E10Rik,Cldn34-ps,Gm14744
chrX	161000063	162000264	chrX	159999618	161000066	0.168934	5.80437	12.3576	0.000980344	0.082053	Rai2,Scml2,Nhs	Pdha1,Rs1,Phka2,Adgrg2,Ppef1,Map3k15,Cdkl5,Gja6
chr14	92999764	94000567	chr14	92999764	94000567	0.169299	7.69971	14.6781	0.000375437	0.0502721	Pcdh9,Gm19351	Pcdh9,Gm19351
chrX	70000013	71000128	chrX	68999802	70000016	0.170476	5.67753	12.3527	0.000982408	0.082053	Ids,1110012L19Rik,1700111N16Rik,Tmem185a,4930567H17Rik,Gm16441,Gm14725	Aff2,1700111N16Rik,1700020N15Rik
chrX	105000268	106000011	chrX	105000268	106000011	0.170835	7.04889	15.2725	0.000295699	0.0452207	Atrx,Magt1,Pbdc1,5530601H04Rik,Fgf16,Magee1,Cypt2,E530001F21Rik,Mir384,Mir325,5330434G04Rik,LOC100503212	Atrx,Magt1,Pbdc1,5530601H04Rik,Fgf16,Magee1,Cypt2,E530001F21Rik,Mir384,Mir325,5330434G04Rik,LOC100503212
chrX	101999963	103000110	chrX	101999963	103000110	0.173445	6.89727	14.3541	0.000428131	0.0532717	Cited1,Phka1,Rps4x,1700018G05Rik,Pin4,Hdac8,Dmrtc1a,Dmrtc1c1,1700031F05Rik,1700011M02Rik,Ercc6l,Rgag4,Gm5126,Gm5166,Gm14858,Dmrtc1b,Gm9112,Gm9119,Dmrtc1c2,Nhsl2,NA,Gm14839	Cited1,Phka1,Rps4x,1700018G05Rik,Pin4,Hdac8,Dmrtc1a,Dmrtc1c1,1700031F05Rik,1700011M02Rik,Ercc6l,Rgag4,Gm5126,Gm5166,Gm14858,Dmrtc1b,Gm9112,Gm9119,Dmrtc1c2,Nhsl2,NA,Gm14839
chr12	12000595	13000036	chr12	10999505	12000598	0.174176	5.81564	12.5701	0.000896127	0.0788825	Mycn,4921511I17Rik,Fam49a	Vsnl1,Msgn1,Smc6,7420701I03Rik,1700034J04Rik,4930511A02Rik,Gen1,Rad51ap2,Kcns3,Tubb2a-ps2,Gm6867
chr7	57999655	58999255	chr7	57000045	57999658	0.174473	5.68985	13.3359	0.000650461	0.0657835	Atp10a	Gabrb3,Gabrg3,Gabra5,Gm9962
chrX	76000102	76999889	chrX	76000102	76999889	0.175017	6.3665	14.0081	0.000493047	0.0579416	Cldn34d,Cldn34b3,Cldn34b4	Cldn34d,Cldn34b3,Cldn34b4
chrX	164000116	164999949	chrX	164000116	164999949	0.175106	6.61961	15.1792	0.00030694	0.0460253	Bmx,Vegfd,Piga,Siah1b,Car5b,Tmem27,Asb11,Asb9,Pir,Ace2,Mospd2,Fancb	Bmx,Vegfd,Piga,Siah1b,Car5b,Tmem27,Asb11,Asb9,Pir,Ace2,Mospd2,Fancb
chrX	103000107	103999839	chrX	103000107	103999839	0.176158	7.43906	17.1184	0.000143286	0.0294988	Chic1,Cdx4,Nap1l2,Rlim,Slc16a2,Tsix,Tsx,Jpx,Zcchc13,4930519F16Rik,Ftx,Xist,Gm6222,Gm9050,Pabpc1l2b-ps,Gm9159,Gm9670,Mir374b,Mir421,Mir374c	Chic1,Cdx4,Nap1l2,Rlim,Slc16a2,Tsix,Tsx,Jpx,Zcchc13,4930519F16Rik,Ftx,Xist,Gm6222,Gm9050,Pabpc1l2b-ps,Gm9159,Gm9670,Mir374b,Mir421,Mir374c
chrX	49999459	51000010	chrX	49999459	51000010	0.179032	6.15614	11.9022	0.00119115	0.0899385	Stk26,Firre,Olfr1324,Olfr1323,Frmd7,NA	Stk26,Firre,Olfr1324,Olfr1323,Frmd7,NA
chrX	60000449	61000148	chrX	58999907	60000452	0.179382	5.48498	12.5814	0.00089186	0.0787069	F9,Sox3,Mcf2,Gm715,Atp11c,Gm5637,Gm7073,Mir505	F9,Fgf13,Mir504
chrX	159999618	161000066	chrX	159999618	161000066	0.179804	7.11322	17.9377	0.000104692	0.0250525	Pdha1,Rs1,Phka2,Adgrg2,Ppef1,Map3k15,Cdkl5,Gja6	Pdha1,Rs1,Phka2,Adgrg2,Ppef1,Map3k15,Cdkl5,Gja6
chrX	116000076	117000128	chrX	116000076	117000128	0.180023	6.27848	11.6389	0.00137798	0.0967391	Cpxcr1,H2afb2	Cpxcr1,H2afb2
chr15	50000140	51000445	chr15	50000140	51000445	0.180451	7.2954	17.0255	0.000148515	0.0301678	Trps1,Mir1907	Trps1,Mir1907
chrX	157999398	158999896	chrX	157000087	157999401	0.180562	5.58012	12.539	0.000907963	0.0792697	Cnksr2	Phex,Sms,Smpx,Klhl34,Cnksr2,Mbtps2,Gm6568,Yy2
chr1	109000248	110000017	chr1	109000248	110000017	0.180926	6.3028	12.6927	0.000851024	0.076269	Cdh7	Cdh7
chrX	149999865	150999967	chrX	149999865	150999967	0.18102	6.18809	14.1583	0.00046367	0.0559576	Alas2,Pfkfb1,Tro,Apex2,Maged2,Gnl3l,Gm15104,Tmem29,Gm5946,Itih5l-ps,Gm20153,Gm20179	Alas2,Pfkfb1,Tro,Apex2,Maged2,Gnl3l,Gm15104,Tmem29,Gm5946,Itih5l-ps,Gm20153,Gm20179
chrX	13000105	13999851	chrX	11999940	13000108	0.181427	5.904	14.7796	0.000360368	0.0493421	Cask,Ddx3x,Usp9x,Gpr34,5730405O15Rik,2010308F09Rik,Nyx,Gpr82,Llph-ps2	Med14,1810030O07Rik,Atp6ap2,Bcor,NA,Gm4984,Gm14634,Gm14635
chrX	71999240	73000437	chrX	71000125	71999243	0.183496	5.74675	13.2392	0.000677128	0.0673014	Cnga2,Gabra3,Gabre,Magea4,Nsdhl,Zfp185,Cetn2,Gabrq,Magea10,Mir224,Mir452,Mir105,Mir2137,Mir767	Cnga2,Gpr50,Hmgb3,Mtm1,Mtmr1,Vma21,Fate1,Cd99l2,Prrg3,Mamld1,Gm1141,Gm14730
chr13	117000090	117999935	chr13	117000090	117999935	0.183865	6.59841	14.5516	0.000395154	0.0515434	Emb,Hcn1,Parp8,4933413L06Rik,Gm6416,NA	Emb,Hcn1,Parp8,4933413L06Rik,Gm6416,NA
chr13	116000031	117000093	chr13	116000031	117000093	0.183888	6.74859	15.6831	0.000251143	0.0414245	Isl1,Parp8,Rpl34-ps2,Gm10733	Isl1,Parp8,Rpl34-ps2,Gm10733
chr4	79999674	81000078	chr4	79000115	79999677	0.185624	5.63805	11.8341	0.00122534	0.091251	Tyrp1,Lurap1l
chrX	60000449	61000148	chrX	60000449	61000148	0.186251	6.99972	15.9357	0.000227277	0.0388624	F9,Sox3,Mcf2,Gm715,Atp11c,Gm5637,Gm7073,Mir505	F9,Sox3,Mcf2,Gm715,Atp11c,Gm5637,Gm7073,Mir505
chrX	150999964	152000000	chrX	149999865	150999967	0.188198	5.73448	14.229	0.000450494	0.0551393	Fgd1,Huwe1,Tsr2,Fam120c,Gnl3l,Wnk3,Phf8,A230072E10Rik,Mirlet7f-2,Mir98	Alas2,Pfkfb1,Tro,Apex2,Maged2,Gnl3l,Gm15104,Tmem29,Gm5946,Itih5l-ps,Gm20153,Gm20179
chr13	116000031	117000093	chr13	115000371	116000034	0.188955	6.39342	17.198	0.000138955	0.0292526	Isl1,Parp8,Rpl34-ps2,Gm10733	Pelo,Itga1,Gm10734
chrX	68999802	70000016	chrX	68999802	70000016	0.189371	6.95833	19.6917	5.42869e-05	0.0167346	Aff2,1700111N16Rik,1700020N15Rik	Aff2,1700111N16Rik,1700020N15Rik
chr16	77000126	77999887	chr16	77000126	77999887	0.189596	7.92755	18.1257	0.000101129	0.0245389	Usp25,1700041M19Rik,Mir99ahg,Mir99a,Mirlet7c-1,Mir125b-2,NA	Usp25,1700041M19Rik,Mir99ahg,Mir99a,Mirlet7c-1,Mir125b-2,NA
chrX	135999969	137000486	chrX	135999969	137000486	0.190044	6.70879	15.2221	0.000301715	0.045637	Bex2,Bex3,Glra4,Plp1,Bex1,Wbp5,Morf4l2,Tceal8,Zcchc18,Slc25a53,H2bfm,5730412P04Rik,Arxes1,Tceal1,Nxf3,Kir3dl2,Kir3dl1,Rab9b,Tceal5,Tmsb15l,Bex4,BC065397,Tceal3,Tmsb15b1,Tmsb15b2,Tceal7,Gm15026	Bex2,Bex3,Glra4,Plp1,Bex1,Wbp5,Morf4l2,Tceal8,Zcchc18,Slc25a53,H2bfm,5730412P04Rik,Arxes1,Tceal1,Nxf3,Kir3dl2,Kir3dl1,Rab9b,Tceal5,Tmsb15l,Bex4,BC065397,Tceal3,Tmsb15b1,Tmsb15b2,Tceal7,Gm15026
chrX	162999951	164000119	chrX	162999951	164000119	0.191305	6.81541	20.5732	3.93138e-05	0.013686	Grpr,Zrsr2,Ctps2,Car5b,Rnf138rt1,Ap1s2	Grpr,Zrsr2,Ctps2,Car5b,Rnf138rt1,Ap1s2
chrX	95000673	96000140	chrX	95000673	96000140	0.191938	6.84034	18.5367	8.34686e-05	0.021496	Asb12,Amer1,Las1l,1700010D01Rik,Arhgef9,Zc4h2,Spin4,Zc3h12b,Gm19691	Asb12,Amer1,Las1l,1700010D01Rik,Arhgef9,Zc4h2,Spin4,Zc3h12b,Gm19691
chrX	162000261	162999954	chrX	162000261	162999954	0.194967	7.11351	19.528	5.76704e-05	0.0174845	S100g,Ctps2,Syap1,Reps2,Nhs,Rbbp7,Txlng,Mir3473a	S100g,Ctps2,Syap1,Reps2,Nhs,Rbbp7,Txlng,Mir3473a
chr1	26999892	28000204	chr1	25999134	26999895	0.195691	5.79097	13.8457	0.000526986	0.0594588	Gm5524	4931408C20Rik
chrX	109999884	110999920	chrX	109000005	109999887	0.195769	5.3396	13.4633	0.000617013	0.0641916	Pou3f4,Gm7134	Hmgn5,Sh3bgrl,5730416F02Rik,Gm6377
chrX	96000137	97000146	chrX	95000673	96000140	0.196633	5.26906	12.777	0.000821412	0.0751215	Heph,Msn,Gpr165,Hsf3,Vsig4,Gm9059,Mir223,F630028O10Rik,Gm14925	Asb12,Amer1,Las1l,1700010D01Rik,Arhgef9,Zc4h2,Spin4,Zc3h12b,Gm19691
chrX	68000777	68999805	chrX	65999628	67000228	0.197458	4.94188	11.6984	0.00129885	0.0943677	Fmr1,Fmr1nb,Gm4910,Gm6812,Fmr1os,Gm14698,Mir509	4930447F04Rik,Slitrk2,Mir470,Mir463,Mir465,Mir471,Mir741,Mir743,Mir742,Mir465b-2,Mir465c-1,Mir881,Mir883a,Mir465c-2,Mir465b-1,Mir871,Mir878,Mir880,Mir883b,Mir743b,NA
chrX	101000116	101999966	chrX	100000797	101000119	0.197658	5.84167	16.2605	0.000200026	0.0363704	Slc7a3,Cxcr3,Gjb1,Il2rg,Itgb1bp2,Nono,Foxo4,Snx12,Zmym3,Med12,Tex11,Ogt,Gm4779,Gm614,Nlgn3,Taf1,8030474K03Rik,Nhsl2,Gm19763	Eda,Kif4,Igbp1,Dlg3,P2ry4,Gdpd2,Pdzd11,Tex11,Arr3,Awat2,Awat1,Otud6a,Dgat2l6,Mir676
chrX	8999952	9999815	chrX	8999952	9999815	0.198142	6.23181	16.184	0.000206118	0.0369678	Cybb,Xk,Dynlt3,Hypm,4930402K13Rik,H2al1m,Fthl17e,Lancl3,Sytl5,H2al1o,H2al3,Fthl17-ps1,Fthl17f,H2al1k,NA	Cybb,Xk,Dynlt3,Hypm,4930402K13Rik,H2al1m,Fthl17e,Lancl3,Sytl5,H2al1o,H2al3,Fthl17-ps1,Fthl17f,H2al1k,NA
chrX	152998776	153999948	chrX	152998776	153999948	0.199497	6.80513	21.0901	3.26077e-05	0.0124118	Ubqln2,Cypt3,2210013O21Rik,Mageh1,Kctd12b,Rragb,Klf8,Spin2c,9530051G07Rik,Gm5396,Foxr2,Usp51	Ubqln2,Cypt3,2210013O21Rik,Mageh1,Kctd12b,Rragb,Klf8,Spin2c,9530051G07Rik,Gm5396,Foxr2,Usp51
chrX	101999963	103000110	chrX	101000116	101999966	0.20008	5.72794	14.4134	0.000417939	0.0526903	Cited1,Phka1,Rps4x,1700018G05Rik,Pin4,Hdac8,Dmrtc1a,Dmrtc1c1,1700031F05Rik,1700011M02Rik,Ercc6l,Rgag4,Gm5126,Gm5166,Gm14858,Dmrtc1b,Gm9112,Gm9119,Dmrtc1c2,Nhsl2,NA,Gm14839	Slc7a3,Cxcr3,Gjb1,Il2rg,Itgb1bp2,Nono,Foxo4,Snx12,Zmym3,Med12,Tex11,Ogt,Gm4779,Gm614,Nlgn3,Taf1,8030474K03Rik,Nhsl2,Gm19763
chrX	133000640	133999899	chrX	133000640	133999899	0.201604	6.68307	18.9065	7.2662e-05	0.0203102	Sytl4,Tspan6,Tnmd,Srpx2,Pcdh19	Sytl4,Tspan6,Tnmd,Srpx2,Pcdh19
chr14	110000764	111000456	chr14	110000764	111000456	0.20357	6.47823	14.0855	0.000562157	0.0615455	Slitrk6,Gm6280	Slitrk6,Gm6280
chrX	157999398	158999896	chrX	157999398	158999896	0.203804	6.50606	18.3791	8.85753e-05	0.0221523	Cnksr2	Cnksr2
chrX	164999946	166000269	chrX	164000116	164999949	0.204371	5.42759	16.4901	0.000182847	0.0342351	Glra2	Bmx,Vegfd,Piga,Siah1b,Car5b,Tmem27,Asb11,Asb9,Pir,Ace2,Mospd2,Fancb
chrX	93000031	94000334	chrX	93000031	94000334	0.20461	7.34072	24.465	9.98333e-06	0.00571579	Arx,Pola1,BC061195,Pcyt1b,Pdk3,AU015836,1700003E24Rik	Arx,Pola1,BC061195,Pcyt1b,Pdk3,AU015836,1700003E24Rik
chr7	61000233	61999954	chr7	61000233	61999954	0.205395	6.7358	17.2715	0.000137756	0.0291396	A230006K03Rik,B230209E15Rik,A230057D06Rik,A330076H08Rik,Mir344,Gm3257,Mir344-2,Mir344c,Mir344g,Mir344d-2,Mir344e,Mir344d-3,Mir344d-1,Mir344b	A230006K03Rik,B230209E15Rik,A230057D06Rik,A330076H08Rik,Mir344,Gm3257,Mir344-2,Mir344c,Mir344g,Mir344d-2,Mir344e,Mir344d-3,Mir344d-1,Mir344b
chrX	113999341	115000240	chrX	113000111	113999344	0.205543	4.92623	12.5482	0.000904437	0.0792	Ube2dnl2,Ube2dnl1,Klhl4,Gm5942,Gm7429	Chm,Dach2,Mir361
chrX	161000063	162000264	chrX	161000063	162000264	0.207525	7.00026	20.5832	3.9172e-05	0.013671	Rai2,Scml2,Nhs	Rai2,Scml2,Nhs
chrX	146000025	147000073	chrX	145000014	146000028	0.211464	5.53306	16.7354	0.000166187	0.0322488	Htr2c,Snora35	Amot,Lhfpl1,Zcchc16
chr17	41999887	42999155	chr17	40999986	41999890	0.214618	5.6868	15.4071	0.000280242	0.043811	Cd2ap,Adgrf4,Opn5,Adgrf2,Gm5978,Ptchd4,Gm9753
chr7	103000207	104000808	chr7	101999988	103000210	0.214878	5.06659	12.3469	0.000985724	0.0821838	Usp17lc,Hbb-b1,Hbb-bh1,Hbb-y,Olfr65,Olfr64,Olfr66,Olfr67,Olfr68,Olfr69,Olfr598,Olfr597,Olfr591,Olfr605,Olfr624,Olfr594,Olfr601,Olfr633,Olfr593,Olfr611,Olfr599,Olfr608,Olfr583,Olfr620,Olfr629,Olfr617,Olfr631,Olfr600,Olfr618,Olfr589,Olfr582,Olfr584,Olfr603,Olfr619,Olfr615,Olfr610,Olfr609,Olfr622,Olfr585,Olfr606,Olfr630,Olfr616,Olfr613,Olfr586,Olfr635,Olfr632,Olfr623,Olfr628,Usp17ld,Olfr592,Olfr243,…	Art1,Art5,Il18bp,Olfr33,Rrm1,Trim21,Stim1,Trpc2,Rhog,Rnf121,Trim68,Numa1,Olfr78,Pgap2,Olfr553,Olfr544,Olfr543,Olfr566,Olfr576,Olfr554,Olfr564,Olfr574,Olfr557,Olfr556,Olfr551,Olfr545,Olfr547,Olfr571,Olfr569,Olfr572,Olfr568,Olfr561,Olfr558,Olfr549,Olfr552,Olfr555,Olfr550,Olfr577,Olfr570,Olfr559,Olfr560,Olfr575,Olfr578,Nup98,Chrna10,Gm8556
chrX	162000261	162999954	chrX	161000063	162000264	0.215168	6.0668	21.0583	3.29833e-05	0.0124861	S100g,Ctps2,Syap1,Reps2,Nhs,Rbbp7,Txlng,Mir3473a	Rai2,Scml2,Nhs
chr7	61999951	62999913	chr7	59999841	61000236	0.21602	4.58923	12.5902	0.000888551	0.0784773	Ndn,Mkrn3,Magel2,Peg12,Mir344f	Snrpn,Snurf,Gm7367
chrX	167000010	168000194	chrX	167000010	168000194	0.216989	6.93317	22.5675	1.92708e-05	0.00865698	Tmsb4x,Prps2,Tlr7,Tlr8,Frmpd4,Gm6744,Gm8817,Gm15228,NA	Tmsb4x,Prps2,Tlr7,Tlr8,Frmpd4,Gm6744,Gm8817,Gm15228,NA
chr3	112000013	113000088	chr3	110999281	112000016	0.218432	5.45271	12.5963	0.00100305	0.0830657	Gm6602	Gm6602
chrX	145000014	146000028	chrX	145000014	146000028	0.219768	6.6692	23.6184	1.33556e-05	0.00683224	Amot,Lhfpl1,Zcchc16	Amot,Lhfpl1,Zcchc16
chrX	100000797	101000119	chrX	100000797	101000119	0.219773	7.12845	27.6415	3.46083e-06	0.00280867	Eda,Kif4,Igbp1,Dlg3,P2ry4,Gdpd2,Pdzd11,Tex11,Arr3,Awat2,Awat1,Otud6a,Dgat2l6,Mir676	Eda,Kif4,Igbp1,Dlg3,P2ry4,Gdpd2,Pdzd11,Tex11,Arr3,Awat2,Awat1,Otud6a,Dgat2l6,Mir676
chrX	88999986	89999872	chrX	88999986	89999872	0.219793	6.28279	18.8574	7.40075e-05	0.0205169	Pet2,4932429P05Rik,4930415L06Rik	Pet2,4932429P05Rik,4930415L06Rik
chrX	145000014	146000028	chrX	143000151	143999980	0.222217	4.24175	12.5154	0.000917076	0.0798138	Amot,Lhfpl1,Zcchc16	Capn6,Dcx,Pak3,Chrdl1,Rgag1
chrX	152998776	153999948	chrX	151999997	152998779	0.223527	5.25809	16.7569	0.000164802	0.032135	Ubqln2,Cypt3,2210013O21Rik,Mageh1,Kctd12b,Rragb,Klf8,Spin2c,9530051G07Rik,Gm5396,Foxr2,Usp51	Hsd17b10,Gpr143,Kdm5c,Smc1a,Tspyl2,Ribc1,Gpr173,Kantr,3010001F23Rik,Shroom2,Iqsec2,Cldn34a,Gm15266,NA
chr4	92000001	93000085	chr4	91000284	92000004	0.223839	5.1468	16.1435	0.000209427	0.0372009	Izumo3	Elavl2,Gm12669
chr7	9999945	10999880	chr7	9999945	10999880	0.223921	5.55094	17.004	0.000149756	0.0301678	Zik1,Vmn1r70,Vmn1r67,Vmn1r66,Nlrp4b,Vmn1r69,Vmn1r71,Vmn2r52,Nlrp4d,Vmn2r50,Zscan4a,Vmn1r68,Zscan4b,Gm7789,Vmn2r51	Zik1,Vmn1r70,Vmn1r67,Vmn1r66,Nlrp4b,Vmn1r69,Vmn1r71,Vmn2r52,Nlrp4d,Vmn2r50,Zscan4a,Vmn1r68,Zscan4b,Gm7789,Vmn2r51
chr4	29999983	31000489	chr4	27000042	27999980	0.224348	3.84322	11.8529	0.00121552	0.09091	4930556G01Rik
chr11	96000000	96999815	chr11	96000000	96999815	0.22607	7.687	26.4373	5.14114e-06	0.00376889	Atp5g1,Cbx1,Gip,Hoxb1,Hoxb13,Hoxb3,Hoxb4,Hoxb5,Hoxb6,Hoxb7,Hoxb8,Hoxb9,Nfe2l1,Snf8,Copz2,2010300F17Rik,Snx11,Calcoco2,Skap1,Sp2,Cdk5rap3,Pnpo,Hoxb2,Igf2bp1,Gm53,Prr15l,Ttll6,Ube2z,D030028A08Rik,Mir152,Mir196a-1,Gm11538,Gm11517,Mir10a,Gm11529,Gm11525	Atp5g1,Cbx1,Gip,Hoxb1,Hoxb13,Hoxb3,Hoxb4,Hoxb5,Hoxb6,Hoxb7,Hoxb8,Hoxb9,Nfe2l1,Snf8,Copz2,2010300F17Rik,Snx11,Calcoco2,Skap1,Sp2,Cdk5rap3,Pnpo,Hoxb2,Igf2bp1,Gm53,Prr15l,Ttll6,Ube2z,D030028A08Rik,Mir152,Mir196a-1,Gm11538,Gm11517,Mir10a,Gm11529,Gm11525
chrX	137999918	139000883	chrX	137999918	139000883	0.228588	6.74187	22.9042	1.71234e-05	0.00806971	Nrk,Il1rapl2,Tex13a,Gm14989	Nrk,Il1rapl2,Tex13a,Gm14989
chr7	61999951	62999913	chr7	61000233	61999954	0.22984	5.61768	19.237	6.42399e-05	0.0188741	Ndn,Mkrn3,Magel2,Peg12,Mir344f	A230006K03Rik,B230209E15Rik,A230057D06Rik,A330076H08Rik,Mir344,Gm3257,Mir344-2,Mir344c,Mir344g,Mir344d-2,Mir344e,Mir344d-3,Mir344d-1,Mir344b
chr14	92999764	94000567	chr14	91000200	91999978	0.229939	4.47545	12.8684	0.000790508	0.0736077	Pcdh9,Gm19351
chrX	91000000	91999896	chrX	91000000	91999896	0.230557	4.92122	16.8807	0.000157077	0.0312001	Mageb2,1700084M14Rik,Mageb5,Mageb17-ps,Gm5071,Gm5072,Gm14781,Gm8914	Mageb2,1700084M14Rik,Mageb5,Mageb17-ps,Gm5071,Gm5072,Gm14781,Gm8914
chrX	106000008	107000343	chrX	105000268	106000011	0.231948	5.73303	21.8065	2.52279e-05	0.010403	Atp7a,Pgk1,Cysltr1,Cox7b,Magt1,Lpar4,Zcchc5,Tlr13,Fnd3c2,Gm5127,Fndc3c1,Taf9b	Atrx,Magt1,Pbdc1,5530601H04Rik,Fgf16,Magee1,Cypt2,E530001F21Rik,Mir384,Mir325,5330434G04Rik,LOC100503212
chrX	95000673	96000140	chrX	94000331	95000676	0.232208	5.10794	13.458	0.000665631	0.0666849	Asb12,Amer1,Las1l,1700010D01Rik,Arhgef9,Zc4h2,Spin4,Zc3h12b,Gm19691	Gspt2,Zfx,Eif2s3x,Apoo,Maged1,Klhl15,Gm6987,Fam90a1b,Gm7061,Zxdb,Zxda,Gm14827
chrX	68000777	68999805	chrX	65000047	65999631	0.233575	3.86806	11.7356	0.00127825	0.0935583	Fmr1,Fmr1nb,Gm4910,Gm6812,Fmr1os,Gm14698,Mir509	Ctag2
chrX	146000025	147000073	chrX	146000025	147000073	0.234424	6.58978	25.0646	8.14216e-06	0.00519096	Htr2c,Snora35	Htr2c,Snora35
chrX	76999886	77999944	chrX	76000102	76999889	0.234718	5.91506	22.3457	2.08376e-05	0.00905053	Prkx,Tbl1x,Pbsn,5430402E10Rik,Cldn34-ps,Gm14744	Cldn34d,Cldn34b3,Cldn34b4
chrX	147000070	147999910	chrX	146000025	147000073	0.234962	4.86743	14.4408	0.000413317	0.0524744	Htr2c,Il13ra2,Lrch2,Gm15128,Gm15080,Mir448,Mir764,Mir1264,Mir1298,Mir1912	Htr2c,Snora35
chrX	109999884	110999920	chrX	109999884	110999920	0.235189	6.73638	27.1651	4.04407e-06	0.00318362	Pou3f4,Gm7134	Pou3f4,Gm7134
chr7	39999808	41000012	chr7	38999612	39999811	0.235341	5.1881	17.1678	0.000140579	0.0293338	Vstm2b,4933402C06Rik,4930433I11Rik,A230077H06Rik,Gm6851	Zfp619,Zfp939,Gm5114,Gm5590,Gm6124,Gm6833,Gm9271,Gm16387,Gm1988
chrX	113000111	113999344	chrX	112000179	113000114	0.236007	4.94234	16.412	0.00018851	0.0348336	Chm,Dach2,Mir361	2010106E10Rik,Apool,Pof1b,4933403O08Rik,Satl1,Tex16,Zfp711,L1Md-Gf21
chrX	139999921	140995877	chrX	139999921	140995877	0.236269	7.40222	30.2974	1.48052e-06	0.0016152	Tsc22d3,Prps1,Mid2,Psmd10,Vsig1,Tex13,Frmpd3,Nup62cl,Eif2c5,Pih1h3b,Atg4a,Mir3475	Tsc22d3,Prps1,Mid2,Psmd10,Vsig1,Tex13,Frmpd3,Nup62cl,Eif2c5,Pih1h3b,Atg4a,Mir3475
chrX	166000266	167000013	chrX	164000116	164999949	0.237685	4.72634	16.2302	0.000202415	0.0365649	Gpm6b,Egfl6,Rab9,Trappc2,Gemin8,Ofd1,Tceanc,Gm1720	Bmx,Vegfd,Piga,Siah1b,Car5b,Tmem27,Asb11,Asb9,Pir,Ace2,Mospd2,Fancb
chrX	143999977	145000017	chrX	143000151	143999980	0.238045	5.22319	18.7161	7.80297e-05	0.020751	Trpc5,Alg13,A730046J19Rik,Zcchc16,Mir680-2,Mageb16-ps1,Gm15067,Trpc5os	Capn6,Dcx,Pak3,Chrdl1,Rgag1
chrX	139000880	139999924	chrX	137999918	139000883	0.238171	5.53232	21.8564	2.47833e-05	0.0102941	Cldn2,Trap1a,Nrk,Rnf128,4933428M09Rik,4930513O06Rik,Morc4,Platr21,D330045A20Rik,Rbm41,Mum1l1,Tbc1d8b,Serpina7,Ripply1	Nrk,Il1rapl2,Tex13a,Gm14989
chrX	129999931	130999807	chrX	129999931	130999807	0.23889	6.90093	28.3861	2.71887e-06	0.00239973	Diaph2	Diaph2
chr1	19999826	20999877	chr1	19000043	19999829	0.239075	5.73501	18.8936	7.40146e-05	0.0205169	Il17a,Mcm3,Efhc1,Paqr8,4930486I03Rik,6720483E21Rik,Pkhd1,Il17f,Mir206,Mir133b	Tfap2b,Tfap2d
chrX	167000010	168000194	chrX	166000266	167000013	0.240361	6.25352	25.5559	6.8993e-06	0.00468587	Tmsb4x,Prps2,Tlr7,Tlr8,Frmpd4,Gm6744,Gm8817,Gm15228,NA	Gpm6b,Egfl6,Rab9,Trappc2,Gemin8,Ofd1,Tceanc,Gm1720
chrX	88999986	89999872	chrX	87999938	88999989	0.240831	5.02458	19.2011	6.51032e-05	0.01903	Pet2,4932429P05Rik,4930415L06Rik	Smek3-ps,Il1rapl1,Mir1906-2
chrX	130999804	131999472	chrX	130999804	131999472	0.240924	6.81396	28.7438	2.42355e-06	0.00220716	Gm4994	Gm4994
chr12	96999869	97999737	chr12	92999939	93999532	0.241202	3.74596	11.5332	0.0013946	0.097505
chrX	91999893	93000034	chrX	91999893	93000034	0.241567	6.17632	19.8172	6.02162e-05	0.0180587	Mageb1,Mageb18,Gm5941,NA	Mageb1,Mageb18,Gm5941,NA
chr8	77999956	78999426	chr8	76000266	77000278	0.241897	3.36541	12.3071	0.00100156	0.0830657	Pou4f2,Rbmxl1,Ttc29,Slc10a7,Lsm6,Gm2225	Nr3c2,Gm10649,NA
chr3	26000358	26999916	chr3	22999526	23999705	0.242826	4.08553	12.6776	0.000856439	0.0764678	Spata16,Nlgn1	Naaladl2
chr13	117999932	119000050	chr13	117000090	117999935	0.242854	5.79472	17.8835	0.00012578	0.0276158	Fgf10,Mrps30,1700003P14Rik	Emb,Hcn1,Parp8,4933413L06Rik,Gm6416,NA
chrX	168999264	169999781	chrX	168000191	168999267	0.24301	5.64701	20.7976	3.62409e-05	0.0131148	Amelx,Arhgap6,Hccs,Mid1,4933400A11Rik,BC022960,G530011O06Rik	Arhgap6,Msl3,Frmpd4
chrX	91999893	93000034	chrX	91000000	91999896	0.243399	4.27565	14.8126	0.000355617	0.0490266	Mageb1,Mageb18,Gm5941,NA	Mageb2,1700084M14Rik,Mageb5,Mageb17-ps,Gm5071,Gm5072,Gm14781,Gm8914
chr4	93000082	94000156	chr4	92000001	93000085	0.244131	5.3579	18.3333	9.01197e-05	0.0224757	Tusc1	Izumo3
chr19	21999941	23000176	chr19	18999705	20000679	0.244325	3.67788	13.418	0.000628686	0.064571	Trpm3,Mir204,NA	Rorb
chr13	65000153	65999824	chr13	63999720	65000156	0.245516	4.69218	12.643	0.000936192	0.0805816	Mfsd14b,Nlrp4f,Zfp369,Prss47,Spata31d1c,Olfr466,Cbx3-ps5,Gm6901,Gm6917,Gm7762,Gm10775,Gm3785,NA	Ctsl,Hsd17b3,Habp4,Aaed1,1810034E14Rik,1190003K10Rik,Slc35d2,Spata31,Cdk20,Cdc14b,Zfp367,Cntnap3
chrX	150999964	152000000	chrX	150999964	152000000	0.24591	7.37351	33.8013	5.05922e-07	0.000834489	Fgd1,Huwe1,Tsr2,Fam120c,Gnl3l,Wnk3,Phf8,A230072E10Rik,Mirlet7f-2,Mir98	Fgd1,Huwe1,Tsr2,Fam120c,Gnl3l,Wnk3,Phf8,A230072E10Rik,Mirlet7f-2,Mir98
chrX	143000151	143999980	chrX	143000151	143999980	0.246172	7.10799	32.777	6.8888e-07	0.0010047	Capn6,Dcx,Pak3,Chrdl1,Rgag1	Capn6,Dcx,Pak3,Chrdl1,Rgag1
chrX	106000008	107000343	chrX	106000008	107000343	0.24763	6.70321	28.8863	2.31539e-06	0.00214249	Atp7a,Pgk1,Cysltr1,Cox7b,Magt1,Lpar4,Zcchc5,Tlr13,Fnd3c2,Gm5127,Fndc3c1,Taf9b	Atp7a,Pgk1,Cysltr1,Cox7b,Magt1,Lpar4,Zcchc5,Tlr13,Fnd3c2,Gm5127,Fndc3c1,Taf9b
chr7	96000361	97000106	chr7	93000001	93999988	0.247812	3.46956	12.924	0.000772309	0.0726448	Tenm4,Nars2,Gm15412,Mir708,Gm15413	Fam181b,Gm15501
chrX	99000368	100000800	chrX	95000673	96000140	0.249204	3.1572	11.4398	0.00145204	0.0999247	Eda,Efnb1,Pja1,Stard8,Tmem28,Gm14812,Gm14816	Asb12,Amer1,Las1l,1700010D01Rik,Arhgef9,Zc4h2,Spin4,Zc3h12b,Gm19691
chrX	168999264	169999781	chrX	167000010	168000194	0.25015	4.18875	14.0601	0.000482664	0.0571019	Amelx,Arhgap6,Hccs,Mid1,4933400A11Rik,BC022960,G530011O06Rik	Tmsb4x,Prps2,Tlr7,Tlr8,Frmpd4,Gm6744,Gm8817,Gm15228,NA
chrX	142000099	143000154	chrX	142000099	143000154	0.250751	7.23863	30.9759	1.1978e-06	0.00143326	Acsl4,Ammecr1,Kcne1l,Tmem164,Nxt2,Gucy2f,Gm5643,Mir652,Gm15032	Acsl4,Ammecr1,Kcne1l,Tmem164,Nxt2,Gucy2f,Gm5643,Mir652,Gm15032
chr7	109000190	109999926	chr7	106999824	107999866	0.252251	3.33227	11.6215	0.00134255	0.095884	Dennd5a,Tub,Rpl27a,Tmem9b,Ascl3,Scube2,BC051019,Akip1,1600010M07Rik,1700095J03Rik,St5,Nrip3,Lmo1,Stk33,Tmem41b,Ric3,Trim66,Snora3	Olfr17,Olfr2,Ppfibp2,Syt9,Rbmxl2,5330417H12Rik,Nlrp14,Olfml1,Ovch2,Olfr467,Olfr470,Olfr469,Olfr474,Olfr716,Olfr472,Olfr473,Olfr715,Olfr476,Olfr477,Olfr714,Olfr713,Cyb5r2,Gm10081,Olfr471
chrX	99000368	100000800	chrX	96000137	97000146	0.253031	3.37589	12.1123	0.00108802	0.0863395	Eda,Efnb1,Pja1,Stard8,Tmem28,Gm14812,Gm14816	Heph,Msn,Gpr165,Hsf3,Vsig4,Gm9059,Mir223,F630028O10Rik,Gm14925
chrX	139000880	139999924	chrX	139000880	139999924	0.254067	6.98682	33.6886	5.23284e-07	0.000852971	Cldn2,Trap1a,Nrk,Rnf128,4933428M09Rik,4930513O06Rik,Morc4,Platr21,D330045A20Rik,Rbm41,Mum1l1,Tbc1d8b,Serpina7,Ripply1	Cldn2,Trap1a,Nrk,Rnf128,4933428M09Rik,4930513O06Rik,Morc4,Platr21,D330045A20Rik,Rbm41,Mum1l1,Tbc1d8b,Serpina7,Ripply1
chr17	77000260	77999887	chr17	75999965	77000263	0.255374	5.68221	21.5874	2.73698e-05	0.0109918
chrX	137000483	137999921	chrX	137000483	137999921	0.255723	6.43462	30.0721	1.58918e-06	0.00166601	Esx1,Il1rapl2,Slc25a53,Fam199x	Esx1,Il1rapl2,Slc25a53,Fam199x
chrX	81000017	81999928	chrX	81000017	81999928	0.256444	6.07212	14.6403	0.000792007	0.0736476	Tmem47,4930595M18Rik	Tmem47,4930595M18Rik
chrX	145000014	146000028	chrX	143999977	145000017	0.256654	5.79841	25.8018	6.35318e-06	0.00437754	Amot,Lhfpl1,Zcchc16	Trpc5,Alg13,A730046J19Rik,Zcchc16,Mir680-2,Mageb16-ps1,Gm15067,Trpc5os
chr10	49000250	50000634	chr10	44999670	46000227	0.257378	3.96681	12.1375	0.00109202	0.0865245	Grik2,C130030K03Rik	Prep,Bves,Popdc3,Hace1,D030045P18Rik,Lin28b
chrX	143999977	145000017	chrX	143999977	145000017	0.258075	6.6095	30.5829	1.35389e-06	0.00155029	Trpc5,Alg13,A730046J19Rik,Zcchc16,Mir680-2,Mageb16-ps1,Gm15067,Trpc5os	Trpc5,Alg13,A730046J19Rik,Zcchc16,Mir680-2,Mageb16-ps1,Gm15067,Trpc5os
chr16	54000034	54999998	chr16	50000007	51000799	0.258825	3.26879	12.0523	0.00111621	0.0872237		Dubr,Ccdc54,Bbx,4930542D17Rik,Gm4827,G730013B05Rik,Gm4416
chrX	139999921	140995877	chrX	139000880	139999924	0.259076	5.92421	24.8492	8.75906e-06	0.00529953	Tsc22d3,Prps1,Mid2,Psmd10,Vsig1,Tex13,Frmpd3,Nup62cl,Eif2c5,Pih1h3b,Atg4a,Mir3475	Cldn2,Trap1a,Nrk,Rnf128,4933428M09Rik,4930513O06Rik,Morc4,Platr21,D330045A20Rik,Rbm41,Mum1l1,Tbc1d8b,Serpina7,Ripply1
chrX	77999941	78999858	chrX	77999941	78999858	0.260304	5.97126	24.2793	1.06714e-05	0.00598605	Obp1a,Fam47c,4930480E11Rik,Gm14743,Gm5938,Prrg1,Obp1b	Obp1a,Fam47c,4930480E11Rik,Gm14743,Gm5938,Prrg1,Obp1b
chrX	81999925	83000108	chrX	81000017	81999928	0.260329	4.92493	17.8165	0.000109634	0.0257023	Dmd	Tmem47,4930595M18Rik
chr10	38999982	40000003	chr10	33999791	34999933	0.260629	2.76069	12.0545	0.00111519	0.0872237	Fyn,Lama4,Rev3l,Fam229b,Tube1,Mfsd4b2,4930547M16Rik,Traf3ip2,Mfsd4b4,Mfsd4b5,Wisp3,E130307A14Rik,Mfsd4b3,Gm16364,Gm16210	Col10a1,Frk,Tspyl1,Rwdd1,Tspyl4,Fam26e,Dse,Fam26f,Fam26d,Nt5dc1,Trappc3l
chrX	103999836	105000271	chrX	101999963	103000110	0.261056	3.4354	12.8718	0.000789363	0.0736077	Abcb7,1700121L16Rik,Zdhhc15,C77370,Magee2,Uprt,Gm6238,Mir672	Cited1,Phka1,Rps4x,1700018G05Rik,Pin4,Hdac8,Dmrtc1a,Dmrtc1c1,1700031F05Rik,1700011M02Rik,Ercc6l,Rgag4,Gm5126,Gm5166,Gm14858,Dmrtc1b,Gm9112,Gm9119,Dmrtc1c2,Nhsl2,NA,Gm14839
chrX	168000191	168999267	chrX	168000191	168999267	0.26275	6.84464	30.8492	1.24596e-06	0.00145068	Arhgap6,Msl3,Frmpd4	Arhgap6,Msl3,Frmpd4
chrX	131999469	133000643	chrX	130999804	131999472	0.262959	5.63229	23.0748	1.61329e-05	0.00773447		Gm4994
chr19	54000294	54999642	chr19	50999976	51999604	0.265259	2.95628	11.5848	0.00136395	0.0963196	Adra2a,Shoc2
chr4	94000153	94999723	chr4	91000284	92000004	0.265543	3.92426	14.1941	0.00045695	0.0555366	Plaa,Tek,Ift74,Eqtn,Caap1,Lrrc19,Mysm1,Gm12657,Gm12693,Mir872,NA	Elavl2,Gm12669
chrX	112000179	113000114	chrX	110999917	112000182	0.266095	5.24812	22.397	2.04639e-05	0.00897258	2010106E10Rik,Apool,Pof1b,4933403O08Rik,Satl1,Tex16,Zfp711,L1Md-Gf21	Rps6ka6,Cylc1,Hdx,L1Md-Gf21,Gm7340
chr4	92000001	93000085	chr4	92000001	93000085	0.266621	6.13172	18.2087	0.000195013	0.035693	Izumo3	Izumo3
chr12	12000595	13000036	chr12	9999822	10999508	0.266858	3.56275	14.6837	0.000374592	0.0502721	Mycn,4921511I17Rik,Fam49a	Nt5c1b,Rdh14,Gm4928
chrX	101000116	101999966	chrX	98000079	99000371	0.267019	3.27826	14.0542	0.000483829	0.0571491	Slc7a3,Cxcr3,Gjb1,Il2rg,Itgb1bp2,Nono,Foxo4,Snx12,Zmym3,Med12,Tex11,Ogt,Gm4779,Gm614,Nlgn3,Taf1,8030474K03Rik,Nhsl2,Gm19763	Ar,Yipf6,Ophn1
chr14	108999830	110000767	chr14	105999966	107000304	0.267436	4.16952	14.0722	0.000482455	0.0571019		1700128A07Rik,Trim52,Gm6219,Gm6232,Gm6234,Gm9324,Gm9325,Gm9326,Gm9327,Gm9328,Gm4663,Gm4664,Gm4666
chrX	100000797	101000119	chrX	98000079	99000371	0.267532	4.15035	18.3794	8.85645e-05	0.0221523	Eda,Kif4,Igbp1,Dlg3,P2ry4,Gdpd2,Pdzd11,Tex11,Arr3,Awat2,Awat1,Otud6a,Dgat2l6,Mir676	Ar,Yipf6,Ophn1
chr7	61999951	62999913	chr7	61999951	62999913	0.268366	6.6825	27.1487	5.18091e-06	0.00377555	Ndn,Mkrn3,Magel2,Peg12,Mir344f	Ndn,Mkrn3,Magel2,Peg12,Mir344f
chrX	164999946	166000269	chrX	164999946	166000269	0.269166	6.42914	28.6153	2.53831e-06	0.00228371	Glra2	Glra2
chrX	81000017	81999928	chrX	76999886	77999944	0.269594	2.92869	11.5849	0.00136385	0.0963196	Tmem47,4930595M18Rik	Prkx,Tbl1x,Pbsn,5430402E10Rik,Cldn34-ps,Gm14744
chr17	62000063	63000299	chr17	59000232	59998902	0.269716	4.38944	15.3574	0.000285852	0.0444009	Efna5	Nudt12,Nudt12os
chrX	137000483	137999921	chrX	134999884	135999972	0.269825	2.80203	11.53	0.00139656	0.097505	Esx1,Il1rapl2,Slc25a53,Fam199x	Tceal6,Gprasp1,Bhlhb9,Tcp11x2,Prame,Arxes2,Tmsb15a,Pramel3,Nxf7,Zmat1,Gprasp2,3632454L22Rik,Gm5128,AV320801,Armcx5,Pramel,Gm7903,Gm15023,Mir1970
chrX	137999918	139000883	chrX	137000483	137999921	0.270122	5.6246	24.3569	1.03592e-05	0.00588238	Nrk,Il1rapl2,Tex13a,Gm14989	Esx1,Il1rapl2,Slc25a53,Fam199x
chr3	150999499	152000219	chr3	146000390	147000003	0.270396	3.16949	11.9804	0.00115101	0.088696	Ifi44l,Ptgfr,Ifi44,Adgrl4,4930555A03Rik,Mir3963	Gng5,Prkacb,Uox,Dnase2b,Lpar3,Mcoln2,Rpf1,Ttll7,Spata1,Ctbs,4930503B20Rik,Ssx2ip,Mcoln3,Syde2,Wdr63,Gm10636,Gm16325
chr6	108000108	109000106	chr6	103999978	105000537	0.270443	2.63696	11.6635	0.00131848	0.0952714	Itpr1,Bhlhe40,Sumf1,Arl8b,Setmar,0610040F04Rik,Edem1,Gm6749,Gm4604,NA	Cntn6
chrX	168000191	168999267	chrX	167000010	168000194	0.270823	5.73795	27.0038	4.26398e-06	0.00330049	Arhgap6,Msl3,Frmpd4	Tmsb4x,Prps2,Tlr7,Tlr8,Frmpd4,Gm6744,Gm8817,Gm15228,NA
chrX	103999836	105000271	chrX	101000116	101999966	0.271177	2.84664	13.0017	0.000747604	0.0709957	Abcb7,1700121L16Rik,Zdhhc15,C77370,Magee2,Uprt,Gm6238,Mir672	Slc7a3,Cxcr3,Gjb1,Il2rg,Itgb1bp2,Nono,Foxo4,Snx12,Zmym3,Med12,Tex11,Ogt,Gm4779,Gm614,Nlgn3,Taf1,8030474K03Rik,Nhsl2,Gm19763
chrX	134999884	135999972	chrX	134999884	135999972	0.27127	6.0969	24.8604	1.04653e-05	0.00591835	Tceal6,Gprasp1,Bhlhb9,Tcp11x2,Prame,Arxes2,Tmsb15a,Pramel3,Nxf7,Zmat1,Gprasp2,3632454L22Rik,Gm5128,AV320801,Armcx5,Pramel,Gm7903,Gm15023,Mir1970	Tceal6,Gprasp1,Bhlhb9,Tcp11x2,Prame,Arxes2,Tmsb15a,Pramel3,Nxf7,Zmat1,Gprasp2,3632454L22Rik,Gm5128,AV320801,Armcx5,Pramel,Gm7903,Gm15023,Mir1970
chr1	109000248	110000017	chr1	108000003	109000251	0.271423	5.32039	19.9767	5.52048e-05	0.0168847	Cdh7
chr14	92999764	94000567	chr14	88999832	89999525	0.271559	4.02403	17.8681	0.0001075	0.0254607	Pcdh9,Gm19351	Gm5088
chrX	106000008	107000343	chrX	103000107	103999839	0.271895	3.4124	13.3853	0.000637265	0.0647529	Atp7a,Pgk1,Cysltr1,Cox7b,Magt1,Lpar4,Zcchc5,Tlr13,Fnd3c2,Gm5127,Fndc3c1,Taf9b	Chic1,Cdx4,Nap1l2,Rlim,Slc16a2,Tsix,Tsx,Jpx,Zcchc13,4930519F16Rik,Ftx,Xist,Gm6222,Gm9050,Pabpc1l2b-ps,Gm9159,Gm9670,Mir374b,Mir421,Mir374c
chrX	85000136	86000027	chrX	85000136	86000027	0.272324	7.03132	35.6278	2.94717e-07	0.000548081	Dmd,Gk,Tab3,5430427O19Rik,Fthl17a,Gm14762	Dmd,Gk,Tab3,5430427O19Rik,Fthl17a,Gm14762
chr9	94999914	96000403	chr9	89999870	90999935	0.273254	2.78767	12.55	0.000903777	0.0792	Trpc1,Xrn1,Chst2,U2surp,1700065D16Rik,Paqr9,Pcolce2,Pls1,Atr,Slc9a9,Gm16794	Ctsh,Rasgrf1,Morf4l1,Tbc1d2b,Adamts7
chrX	113000111	113999344	chrX	113000111	113999344	0.274169	6.35664	22.4658	3.84596e-05	0.013559	Chm,Dach2,Mir361	Chm,Dach2,Mir361
chr12	60999765	61999734	chr12	56999973	57999689	0.274784	2.74423	12.7515	0.000830249	0.0755582	Lrfn5,Gm20063	Foxa1,Ttc6,Mipol1,Slc25a21,Prps1l3,Gm2568,NA,Gm20016
chr12	97999734	99000076	chr12	92999939	93999532	0.275203	3.00667	12.5456	0.00090545	0.0792	Galc,Gpr65,Ptpn21,Kcnk10,Zc3h14,Ttc8,Spata7,Eml5
chrX	130999804	131999472	chrX	129999931	130999807	0.275434	6.07972	28.5212	2.60311e-06	0.00232689	Gm4994	Diaph2
chr16	82999954	84000053	chr16	78999273	79999845	0.275643	3.18883	15.2022	0.000304129	0.045852		Tmprss15,1700066C05Rik
chrX	74999404	76000105	chrX	71999240	73000437	0.27604	2.90073	12.6554	0.000864482	0.0769772	F8,Mpp1,Mtcp1,Vbp1,Fundc2,Rab39b,4933407K13Rik,Pls3,Gab3,Brcc3,Dkc1,Smim9,Gm8692	Cnga2,Gabra3,Gabre,Magea4,Nsdhl,Zfp185,Cetn2,Gabrq,Magea10,Mir224,Mir452,Mir105,Mir2137,Mir767
chr17	65000549	66000290	chr17	61000459	62000066	0.276109	2.62173	11.6069	0.00135098	0.0958931	Ralbp1,Vapa,Twsg1,Ppp4r1,Rab31,Ankrd12,Txndc2,Tmem232,NA
chr14	99999947	101000216	chr14	96999789	98000303	0.276719	3.10434	14.4419	0.000413125	0.0524744	Klf12	Dach1
chrX	109000005	109999887	chrX	107000340	108000502	0.277243	3.90288	16.0654	0.000215956	0.0378273	Hmgn5,Sh3bgrl,5730416F02Rik,Gm6377	Itm2a,2610002M06Rik,4933401B06Rik,P2ry10,A630033H20Rik,Gpr174,Fam46d,Gm732,Tbx22
chrX	89999869	91000003	chrX	88999986	89999872	0.277445	5.12835	23.6184	1.33555e-05	0.00683224	Gm44	Pet2,4932429P05Rik,4930415L06Rik
chr10	127000055	128000489	chr10	123000163	123999951	0.279001	2.92997	14.1341	0.000468289	0.0562243	Gpr182,Avil,Cdk4,Cyp27b1,Ddit3,B4galnt1,Gli1,Inhbc,Inhbe,Kif5a,Lrp1,Mettl1,Nab2,Rdh16,Stat6,Tac2,Hsd17b6,Arhgef25,Rdh7,Tsfm,Tspan31,Dctn2,Sdr9c7,R3hdm2,1700012D01Rik,Dtx3,Rdh9,Nxph4,Rdh1,Shmt2,Mbd6,Pip4k2c,Nemp1,March9,Agap2,Os9,Slc26a10,Mars,Arhgap9,Rdh19,BC089597,Stac3,Zbtb39,Rdh18-ps,Ndufa4l2,Myo1a,F420014N23Rik,Mettl21b,A730063M14Rik	Usp15,Mon2,Fam19a2,Gm4129
chrX	79999938	81000020	chrX	78999855	79999941	0.279046	4.90308	23.7835	1.26152e-05	0.00664593		Mageb16,Gm7173,Gm8787,Cfap47
chrX	139999921	140995877	chrX	137999918	139000883	0.279137	3.85153	16.3727	0.000191431	0.0351768	Tsc22d3,Prps1,Mid2,Psmd10,Vsig1,Tex13,Frmpd3,Nup62cl,Eif2c5,Pih1h3b,Atg4a,Mir3475	Nrk,Il1rapl2,Tex13a,Gm14989
chrX	147000070	147999910	chrX	147000070	147999910	0.279322	5.95263	19.243	0.000138231	0.0291511	Htr2c,Il13ra2,Lrch2,Gm15128,Gm15080,Mir448,Mir764,Mir1264,Mir1298,Mir1912	Htr2c,Il13ra2,Lrch2,Gm15128,Gm15080,Mir448,Mir764,Mir1264,Mir1298,Mir1912
chrX	143000151	143999980	chrX	142000099	143000154	0.279642	5.86031	29.6776	1.79987e-06	0.00178127	Capn6,Dcx,Pak3,Chrdl1,Rgag1	Acsl4,Ammecr1,Kcne1l,Tmem164,Nxt2,Gucy2f,Gm5643,Mir652,Gm15032
chrX	117999898	118999923	chrX	116000076	117000128	0.279737	4.33872	14.0347	0.000562536	0.0615455	Tgif2lx1,Tgif2lx2	Cpxcr1,H2afb2
chrX	100000797	101000119	chrX	94000331	95000676	0.280031	2.86247	14.3712	0.000425163	0.0530699	Eda,Kif4,Igbp1,Dlg3,P2ry4,Gdpd2,Pdzd11,Tex11,Arr3,Awat2,Awat1,Otud6a,Dgat2l6,Mir676	Gspt2,Zfx,Eif2s3x,Apoo,Maged1,Klhl15,Gm6987,Fam90a1b,Gm7061,Zxdb,Zxda,Gm14827
chrX	47000646	47999958	chrX	43000133	44000031	0.281156	3.38144	14.6085	0.00038616	0.0510259	Smarca1,Ocrl,Gm5636	Tenm1,NA
chrX	157000087	157999401	chrX	154999526	156000054	0.281562	4.68152	20.3524	4.26053e-05	0.014433	Phex,Sms,Smpx,Klhl34,Cnksr2,Mbtps2,Gm6568,Yy2	Magea1,Magea2,Magea5,Sat1,Prdx4,Acot9,Cldn34b2,Ptchd1,Gm4997
chr1	116000712	116999846	chr1	112999518	113999767	0.281584	3.47538	11.846	0.00131223	0.0949415	Cntnap5a
chrX	118999920	120000379	chrX	115000237	116000079	0.281701	3.45164	16.0224	0.00021964	0.0381829	Pabpc5
chr17	54999988	56000105	chr17	53999900	54999991	0.283174	5.58902	22.282	2.86087e-05	0.0113577	Shd,Ebi3,Adgre4,Pot1b,Ccdc94,Zfp119a,Stap2,Zfp959,St6gal2,Zfp119b,Fsd1,Vmn2r118,Gm16712	Slc5a7,1700025K24Rik
chr17	63000296	64000338	chr17	57999956	59000235	0.283435	2.60624	11.6121	0.00134797	0.0958931	Fer,Fbxl17,A930002H24Rik,4930405O22Rik	Pdzph1,Nudt12os,Cntnap5c
chr11	27999620	29000056	chr11	22999972	23999445	0.283709	2.73331	13.0543	0.000731358	0.0700539	2810471M01Rik,Ccdc85a,Efemp1,Mir216a,Mir217,Mir216b	Cct4,Usp34,Rel,1700093K21Rik,0610010F05Rik,Pex13,1700030C12Rik,Fam161a,Pus10,Xpo1,Papolg,Ahsa2,Gm12059,Gm12060
chrX	98000079	99000371	chrX	98000079	99000371	0.283768	6.95287	41.4993	5.62779e-08	0.000180002	Ar,Yipf6,Ophn1	Ar,Yipf6,Ophn1
chrX	147000070	147999910	chrX	145000014	146000028	0.28389	3.65097	13.3905	0.000656317	0.0661343	Htr2c,Il13ra2,Lrch2,Gm15128,Gm15080,Mir448,Mir764,Mir1264,Mir1298,Mir1912	Amot,Lhfpl1,Zcchc16
chrX	112000179	113000114	chrX	112000179	113000114	0.285379	6.24594	26.5416	7.51723e-06	0.00493404	2010106E10Rik,Apool,Pof1b,4933403O08Rik,Satl1,Tex16,Zfp711,L1Md-Gf21	2010106E10Rik,Apool,Pof1b,4933403O08Rik,Satl1,Tex16,Zfp711,L1Md-Gf21
chr17	63000296	64000338	chr17	59998899	61000462	0.285565	3.44598	12.238	0.00109434	0.0865356	Fer,Fbxl17,A930002H24Rik,4930405O22Rik
chr10	49000250	50000634	chr10	43998938	44999673	0.285568	2.78538	13.7273	0.000553299	0.0610586	Grik2,C130030K03Rik	Aim1,Atg5,Prdm1,Speer5-ps1,Mir1929
chr12	13999953	14999733	chr12	10999505	12000598	0.28621	3.22406	16.2013	0.000204724	0.0367901	4930448C13Rik,Fam84a,Gm16497	Vsnl1,Msgn1,Smc6,7420701I03Rik,1700034J04Rik,4930511A02Rik,Gen1,Rad51ap2,Kcns3,Tubb2a-ps2,Gm6867
chr16	84000050	85000021	chr16	78999273	79999845	0.286572	3.10144	15.237	0.00029992	0.0455472	App,Atp5j,Gabpa,Mrpl39,Jam2,4930553E22Rik,4930529L06Rik,Mir155,A730009L09Rik,Gm10791	Tmprss15,1700066C05Rik
chrX	137999918	139000883	chrX	134999884	135999972	0.287472	2.3786	12.1483	0.00107148	0.0859372	Nrk,Il1rapl2,Tex13a,Gm14989	Tceal6,Gprasp1,Bhlhb9,Tcp11x2,Prame,Arxes2,Tmsb15a,Pramel3,Nxf7,Zmat1,Gprasp2,3632454L22Rik,Gm5128,AV320801,Armcx5,Pramel,Gm7903,Gm15023,Mir1970
chr5	48000534	48999693	chr5	43999598	45000346	0.289299	2.82729	15.3956	0.000281528	0.0438794	Slit2,Pacrgl,5730480H06Rik,Kcnip4,Mir218-1	Ldb2,Prom1,4930431F12Rik,Tapt1,Gm3364,NA
chr3	75000058	76000629	chr3	68999952	69999973	0.289952	2.745	14.3661	0.000426042	0.0531318	Serpini1,Pdcd10,Serpini2,Platr10,Golim4,Zbbx,Wdr49	Kpna4,B3galnt1,Sptssb,Trim59,Ift80,Smc4,Arl14,Nmd3,Ppm1l,Gm1647,Mir15b,Mir16-2,NA
chr15	15000358	16000381	chr15	12000252	13000184	0.290598	2.36069	12.8148	0.000808482	0.0745789		Drosha,Zfr,Golph3,Pdzd2,6030458C11Rik,Mtmr12,Gm17756,Gm2573,Mir1898,NA
chrX	125999434	126999927	chrX	125999434	126999927	0.291661	5.22958	25.5033	7.02236e-06	0.00470033	4932411N23Rik,Gm14957,Gm17267	4932411N23Rik,Gm14957,Gm17267
chrX	109000005	109999887	chrX	109000005	109999887	0.29194	6.16759	30.7316	1.4078e-06	0.00157302	Hmgn5,Sh3bgrl,5730416F02Rik,Gm6377	Hmgn5,Sh3bgrl,5730416F02Rik,Gm6377
chrX	83000105	84000115	chrX	76999886	77999944	0.292976	2.66214	14.5528	0.000394961	0.0515434	Dmd,Tsga8	Prkx,Tbl1x,Pbsn,5430402E10Rik,Cldn34-ps,Gm14744
chrX	87999938	88999989	chrX	83000105	84000115	0.293236	2.73941	15.1214	0.000314121	0.0465978	Smek3-ps,Il1rapl1,Mir1906-2	Dmd,Tsga8
chr4	29999983	31000489	chr4	26000638	27000045	0.293958	3.25439	14.6297	0.000382852	0.050761	4930556G01Rik	4930548K13Rik,Manea
chrX	143000151	143999980	chrX	139000880	139999924	0.294309	3.07116	13.1351	0.000707112	0.0688876	Capn6,Dcx,Pak3,Chrdl1,Rgag1	Cldn2,Trap1a,Nrk,Rnf128,4933428M09Rik,4930513O06Rik,Morc4,Platr21,D330045A20Rik,Rbm41,Mum1l1,Tbc1d8b,Serpina7,Ripply1
chrX	100000797	101000119	chrX	95000673	96000140	0.294671	2.96448	15.4213	0.000278661	0.0437748	Eda,Kif4,Igbp1,Dlg3,P2ry4,Gdpd2,Pdzd11,Tex11,Arr3,Awat2,Awat1,Otud6a,Dgat2l6,Mir676	Asb12,Amer1,Las1l,1700010D01Rik,Arhgef9,Zc4h2,Spin4,Zc3h12b,Gm19691
chrX	78999855	79999941	chrX	78999855	79999941	0.295051	5.98953	20.1439	0.000126796	0.0276158	Mageb16,Gm7173,Gm8787,Cfap47	Mageb16,Gm7173,Gm8787,Cfap47
chr8	78999423	80000490	chr8	76000266	77000278	0.295083	2.54177	12.6416	0.000869534	0.0772285	Hhip,Smad1,Abce1,1700011L22Rik,Anapc10,Otud4,Mmaa,Gm4890,Zfp827,NA	Nr3c2,Gm10649,NA
chrX	89999869	91000003	chrX	89999869	91000003	0.295395	6.02055	24.7317	1.78947e-05	0.00817852	Gm44	Gm44
chrX	85000136	86000027	chrX	84000112	85000139	0.295476	6.36626	36.5099	2.28044e-07	0.000456233	Dmd,Gk,Tab3,5430427O19Rik,Fthl17a,Gm14762	Dmd
chrX	108000499	109000008	chrX	107000340	108000502	0.296765	5.13986	29.2262	2.07723e-06	0.00199866	2810403D21Rik,Gm378,Brwd3	Itm2a,2610002M06Rik,4933401B06Rik,P2ry10,A630033H20Rik,Gpr174,Fam46d,Gm732,Tbx22
chr17	67999917	69000280	chr17	66000287	67000577	0.29699	3.33402	13.4646	0.000637467	0.0647529	Arhgap28,L3mbtl4,Tmem200c	Ptprm,Rab12,Mtcl1,Wash1,Ndufv2,Themis3,Ankrd12,Ddx11,Gm20742,Gm4705,NA
chr12	42999679	43999902	chr12	37999392	39000389	0.297163	2.53484	14.6696	0.00037673	0.0503278		Etv1,4930428E07Rik,Dgkb
chr1	29999639	31000251	chr1	24000293	25000166	0.299062	2.56442	12.0404	0.00112191	0.0872298	Ptp4a1,Phf3,Gm9898	Col19a1,Col9a1,Sdhaf4,Fam135a,Lmbrd1
chrX	100000797	101000119	chrX	97000143	98000082	0.299598	3.23855	16.5843	0.000176254	0.0334069	Eda,Kif4,Igbp1,Dlg3,P2ry4,Gdpd2,Pdzd11,Tex11,Arr3,Awat2,Awat1,Otud6a,Dgat2l6,Mir676	Pgr15l,Eda2r
chrX	97000143	98000082	chrX	94000331	95000676	0.299647	2.76416	14.7769	0.000360767	0.0493421	Pgr15l,Eda2r	Gspt2,Zfx,Eif2s3x,Apoo,Maged1,Klhl15,Gm6987,Fam90a1b,Gm7061,Zxdb,Zxda,Gm14827
chrX	131999469	133000643	chrX	131999469	133000643	0.300651	6.50743	37.1008	1.92349e-07	0.000416414
chr17	77999884	79000676	chr17	74000112	74999996	0.301683	4.23037	15.6696	0.000311237	0.0462692	Cebpz,Eif2ak2,Crim1,Gpatch11,Cebpzos,Sult6b1,Ndufaf7,Vit,Prkd3,Fez2,Strn,Heatr5b,Gm6548,Gm19399	Birc6,Spast,Dpy30,Yipf4,Ttc27,Memo1,Srd5a2,Slc30a6,Nlrc4,Gm9349
chrX	97000143	98000082	chrX	97000143	98000082	0.302221	6.46332	47.5436	1.14889e-08	5.1349e-05	Pgr15l,Eda2r	Pgr15l,Eda2r
chrX	97000143	98000082	chrX	95000673	96000140	0.30279	3.84998	21.2454	3.08353e-05	0.0119006	Pgr15l,Eda2r	Asb12,Amer1,Las1l,1700010D01Rik,Arhgef9,Zc4h2,Spin4,Zc3h12b,Gm19691
chr7	61000233	61999954	chr7	59999841	61000236	0.303738	5.4389	26.9364	4.77785e-06	0.00359775	A230006K03Rik,B230209E15Rik,A230057D06Rik,A330076H08Rik,Mir344,Gm3257,Mir344-2,Mir344c,Mir344g,Mir344d-2,Mir344e,Mir344d-3,Mir344d-1,Mir344b	Snrpn,Snurf,Gm7367
chrX	161000063	162000264	chrX	142000099	143000154	0.303958	2.15006	11.6219	0.0013423	0.095884	Rai2,Scml2,Nhs	Acsl4,Ammecr1,Kcne1l,Tmem164,Nxt2,Gucy2f,Gm5643,Mir652,Gm15032
chrX	86000024	87000998	chrX	85000136	86000027	0.304155	5.14808	31.9559	8.84993e-07	0.00118303	Nr0b1,Samt3,Gm41,Il1rapl1,Mageb4	Dmd,Gk,Tab3,5430427O19Rik,Fthl17a,Gm14762
chr2	99999933	101000008	chr2	94999632	96000075	0.304263	2.45097	11.6883	0.0013045	0.0945685
chrX	74000205	74999407	chrX	71000125	71999243	0.3045	3.02946	16.1664	0.00020755	0.0370451	Emd,G6pdx,Opn1mw,Gdi1,Ikbkg,Irak1,Mecp2,Plxna3,Ubl4a,Atp6ap1,Lage3,Fam3a,Taz,Dnase1l1,Tktl1,Snora70,Fam50a,Rpl10,Flna,Gab3,Slc10a3,Olfr1325,Tex28,Gm5640,Gm5936,Gm6880,Gm6890,Gm6897,Spin2-ps2,Xlr4d-ps,Gm15363,Mir718,Spin2-ps3,Spin2-ps4,Gm38425,Mir5132	Cnga2,Gpr50,Hmgb3,Mtm1,Mtmr1,Vma21,Fate1,Cd99l2,Prrg3,Mamld1,Gm1141,Gm14730
chr9	84999850	85999916	chr9	81000011	82000259	0.304668	2.59007	15.3694	0.000284481	0.0442375	Tpbg,Ibtk,Fam46a,9330154J02Rik	Htr1b,Mei4,D430036J16Rik
chr1	28000201	29000150	chr1	25000163	25999137	0.304767	3.81764	17.023	0.000148987	0.0301678	Gm597,Gm6462,Gm7846	Adgrb3,Gm20172
chr4	93000082	94000156	chr4	90000149	91000287	0.305333	3.59081	15.0086	0.000351553	0.0487574	Tusc1	Zfp352,Gm12633
chrX	101999963	103000110	chrX	95000673	96000140	0.305651	2.21363	12.4616	0.000938159	0.0806357	Cited1,Phka1,Rps4x,1700018G05Rik,Pin4,Hdac8,Dmrtc1a,Dmrtc1c1,1700031F05Rik,1700011M02Rik,Ercc6l,Rgag4,Gm5126,Gm5166,Gm14858,Dmrtc1b,Gm9112,Gm9119,Dmrtc1c2,Nhsl2,NA,Gm14839	Asb12,Amer1,Las1l,1700010D01Rik,Arhgef9,Zc4h2,Spin4,Zc3h12b,Gm19691
chr5	50000190	50999833	chr5	42999984	43999601	0.306651	1.92154	11.9185	0.00118187	0.0895798	Adgra3,4930448I18Rik	Bst1,Cd38,Fgfbp1,Prom1,C1qtnf7,Cpeb2,Cc2d2a,Fbxl5,Gm5292,Gm7854
chrX	108000499	109000008	chrX	108000499	109000008	0.307608	6.33847	40.7454	6.91561e-08	0.000203868	2810403D21Rik,Gm378,Brwd3	2810403D21Rik,Gm378,Brwd3
chrX	96000137	97000146	chrX	96000137	97000146	0.309344	6.69081	50.2792	5.79214e-09	3.44292e-05	Heph,Msn,Gpr165,Hsf3,Vsig4,Gm9059,Mir223,F630028O10Rik,Gm14925	Heph,Msn,Gpr165,Hsf3,Vsig4,Gm9059,Mir223,F630028O10Rik,Gm14925
chr17	56000102	56999995	chr17	53000158	53999903	0.309676	2.28532	11.6587	0.00132123	0.0952714	Fem1a,Fut4-ps1,Hdgfrp2,Uhrf1,Nrtn,Pspn,Ptprs,Rfx2,Sema6b,Sh3gl1,Znrf4,Chaf1a,Mydgf,Clpp,Rpl36,Plin4,Mllt1,Alkbh7,Tnfaip8l1,Ubxn6,Plin3,Plin5,Mpnd,Ndufa11,Ranbp3,Lonp1,Lrg1,Arrdc5,1700061G19Rik,Vmac,Catsperd,Ticam1,Stap2,Acer1,Kdm4b,Dpp9,Safb2,Safb,2410015M20Rik,Dus3l,A230051N06Rik,Acsbg2,Gm9258,Mir7b,Gm20219,Prr22	Kat2b,Sult1c1,Sult1c2,Sgol1,Pp2d1,Efhb,4932415M13Rik,Mark1-ps1,Rab5a,Mark1-ps2
chr4	68000016	68999960	chr4	62999993	64001341	0.309698	2.22639	11.9726	0.00115486	0.0887842	Brinp1	Ambp,Kif12,Orm1,Orm2,Orm3,Tnc,Tnfsf8,Atp6v1g1,Aknaos,Zfp618,Whrn,1700018C11Rik,Akna,Tmem268,Tnfsf15,Col27a1,Gm11213,Mir455,Gm11483,8030451A03Rik
chr1	29000147	29999642	chr1	24000293	25000166	0.310435	2.49525	13.9473	0.000505478	0.0586116		Col19a1,Col9a1,Sdhaf4,Fam135a,Lmbrd1
chrX	103999836	105000271	chrX	98000079	99000371	0.310556	2.46678	14.447	0.000412271	0.0524744	Abcb7,1700121L16Rik,Zdhhc15,C77370,Magee2,Uprt,Gm6238,Mir672	Ar,Yipf6,Ophn1
chrX	98000079	99000371	chrX	87999938	88999989	0.310656	1.85757	11.6074	0.00135068	0.0958931	Ar,Yipf6,Ophn1	Smek3-ps,Il1rapl1,Mir1906-2
chrX	83000105	84000115	chrX	81999925	83000108	0.310679	5.5731	31.3013	1.08279e-06	0.00132765	Dmd,Tsga8	Dmd
chr4	36998943	38000042	chr4	34000134	35000041	0.310907	2.68233	14.555	0.000394613	0.0515434		Cga,Slc35a1,Zfp292,Orc3,Smim8,Spaca1,Cfap206,Platr9,Rars2,Gm136,Mob3b,Akirin2,Gm20764
chrX	110999917	112000182	chrX	109000005	109999887	0.31251	4.14818	17.0857	0.000171394	0.0328907	Rps6ka6,Cylc1,Hdx,L1Md-Gf21,Gm7340	Hmgn5,Sh3bgrl,5730416F02Rik,Gm6377
chrX	47000646	47999958	chrX	42000011	43000136	0.313284	3.54398	17.5761	0.000120178	0.0269434	Smarca1,Ocrl,Gm5636	Xiap,Sh2d1a,Stag2,Tenm1,Gm2483
chrX	91999893	93000034	chrX	76000102	76999889	0.313718	1.94739	13.1449	0.000704242	0.0688742	Mageb1,Mageb18,Gm5941,NA	Cldn34d,Cldn34b3,Cldn34b4
chr15	54999546	56000461	chr15	47999727	49000086	0.314355	2.01842	12.5239	0.000913775	0.0796767	Col14a1,Sntb1,Mrpl13,Dscc1,1700040F17Rik,Deptor,Mtbp,Taf2,Gm9920	Csmd3
chrX	140995874	142000102	chrX	137000483	137999921	0.314622	2.42199	13.2428	0.000676102	0.067296	Col4a5,Irs4,Col4a6,Atg4a	Esx1,Il1rapl2,Slc25a53,Fam199x
chrX	46001264	47000649	chrX	42000011	43000136	0.314752	3.19037	14.0267	0.000523296	0.0592446	Actrt1,4930515L19Rik	Xiap,Sh2d1a,Stag2,Tenm1,Gm2483
chrX	95000673	96000140	chrX	85000136	86000027	0.314979	2.33221	14.4239	0.000416163	0.0526581	Asb12,Amer1,Las1l,1700010D01Rik,Arhgef9,Zc4h2,Spin4,Zc3h12b,Gm19691	Dmd,Gk,Tab3,5430427O19Rik,Fthl17a,Gm14762
chr14	110000764	111000456	chr14	104999716	105999969	0.315153	2.43188	13.2714	0.000668113	0.0668852	Slitrk6,Gm6280	Spry2,5430440P10Rik,Rbm26,4930449E01Rik,Ndfip2,9330188P03Rik,Gm17066
chrX	150999964	152000000	chrX	140995874	142000102	0.315408	2.46708	14.7587	0.000363426	0.0494579	Fgd1,Huwe1,Tsr2,Fam120c,Gnl3l,Wnk3,Phf8,A230072E10Rik,Mirlet7f-2,Mir98	Col4a5,Irs4,Col4a6,Atg4a
chr2	60999892	62000358	chr2	54999925	55999943	0.3156	2.03491	12.1472	0.00107198	0.0859372	Tank,Tbr1,Psmd14	Kcnj3,Galnt13
chr14	92999764	94000567	chr14	89999522	91000203	0.315689	4.37995	24.0426	1.15378e-05	0.00622024	Pcdh9,Gm19351	4930474H20Rik
chr18	68999740	70000160	chr18	58000035	58999951	0.316346	1.788	11.5103	0.00140843	0.0979136	Tcf4,Rab27b,Ccdc68,A730085E03Rik,Gm20343	Fbn2,Isoc1,Slc27a6,Adamts19
chr15	51000442	52000453	chr15	41000153	42000114	0.316666	2.14921	12.2775	0.00101424	0.0832004	Rad21,Eif3h,Utp23,Gm19303	Zfpm2,Oxr1,Abra,Gm19760
chr16	90000552	91000087	chr16	77000126	77999887	0.316814	2.39286	14.4827	0.000406351	0.0521468	Sod1,Hunk,Mis18a,1110004E09Rik,1110008E08Rik,Eva1c,Mrap,Synj1,Urb1,Scaf4,Gm10789,Gm17518	Usp25,1700041M19Rik,Mir99ahg,Mir99a,Mirlet7c-1,Mir125b-2,NA
chr3	140000271	140999855	chr3	137001047	138000489	0.317123	2.21295	12.8195	0.000806894	0.074482		Dapp1,H2afz,Lamtor3,Emcn,Dnajb14,Ddit4l,Gm4861,NA
chrX	81999925	83000108	chrX	81999925	83000108	0.318459	6.15855	35.0416	4.60921e-07	0.000770909	Dmd	Dmd
chrX	140995874	142000102	chrX	140995874	142000102	0.319103	6.76486	54.3359	2.17415e-09	1.77197e-05	Col4a5,Irs4,Col4a6,Atg4a	Col4a5,Irs4,Col4a6,Atg4a
chrX	150999964	152000000	chrX	142000099	143000154	0.319215	3.19613	17.1854	0.000139627	0.0293116	Fgd1,Huwe1,Tsr2,Fam120c,Gnl3l,Wnk3,Phf8,A230072E10Rik,Mirlet7f-2,Mir98	Acsl4,Ammecr1,Kcne1l,Tmem164,Nxt2,Gucy2f,Gm5643,Mir652,Gm15032
chr14	119000202	120000411	chr14	111000453	112000124	0.319366	2.01053	12.0286	0.00112754	0.0872855	Hs6st3,Uggt2,1700006F04Rik	Slitrk5
chrX	98000079	99000371	chrX	95000673	96000140	0.319393	3.66698	23.1563	1.56804e-05	0.00756993	Ar,Yipf6,Ophn1	Asb12,Amer1,Las1l,1700010D01Rik,Arhgef9,Zc4h2,Spin4,Zc3h12b,Gm19691
chr12	99000073	99999810	chr12	93999529	94999881	0.31976	2.15113	13.0951	0.000719022	0.0694457	4930474N09Rik,Foxn3,1700064M15Rik,Efcab11,Tdp1,Kcnk13,3300002A11Rik,Gm19929
chrX	142000099	143000154	chrX	140995874	142000102	0.320424	5.86862	45.3301	2.03015e-08	8.03665e-05	Acsl4,Ammecr1,Kcne1l,Tmem164,Nxt2,Gucy2f,Gm5643,Mir652,Gm15032	Col4a5,Irs4,Col4a6,Atg4a
chr4	32000053	32999876	chr4	24999916	26000641	0.321216	2.4222	15.3311	0.000288868	0.044719	Bach2,Gja10,Map3k7,Casp8ap2,Rragd,Mdn1,Lyrm2,Ankrd6,Bach2os,D130062J21Rik,NA	Fut9,Fhl5,Ufl1,Gpr63,Gm11893
chr1	28000201	29000150	chr1	24000293	25000166	0.321287	3.4173	14.4579	0.000489863	0.0576652	Gm597,Gm6462,Gm7846	Col19a1,Col9a1,Sdhaf4,Fam135a,Lmbrd1
chrX	149999865	150999967	chrX	143000151	143999980	0.321764	3.17425	18.6536	7.98826e-05	0.0209621	Alas2,Pfkfb1,Tro,Apex2,Maged2,Gnl3l,Gm15104,Tmem29,Gm5946,Itih5l-ps,Gm20153,Gm20179	Capn6,Dcx,Pak3,Chrdl1,Rgag1
chr1	124000459	124999350	chr1	118999989	119999731	0.322157	1.9482	11.5683	0.00137363	0.0967391	Dpp10	Gli2,Inhbb,Ptpn4,Ralb,Tmem177,Tmem185b,Epb41l5,Cfap221,Gm19295
chr18	20999779	21999683	chr18	13999836	14999922	0.32256	2.09657	14.74	0.00036617	0.0495933	Mep1b,Rnf138,Ccdc178,Klhl14,Garem1	Taf4b,Psma8,4933424G05Rik,8430422H06Rik,Kctd1,Ss18
chrX	86000024	87000998	chrX	86000024	87000998	0.322685	6.49993	49.6623	6.74769e-09	3.46264e-05	Nr0b1,Samt3,Gm41,Il1rapl1,Mageb4	Nr0b1,Samt3,Gm41,Il1rapl1,Mageb4
chrX	42000011	43000136	chrX	38000313	38999985	0.32304	3.63432	18.0078	0.00010284	0.0247806	Xiap,Sh2d1a,Stag2,Tenm1,Gm2483	Lamp2,Zbtb33,C1galt1c1,Atp1b4,Mcts1,Cul4b,Rhox13,6030498E09Rik,Btg1-ps2,Rhox11,Tmem255a,Rhox12,Rhox10,Btg1-ps1,Mir3110
chrX	159999618	161000066	chrX	133999896	134999887	0.324032	1.93543	12.4022	0.000962009	0.0815224	Pdha1,Rs1,Phka2,Adgrg2,Ppef1,Map3k15,Cdkl5,Gja6	Gla,Btk,Drp2,Rpl36a,Timm8a1,Hnrnph2,Armcx2,Tmem35a,Armcx3,Arl13a,Taf7l,B230119M05Rik,Armcx1,Nxf2,Cenpi,Cstf2,Trmt2b,Zmat1,Nox1,Armcx6,Xkrx,Gm10344,Armcx4,NA,Mir3112
chr7	97000103	98000596	chr7	93000001	93999988	0.324069	2.39451	13.6715	0.000566147	0.0617163	Clns1a,Gab2,Pak1,Thrsp,Aamdc,Aqp11,Ndufc2,Ints4,Kctd14,Rsf1,Gdpd4,Nars2,Usp35,Alg8,Kctd21,Gm9990	Fam181b,Gm15501
chrX	149999865	150999967	chrX	137999918	139000883	0.32423	1.87154	11.642	0.00133071	0.0954905	Alas2,Pfkfb1,Tro,Apex2,Maged2,Gnl3l,Gm15104,Tmem29,Gm5946,Itih5l-ps,Gm20153,Gm20179	Nrk,Il1rapl2,Tex13a,Gm14989
chrX	110999917	112000182	chrX	110999917	112000182	0.324317	6.14827	40.0358	8.40989e-08	0.000242753	Rps6ka6,Cylc1,Hdx,L1Md-Gf21,Gm7340	Rps6ka6,Cylc1,Hdx,L1Md-Gf21,Gm7340
chr10	103000285	104000144	chr10	99000042	99999649	0.324763	2.4947	16.3528	0.000192926	0.0353578	Lrriq1,Slc6a15,Alx1	Galnt4,Dusp6,Atp2b1,Csl,Poc1b,Gm18409,Gm20110,NA
chr1	29000147	29999642	chr1	25000163	25999137	0.325328	2.47111	12.5793	0.00090189	0.0791384		Adgrb3,Gm20172
chr17	64000335	65000552	chr17	59998899	61000462	0.325566	2.35699	14.7339	0.000367073	0.0496671	Fer,Man2a1,4930583I09Rik,Pja2,AU016765,Gm4701
chr14	108999830	110000767	chr14	103000044	103999860	0.327001	2.02677	13.5892	0.000585708	0.0628108		Ednrb,Acod1,Fbxl3,Scel,Slain1os,4933432I03Rik,4930432J09Rik,Slain1,Mycbp2,Cln5
chrX	97000143	98000082	chrX	96000137	97000146	0.327554	5.34804	38.1114	1.44182e-07	0.000338591	Pgr15l,Eda2r	Heph,Msn,Gpr165,Hsf3,Vsig4,Gm9059,Mir223,F630028O10Rik,Gm14925
chrX	152998776	153999948	chrX	143999977	145000017	0.328446	2.50818	17.4867	0.00012436	0.0275686	Ubqln2,Cypt3,2210013O21Rik,Mageh1,Kctd12b,Rragb,Klf8,Spin2c,9530051G07Rik,Gm5396,Foxr2,Usp51	Trpc5,Alg13,A730046J19Rik,Zcchc16,Mir680-2,Mageb16-ps1,Gm15067,Trpc5os
chrX	91999893	93000034	chrX	85000136	86000027	0.328748	2.69638	14.0931	0.000478833	0.0569964	Mageb1,Mageb18,Gm5941,NA	Dmd,Gk,Tab3,5430427O19Rik,Fthl17a,Gm14762
chrX	150999964	152000000	chrX	145000014	146000028	0.329074	3.00849	19.1373	6.66669e-05	0.0192435	Fgd1,Huwe1,Tsr2,Fam120c,Gnl3l,Wnk3,Phf8,A230072E10Rik,Mirlet7f-2,Mir98	Amot,Lhfpl1,Zcchc16
chrX	71000125	71999243	chrX	52000838	52999886	0.329708	2.11037	13.3884	0.000636454	0.0647529	Cnga2,Gpr50,Hmgb3,Mtm1,Mtmr1,Vma21,Fate1,Cd99l2,Prrg3,Mamld1,Gm1141,Gm14730	Gpc3,Gpc4,Hprt,Phf6,Mir19b-2,Ccdc160,Mir106a,Mir363,Mir20b,Mir92-2,Mir717,Kis2,Gm14586,Mir18b,A630012P03Rik,NA
chrX	143000151	143999980	chrX	137999918	139000883	0.330106	2.64102	14.3458	0.000429575	0.0533324	Capn6,Dcx,Pak3,Chrdl1,Rgag1	Nrk,Il1rapl2,Tex13a,Gm14989
chr5	59000516	60000201	chr5	52999730	54000063	0.330735	2.34119	14.9308	0.000339093	0.0482365	4933402J10Rik	Cckar,Rbpj,Slc34a2,Smim20,Tbc1d19,Stim2,Sel1l3
chrX	161000063	162000264	chrX	151999997	152998779	0.331013	2.19173	12.7488	0.000831199	0.0755582	Rai2,Scml2,Nhs	Hsd17b10,Gpr143,Kdm5c,Smc1a,Tspyl2,Ribc1,Gpr173,Kantr,3010001F23Rik,Shroom2,Iqsec2,Cldn34a,Gm15266,NA
chrX	131999469	133000643	chrX	129999931	130999807	0.331023	4.77932	31.8828	9.05074e-07	0.00118303		Diaph2
chr15	52999944	54000117	chr15	42000111	43000025	0.331367	1.81896	13.8732	0.000521065	0.0592446	Ext1,Samd12,Gm7489,Gm19551,Mir28c	Angpt1,Gm17473
chrX	99000368	100000800	chrX	85000136	86000027	0.332141	2.11428	13.6274	0.000576545	0.0624566	Eda,Efnb1,Pja1,Stard8,Tmem28,Gm14812,Gm14816	Dmd,Gk,Tab3,5430427O19Rik,Fthl17a,Gm14762
chrX	108000499	109000008	chrX	99000368	100000800	0.33239	1.60224	11.9159	0.00118318	0.0896299	2810403D21Rik,Gm378,Brwd3	Eda,Efnb1,Pja1,Stard8,Tmem28,Gm14812,Gm14816
chrX	159999618	161000066	chrX	139000880	139999924	0.332611	1.9946	12.7779	0.0008211	0.0751215	Pdha1,Rs1,Phka2,Adgrg2,Ppef1,Map3k15,Cdkl5,Gja6	Cldn2,Trap1a,Nrk,Rnf128,4933428M09Rik,4930513O06Rik,Morc4,Platr21,D330045A20Rik,Rbm41,Mum1l1,Tbc1d8b,Serpina7,Ripply1
chr1	51999584	52999717	chr1	44999981	45999841	0.332671	1.9204	13.3251	0.000653395	0.0659565	Gls,Inpp1,Nab1,Stat1,Stat4,1700019D03Rik,Mfsd6,Nemp2,Hibch,Gm3940	Col3a1,Col5a2,Slc40a1,Wdr75,Gm5526
chr12	14999730	16000041	chr12	7999566	9000024	0.33283	2.1915	14.2203	0.000452088	0.0551393	4930448C13Rik,Trib2	Rhob,Matn3,Laptm4a,Sdc1,Hs1bp3,Ldah,Wdr35,Pum2,Gm4755,Apob,Gdf7,9930038B18Rik,Slc7a15,BC106175,NA
chr15	18999675	19999698	chr15	12000252	13000184	0.333385	1.64052	11.4558	0.00144199	0.0996469	Cdh10	Drosha,Zfr,Golph3,Pdzd2,6030458C11Rik,Mtmr12,Gm17756,Gm2573,Mir1898,NA
chr2	75999695	76999885	chr2	67000228	67999934	0.333822	1.73157	12.4152	0.000956751	0.0813256	Cyct,Fkbp7,Ttn,Prkra,Plekha3,Osbpl6,Pde11a,Rbm45,Dfnb59	Xirp2,Gm1322
chrX	133000640	133999899	chrX	131999469	133000643	0.3347	5.70222	35.8989	3.08053e-07	0.000556555	Sytl4,Tspan6,Tnmd,Srpx2,Pcdh19
chrX	108000499	109000008	chrX	97000143	98000082	0.334817	1.63836	12.3027	0.00100345	0.0830657	2810403D21Rik,Gm378,Brwd3	Pgr15l,Eda2r
chrX	168000191	168999267	chrX	161000063	162000264	0.335262	2.57904	13.2509	0.000716958	0.0693692	Arhgap6,Msl3,Frmpd4	Rai2,Scml2,Nhs
chrX	99000368	100000800	chrX	86000024	87000998	0.335445	1.82768	12.996	0.000749405	0.0710693	Eda,Efnb1,Pja1,Stard8,Tmem28,Gm14812,Gm14816	Nr0b1,Samt3,Gm41,Il1rapl1,Mageb4
chrX	74000205	74999407	chrX	70000013	71000128	0.335503	2.1085	12.568	0.000896913	0.0789016	Emd,G6pdx,Opn1mw,Gdi1,Ikbkg,Irak1,Mecp2,Plxna3,Ubl4a,Atp6ap1,Lage3,Fam3a,Taz,Dnase1l1,Tktl1,Snora70,Fam50a,Rpl10,Flna,Gab3,Slc10a3,Olfr1325,Tex28,Gm5640,Gm5936,Gm6880,Gm6890,Gm6897,Spin2-ps2,Xlr4d-ps,Gm15363,Mir718,Spin2-ps3,Spin2-ps4,Gm38425,Mir5132	Ids,1110012L19Rik,1700111N16Rik,Tmem185a,4930567H17Rik,Gm16441,Gm14725
chrX	133000640	133999899	chrX	129999931	130999807	0.335839	4.28518	26.4002	5.20472e-06	0.00377555	Sytl4,Tspan6,Tnmd,Srpx2,Pcdh19	Diaph2
chrX	98000079	99000371	chrX	94000331	95000676	0.335951	2.87507	20.0502	4.75817e-05	0.0153323	Ar,Yipf6,Ophn1	Gspt2,Zfx,Eif2s3x,Apoo,Maged1,Klhl15,Gm6987,Fam90a1b,Gm7061,Zxdb,Zxda,Gm14827
chr4	31000486	32000056	chr4	26000638	27000045	0.336295	3.28451	19.062	6.85648e-05	0.0196278	Map3k7	4930548K13Rik,Manea
chrX	133999896	134999887	chrX	128999893	129999934	0.336468	2.95283	19.9113	5.007e-05	0.0157922	Gla,Btk,Drp2,Rpl36a,Timm8a1,Hnrnph2,Armcx2,Tmem35a,Armcx3,Arl13a,Taf7l,B230119M05Rik,Armcx1,Nxf2,Cenpi,Cstf2,Trmt2b,Zmat1,Nox1,Armcx6,Xkrx,Gm10344,Armcx4,NA,Mir3112	Diaph2,4930558G05Rik
chr13	89999409	90999763	chr13	85999763	86999814	0.336538	3.01037	15.67	0.0002687	0.0429898	Tmem167,Rps23,Atg10,Xrcc4,Atp6ap1l	Cox7c
chrX	152998776	153999948	chrX	137999918	139000883	0.337075	1.88278	13.0723	0.000725889	0.0698626	Ubqln2,Cypt3,2210013O21Rik,Mageh1,Kctd12b,Rragb,Klf8,Spin2c,9530051G07Rik,Gm5396,Foxr2,Usp51	Nrk,Il1rapl2,Tex13a,Gm14989
chr3	8999680	9999969	chr3	3000788	4000114	0.337242	1.5707	11.8523	0.00121583	0.09091	Tpd52,4930539M17Rik,Pag1,Zfp704,Zbtb10,C030034L19Rik	Hnf4g
chrX	97000143	98000082	chrX	83000105	84000115	0.337308	1.88121	11.6188	0.0013441	0.0958931	Pgr15l,Eda2r	Dmd,Tsga8
chr17	64000335	65000552	chr17	59000232	59998902	0.338756	2.379	13.9495	0.000505015	0.0586116	Fer,Man2a1,4930583I09Rik,Pja2,AU016765,Gm4701	Nudt12,Nudt12os
chrX	91999893	93000034	chrX	89999869	91000003	0.33883	3.95348	19.1048	8.28982e-05	0.0214287	Mageb1,Mageb18,Gm5941,NA	Gm44
chr14	120000408	121000415	chr14	113000076	113999631	0.339007	1.63209	11.6559	0.00132281	0.0952714	Ipo5,Rap2a,Mbnl2,Oxgr1,NA
chrX	81999925	83000108	chrX	74999404	76000105	0.339299	2.18808	13.4306	0.000625417	0.0643307	Dmd	F8,Mpp1,Mtcp1,Vbp1,Fundc2,Rab39b,4933407K13Rik,Pls3,Gab3,Brcc3,Dkc1,Smim9,Gm8692
chrX	97000143	98000082	chrX	76000102	76999889	0.339396	1.78818	12.7204	0.000841185	0.075915	Pgr15l,Eda2r	Cldn34d,Cldn34b3,Cldn34b4
chrX	133000640	133999899	chrX	130999804	131999472	0.339456	4.62398	31.6738	9.6516e-07	0.0012382	Sytl4,Tspan6,Tnmd,Srpx2,Pcdh19	Gm4994
chrX	103000107	103999839	chrX	97000143	98000082	0.341062	2.1303	12.8046	0.000811943	0.0747489	Chic1,Cdx4,Nap1l2,Rlim,Slc16a2,Tsix,Tsx,Jpx,Zcchc13,4930519F16Rik,Ftx,Xist,Gm6222,Gm9050,Pabpc1l2b-ps,Gm9159,Gm9670,Mir374b,Mir421,Mir374c	Pgr15l,Eda2r
chr13	82000004	82999907	chr13	76000146	77000146	0.341239	1.96702	12.4241	0.00095313	0.0812743	Mir3961	Arsk,Mctp1,Rfesd,Ttc37,Gpr150,Fam81b
chr1	151000356	151999939	chr1	146999516	148000012	0.341396	2.12163	12.2882	0.00100965	0.0832004	Rnf2,Fam129a,Swt1,Edem3,1700025G04Rik,3110040M04Rik,Trmt1l,Ivns1abp,C730036E19Rik,Gm19503	Gm9931
chr16	90000552	91000087	chr16	77999884	78999276	0.342495	1.87862	11.7282	0.00128231	0.0936175	Sod1,Hunk,Mis18a,1110004E09Rik,1110008E08Rik,Eva1c,Mrap,Synj1,Urb1,Scaf4,Gm10789,Gm17518	Btg3,Cxadr,Tmprss15,D16Ertd472e,4930478L05Rik,4930570E03Rik,Chodl,E330011O21Rik
chrX	93000031	94000334	chrX	74999404	76000105	0.342552	2.10256	14.1456	0.000466094	0.0560791	Arx,Pola1,BC061195,Pcyt1b,Pdk3,AU015836,1700003E24Rik	F8,Mpp1,Mtcp1,Vbp1,Fundc2,Rab39b,4933407K13Rik,Pls3,Gab3,Brcc3,Dkc1,Smim9,Gm8692
chrX	87999938	88999989	chrX	87999938	88999989	0.343338	6.364	52.7321	3.18713e-09	2.20793e-05	Smek3-ps,Il1rapl1,Mir1906-2	Smek3-ps,Il1rapl1,Mir1906-2
chr7	97000103	98000596	chr7	86999706	87999999	0.344029	1.8426	11.5612	0.00137784	0.0967391	Clns1a,Gab2,Pak1,Thrsp,Aamdc,Aqp11,Ndufc2,Ints4,Kctd14,Rsf1,Gdpd4,Nars2,Usp35,Alg8,Kctd21,Gm9990	Tyr,Nox4,Grm5,Vmn2r79
chrX	101999963	103000110	chrX	98000079	99000371	0.344112	2.76055	15.1299	0.00032857	0.0475225	Cited1,Phka1,Rps4x,1700018G05Rik,Pin4,Hdac8,Dmrtc1a,Dmrtc1c1,1700031F05Rik,1700011M02Rik,Ercc6l,Rgag4,Gm5126,Gm5166,Gm14858,Dmrtc1b,Gm9112,Gm9119,Dmrtc1c2,Nhsl2,NA,Gm14839	Ar,Yipf6,Ophn1
chrX	79999938	81000020	chrX	79999938	81000020	0.346708	5.95706	29.407	8.24445e-06	0.00519096
chr3	125000280	126000177	chr3	114999954	115999909	0.347604	1.76437	11.8475	0.00121835	0.0910009	Ugt8a,Ndst4	S1pr1,Slc30a7,A930005H10Rik,Dph5,Olfm3
chrX	107000340	108000502	chrX	106000008	107000343	0.347977	5.59848	39.7881	9.00781e-08	0.000249612	Itm2a,2610002M06Rik,4933401B06Rik,P2ry10,A630033H20Rik,Gpr174,Fam46d,Gm732,Tbx22	Atp7a,Pgk1,Cysltr1,Cox7b,Magt1,Lpar4,Zcchc5,Tlr13,Fnd3c2,Gm5127,Fndc3c1,Taf9b
chrX	103999836	105000271	chrX	97000143	98000082	0.348196	2.08265	14.9194	0.000340649	0.0482493	Abcb7,1700121L16Rik,Zdhhc15,C77370,Magee2,Uprt,Gm6238,Mir672	Pgr15l,Eda2r
chrX	166000266	167000013	chrX	166000266	167000013	0.348237	7.39545	60.1514	5.7124e-10	8.68088e-06	Gpm6b,Egfl6,Rab9,Trappc2,Gemin8,Ofd1,Tceanc,Gm1720	Gpm6b,Egfl6,Rab9,Trappc2,Gemin8,Ofd1,Tceanc,Gm1720
chrX	145000014	146000028	chrX	139000880	139999924	0.348613	2.38765	17.8356	0.000108842	0.0256332	Amot,Lhfpl1,Zcchc16	Cldn2,Trap1a,Nrk,Rnf128,4933428M09Rik,4930513O06Rik,Morc4,Platr21,D330045A20Rik,Rbm41,Mum1l1,Tbc1d8b,Serpina7,Ripply1
chr1	50999956	51999587	chr1	46999781	48000464	0.348627	3.44104	16.3284	0.000259391	0.0421329	Myo1b,Sdpr,Tmeff2,Nabp1,9330175M20Rik,Gm17767
chrX	103999836	105000271	chrX	94000331	95000676	0.348742	1.87242	12.7693	0.000824056	0.075264	Abcb7,1700121L16Rik,Zdhhc15,C77370,Magee2,Uprt,Gm6238,Mir672	Gspt2,Zfx,Eif2s3x,Apoo,Maged1,Klhl15,Gm6987,Fam90a1b,Gm7061,Zxdb,Zxda,Gm14827
chrX	143000151	143999980	chrX	133999896	134999887	0.349337	2.24897	14.8686	0.000347676	0.0486414	Capn6,Dcx,Pak3,Chrdl1,Rgag1	Gla,Btk,Drp2,Rpl36a,Timm8a1,Hnrnph2,Armcx2,Tmem35a,Armcx3,Arl13a,Taf7l,B230119M05Rik,Armcx1,Nxf2,Cenpi,Cstf2,Trmt2b,Zmat1,Nox1,Armcx6,Xkrx,Gm10344,Armcx4,NA,Mir3112
chr4	113999895	114999793	chr4	109000105	110000321	0.349417	2.56635	15.0885	0.000323407	0.0473246	Foxd2,Foxe3,Cmpk1,Skint11,Gm12830,Trabd2b,Foxd2os	Cdkn2c,Eps15,Faf1,Rnf11,4930522H14Rik,Osbpl9,Calr4,Nrd1,Ttc39a,Dmrta2,9630013D21Rik,Mir761
chrX	93000031	94000334	chrX	81999925	83000108	0.349675	1.75686	13.1437	0.000704595	0.0688742	Arx,Pola1,BC061195,Pcyt1b,Pdk3,AU015836,1700003E24Rik	Dmd
chrX	91999893	93000034	chrX	88999986	89999872	0.350847	3.39522	17.5708	0.000145436	0.0297394	Mageb1,Mageb18,Gm5941,NA	Pet2,4932429P05Rik,4930415L06Rik
chr12	42000301	42999682	chr12	37999392	39000389	0.351028	2.56122	18.7299	7.7629e-05	0.0206841		Etv1,4930428E07Rik,Dgkb
chrX	98000079	99000371	chrX	76000102	76999889	0.351734	1.83796	13.5167	0.000603524	0.0635488	Ar,Yipf6,Ophn1	Cldn34d,Cldn34b3,Cldn34b4
chrX	85000136	86000027	chrX	83000105	84000115	0.352647	4.51974	36.8348	2.07639e-07	0.000435893	Dmd,Gk,Tab3,5430427O19Rik,Fthl17a,Gm14762	Dmd,Tsga8
chrX	107000340	108000502	chrX	107000340	108000502	0.352971	6.40568	55.0208	1.85001e-09	1.72262e-05	Itm2a,2610002M06Rik,4933401B06Rik,P2ry10,A630033H20Rik,Gpr174,Fam46d,Gm732,Tbx22	Itm2a,2610002M06Rik,4933401B06Rik,P2ry10,A630033H20Rik,Gpr174,Fam46d,Gm732,Tbx22
chrX	101000116	101999966	chrX	95000673	96000140	0.353246	2.51466	20.8885	3.50681e-05	0.0128539	Slc7a3,Cxcr3,Gjb1,Il2rg,Itgb1bp2,Nono,Foxo4,Snx12,Zmym3,Med12,Tex11,Ogt,Gm4779,Gm614,Nlgn3,Taf1,8030474K03Rik,Nhsl2,Gm19763	Asb12,Amer1,Las1l,1700010D01Rik,Arhgef9,Zc4h2,Spin4,Zc3h12b,Gm19691
chrX	159999618	161000066	chrX	150999964	152000000	0.353411	2.3273	14.1291	0.000471714	0.0565375	Pdha1,Rs1,Phka2,Adgrg2,Ppef1,Map3k15,Cdkl5,Gja6	Fgd1,Huwe1,Tsr2,Fam120c,Gnl3l,Wnk3,Phf8,A230072E10Rik,Mirlet7f-2,Mir98
chr5	91999783	92999957	chr5	86000039	87000257	0.353841	2.28389	15.4456	0.000275979	0.0436005	Scarb2,Cxcl10,Cxcl9,Ppef2,G3bp2,Shroom3,Stbd1,Cdkl2,Uso1,Cxcl11,U90926,Naaa,Art3,Sdad1,Nup54,Ccdc158,Fam47e,Mir1961	Cenpc1,Gnrhr,Stap1,Ugt2b1,Ugt2b34,Tmprss11a,Uba6,Tmprss11d,Ythdc1,Tmprss11f,Tmprss11e,Tmprss11b,Tmprss11g,Tmprss11c,Gm2287
chrX	87000995	87999941	chrX	85000136	86000027	0.35388	4.1286	30.8754	1.23582e-06	0.00145068	Il1rapl1	Dmd,Gk,Tab3,5430427O19Rik,Fthl17a,Gm14762
chr4	114999790	116000180	chr4	109000105	110000321	0.354074	2.46658	19.7438	5.32533e-05	0.0165065	Cyp4a10,Cyp4a12b,Cyp4a14,Cyp4b1,Faah,Mknk1,Stil,Tal1,Pdzk1ip1,Tex38,Cyp4x1,Mob3c,Dmbx1,Cyp4a29,Efcab14,Atpaf1,Cyp4a12a,Cyp4a30b,Cyp4b1-ps2,Kncn,Cyp4a31,Cyp4a32	Cdkn2c,Eps15,Faf1,Rnf11,4930522H14Rik,Osbpl9,Calr4,Nrd1,Ttc39a,Dmrta2,9630013D21Rik,Mir761
chr18	56999818	58000038	chr18	49000343	50000123	0.354361	1.90611	14.3967	0.000420786	0.052952	Slc12a2,2210409D07Rik,Megf10,Prrc1,1700066O22Rik,4930511M06Rik,1700011I03Rik,Ctxn3,Gm19486,Gm19500,Gm19519,NA	1700044K03Rik,Dtwd2,1700065O20Rik,Tnfaip8,Dmxl1
chrX	101000116	101999966	chrX	87000995	87999941	0.355034	1.52746	11.7858	0.001251	0.0924427	Slc7a3,Cxcr3,Gjb1,Il2rg,Itgb1bp2,Nono,Foxo4,Snx12,Zmym3,Med12,Tex11,Ogt,Gm4779,Gm614,Nlgn3,Taf1,8030474K03Rik,Nhsl2,Gm19763	Il1rapl1
chr4	39000037	40000035	chr4	29999983	31000489	0.355402	1.42845	11.5492	0.00138502	0.0970653	1700009N14Rik	4930556G01Rik
chrX	120000376	121000544	chrX	113999341	115000240	0.35546	2.36709	14.6388	0.000382254	0.0507303	Pcdh11x,H2afb3	Ube2dnl2,Ube2dnl1,Klhl4,Gm5942,Gm7429
chr14	83000330	84000366	chr14	77999941	79000047	0.355676	1.89159	12.35	0.000983542	0.082092		Tnfsf11,Epsti1,Fam216b,Akap11,Vwa8,Dgkh,Mir1971,Gm19301
chr2	49999911	51000190	chr2	38999872	39999937	0.356103	1.49242	12.2375	0.00103161	0.0842264	Mmadhc,Gm13498,Lypd6,Gm13483	Rpl35,Ppp6c,Arpc5l,Wdr38,Golga1,Scai,Gm16523
chrX	143999977	145000017	chrX	135999969	137000486	0.356345	1.95027	14.6386	0.000381488	0.0507259	Trpc5,Alg13,A730046J19Rik,Zcchc16,Mir680-2,Mageb16-ps1,Gm15067,Trpc5os	Bex2,Bex3,Glra4,Plp1,Bex1,Wbp5,Morf4l2,Tceal8,Zcchc18,Slc25a53,H2bfm,5730412P04Rik,Arxes1,Tceal1,Nxf3,Kir3dl2,Kir3dl1,Rab9b,Tceal5,Tmsb15l,Bex4,BC065397,Tceal3,Tmsb15b1,Tmsb15b2,Tceal7,Gm15026
chr7	66000127	66999962	chr7	61999951	62999913	0.35687	1.92638	13.0683	0.00072711	0.0698636	Pcsk6,Aldh1a3,Snrpa1,Lins1,Vimp,Asb7,Lrrk1,Adamts17,Chsy1,Cers3,NA	Ndn,Mkrn3,Magel2,Peg12,Mir344f
chr12	55999341	56999976	chr12	52000135	52999583	0.357526	1.80418	13.9243	0.000510266	0.0589158	Nkx2-9,Pax9,Nkx2-1,C87198,E030019B13Rik,Mbip,Slc25a21,Gm6265,Gm19990	Arhgap5,Gpr33,1700031P21Rik,Nubpl,Akap6,Dtd2
chrX	100000797	101000119	chrX	76999886	77999944	0.35857	1.79181	13.433	0.000624787	0.0643136	Eda,Kif4,Igbp1,Dlg3,P2ry4,Gdpd2,Pdzd11,Tex11,Arr3,Awat2,Awat1,Otud6a,Dgat2l6,Mir676	Prkx,Tbl1x,Pbsn,5430402E10Rik,Cldn34-ps,Gm14744
chrX	91999893	93000034	chrX	84000112	85000139	0.359043	2.2932	14.7771	0.000360941	0.0493421	Mageb1,Mageb18,Gm5941,NA	Dmd
chr5	60000198	61000557	chr5	52999730	54000063	0.359213	2.07137	15.4374	0.000276886	0.0436444		Cckar,Rbpj,Slc34a2,Smim20,Tbc1d19,Stim2,Sel1l3
chrX	150999964	152000000	chrX	139999921	140995877	0.359411	2.93126	19.3152	6.24009e-05	0.0185279	Fgd1,Huwe1,Tsr2,Fam120c,Gnl3l,Wnk3,Phf8,A230072E10Rik,Mirlet7f-2,Mir98	Tsc22d3,Prps1,Mid2,Psmd10,Vsig1,Tex13,Frmpd3,Nup62cl,Eif2c5,Pih1h3b,Atg4a,Mir3475
chr7	114000140	115000067	chr7	101999988	103000210	0.36059	1.44323	12.245	0.00102832	0.0840803	Calca,Pde3b,Psma1,Rras2,Copb1,4933406I18Rik,A730082K24Rik,Calcb,Spon1,Insc,Cyp2r1,Rps4l-ps	Art1,Art5,Il18bp,Olfr33,Rrm1,Trim21,Stim1,Trpc2,Rhog,Rnf121,Trim68,Numa1,Olfr78,Pgap2,Olfr553,Olfr544,Olfr543,Olfr566,Olfr576,Olfr554,Olfr564,Olfr574,Olfr557,Olfr556,Olfr551,Olfr545,Olfr547,Olfr571,Olfr569,Olfr572,Olfr568,Olfr561,Olfr558,Olfr549,Olfr552,Olfr555,Olfr550,Olfr577,Olfr570,Olfr559,Olfr560,Olfr575,Olfr578,Nup98,Chrna10,Gm8556
chr1	131999737	133000042	chr1	125999985	127000304	0.361193	2.4295	18.2694	9.23224e-05	0.022842	Elk4,Lrrn2,Mdm4,Cdk18,Cntn2,Tmcc2,Nuak2,Tmem81,Mfsd4a,Lemd1,Klhdc8a,Dstyk,Rbbp5,Nfasc,Mir135b,Gm10538	Nckap5
chrX	133000640	133999899	chrX	128999893	129999934	0.361256	3.73645	29.7233	1.77405e-06	0.00176835	Sytl4,Tspan6,Tnmd,Srpx2,Pcdh19	Diaph2,4930558G05Rik
chrX	97000143	98000082	chrX	86000024	87000998	0.36137	2.0101	15.049	0.000323369	0.0473246	Pgr15l,Eda2r	Nr0b1,Samt3,Gm41,Il1rapl1,Mageb4
chr12	14999730	16000041	chr12	10999505	12000598	0.361762	2.69534	15.1073	0.000379317	0.0505342	4930448C13Rik,Trib2	Vsnl1,Msgn1,Smc6,7420701I03Rik,1700034J04Rik,4930511A02Rik,Gen1,Rad51ap2,Kcns3,Tubb2a-ps2,Gm6867
chr3	159000385	160039680	chr3	141999970	142999968	0.361957	1.39408	12.1171	0.00108581	0.0862694	Rpe65,Wls,Depdc1a,Gm20752	Gbp2b,Gbp2,Gbp3,Pdlim5,Pkn2,Gbp5,Gbp7,Kyat3,Gtf2b,9530052C20Rik
chr17	69000277	70000013	chr17	64000335	65000552	0.363098	1.97975	15.9377	0.000227098	0.0388624	Epb41l3,Zbtb14,2410021H03Rik,C030034I22Rik,Akain1,NA	Fer,Man2a1,4930583I09Rik,Pja2,AU016765,Gm4701
chrX	98000079	99000371	chrX	93000031	94000334	0.363301	2.78928	23.928	1.20018e-05	0.00639573	Ar,Yipf6,Ophn1	Arx,Pola1,BC061195,Pcyt1b,Pdk3,AU015836,1700003E24Rik
chrX	166000266	167000013	chrX	164999946	166000269	0.363815	5.37732	46.7462	1.40815e-08	5.99923e-05	Gpm6b,Egfl6,Rab9,Trappc2,Gemin8,Ofd1,Tceanc,Gm1720	Glra2
chr3	51000807	52000009	chr3	46999549	48000014	0.363923	2.60683	20.0375	4.78052e-05	0.0153323	Noct,Rab33b,Ndufc1,Mgarp,Elf2,Setd7,Naa15,Mgst2,Maml3,Gm9442,5031434O11Rik,Gm20089
chrX	168999264	169999781	chrX	143999977	145000017	0.364041	1.77891	12.8919	0.000782773	0.0732808	Amelx,Arhgap6,Hccs,Mid1,4933400A11Rik,BC022960,G530011O06Rik	Trpc5,Alg13,A730046J19Rik,Zcchc16,Mir680-2,Mageb16-ps1,Gm15067,Trpc5os
chrX	150999964	152000000	chrX	143999977	145000017	0.364399	2.74401	20.1998	4.50459e-05	0.0149353	Fgd1,Huwe1,Tsr2,Fam120c,Gnl3l,Wnk3,Phf8,A230072E10Rik,Mirlet7f-2,Mir98	Trpc5,Alg13,A730046J19Rik,Zcchc16,Mir680-2,Mageb16-ps1,Gm15067,Trpc5os
chr12	13999953	14999733	chr12	9999822	10999508	0.364527	2.35338	18.8394	7.45088e-05	0.0205169	4930448C13Rik,Fam84a,Gm16497	Nt5c1b,Rdh14,Gm4928
chrX	150999964	152000000	chrX	129999931	130999807	0.365298	1.61768	13.8625	0.000523376	0.0592446	Fgd1,Huwe1,Tsr2,Fam120c,Gnl3l,Wnk3,Phf8,A230072E10Rik,Mirlet7f-2,Mir98	Diaph2
chr3	20999978	22000369	chr3	16999874	18000545	0.365426	1.70651	13.9588	0.000503102	0.0585399		Mir124-2hg,Cypt12,Mir124a-2,Gm10742
chr14	110000764	111000456	chr14	103000044	103999860	0.365862	1.94119	13.9203	0.000511098	0.0589581	Slitrk6,Gm6280	Ednrb,Acod1,Fbxl3,Scel,Slain1os,4933432I03Rik,4930432J09Rik,Slain1,Mycbp2,Cln5
chrX	110999917	112000182	chrX	100000797	101000119	0.365911	1.29878	12.8719	0.000789345	0.0736077	Rps6ka6,Cylc1,Hdx,L1Md-Gf21,Gm7340	Eda,Kif4,Igbp1,Dlg3,P2ry4,Gdpd2,Pdzd11,Tex11,Arr3,Awat2,Awat1,Otud6a,Dgat2l6,Mir676
chrX	84000112	85000139	chrX	84000112	85000139	0.365953	7.01284	63.3364	2.8343e-10	6.3075e-06	Dmd	Dmd
chrX	98000079	99000371	chrX	74999404	76000105	0.365967	1.78501	13.9788	0.000498996	0.0583572	Ar,Yipf6,Ophn1	F8,Mpp1,Mtcp1,Vbp1,Fundc2,Rab39b,4933407K13Rik,Pls3,Gab3,Brcc3,Dkc1,Smim9,Gm8692
chrX	150999964	152000000	chrX	143000151	143999980	0.366594	3.16574	25.2883	7.54958e-06	0.00493404	Fgd1,Huwe1,Tsr2,Fam120c,Gnl3l,Wnk3,Phf8,A230072E10Rik,Mirlet7f-2,Mir98	Capn6,Dcx,Pak3,Chrdl1,Rgag1
chr2	49999911	51000190	chr2	41999826	43000686	0.366651	1.80894	15.8446	0.000235594	0.0394707	Mmadhc,Gm13498,Lypd6,Gm13483	Lrp1b
chrX	140995874	142000102	chrX	131999469	133000643	0.366932	1.39282	12.389	0.000967418	0.0817807	Col4a5,Irs4,Col4a6,Atg4a
chrX	87999938	88999989	chrX	74999404	76000105	0.366939	1.70511	15.506	0.000269432	0.0429984	Smek3-ps,Il1rapl1,Mir1906-2	F8,Mpp1,Mtcp1,Vbp1,Fundc2,Rab39b,4933407K13Rik,Pls3,Gab3,Brcc3,Dkc1,Smim9,Gm8692
chr4	32000053	32999876	chr4	27000042	27999980	0.368785	1.89978	13.7883	0.000539573	0.0601928	Bach2,Gja10,Map3k7,Casp8ap2,Rragd,Mdn1,Lyrm2,Ankrd6,Bach2os,D130062J21Rik,NA
chr3	140999852	141999973	chr3	121999821	123000031	0.369433	1.29345	11.7269	0.00128304	0.0936175	Bmpr1b,Pdha2,Unc5c	Abca4,Fabp2,Gclm,Bcar3,1810037I17Rik,4930447N08Rik,4933405D12Rik,Dnttip2,Usp53,Arhgap29,Fnbp1l,Pde5a,Mir760,Gm4610,Gm17494,NA
chrX	98000079	99000371	chrX	97000143	98000082	0.369488	5.78557	59.7385	6.26539e-10	8.68088e-06	Ar,Yipf6,Ophn1	Pgr15l,Eda2r
chrX	86000024	87000998	chrX	83000105	84000115	0.369739	3.49684	25.0189	8.26928e-06	0.00519096	Nr0b1,Samt3,Gm41,Il1rapl1,Mageb4	Dmd,Tsga8
chrX	161000063	162000264	chrX	149999865	150999967	0.369891	1.82411	15.5593	0.000263784	0.0425472	Rai2,Scml2,Nhs	Alas2,Pfkfb1,Tro,Apex2,Maged2,Gnl3l,Gm15104,Tmem29,Gm5946,Itih5l-ps,Gm20153,Gm20179
chr15	50000140	51000445	chr15	41000153	42000114	0.37043	1.75283	14.291	0.000439252	0.0543389	Trps1,Mir1907	Zfpm2,Oxr1,Abra,Gm19760
chrX	162000261	162999954	chrX	150999964	152000000	0.370822	2.32716	15.2603	0.000301676	0.045637	S100g,Ctps2,Syap1,Reps2,Nhs,Rbbp7,Txlng,Mir3473a	Fgd1,Huwe1,Tsr2,Fam120c,Gnl3l,Wnk3,Phf8,A230072E10Rik,Mirlet7f-2,Mir98
chrX	87999938	88999989	chrX	87000995	87999941	0.371109	5.6036	31.6367	4.09442e-06	0.00320505	Smek3-ps,Il1rapl1,Mir1906-2	Il1rapl1
chrX	101999963	103000110	chrX	76000102	76999889	0.371438	1.48537	13.855	0.000524983	0.0593779	Cited1,Phka1,Rps4x,1700018G05Rik,Pin4,Hdac8,Dmrtc1a,Dmrtc1c1,1700031F05Rik,1700011M02Rik,Ercc6l,Rgag4,Gm5126,Gm5166,Gm14858,Dmrtc1b,Gm9112,Gm9119,Dmrtc1c2,Nhsl2,NA,Gm14839	Cldn34d,Cldn34b3,Cldn34b4
chr3	13000576	13999961	chr3	8999680	9999969	0.37186	2.46632	16.6144	0.000177201	0.0334493	4930539N22Rik,Ralyl	Tpd52,4930539M17Rik,Pag1,Zfp704,Zbtb10,C030034L19Rik
chrX	137999918	139000883	chrX	131999469	133000643	0.372203	2.00207	15.6024	0.000259309	0.0421329	Nrk,Il1rapl2,Tex13a,Gm14989
chrX	108000499	109000008	chrX	101999963	103000110	0.372756	1.74153	15.9853	0.000222877	0.0384804	2810403D21Rik,Gm378,Brwd3	Cited1,Phka1,Rps4x,1700018G05Rik,Pin4,Hdac8,Dmrtc1a,Dmrtc1c1,1700031F05Rik,1700011M02Rik,Ercc6l,Rgag4,Gm5126,Gm5166,Gm14858,Dmrtc1b,Gm9112,Gm9119,Dmrtc1c2,Nhsl2,NA,Gm14839
chr14	121000412	121999874	chr14	111000453	112000124	0.373315	1.75386	12.0428	0.00115308	0.0887625	Slc15a1,Ubac2,Dock9,Gpr18,Farp1,Stk24,B930095G15Rik,Gpr183	Slitrk5
chrX	162000261	162999954	chrX	137000483	137999921	0.373327	1.58934	11.9632	0.00115949	0.0888066	S100g,Ctps2,Syap1,Reps2,Nhs,Rbbp7,Txlng,Mir3473a	Esx1,Il1rapl2,Slc25a53,Fam199x
chrX	87000995	87999941	chrX	86000024	87000998	0.373901	5.75788	39.0048	2.96681e-07	0.000548081	Il1rapl1	Nr0b1,Samt3,Gm41,Il1rapl1,Mageb4
chrX	87000995	87999941	chrX	76999886	77999944	0.374662	2.08232	17.3031	0.000133442	0.0286203	Il1rapl1	Prkx,Tbl1x,Pbsn,5430402E10Rik,Cldn34-ps,Gm14744
chr2	148999869	150000387	chr2	146000106	147000087	0.375158	2.12262	13.3786	0.000720113	0.0694804	Cst10,Gm14135,Syndig1,Gm14133	Insm1,4933406D12Rik,A930019D19Rik,Kiz,Ralgapa2,NA
chrX	106000008	107000343	chrX	94000331	95000676	0.375201	1.70044	12.14	0.00107998	0.0862446	Atp7a,Pgk1,Cysltr1,Cox7b,Magt1,Lpar4,Zcchc5,Tlr13,Fnd3c2,Gm5127,Fndc3c1,Taf9b	Gspt2,Zfx,Eif2s3x,Apoo,Maged1,Klhl15,Gm6987,Fam90a1b,Gm7061,Zxdb,Zxda,Gm14827
chrX	103999836	105000271	chrX	76999886	77999944	0.375556	1.48988	13.187	0.000691985	0.0683368	Abcb7,1700121L16Rik,Zdhhc15,C77370,Magee2,Uprt,Gm6238,Mir672	Prkx,Tbl1x,Pbsn,5430402E10Rik,Cldn34-ps,Gm14744
chrX	159999618	161000066	chrX	133000640	133999899	0.376046	1.43675	12.7823	0.000819593	0.0751215	Pdha1,Rs1,Phka2,Adgrg2,Ppef1,Map3k15,Cdkl5,Gja6	Sytl4,Tspan6,Tnmd,Srpx2,Pcdh19
chrX	49000068	49999462	chrX	38000313	38999985	0.376212	2.04779	14.2064	0.000456877	0.0555366	Arhgap36,Enox2,Igsf1,Olfr1320,Olfr1321,Olfr1322,Gm14719	Lamp2,Zbtb33,C1galt1c1,Atp1b4,Mcts1,Cul4b,Rhox13,6030498E09Rik,Btg1-ps2,Rhox11,Tmem255a,Rhox12,Rhox10,Btg1-ps1,Mir3110
chrX	168999264	169999781	chrX	161000063	162000264	0.376552	2.57503	16.0249	0.000256011	0.0419776	Amelx,Arhgap6,Hccs,Mid1,4933400A11Rik,BC022960,G530011O06Rik	Rai2,Scml2,Nhs
chrX	101000116	101999966	chrX	76999886	77999944	0.376716	1.65066	16.6894	0.000169187	0.0326482	Slc7a3,Cxcr3,Gjb1,Il2rg,Itgb1bp2,Nono,Foxo4,Snx12,Zmym3,Med12,Tex11,Ogt,Gm4779,Gm614,Nlgn3,Taf1,8030474K03Rik,Nhsl2,Gm19763	Prkx,Tbl1x,Pbsn,5430402E10Rik,Cldn34-ps,Gm14744
chrX	106000008	107000343	chrX	95000673	96000140	0.377086	1.92653	16.4208	0.000187862	0.0347978	Atp7a,Pgk1,Cysltr1,Cox7b,Magt1,Lpar4,Zcchc5,Tlr13,Fnd3c2,Gm5127,Fndc3c1,Taf9b	Asb12,Amer1,Las1l,1700010D01Rik,Arhgef9,Zc4h2,Spin4,Zc3h12b,Gm19691
chr4	107000013	108000037	chr4	96999917	98000712	0.377313	2.30172	14.0391	0.000589587	0.0629346	Cpt2,Dio1,Lrp8,Magoh,Mrpl37,Dmrtb1,Tmem59,Tceanc2,Ssbp3,Ndc1,Hspb11,0610037L13Rik,Lrrc42,Cyb5rl,Yipf1,Glis1,Cdcp2,Slc1a7,Ldlrad1,Lrp8os2,NA	Nfia,E130114P18Rik,Gm12696,Gm19417,Gm12676
chrX	120000376	121000544	chrX	115000237	116000079	0.378176	3.2578	28.0114	3.06888e-06	0.00257799	Pcdh11x,H2afb3
chrX	97000143	98000082	chrX	93000031	94000334	0.378591	2.59044	24.1313	1.11916e-05	0.00610483	Pgr15l,Eda2r	Arx,Pola1,BC061195,Pcyt1b,Pdk3,AU015836,1700003E24Rik
chrX	107000340	108000502	chrX	76000102	76999889	0.378865	1.36705	12.0762	0.00110489	0.0869131	Itm2a,2610002M06Rik,4933401B06Rik,P2ry10,A630033H20Rik,Gpr174,Fam46d,Gm732,Tbx22	Cldn34d,Cldn34b3,Cldn34b4
chr15	47000176	47999730	chr15	40000076	41000156	0.379194	1.25831	12.0422	0.00112104	0.0872237	Csmd3	Zfpm2,9330182O14Rik,Gm16294
chr1	105000000	105999907	chr1	100000025	101000272	0.380658	2.31471	16.2914	0.000202415	0.0365649	Tnfrsf11a,Pign,2310035C23Rik,Zcchc2,Rnf152,Gm7160,Gm10193,Gm17634	Cntnap5b
chrX	106000008	107000343	chrX	103999836	105000271	0.380846	4.02447	33.2715	5.93194e-07	0.000925925	Atp7a,Pgk1,Cysltr1,Cox7b,Magt1,Lpar4,Zcchc5,Tlr13,Fnd3c2,Gm5127,Fndc3c1,Taf9b	Abcb7,1700121L16Rik,Zdhhc15,C77370,Magee2,Uprt,Gm6238,Mir672
chrX	71000125	71999243	chrX	49999459	51000010	0.381706	1.51886	12.1363	0.00107696	0.0861255	Cnga2,Gpr50,Hmgb3,Mtm1,Mtmr1,Vma21,Fate1,Cd99l2,Prrg3,Mamld1,Gm1141,Gm14730	Stk26,Firre,Olfr1324,Olfr1323,Frmd7,NA
chr15	17999965	18999678	chr15	12000252	13000184	0.381876	2.27299	21.7055	2.61522e-05	0.0106732	4921515E04Rik,Cdh10	Drosha,Zfr,Golph3,Pdzd2,6030458C11Rik,Mtmr12,Gm17756,Gm2573,Mir1898,NA
chr7	97000103	98000596	chr7	92000045	93000004	0.382547	2.74242	25.5356	6.94642e-06	0.00469487	Clns1a,Gab2,Pak1,Thrsp,Aamdc,Aqp11,Ndufc2,Ints4,Kctd14,Rsf1,Gdpd4,Nars2,Usp35,Alg8,Kctd21,Gm9990	Dlg2,Ccdc90b,Prcp,Ankrd42,Ddias,Pcf11,Rab30,4632427E13Rik,NA
chrX	159999618	161000066	chrX	130999804	131999472	0.382609	1.33796	13.0186	0.00074235	0.0707788	Pdha1,Rs1,Phka2,Adgrg2,Ppef1,Map3k15,Cdkl5,Gja6	Gm4994
chrX	95000673	96000140	chrX	76999886	77999944	0.382834	1.89478	18.9621	7.11679e-05	0.0200825	Asb12,Amer1,Las1l,1700010D01Rik,Arhgef9,Zc4h2,Spin4,Zc3h12b,Gm19691	Prkx,Tbl1x,Pbsn,5430402E10Rik,Cldn34-ps,Gm14744
chr14	101000213	101999898	chr14	96000237	96999792	0.38303	2.576	22.8428	1.74959e-05	0.00808034	Uchl3,Commd6,Prr30,Tbc1d4,Lmo7,Gm19422	Klhl1
chrX	84000112	85000139	chrX	83000105	84000115	0.383598	5.22041	48.1967	9.738e-09	4.65252e-05	Dmd	Dmd,Tsga8
[truncated: 670 more rows]

## Sheet: MD43 diff ints 100kb
seqnames1	start1	end1	seqnames2	start2	end2	logFC	logCPM	F	PValue	FDR	anchor1	anchor2
[truncated: 114 more rows]

[truncated: 1 more sheets: Smchd1 del diff ints 100kb]
