# Supplementary material for: SMCHD1 has separable roles in chromatin architecture and gene silencing that could be targeted in disease
Source: Nat Commun. 2023 Sep 25;14:5466. doi: 10.1038/s41467-023-40992-6 (PMC10519958; doi:10.1038/s41467-023-40992-6)
Supplement: Supplementary file 9 — Supplementary Data 6 [file 41467_2023_40992_MOESM9_ESM.xlsx]

## Sheet: GFP_GFP
target.id	bait.id	target.chr	target.start	target.end	bait.chr	bait.start	bait.end	bait.to.bait	count.1	count.2	count.3	count.4	bait.trans.count	target.trans.count	distance	count	expected	p.value	q.value
chr6:42913314-42913867	chr6:42912385-42913306	chr6	42913314	42913867	chr6	42912385	42913306	TRUE	0	21	3	0	48	21	745	24	1.90681	1.38322e-18	3.1814e-16
chr6:52170564-52171653	chr6:52169527-52170557	chr6	52170564	52171653	chr6	52169527	52170557	TRUE	3	17	5	0	45	76	1066.5	25	2.43958	2.98782e-17	6.06527e-15
chr2:74746497-74747013	chr2:74745787-74746490	chr2	74746497	74747013	chr2	74745787	74746490	TRUE	1	9	6	3	62	45	616.5	19	2.28555	6.24436e-12	2.12933e-09
chr2:74728425-74729790	chr2:74726615-74728418	chr2	74728425	74729790	chr2	74726615	74728418	TRUE	0	9	3	5	49	64	1591	17	2.32867	5.47148e-10	1.48277e-07
chr2:111724200-111725062	chr2:111723942-111724192	chr2	111724200	111725062	chr2	111723942	111724192	TRUE	0	9	1	2	12	2	564	12	1.39101	3.04964e-08	3.14113e-06
chr15:102949806-102950439	chr15:102949726-102949799	chr15	102949806	102950439	chr15	102949726	102949799	TRUE	0	10	2	1	15	87	360	13	1.90257	1.18476e-07	6.3977e-06
chr15:103015373-103016991	chr15:103014944-103015366	chr15	103015373	103016991	chr15	103014944	103015366	TRUE	2	13	1	0	76	95	1027	16	2.90237	8.00343e-08	1.92082e-05
chr18:37738353-37738781	chr18:37736108-37738345	chr18	37738353	37738781	chr18	37736108	37738345	TRUE	1	10	1	1	48	62	1340.5	13	2.41569	1.6489e-06	0.000352865
chr11:96333420-96334196	chr11:96333311-96333414	chr11	96333420	96334196	chr11	96333311	96333414	TRUE	1	7	4	0	29	128	445.5	12	2.27672	5.02247e-06	0.000416865
chr2:74732969-74734720	chr2:74730206-74731712	chr2	74732969	74734720	chr2	74730206	74731712	TRUE	0	10	2	0	74	48	2885.5	12	2.06903	1.92547e-06	0.000833729
chr18:37690111-37690416	chr18:37689581-37690044	chr18	37690111	37690416	chr18	37689581	37690044	TRUE	0	8	3	0	44	43	451	11	2.10688	1.33755e-05	0.00224708
chr18:37690050-37690110	chr18:37689581-37690044	chr18	37690050	37690110	chr18	37689581	37690044	TRUE	0	7	2	0	44	5	267.5	9	1.50863	2.89825e-05	0.00243453
chr18:37140753-37141739	chr18:37132172-37133643	chr18	37140753	37141739	chr18	37132172	37133643	TRUE	0	5	3	1	22	76	8338.5	9	1.47676	2.46011e-05	0.00322274
chr2:111615711-111615970	chr2:111614709-111615704	chr2	111615711	111615970	chr2	111614709	111615704	TRUE	0	9	0	0	14	9	634	9	1.58588	4.24228e-05	0.00492104
chr6:42507221-42507669	chr6:42502753-42503394	chr6	42507221	42507669	chr6	42502753	42503394	TRUE	0	8	2	0	52	57	4371.5	10	1.81646	2.09251e-05	0.00500109
chr2:74672903-74673132	chr2:74672834-74672894	chr2	74672903	74673132	chr2	74672834	74672894	TRUE	0	3	3	1	0	31	153.5	7	1.10601	0.00015382	0.00522987
chr15:102988355-102988478	chr15:102987547-102988313	chr15	102988355	102988478	chr15	102987547	102988313	TRUE	1	7	3	0	114	21	486.5	11	2.13778	1.52666e-05	0.0054349
chr6:42717101-42717448	chr6:42715079-42717090	chr6	42717101	42717448	chr6	42715079	42717090	TRUE	0	7	3	0	24	72	1190	10	2.09728	6.85448e-05	0.00699156
chr15:98191027-98191710	chr15:98190518-98191019	chr15	98191027	98191710	chr15	98190518	98191019	TRUE	1	9	1	0	43	86	600	11	2.37155	3.87251e-05	0.00751268
chr2:10215151-10215358	chr6:42875366-42875711	chr2	10215151	10215358	chr6	42875366	42875711	FALSE	0	7	0	0	26	7	NA	7	1.00571	8.61999e-05	0.00870619
chr11:96342046-96342428	chr11:96328395-96329093	chr11	96342046	96342428	chr11	96328395	96329093	TRUE	0	5	4	0	118	67	13493	9	1.5413	3.4144e-05	0.0112675
chr15:102946481-102946784	chr15:102946163-102946455	chr15	102946481	102946784	chr15	102946163	102946455	TRUE	2	8	1	0	66	86	323.5	11	2.44135	5.00347e-05	0.0113078
chr2:112090774-112091712	chr2:112089431-112089776	chr2	112090774	112091712	chr2	112089431	112089776	TRUE	0	4	2	1	3	33	1639.5	7	1.38513	0.000584894	0.0116979
chr6:52225531-52226366	chr6:52224990-52225413	chr6	52225531	52226366	chr6	52224990	52225413	TRUE	1	10	1	0	71	92	747	12	2.80958	3.86147e-05	0.0129359
chr18:37574739-37575872	chr18:37574257-37574680	chr18	37574739	37575872	chr18	37574257	37574680	TRUE	1	8	1	0	45	38	837	10	2.12054	7.49649e-05	0.0134187
chr6:42872641-42873157	chr6:42872349-42872634	chr6	42872641	42873157	chr6	42872349	42872634	TRUE	1	5	2	1	26	32	407.5	9	1.86847	0.000144559	0.0154678
chr3:28282329-28282664	chr18:37519075-37519709	chr3	28282329	28282664	chr18	37519075	37519709	FALSE	0	7	0	0	58	7	NA	7	1.00711	8.69386e-05	0.0165183
chr11:96345805-96346183	chr11:96345281-96345798	chr11	96345805	96346183	chr11	96345281	96345798	TRUE	0	4	6	0	48	59	454.5	10	2.23796	0.000115728	0.019095
chr6:52251122-52251932	chr6:52250686-52251036	chr6	52251122	52251932	chr6	52250686	52251036	TRUE	1	9	1	0	69	63	666	11	2.46907	5.52558e-05	0.0193395
chr6:42611509-42613294	chr6:42593410-42593541	chr6	42611509	42613294	chr6	42593410	42593541	TRUE	0	5	0	2	19	64	18926	7	1.21617	0.000271968	0.0220294
chr18:31643141-31643386	chr18:37803810-37804834	chr18	31643141	31643386	chr18	37803810	37804834	FALSE	0	7	0	0	77	0	6.16106e+06	7	1.00698	8.6872e-05	0.022413
chr15:99067283-99067975	chr15:98391355-98391970	chr15	99067283	99067975	chr15	98391355	98391970	FALSE	0	7	0	0	92	0	675966	7	1.0263	9.75911e-05	0.0272279
chr6:52282984-52283391	chr6:52207848-52209306	chr6	52282984	52283391	chr6	52207848	52209306	FALSE	0	7	0	0	57	0	74610.5	7	1.07081	0.000126426	0.0285724
chr11:96329957-96330411	chr11:96329094-96329942	chr11	96329957	96330411	chr11	96329094	96329942	TRUE	1	5	2	3	83	87	666	11	2.69192	0.000117005	0.0312405
chr6:52255853-52256484	chr6:52253643-52254273	chr6	52255853	52256484	chr6	52253643	52254273	TRUE	1	8	1	1	88	72	2210.5	11	2.5799	8.10713e-05	0.0328339
chr15:98319075-98320034	chr15:98258782-98259480	chr15	98319075	98320034	chr15	98258782	98259480	TRUE	0	7	0	0	141	86	60423.5	7	1.16375	0.000208996	0.047637
chr15:98317609-98318122	chr15:98258782-98259480	chr15	98317609	98318122	chr15	98258782	98259480	TRUE	0	7	0	0	141	55	58734.5	7	1.17883	0.000225768	0.047637
chr15:102965976-102967495	chr15:102964943-102965957	chr15	102965976	102967495	chr15	102964943	102965957	TRUE	0	12	1	1	161	160	1285.5	14	4.09094	9.62244e-05	0.048016

## Sheet: MD43-GFP_MD43-GFP
target.id	bait.id	target.chr	target.start	target.end	bait.chr	bait.start	bait.end	bait.to.bait	count.1	count.2	count.3	count.4	bait.trans.count	target.trans.count	distance	count	expected	p.value	q.value
chr6:42913314-42913867	chr6:42912385-42913306	chr6	42913314	42913867	chr6	42912385	42913306	TRUE	5	1	2	8	19	5	745	16	1.28526	7.92566e-13	5.70647e-11
chr2:74728425-74729790	chr2:74726615-74728418	chr2	74728425	74729790	chr2	74726615	74728418	TRUE	4	4	1	3	20	7	1591	12	1.29112	1.36641e-08	1.36641e-06
chr2:74746497-74747013	chr2:74745787-74746490	chr2	74746497	74747013	chr2	74745787	74746490	TRUE	0	3	4	3	14	13	616.5	10	1.27773	1.00635e-06	9.96286e-05
chr6:52221481-52222879	chr6:52221232-52221439	chr6	52221481	52222879	chr6	52221232	52221439	TRUE	1	2	5	0	6	26	844.5	8	1.28737	6.01066e-05	0.000901599
chr15:103015373-103016991	chr15:103014944-103015366	chr15	103015373	103016991	chr15	103014944	103015366	TRUE	4	2	1	2	15	29	1027	9	1.44733	2.10674e-05	0.00105337
chr5:35110102-35110460	chr15:102985631-102987085	chr5	35110102	35110460	chr15	102985631	102987085	FALSE	0	7	0	0	67	7	NA	7	1.01121	8.9132e-05	0.0135481
chr2:96136903-96137140	chr2:111821075-111822114	chr2	96136903	96137140	chr2	111821075	111822114	FALSE	6	0	0	0	2	0	15684573	6	1.01574	0.000643994	0.0341317

## Sheet: +_+
target.id	bait.id	target.chr	target.start	target.end	bait.chr	bait.start	bait.end	bait.to.bait	count.1	count.2	bait.trans.count	target.trans.count	distance	count	expected	p.value	q.value
chr6:42913314-42913867	chr6:42912385-42913306	chr6	42913314	42913867	chr6	42912385	42913306	TRUE	5	9	35	13	745	14	1.32989	1.80094e-10	2.61137e-08
chr2:74728425-74729790	chr2:74726615-74728418	chr2	74728425	74729790	chr2	74726615	74728418	TRUE	4	9	42	41	1591	13	1.47948	6.64867e-09	1.19011e-06
chr6:52170564-52171653	chr6:52169527-52170557	chr6	52170564	52171653	chr6	52169527	52170557	TRUE	1	11	38	61	1066.5	12	1.57289	1.12819e-07	1.56818e-05
chr2:74746497-74747013	chr2:74745787-74746490	chr2	74746497	74747013	chr2	74745787	74746490	TRUE	2	8	49	40	616.5	10	1.48478	3.75113e-06	0.000810243
chr11:96350363-96352183	chr11:96296091-96296228	chr11	96350363	96352183	chr11	96296091	96296228	TRUE	7	0	9	80	55113.5	7	1.06497	0.000122289	0.00586987
chr4:140762472-140763170	chr2:74704644-74704875	chr4	140762472	140763170	chr2	74704644	74704875	FALSE	7	0	16	7	NA	7	1.00639	8.65583e-05	0.00735746
chr1:127529154-127529217	chr6:52244289-52244725	chr1	127529154	127529217	chr6	52244289	52244725	FALSE	0	7	62	7	NA	7	1.00907	8.79793e-05	0.0166281

## Sheet: MD43_MD43
target.id	bait.id	target.chr	target.start	target.end	bait.chr	bait.start	bait.end	bait.to.bait	count.1	count.2	count.3	bait.trans.count	target.trans.count	distance	count	expected	p.value	q.value
chr6:42913314-42913867	chr6:42912385-42913306	chr6	42913314	42913867	chr6	42912385	42913306	TRUE	1	11	14	27	13	745	26	1.56961	6.74858e-23	1.30922e-20
chr6:52170564-52171653	chr6:52169527-52170557	chr6	52170564	52171653	chr6	52169527	52170557	TRUE	2	7	9	36	73	1066.5	18	2.19222	2.69403e-11	4.52598e-09
chr2:74746497-74747013	chr2:74745787-74746490	chr2	74746497	74747013	chr2	74745787	74746490	TRUE	2	7	8	67	38	616.5	17	2.07061	9.46322e-11	2.79165e-08
chr15:98343178-98343707	chr15:98342930-98343172	chr15	98343178	98343707	chr15	98342930	98343172	TRUE	0	6	7	27	54	391.5	13	1.88879	1.09166e-07	1.00432e-05
chr15:98470250-98470442	chr15:98470152-98470244	chr15	98470250	98470442	chr15	98470152	98470244	TRUE	0	4	6	9	22	148	10	1.41187	2.42064e-06	0.000101667
chr2:74728425-74729790	chr2:74726615-74728418	chr2	74728425	74729790	chr2	74726615	74728418	TRUE	0	4	8	54	39	1591	12	2.05574	1.80385e-06	0.000450962
chr15:103026141-103027402	chr15:103025533-103026110	chr15	103026141	103027402	chr15	103025533	103026110	TRUE	1	3	12	154	119	950	16	3.68843	1.78427e-06	0.000644122
chr15:103015373-103016991	chr15:103014944-103015366	chr15	103015373	103016991	chr15	103014944	103015366	TRUE	2	0	10	64	73	1027	12	2.53894	1.46388e-05	0.00313269
chr11:51025248-51026627	chr11:51025132-51025213	chr11	51025248	51026627	chr11	51025132	51025213	TRUE	1	3	3	5	39	765	7	1.3415	0.000485297	0.00825005
chr2:112098808-112099082	chr2:112097579-112098176	chr2	112098808	112099082	chr2	112097579	112098176	TRUE	0	2	5	6	8	1067.5	7	1.324	0.000449371	0.0125824
chr15:98482143-98483119	chr15:98478815-98479510	chr15	98482143	98483119	chr15	98478815	98479510	TRUE	2	2	6	74	76	3468.5	10	2.16953	9.01702e-05	0.0210097
chr6:43102100-43102508	chr6:43102005-43102083	chr6	43102100	43102508	chr6	43102005	43102083	TRUE	2	1	4	7	17	260	7	1.38627	0.000587691	0.0211569
chr2:24577274-24580709	chr11:51015796-51016556	chr2	24577274	24580709	chr11	51015796	51016556	FALSE	0	0	7	68	7	NA	7	1.00751	8.71526e-05	0.0213524
chr15:102949806-102950439	chr15:102949726-102949799	chr15	102949806	102950439	chr15	102949726	102949799	TRUE	0	2	6	12	78	360	8	1.7635	0.000492007	0.0246003
chr6:42414491-42414722	chr6:42562365-42563014	chr6	42414491	42414722	chr6	42562365	42563014	FALSE	0	7	0	47	0	148083	7	1.04934	0.000111763	0.0316289
chr6:43199599-43202002	chr6:43194712-43196722	chr6	43199599	43202002	chr6	43194712	43196722	TRUE	0	3	5	26	57	5083.5	8	1.59391	0.000253955	0.03403
chr6:52677697-52678091	chr6:52254494-52255852	chr6	52677697	52678091	chr6	52254494	52255852	FALSE	0	0	7	79	0	422721	7	1.04445	0.000108622	0.0407334
chr2:74676971-74677699	chr2:74674601-74675636	chr2	74676971	74677699	chr2	74674601	74675636	TRUE	1	3	5	45	32	2216.5	9	1.84319	0.000130769	0.0432846
