# Supplementary material for: SMCHD1 has separable roles in chromatin architecture and gene silencing that could be targeted in disease
Source: Nat Commun. 2023 Sep 25;14:5466. doi: 10.1038/s41467-023-40992-6 (PMC10519958; doi:10.1038/s41467-023-40992-6)
Supplement: Supplementary file 10 — Supplementary Data 7 [file 41467_2023_40992_MOESM10_ESM.xlsx]

## Sheet: H3K27me3_MommeD43_peaks
Probe	Chromosome	Start	End	MD43_rep1	MD43_rep2	MD43_rep3	MD43_merged_reps
Chr1:3670051-3671100	1	3670051	3671100	6.3684	6.11515	5.96291	6.14882
Chr1:3672001-3672900	1	3672001	3672900	5.28093	5.9839	6.07394	5.77959
Chr1:4487251-4501500	1	4487251	4501500	12.3116	12.2614	12.3049	12.2926
Chr1:4501801-4504050	1	4501801	4504050	8.0224	6.54578	5.90402	6.82407
Chr1:4504651-4506000	1	4504651	4506000	6.92479	6.23544	6.07394	6.41139
Chr1:4506001-4508250	1	4506001	4508250	7.50975	6.63598	6.52851	6.89141
Chr1:4511851-4512150	1	4511851	4512150	5.08829	4.17655	4.12641	4.46375
Chr1:4512151-4512600	1	4512151	4512600	5.60286	3.59159	4.31905	4.5045
Chr1:4513801-4515300	1	4513801	4515300	7.06229	5.91351	5.31905	6.09829
Chr1:4571551-4572600	1	4571551	4572600	5.45086	5.39894	6.27325	5.70768
Chr1:4575001-4575450	1	4575001	4575450	4.8659	4.76151	5.48898	5.0388
Chr1:4788451-4789350	1	4788451	4789350	5.08829	4.91351	6.27325	5.42502
Chr1:4792501-4793700	1	4792501	4793700	6.63849	5.29203	6.17703	6.03585
Chr1:4795351-4796100	1	4795351	4796100	4.98137	5.39894	5.64098	5.34043
Chr1:4798051-4799400	1	4798051	4799400	6.08829	5.83951	6.40652	6.11144
Chr1:4800601-4800900	1	4800601	4800900	4.8659	4.17655	4.77848	4.60698
Chr1:5227651-5230650	1	5227651	5230650	7.49039	7.89537	7.87364	7.75313
Chr1:5230951-5232450	1	5230951	5232450	6.32533	6.23544	6.71137	6.42405
Chr1:5234101-5235300	1	5234101	5235300	7.18783	5.17655	4.48898	5.61778
Chr1:5236051-5236350	1	5236051	5236350	4.28093	4.59159	4.77848	4.55033
Chr1:5241601-5243700	1	5241601	5243700	6.7072	6.94914	6.77848	6.81161
Chr1:5915851-5918250	1	5915851	5918250	7.52886	7.91351	7.29633	7.57957
Chr1:6358651-6360300	1	6358651	6360300	6.67325	6.44957	6.74532	6.62271
Chr1:6368701-6369450	1	6368701	6369450	5.3684	6.17655	4.31905	5.288
Chr1:6382501-6382800	1	6382501	6382800	4.60286	5.17655	3.64098	4.47346
Chr1:6733651-6734400	1	6733651	6734400	6.08829	5.49848	4.64098	5.40925
Chr1:9296401-9297300	1	9296401	9297300	6.13891	5.29203	5.48898	5.63997
Chr1:9297901-9301200	1	9297901	9301200	8.73214	8.39894	8.90402	8.67837
Chr1:9301201-9302100	1	9301201	9302100	6.23513	5.76151	4.48898	5.49521
Chr1:9302701-9303000	1	9302701	9303000	5.28093	3.59159	4.48898	4.45383
Chr1:9848101-9851400	1	9848101	9851400	7.7072	7.76151	7.71137	7.72669
Chr1:9946651-9948000	1	9946651	9948000	5.8659	6.11515	6.96291	6.31465
Chr1:9948601-9951150	1	9948601	9951150	7.11382	7.01785	7.90402	7.34523
Chr1:9951151-9952200	1	9951151	9952200	5.8045	6.05102	6.36345	6.07299
Chr1:9953551-9958200	1	9953551	9958200	7.72388	8.01785	8.68538	8.14237
Chr1:9959251-9960600	1	9959251	9960600	6.18783	6.39894	6.93376	6.50684
Chr1:9960601-9974250	1	9960601	9974250	11.5253	11.5986	12.0436	11.7225
Chr1:9977401-9978000	1	9977401	9978000	4.98137	4.39894	5.56698	4.98243
Chr1:10003351-10003950	1	10003351	10003950	4.74037	5.05102	5.31905	5.03681
Chr1:10233901-10234650	1	10233901	10234650	5.67325	5.05102	5.31905	5.34777
Chr1:10989151-10990200	1	10989151	10990200	6.89564	5.39894	5.22594	5.84018
Chr1:10990501-10996500	1	10990501	10996500	10.0325	9.65768	9.47387	9.72134
Chr1:10996501-10997550	1	10996501	10997550	6.83552	5.91351	5.71137	6.15347
Chr1:11413351-11415900	1	11413351	11415900	7.41022	7.59159	7.24979	7.4172
Chr1:11750551-11750850	1	11750551	11750850	4.8659	5.05102	4.12641	4.68111
Chr1:12013201-12013950	1	12013201	12013950	5.92479	5.67905	5.56698	5.72361
Chr1:12014401-12015150	1	12014401	12015150	5.18783	5.29203	5.40652	5.29546
Chr1:12688501-12689100	1	12688501	12689100	4.45086	3.91351	5.71137	4.69191
Chr1:12689251-12690000	1	12689251	12690000	5.28093	4.91351	5.77848	5.32431
Chr1:12690301-12691500	1	12690301	12691500	6.98137	5.91351	6.81091	6.5686
Chr1:12691501-12695250	1	12691501	12695250	8.33622	8.73114	8.96291	8.67675
Chr1:12837151-12839550	1	12837151	12839550	7.32533	7.08344	6.99148	7.13342
Chr1:12855751-12856500	1	12855751	12856500	5.3684	5.67905	4.90402	5.31715
Chr1:12861901-12863550	1	12861901	12863550	6.52886	6.34647	6.44834	6.44122
Chr1:12990601-12991350	1	12990601	12991350	4.60286	5.91351	5.31905	5.27848
Chr1:12993151-12993450	1	12993151	12993450	4.45086	4.39894	4.90402	4.5846
Chr1:13049101-13050150	1	13049101	13050150	5.74037	5.83951	6.31905	5.96631
Chr1:13050601-13051800	1	13050601	13051800	6.03582	6.05102	6.52851	6.20512
Chr1:13051951-13052700	1	13051951	13052700	5.3684	5.29203	5.48898	5.38313
Chr1:13105051-13105800	1	13105051	13105800	5.08829	5.39894	5.31905	5.26876
Chr1:13113751-13114800	1	13113751	13114800	5.18783	5.83951	6.22594	5.75109
Chr1:13115851-13117050	1	13115851	13117050	5.67325	6.76151	6.01949	6.15142
Chr1:13117501-13136700	1	13117501	13136700	12.4294	12.7571	13.1021	12.7629
Chr1:13596301-13597350	1	13596301	13597350	5.67325	5.59159	5.96291	5.74258
Chr1:13928701-13929900	1	13928701	13929900	6.03582	6.44957	5.56698	6.01746
Chr1:13930201-13931550	1	13930201	13931550	7.00885	6.44957	6.60445	6.68763
Chr1:13931701-13933500	1	13931701	13933500	7.00885	6.39894	7.15194	6.85325
Chr1:13933651-13934100	1	13933651	13934100	5.45086	4.76151	3.31905	4.51047
Chr1:13934851-13935450	1	13934851	13935450	5.45086	3.91351	5.12641	4.83026
Chr1:13936951-13937700	1	13936951	13937700	5.45086	5.49848	5.22594	5.39176
Chr1:13940701-13941750	1	13940701	13941750	5.60286	6.44957	6.44834	6.16692
Chr1:14137501-14139150	1	14137501	14139150	6.77279	5.91351	6.36345	6.34992
Chr1:14140801-14141550	1	14140801	14141550	6.13891	4.59159	5.71137	5.48062
Chr1:14309551-14310150	1	14309551	14310150	4.98137	5.05102	5.12641	5.05293
Chr1:14500351-14501550	1	14500351	14501550	6.56634	5.59159	5.77848	5.9788
Chr1:14501551-14510250	1	14501551	14510250	10.7009	10.0954	10.6963	10.4975
Chr1:14746201-14746650	1	14746201	14746650	5.18783	4.91351	4.64098	4.91411
Chr1:14750701-14752350	1	14750701	14752350	6.08829	6.49848	6.87364	6.4868
Chr1:14752951-14758650	1	14752951	14758650	9.21757	9.26401	9.41181	9.2978
Chr1:14917651-14920200	1	14917651	14920200	7.75667	6.80104	7.34142	7.29971
Chr1:15286951-15288150	1	15286951	15288150	7.00885	6.94914	6.44834	6.80211
Chr1:15288751-15289650	1	15288751	15289650	5.92479	6.17655	5.22594	5.77576
Chr1:15891001-15893700	1	15891001	15893700	6.92479	7.14618	7.67661	7.24919
Chr1:16521451-16522500	1	16521451	16522500	5.52886	5.83951	6.22594	5.86477
Chr1:16620151-16621200	1	16620151	16621200	6.56634	5.76151	5.71137	6.01307
Chr1:16621651-16621950	1	16621651	16621950	5.28093	3.59159	4.12641	4.33298
Chr1:17096401-17097750	1	17096401	17097750	5.52886	6.44957	6.99148	6.3233
Chr1:17098201-17099850	1	17098201	17099850	6.98137	6.63598	7.2017	6.93968
Chr1:18056701-18059850	1	18056701	18059850	8.25821	8.22094	7.04697	7.84204
Chr1:19100551-19101450	1	19100551	19101450	6.8045	4.91351	4.31905	5.34569
Chr1:19102801-19103400	1	19102801	19103400	5.8659	5.29203	4.12641	5.09478
Chr1:19103401-19106850	1	19103401	19106850	8.76475	8.41177	7.77848	8.31833
Chr1:19107901-19108200	1	19107901	19108200	6.13891	1.59159	2.31905	3.34985
Chr1:19109551-19111800	1	19109551	19111800	8.06229	6.80104	5.31905	6.72746
Chr1:19112251-19112550	1	19112251	19112550	5.74037	3.91351	1.31905	3.65764
Chr1:19203451-19204050	1	19203451	19204050	5.28093	5.39894	4.31905	4.99964
Chr1:19206601-19238550	1	19206601	19238550	13.372	13.0505	12.2207	12.8811
Chr1:19238551-19239750	1	19238551	19239750	7.54772	7.26401	6.22594	7.01256
Chr1:19239751-19245600	1	19239751	19245600	10.1544	9.86771	8.43799	9.48669
Chr1:20477401-20478600	1	20477401	20478600	6.41022	6.17655	5.40652	5.99776
Chr1:20868601-20869350	1	20868601	20869350	5.8045	5.05102	5.22594	5.36049
Chr1:21049801-21052050	1	21049801	21052050	7.13891	6.72087	6.56698	6.80892
Chr1:21162151-21164400	1	21162151	21164400	7.50975	7.26401	7.60445	7.45941
Chr1:23759101-23761650	1	23759101	23761650	7.38946	7.05102	7.87364	7.43804
Chr1:24102151-24103350	1	24102151	24103350	6.18783	5.83951	6.07394	6.03376
Chr1:24583051-24588000	1	24583051	24588000	9.13268	9.13848	9.45348	9.24155
Chr1:24588151-24589050	1	24588151	24589050	6.74037	5.59159	6.12641	6.15279
Chr1:24589051-24590100	1	24589051	24590100	6.83552	3.91351	5.64098	5.46334
Chr1:24600901-24601800	1	24600901	24601800	5.52886	5.29203	5.90402	5.57497
Chr1:32172001-32173650	1	32172001	32173650	6.83552	6.11515	6.77848	6.57639
Chr1:34398151-34399050	1	34398151	34399050	4.8659	5.59159	6.01949	5.49233
Chr1:34453801-34462950	1	34453801	34462950	8.98829	9.50448	9.30205	9.26494
Chr1:34470601-34474200	1	34470601	34474200	7.47076	8.08344	8.08724	7.88048
Chr1:34533151-34533750	1	34533151	34533750	5.18783	4.91351	4.90402	5.00178
Chr1:34533901-34541100	1	34533901	34541100	10.4025	10.5746	10.3049	10.4273
Chr1:34574551-34576350	1	34574551	34576350	7.32533	7.01785	5.77848	6.70722
Chr1:34576651-34591500	1	34576651	34591500	10.8336	10.8395	9.71566	10.4629
Chr1:34600951-34602300	1	34600951	34602300	6.52886	6.29203	5.96291	6.26127
Chr1:34844851-34847400	1	34844851	34847400	7.49039	6.54578	7.17703	7.07107
Chr1:34890901-34891950	1	34890901	34891950	5.3684	5.83951	6.17703	5.79498
Chr1:35806951-35807400	1	35806951	35807400	4.8659	4.91351	5.22594	5.00178
Chr1:35809801-35810700	1	35809801	35810700	5.45086	5.29203	6.12641	5.6231
Chr1:35811451-35813100	1	35811451	35813100	6.60286	6.94914	6.44834	6.66678
Chr1:35813251-35815500	1	35813251	35815500	6.74037	6.94914	7.40652	7.03201
Chr1:36249601-36251700	1	36249601	36251700	6.67325	6.76151	6.90402	6.77959
Chr1:36269101-36272700	1	36269101	36272700	7.13891	7.63598	7.72844	7.50111
Chr1:36295051-36302850	1	36295051	36302850	8.63849	9.09938	9.16454	8.96747
Chr1:36389251-36391200	1	36389251	36391200	6.83552	6.72087	6.81091	6.7891
Chr1:36449401-36450450	1	36449401	36450450	6.03582	4.91351	6.36345	5.77093
Chr1:36558301-36567150	1	36558301	36567150	9.75261	10.2605	10.7028	10.2386
Chr1:36567601-36574950	1	36567601	36574950	8.8045	9.5341	9.96651	9.43504
Chr1:36574951-36596250	1	36574951	36596250	11.0835	11.8156	12.3084	11.7358
Chr1:36596701-36610800	1	36596701	36610800	10.4708	10.8677	10.6854	10.6746
Chr1:36610801-36616650	1	36610801	36616650	8.8045	9.3263	9.42234	9.18438
Chr1:36616651-36619800	1	36616651	36619800	8.43068	8.13074	8.40652	8.32265
Chr1:36619951-36623100	1	36619951	36623100	8.37897	8.58027	8.58584	8.51502
Chr1:36624601-36646050	1	36624601	36646050	10.6924	11.1481	11.4509	11.0971
Chr1:36648901-36651750	1	36648901	36651750	7.41022	7.65768	7.60445	7.55745
Chr1:36651751-36657600	1	36651751	36657600	8.1998	8.35977	8.62283	8.39413
Chr1:36657601-36661650	1	36657601	36661650	7.62078	8.27809	8.28484	8.06124
Chr1:36685201-36686250	1	36685201	36686250	5.92479	5.9839	5.48898	5.79922
Chr1:36711451-36712200	1	36711451	36712200	4.74037	5.39894	6.12641	5.4219
Chr1:36714001-36716400	1	36714001	36716400	6.89564	7.31951	7.762	7.32572
Chr1:36717751-36720750	1	36717751	36720750	7.06229	7.44957	7.91897	7.47694
Chr1:36738151-36741300	1	36738151	36741300	7.54772	7.85837	8.31905	7.90838
Chr1:36742051-36745200	1	36742051	36745200	7.54772	7.89537	8.35248	7.93185
Chr1:36746251-36749250	1	36746251	36749250	6.89564	7.47423	7.6589	7.34293
Chr1:36753151-36755250	1	36753151	36755250	6.74037	7.05102	6.77848	6.85662
Chr1:36770251-36772350	1	36770251	36772350	6.49039	7.2063	7.29633	6.99767
Chr1:37167301-37169700	1	37167301	37169700	6.60286	7.23544	6.96291	6.93374
Chr1:37262251-37263300	1	37262251	37263300	5.52886	5.59159	6.22594	5.78213
Chr1:37270951-37272600	1	37270951	37272600	6.03582	6.63598	6.87364	6.51515
Chr1:37539001-37539900	1	37539001	37539900	5.60286	5.29203	6.12641	5.67377
Chr1:37539901-37540650	1	37539901	37540650	5.52886	5.49848	5.77848	5.60194
Chr1:37541101-37544100	1	37541101	37544100	8.13892	6.94914	7.54787	7.54531
Chr1:37544101-37545450	1	37544101	37545450	6.18783	6.29203	6.81091	6.43025
Chr1:37665451-37666500	1	37665451	37666500	5.67325	5.59159	5.96291	5.74258
Chr1:37666501-37669350	1	37666501	37669350	6.92479	7.05102	7.71137	7.22906
Chr1:37675951-37678950	1	37675951	37678950	7.18783	7.63598	7.762	7.5286
Chr1:37684201-37686750	1	37684201	37686750	6.8045	6.83951	7.56698	7.07033
Chr1:37702351-37703550	1	37702351	37703550	5.52886	6.17655	6.40652	6.03731
Chr1:37717201-37718100	1	37717201	37718100	5.52886	5.29203	6.01949	5.61346
Chr1:37718401-37719600	1	37718401	37719600	5.3684	5.91351	6.36345	5.88179
Chr1:37720201-37722300	1	37720201	37722300	7.03582	6.63598	7.01949	6.8971
Chr1:37722451-37723200	1	37722451	37723200	5.28093	5.05102	5.77848	5.37015
Chr1:37859401-37861050	1	37859401	37861050	6.32533	6.44957	6.74532	6.50674
Chr1:37861051-37862850	1	37861051	37862850	7.11382	6.34647	5.84262	6.4343
Chr1:37863151-37863900	1	37863151	37863900	6.52886	4.76151	4.64098	5.31045
Chr1:37864051-37864950	1	37864051	37864950	5.60286	5.83951	5.71137	5.71791
Chr1:37867201-37871850	1	37867201	37871850	8.46084	8.81076	8.9701	8.74723
Chr1:37908301-37911150	1	37908301	37911150	7.60286	7.34647	7.60445	7.51793
Chr1:37911151-37911600	1	37911151	37911600	4.98137	4.76151	5.12641	4.95643
Chr1:37911601-37911900	1	37911601	37911900	4.98137	4.39894	4.77848	4.7196
Chr1:37912501-37914150	1	37912501	37914150	7.3033	7.14618	6.99148	7.14699
Chr1:37914151-37919700	1	37914151	37919700	9.03582	8.58027	8.77027	8.79545
Chr1:37936951-37937700	1	37936951	37937700	5.3684	5.49848	4.77848	5.21512
Chr1:37942651-37944300	1	37942651	37944300	7.11382	6.29203	6.44834	6.61806
Chr1:37944751-37945650	1	37944751	37945650	5.67325	5.67905	5.84262	5.73164
Chr1:37946251-37960050	1	37946251	37960050	10.002	9.9796	10.023	10.0015
Chr1:37961251-37966500	1	37961251	37966500	8.50975	8.14617	8.41709	8.35767
Chr1:37968751-37969500	1	37968751	37969500	5.18783	6.11515	5.22594	5.50964
Chr1:37970251-37972800	1	37970251	37972800	7.16358	6.87699	7.12641	7.05566
Chr1:37975051-37975950	1	37975051	37975950	5.67325	5.83951	5.48898	5.66725
Chr1:38176201-38176650	1	38176201	38176650	4.60286	5.49848	4.77848	4.95994
Chr1:38186101-38188200	1	38186101	38188200	7.00885	7.11515	6.84262	6.98887
Chr1:38191651-38192400	1	38191651	38192400	4.60286	5.59159	5.77848	5.32431
Chr1:38199301-38204400	1	38199301	38204400	7.58472	8.31951	7.81091	7.90504
Chr1:38206351-38209200	1	38206351	38209200	6.74037	7.44957	7.40652	7.19882
Chr1:38296651-38298450	1	38296651	38298450	5.92479	7.14618	6.27325	6.44807
Chr1:38308951-38312550	1	38308951	38312550	7.98137	8.31951	8.42758	8.24282
Chr1:38316751-38318700	1	38316751	38318700	6.7072	6.44957	6.81091	6.65589
Chr1:38323951-38324700	1	38323951	38324700	5.08829	5.67905	5.01949	5.26228
Chr1:38335351-38336250	1	38335351	38336250	5.98137	5.49848	5.64098	5.70694
Chr1:38336251-38337600	1	38336251	38337600	6.18783	6.34647	6.56698	6.36709
Chr1:38387101-38388300	1	38387101	38388300	6.08829	5.76151	6.31905	6.05628
Chr1:38389201-38389950	1	38389201	38389950	5.28093	5.29203	5.71137	5.42811
Chr1:38391151-38392800	1	38391151	38392800	6.56634	6.29203	6.44834	6.43557
Chr1:38393401-38395800	1	38393401	38395800	7.3033	7.34647	7.22594	7.29191
Chr1:38396851-38400300	1	38396851	38400300	7.38946	7.80104	7.79479	7.66176
Chr1:38400601-38401650	1	38400601	38401650	6.49039	5.67905	5.77848	5.98264
Chr1:38403001-38404350	1	38403001	38404350	6.28093	6.34647	6.17703	6.26815
Chr1:38404651-38405250	1	38404651	38405250	5.08829	5.05102	5.31905	5.15279
Chr1:38409151-38409900	1	38409151	38409900	5.18783	5.67905	5.56698	5.47795
Chr1:38410801-38411550	1	38410801	38411550	4.74037	5.17655	5.71137	5.20943
Chr1:38415601-38416650	1	38415601	38416650	5.45086	5.9839	6.07394	5.83623
Chr1:38427301-38429250	1	38427301	38429250	6.41022	6.80104	6.93376	6.71501
Chr1:38432251-38435400	1	38432251	38435400	7.99518	8.11515	8.33028	8.14687
Chr1:38435851-38437350	1	38435851	38437350	6.28093	6.9839	6.99148	6.75211
Chr1:38437351-38439300	1	38437351	38439300	7.8045	7.56887	7.71137	7.69491
Chr1:38439301-38461950	1	38439301	38461950	12.4012	12.411	12.6223	12.4781
Chr1:38461951-38463600	1	38461951	38463600	7.13891	6.44957	6.01949	6.53599
Chr1:38464801-38468100	1	38464801	38468100	7.47076	7.70011	7.71137	7.62741
Chr1:38468701-38469900	1	38468701	38469900	5.92479	6.63598	6.36345	6.30807
Chr1:38475901-38478600	1	38475901	38478600	7.25821	7.11515	6.99148	7.12161
Chr1:38487601-38488200	1	38487601	38488200	4.98137	5.49848	5.71137	5.39707
Chr1:38506351-38506800	1	38506351	38506800	4.60286	4.17655	5.48898	4.75613
Chr1:38619001-38619300	1	38619001	38619300	4.28093	5.17655	4.90402	4.78717
Chr1:38620801-38621250	1	38620801	38621250	2.8659	6.05102	4.48898	4.46863
Chr1:38623051-38623800	1	38623051	38623800	5.28093	5.67905	5.90402	5.62133
Chr1:38623801-38625600	1	38623801	38625600	6.95336	6.72087	6.56698	6.74707
Chr1:38625601-38627250	1	38625601	38627250	7.38946	7.59159	7.762	7.58101
Chr1:38627551-38630250	1	38627551	38630250	7.92479	8.2063	8.89648	8.34252
Chr1:38630401-38637450	1	38630401	38637450	9.28093	9.35977	9.62739	9.4227
Chr1:38699701-38700900	1	38699701	38700900	5.8659	6.34647	5.90402	6.0388
Chr1:38766601-38767800	1	38766601	38767800	5.60286	6.54578	6.22594	6.12486
Chr1:38767951-38769450	1	38767951	38769450	6.41022	7.17655	6.27325	6.62
Chr1:38836201-38843850	1	38836201	38843850	8.92479	9.24264	9.26157	9.143
Chr1:38843851-38844750	1	38843851	38844750	5.60286	5.83951	5.90402	5.78213
Chr1:38846101-38847600	1	38846101	38847600	6.13891	6.23544	7.07394	6.48277
Chr1:38851051-38852700	1	38851051	38852700	6.41022	6.80104	6.77848	6.66325
Chr1:38853151-38856300	1	38853151	38856300	7.7072	7.89537	7.82685	7.8098
Chr1:38938801-38940150	1	38938801	38940150	6.28093	6.91351	5.90402	6.36616
Chr1:38940751-38941500	1	38940751	38941500	6.41022	5.39894	4.64098	5.48338
Chr1:39190651-39191700	1	39190651	39191700	5.60286	6.05102	6.01949	5.89112
Chr1:39192151-39198750	1	39192151	39198750	9.67325	10.0094	10.5039	10.0622
Chr1:39524401-39524850	1	39524401	39524850	5.08829	5.29203	4.90402	5.09478
Chr1:39532651-39533250	1	39532651	39533250	5.08829	4.91351	5.40652	5.13611
Chr1:39581851-39583650	1	39581851	39583650	6.63849	6.72087	7.58584	6.98173
Chr1:39584101-39586050	1	39584101	39586050	6.74037	7.14618	7.17703	7.02119
Chr1:39648751-39651900	1	39648751	39651900	7.49039	7.72087	7.82685	7.67937
Chr1:39651901-39653850	1	39651901	39653850	7.06229	6.91351	7.15194	7.04258
Chr1:40111501-40112250	1	40111501	40112250	4.60286	5.91351	5.56698	5.36112
Chr1:40113001-40113750	1	40113001	40113750	5.60286	5.67905	5.96291	5.74827
Chr1:40119601-40121250	1	40119601	40121250	5.98137	6.44957	6.90402	6.44499
Chr1:40323301-40329000	1	40323301	40329000	9.28093	9.11515	9.55267	9.31625
Chr1:40337101-40337850	1	40337101	40337850	5.60286	4.76151	5.64098	5.33512
Chr1:40375051-40377150	1	40375051	40377150	6.49039	6.54578	7.07394	6.70337
Chr1:40379851-40381800	1	40379851	40381800	6.28093	6.9839	6.64098	6.63527
Chr1:40675501-40676400	1	40675501	40676400	6.13891	5.17655	5.84262	5.71936
Chr1:40677001-40684950	1	40677001	40684950	10.4154	10.5429	10.5835	10.5139
Chr1:41025151-41027550	1	41025151	41027550	6.60286	7.05102	7.6589	7.10426
Chr1:41028001-41030700	1	41028001	41030700	7.28093	6.94914	7.34142	7.1905
Chr1:43160251-43166250	1	43160251	43166250	9.0224	8.80104	9.09384	8.97243
Chr1:43272901-43273500	1	43272901	43273500	5.18783	5.76151	5.31905	5.4228
Chr1:43295401-43299600	1	43295401	43299600	8.24672	8.27809	7.99148	8.17209
Chr1:43497451-43498500	1	43497451	43498500	6.03582	6.49848	5.71137	6.08189
Chr1:43498801-43504350	1	43498801	43504350	8.78873	9.09938	8.21387	8.70066
Chr1:43505701-43507800	1	43505701	43507800	7.03582	7.23544	5.96291	6.74472
Chr1:43692751-43693950	1	43692751	43693950	6.49039	6.05102	5.31905	5.95349
Chr1:43829851-43830750	1	43829851	43830750	5.8045	5.29203	5.84262	5.64638
Chr1:43831051-43831950	1	43831051	43831950	6.32533	5.67905	5.71137	5.90525
Chr1:44587351-44589450	1	44587351	44589450	7.67325	6.94914	6.22594	6.94944
Chr1:44589601-44590650	1	44589601	44590650	6.7072	5.59159	5.31905	5.87261
Chr1:44590651-44591700	1	44590651	44591700	7.00885	5.17655	3.90402	5.36314
Chr1:44592901-44594250	1	44592901	44594250	6.8045	5.67905	5.48898	5.99084
Chr1:45767551-45767850	1	45767551	45767850	4.74037	3.59159	4.90402	4.41199
Chr1:45923251-45924000	1	45923251	45924000	6.13891	3.59159	4.64098	4.79049
Chr1:45924151-45928500	1	45924151	45928500	9.35775	8.81076	8.71137	8.95996
Chr1:50922301-50923050	1	50922301	50923050	5.08829	5.76151	5.56698	5.47226
Chr1:50924701-50927250	1	50924701	50927250	7.28093	7.2063	8.16454	7.55059
Chr1:51646051-51649800	1	51646051	51649800	7.91029	8.16144	7.36345	7.81173
Chr1:54441151-54442500	1	54441151	54442500	6.63849	5.9839	5.96291	6.1951
Chr1:54443401-54444300	1	54443401	54444300	6.08829	5.9839	5.12641	5.73287
Chr1:54444451-54450450	1	54444451	54450450	8.84318	9.16901	9.28484	9.09901
Chr1:54450601-54451350	1	54450601	54451350	5.18783	5.59159	5.84262	5.54068
Chr1:54923101-54926100	1	54923101	54926100	7.62078	7.56887	8.27325	7.82097
Chr1:55042651-55044300	1	55042651	55044300	6.18783	6.72087	6.74532	6.55134
Chr1:55485601-55487850	1	55485601	55487850	6.56634	7.65768	7.24979	7.15793
Chr1:55490551-55491150	1	55490551	55491150	4.98137	4.39894	5.48898	4.95643
Chr1:55491151-55492650	1	55491151	55492650	5.8045	6.11515	6.67661	6.19875
Chr1:55736851-55739700	1	55736851	55739700	8.23513	7.78141	7.96291	7.99315
Chr1:55888051-55892550	1	55888051	55892550	7.93915	8.37295	8.53822	8.28344
Chr1:56968651-56991150	1	56968651	56991150	13.1841	13.5421	13.9961	13.5741
Chr1:56991301-56992950	1	56991301	56992950	5.60286	6.23544	7.15194	6.33008
Chr1:57206251-57207150	1	57206251	57207150	5.67325	5.59159	5.84262	5.70248
Chr1:57208051-57208800	1	57208051	57208800	5.3684	5.67905	5.77848	5.60864
Chr1:57779401-57780600	1	57779401	57780600	7.08829	5.76151	5.01949	5.95643
Chr1:57781501-57787950	1	57781501	57787950	9.16358	9.01785	8.54787	8.90977
Chr1:57790501-57792750	1	57790501	57792750	7.65597	6.83951	6.48898	6.99482
Chr1:58169551-58171350	1	58169551	58171350	5.98137	6.67905	6.71137	6.45726
Chr1:58623451-58624650	1	58623451	58624650	5.67325	6.29203	6.52851	6.1646
Chr1:59479351-59481750	1	59479351	59481750	7.54772	7.01785	6.22594	6.93051
Chr1:59482051-59485500	1	59482051	59485500	8.06229	8.60281	8.38514	8.35008
Chr1:59502901-59504400	1	59502901	59504400	6.18783	6.44957	6.99148	6.54296
Chr1:59504551-59508000	1	59504551	59508000	7.43068	8.22094	8.86595	8.17252
Chr1:59508451-59509500	1	59508451	59509500	5.3684	6.59159	6.12641	6.0288
Chr1:59509501-59510250	1	59509501	59510250	4.45086	6.11515	5.77848	5.44816
Chr1:59510701-59514150	1	59510701	59514150	7.92479	8.52232	8.61367	8.3536
Chr1:59516401-59521950	1	59516401	59521950	8.76475	8.94031	8.98439	8.89648
Chr1:59590951-59595900	1	59590951	59595900	7.91029	8.58027	8.85821	8.44959
Chr1:59677351-59685000	1	59677351	59685000	9.63849	9.39249	9.47892	9.5033
Chr1:60041401-60043200	1	60041401	60043200	6.45086	7.05102	7.81091	7.10426
Chr1:60043951-60045150	1	60043951	60045150	6.03582	6.44957	7.27325	6.58621
Chr1:61143001-61144500	1	61143001	61144500	6.52886	6.72087	5.77848	6.34274
Chr1:61144651-61146150	1	61144651	61146150	6.63849	6.76151	6.17703	6.52568
Chr1:61146601-61147650	1	61146601	61147650	6.41022	6.17655	5.84262	6.14313
Chr1:61298101-61302300	1	61298101	61302300	8.82783	8.72087	7.72844	8.42571
Chr1:61302601-61304400	1	61302601	61304400	7.62078	6.83951	6.01949	6.8266
Chr1:61304551-61307700	1	61304551	61307700	8.64726	8.55737	7.85821	8.35428
Chr1:61910701-61911750	1	61910701	61911750	6.28093	6.11515	5.71137	6.03582
Chr1:61914301-61916100	1	61914301	61916100	7.06229	7.11515	6.48898	6.88881
Chr1:62681251-62682600	1	62681251	62682600	6.28093	6.11515	6.01949	6.13852
Chr1:62701201-62709450	1	62701201	62709450	9.51934	9.13848	9.10041	9.25274
Chr1:62786401-62791050	1	62786401	62791050	8.1513	8.49848	8.26157	8.30378
Chr1:62791051-62794800	1	62791051	62794800	8.10111	8.06732	7.84262	8.00368
Chr1:62795701-62796450	1	62795701	62796450	4.98137	5.49848	5.48898	5.32294
Chr1:62930551-62933850	1	62930551	62933850	8.16358	8.2063	7.85821	8.07603
Chr1:62936101-62937150	1	62936101	62937150	5.3684	6.05102	5.96291	5.79411
Chr1:62937301-62938200	1	62937301	62938200	5.28093	6.05102	6.40652	5.91282
Chr1:63177001-63177900	1	63177001	63177900	5.3684	5.76151	5.71137	5.61376
Chr1:63181351-63184200	1	63181351	63184200	6.92479	6.9839	7.58584	7.16484
Chr1:63188551-63190650	1	63188551	63190650	7.18783	7.05102	7.12641	7.12175
Chr1:63193501-63194550	1	63193501	63194550	5.98137	5.39894	5.77848	5.7196
Chr1:63197701-63198450	1	63197701	63198450	5.52886	4.39894	5.56698	5.16493
Chr1:63203101-63205350	1	63203101	63205350	6.77279	6.67905	7.44834	6.96672
Chr1:63207301-63208500	1	63207301	63208500	6.67325	6.76151	6.44834	6.6277
Chr1:63208651-63217500	1	63208651	63217500	9.87712	9.58594	9.97726	9.81344
Chr1:63217801-63220500	1	63217801	63220500	7.54772	7.37295	7.48898	7.46988
Chr1:63220801-63223800	1	63220801	63223800	7.58472	8.33305	8.50888	8.14222
Chr1:63224251-63229350	1	63224251	63229350	9.17575	8.6684	8.99853	8.94756
Chr1:63230701-63231450	1	63230701	63231450	5.18783	5.29203	5.48898	5.32294
Chr1:63231901-63232800	1	63231901	63232800	6.13891	5.39894	6.07394	5.8706
Chr1:63232951-63286350	1	63232951	63286350	14.789	14.6852	14.8848	14.7863
Chr1:63287551-63288150	1	63287551	63288150	6.32533	3.59159	2.31905	4.07866
Chr1:63290551-63290850	1	63290551	63290850	5.67325	3.17655	3.90402	4.25127
Chr1:63291151-63292650	1	63291151	63292650	7.8045	6.54578	6.22594	6.85874
Chr1:63293101-63294450	1	63293101	63294450	7.32533	5.05102	5.56698	5.98111
Chr1:63294601-63299100	1	63294601	63299100	8.5001	8.2063	8.15194	8.28611
Chr1:63299401-63301650	1	63299401	63301650	7.38946	6.59159	7.10041	7.02715
Chr1:63301651-63310500	1	63301651	63310500	10.6988	9.9225	9.91151	10.1776
Chr1:63310651-63311550	1	63310651	63311550	7.41022	4.17655	4.48898	5.35858
Chr1:63312301-63313350	1	63312301	63313350	7.21167	7.01785	7.50888	7.24613
Chr1:63313351-63318450	1	63313351	63318450	9.51934	8.67905	8.4586	8.88566
Chr1:63612301-63615000	1	63612301	63615000	7.91029	6.49848	6.67661	7.02846
Chr1:63615601-63616650	1	63615601	63616650	6.41022	5.91351	6.12641	6.15005
Chr1:63618001-63618750	1	63618001	63618750	6.03582	4.91351	5.01949	5.32294
Chr1:63638551-63639750	1	63638551	63639750	6.18783	6.67905	6.48898	6.45195
Chr1:63640651-63641850	1	63640651	63641850	6.18783	5.83951	6.90402	6.31045
Chr1:63658501-63659400	1	63658501	63659400	5.8659	5.05102	5.84262	5.58651
Chr1:63714301-63716700	1	63714301	63716700	7.54772	7.01785	7.10041	7.22199
Chr1:63717601-63718650	1	63717601	63718650	6.32533	6.05102	5.71137	6.02924
Chr1:63719101-63720450	1	63719101	63720450	6.28093	6.44957	7.36345	6.69798
Chr1:63720751-63722400	1	63720751	63722400	7.34702	6.54578	6.40652	6.76644
Chr1:63722701-63725700	1	63722701	63725700	8.47076	7.37295	7.34142	7.72837
Chr1:63725701-63726900	1	63725701	63726900	7.08829	6.54578	6.01949	6.55119
Chr1:63726901-63727800	1	63726901	63727800	6.77279	4.76151	3.90402	5.1461
Chr1:63728101-63729450	1	63728101	63729450	6.7072	6.54578	6.31905	6.52401
Chr1:64172401-64173900	1	64172401	64173900	6.95336	6.39894	6.01949	6.45726
Chr1:64734601-64737300	1	64734601	64737300	7.38946	8.05102	7.34142	7.59397
Chr1:65012251-65013750	1	65012251	65013750	6.08829	6.49848	6.64098	6.40925
Chr1:65310451-65311950	1	65310451	65311950	6.52886	6.44957	6.31905	6.43249
Chr1:66651751-66655050	1	66651751	66655050	7.95336	8.11515	8.10041	8.05631
Chr1:66686851-66688050	1	66686851	66688050	7.23513	6.17655	6.52851	6.64673
Chr1:68865151-68865600	1	68865151	68865600	5.52886	3.91351	4.64098	4.69445
Chr1:68865751-68867850	1	68865751	68867850	6.8659	7.47423	8.47892	7.60635
Chr1:68869201-68869800	1	68869201	68869800	5.3684	5.59159	4.90402	5.288
Chr1:68870701-68871450	1	68870701	68871450	6.13891	5.17655	5.40652	5.57399
Chr1:68874151-68875050	1	68874151	68875050	5.18783	6.34647	6.12641	5.8869
Chr1:68877601-68878800	1	68877601	68878800	6.95336	6.59159	6.77848	6.77448
Chr1:68890201-68890950	1	68890201	68890950	3.8659	4.91351	5.77848	4.85263
Chr1:69000151-69000900	1	69000151	69000900	5.45086	5.49848	5.22594	5.39176
Chr1:69005101-69005550	1	69005101	69005550	4.8659	4.17655	5.12641	4.72295
Chr1:69024751-69025650	1	69024751	69025650	5.67325	5.59159	6.48898	5.91794
Chr1:69031051-69032550	1	69031051	69032550	6.13891	6.63598	7.15194	6.64228
Chr1:69033001-69035700	1	69033001	69035700	7.65597	7.52232	8.39587	7.85806
Chr1:69036901-69037800	1	69036901	69037800	5.45086	5.49848	6.27325	5.74086
Chr1:69037951-69039000	1	69037951	69039000	5.92479	5.39894	6.99148	6.10507
Chr1:69043051-69044250	1	69043051	69044250	6.52886	7.01785	7.48898	7.0119
Chr1:69044401-69045000	1	69044401	69045000	4.08829	4.17655	6.01949	4.76144
Chr1:69045901-69046950	1	69045901	69046950	6.49039	4.39894	6.12641	5.67191
Chr1:69048601-69049500	1	69048601	69049500	5.60286	5.76151	6.07394	5.81277
Chr1:69103051-69103950	1	69103051	69103950	6.13891	6.17655	6.52851	6.28132
Chr1:69104701-69106950	1	69104701	69106950	6.52886	7.01785	8.73691	7.42787
Chr1:71650501-71652150	1	71650501	71652150	6.83552	6.54578	6.56698	6.64943
Chr1:71652151-71654700	1	71652151	71654700	7.32533	7.44957	7.15194	7.30895
Chr1:72063451-72068850	1	72063451	72068850	9.1513	9.10729	9.25569	9.17143
Chr1:72220051-72221550	1	72220051	72221550	5.8659	6.23544	6.60445	6.23527
Chr1:72222451-72226050	1	72222451	72226050	7.75667	7.78141	8.4586	7.99889
Chr1:72230851-72232050	1	72230851	72232050	5.8045	6.29203	6.44834	6.18162
Chr1:72232501-72233700	1	72232501	72233700	6.52886	6.44957	6.87364	6.61736
Chr1:72234301-72236700	1	72234301	72236700	8.08829	7.9839	8.12641	8.0662
Chr1:72532951-72537300	1	72532951	72537300	7.98137	8.63598	9.35248	8.65661
Chr1:72864151-72865350	1	72864151	72865350	5.45086	6.17655	6.60445	6.07729
Chr1:72871501-72872700	1	72871501	72872700	6.41022	6.44957	6.40652	6.4221
Chr1:72872851-72879450	1	72872851	72879450	9.26393	9.58027	9.46371	9.43597
Chr1:73268551-73270050	1	73268551	73270050	7.06229	6.91351	6.52851	6.83477
Chr1:73271701-73273500	1	73271701	73273500	7.41022	6.63598	5.48898	6.51173
Chr1:74033851-74035650	1	74033851	74035650	6.28093	6.76151	6.52851	6.52365
Chr1:74035651-74037150	1	74035651	74037150	6.67325	6.29203	7.01949	6.66159
Chr1:74039851-74041650	1	74039851	74041650	6.23513	7.01785	6.96291	6.73863
Chr1:74078101-74079750	1	74078101	74079750	5.92479	6.76151	6.40652	6.36427
Chr1:74083051-74085600	1	74083051	74085600	6.3684	7.05102	7.48898	6.96946
Chr1:74088151-74091300	1	74088151	74091300	7.50975	7.65768	7.82685	7.66476
Chr1:74092351-74103750	1	74092351	74103750	9.89564	10.4985	10.7028	10.3656
Chr1:74103751-74111250	1	74103751	74111250	8.66464	9.55159	9.49398	9.23673
Chr1:74112301-74126850	1	74112301	74126850	9.79269	10.3664	10.2468	10.1353
Chr1:74127301-74128350	1	74127301	74128350	5.28093	6.11515	5.96291	5.78633
Chr1:74128651-74130150	1	74128651	74130150	5.98137	6.72087	7.01949	6.57391
Chr1:74152351-74154450	1	74152351	74154450	7.06229	7.23544	6.84262	7.04678
Chr1:74376301-74377350	1	74376301	74377350	5.52886	5.9839	5.77848	5.76375
Chr1:74642101-74643150	1	74642101	74643150	5.67325	5.76151	6.81091	6.08189
Chr1:74643751-74644650	1	74643751	74644650	5.98137	4.91351	5.56698	5.48729
Chr1:74711251-74714700	1	74711251	74714700	8.1513	8.41177	7.93376	8.16561
Chr1:74717701-74719500	1	74717701	74719500	5.92479	6.80104	6.81091	6.51225
Chr1:74720701-74723550	1	74720701	74723550	7.45086	7.47423	7.64098	7.52202
Chr1:74733151-74738250	1	74733151	74738250	8.26962	8.52232	8.82685	8.5396
Chr1:74738251-74739150	1	74738251	74739150	5.74037	6.39894	6.36345	6.16758
Chr1:74739301-74742600	1	74739301	74742600	7.49039	7.9839	8.39587	7.95672
Chr1:74743201-74750100	1	74743201	74750100	8.74854	9.13848	9.65444	9.18049
Chr1:74750551-74759400	1	74750551	74759400	8.96744	9.2498	9.681	9.29941
Chr1:74759401-74826150	1	74759401	74826150	14.709	15.0181	15.5351	15.0874
Chr1:74826151-74832600	1	74826151	74832600	8.65597	8.77149	9.24387	8.89044
Chr1:74832751-74837700	1	74832751	74837700	8.89564	8.83951	9.13283	8.956
Chr1:74838151-74840100	1	74838151	74840100	7.50975	7.39894	7.67661	7.52843
Chr1:74840401-74863200	1	74840401	74863200	12.5978	12.909	13.3483	12.9517
Chr1:74863501-74864850	1	74863501	74864850	6.67325	5.76151	6.27325	6.236
Chr1:74865151-74972100	1	74865151	74972100	14.803	15.1366	15.2881	15.0759
Chr1:74972851-74974050	1	74972851	74974050	6.18783	5.76151	6.44834	6.13256
Chr1:74976451-74979750	1	74976451	74979750	7.23513	7.52232	8.01949	7.59232
Chr1:74992951-74995050	1	74992951	74995050	6.83552	6.83951	6.77848	6.81784
Chr1:75000451-75002400	1	75000451	75002400	7.28093	6.17655	6.52851	6.662
Chr1:75002701-75004350	1	75002701	75004350	6.92479	6.44957	5.77848	6.38428
Chr1:75004951-75007050	1	75004951	75007050	7.23513	7.17655	7.36345	7.25838
Chr1:75007051-75017250	1	75007051	75017250	9.88827	9.68434	9.56223	9.71161
Chr1:75019651-75021750	1	75019651	75021750	7.32533	6.63598	6.96291	6.97474
Chr1:75023101-75025800	1	75023101	75025800	7.21167	6.83951	7.67661	7.2426
Chr1:75029551-75030750	1	75029551	75030750	5.8659	6.34647	5.96291	6.05843
Chr1:75049501-75052350	1	75049501	75052350	7.23513	7.05102	7.2017	7.16261
Chr1:75126001-75134250	1	75126001	75134250	8.65597	9.02622	9.58584	9.08934
Chr1:75154951-75157200	1	75154951	75157200	7.13891	6.76151	7.12641	7.00894
Chr1:75158401-75160050	1	75158401	75160050	6.95336	6.76151	6.52851	6.74779
Chr1:75160351-75161400	1	75160351	75161400	4.74037	6.05102	6.52851	5.7733
Chr1:75162601-75163650	1	75162601	75163650	5.60286	4.91351	6.36345	5.62661
Chr1:75208351-75210000	1	75208351	75210000	7.18783	6.80104	7.34142	7.1101
Chr1:75210001-75211500	1	75210001	75211500	6.03582	5.76151	6.74532	6.18088
Chr1:75212251-75235650	1	75212251	75235650	11.6998	11.9524	12.1606	11.9376
Chr1:75235651-75236550	1	75235651	75236550	6.45086	5.76151	5.22594	5.81277
Chr1:75236551-75237750	1	75236551	75237750	6.08829	6.17655	5.96291	6.07592
Chr1:75238801-75240300	1	75238801	75240300	6.13891	6.23544	6.64098	6.33845
Chr1:75251551-75252750	1	75251551	75252750	5.3684	5.91351	6.40652	5.89614
Chr1:75255301-75256350	1	75255301	75256350	5.3684	6.05102	6.52851	5.98264
Chr1:75256801-75259200	1	75256801	75259200	6.23513	6.83951	7.82685	6.96716
Chr1:75259351-75279750	1	75259351	75279750	11.1436	11.1269	11.4458	11.2387
Chr1:75282751-75283950	1	75282751	75283950	6.67325	6.29203	6.56698	6.51075
Chr1:75284101-75289500	1	75284101	75289500	7.8659	8.386	8.64997	8.30062
Chr1:75291001-75296550	1	75291001	75296550	7.98137	8.41177	8.91897	8.43737
Chr1:75319201-75320250	1	75319201	75320250	5.8659	5.9839	5.84262	5.89747
Chr1:75320551-75322050	1	75320551	75322050	6.49039	6.49848	6.87364	6.62084
Chr1:75322051-75323100	1	75322051	75323100	5.98137	6.29203	6.52851	6.2673
Chr1:75338401-75342900	1	75338401	75342900	8.04912	8.44957	8.68538	8.39469
Chr1:75343651-75346500	1	75343651	75346500	6.23513	7.47423	7.762	7.15712
Chr1:75349501-75350250	1	75349501	75350250	5.08829	5.67905	5.90402	5.55712
Chr1:75353401-75354750	1	75353401	75354750	6.18783	6.83951	7.04697	6.69144
Chr1:75357301-75373500	1	75357301	75373500	9.99861	10.4742	10.7199	10.3976
Chr1:75374251-75382200	1	75374251	75382200	9.26393	9.29203	9.8927	9.48288
Chr1:75382201-75397500	1	75382201	75397500	11.4038	11.8584	12.4713	11.9112
Chr1:75397651-75402000	1	75397651	75402000	6.92479	7.89537	8.24979	7.68998
Chr1:75402751-75407550	1	75402751	75407550	7.21167	8.22094	8.60445	8.01236
Chr1:75409351-75411450	1	75409351	75411450	5.45086	6.83951	7.67661	6.65566
Chr1:75412051-75435600	1	75412051	75435600	11.0054	11.4433	12.184	11.5443
Chr1:75439051-75439800	1	75439051	75439800	4.60286	5.49848	5.90402	5.33512
Chr1:75439801-75457650	1	75439801	75457650	10.5289	11.0469	11.9059	11.1606
Chr1:75458851-75460800	1	75458851	75460800	6.28093	6.67905	6.96291	6.64096
Chr1:75462751-75468450	1	75462751	75468450	8.37897	8.90447	9.23194	8.83846
Chr1:75468451-75471300	1	75468451	75471300	7.56634	7.49848	7.93376	7.66619
Chr1:75479551-75480600	1	75479551	75480600	5.18783	5.9839	6.27325	5.81499
Chr1:75481801-75482850	1	75481801	75482850	5.92479	5.76151	6.31905	6.00178
Chr1:75482851-75491550	1	75482851	75491550	9.34702	10.1576	10.2733	9.92597
Chr1:75503701-75505650	1	75503701	75505650	6.28093	6.49848	6.96291	6.58077
Chr1:75507001-75510600	1	75507001	75510600	7.98137	8.54578	8.54787	8.35834
Chr1:75510601-75513750	1	75510601	75513750	7.34702	7.47423	7.48898	7.43674
Chr1:75514501-75516450	1	75514501	75516450	7.08829	7.01785	7.04697	7.05104
Chr1:75516751-75517800	1	75516751	75517800	5.8659	6.76151	6.40652	6.34464
Chr1:75517951-75518850	1	75517951	75518850	6.13891	4.76151	5.64098	5.5138
Chr1:75540151-75545250	1	75540151	75545250	8.31436	8.06732	8.23792	8.20653
Chr1:75561451-75566250	1	75561451	75566250	8.21167	7.80104	8.24979	8.0875
Chr1:75569851-75571650	1	75569851	75571650	7.00885	6.83951	7.04697	6.96511
Chr1:75571801-75576900	1	75571801	75576900	8.21167	8.22094	8.48898	8.3072
Chr1:75585301-75586200	1	75585301	75586200	5.45086	5.83951	5.64098	5.64379
Chr1:75587401-75590250	1	75587401	75590250	7.11382	7.01785	7.84262	7.32476
Chr1:75591601-75596700	1	75591601	75596700	7.63849	8.17655	8.75368	8.18957
Chr1:75598501-75601950	1	75598501	75601950	8.08829	8.35977	8.64997	8.36601
Chr1:75602551-75602850	1	75602551	75602850	4.8659	4.76151	4.48898	4.70546
Chr1:75603001-75604050	1	75603001	75604050	5.8045	6.23544	6.31905	6.11966
Chr1:75620101-75621450	1	75620101	75621450	5.3684	6.29203	6.71137	6.12393
Chr1:75623851-75625200	1	75623851	75625200	5.98137	6.39894	7.01949	6.4666
Chr1:75649051-75650700	1	75649051	75650700	6.18783	6.34647	6.60445	6.37958
Chr1:75701851-75704250	1	75701851	75704250	6.52886	6.80104	7.40652	6.91214
Chr1:75705751-75707100	1	75705751	75707100	6.67325	5.9839	7.24979	6.63565
Chr1:76036201-76036950	1	76036201	76036950	4.98137	5.49848	6.36345	5.61443
Chr1:76041751-76042950	1	76041751	76042950	5.3684	6.39894	7.24979	6.33904
Chr1:76936201-76938600	1	76936201	76938600	7.16358	6.87699	7.29633	7.1123
Chr1:76939651-76941450	1	76939651	76941450	6.92479	6.59159	6.48898	6.66845
Chr1:77102551-77103150	1	77102551	77103150	4.60286	5.59159	5.48898	5.22781
Chr1:77498251-77500650	1	77498251	77500650	7.16358	6.83951	7.27325	7.09211
Chr1:77505751-77507400	1	77505751	77507400	5.98137	6.34647	6.84262	6.39015
Chr1:77512201-77513700	1	77512201	77513700	5.28093	6.34647	6.60445	6.07729
Chr1:77516401-77518200	1	77516401	77518200	5.60286	6.63598	7.12641	6.45508
Chr1:77942401-77942850	1	77942401	77942850	5.08829	4.59159	4.77848	4.81945
Chr1:77943451-77945100	1	77943451	77945100	6.56634	7.08344	6.90402	6.85126
Chr1:77950051-77951100	1	77950051	77951100	6.32533	6.11515	6.31905	6.25318
Chr1:77956651-77958150	1	77956651	77958150	7.16358	6.29203	6.40652	6.62071
Chr1:77964151-77965350	1	77964151	77965350	6.18783	6.11515	6.52851	6.27716
Chr1:77965501-77966700	1	77965501	77966700	6.3684	5.91351	5.84262	6.04151
Chr1:77969551-77973150	1	77969551	77973150	8.78873	8.33305	7.85821	8.32667
Chr1:77973451-77984100	1	77973451	77984100	10.5098	10.2746	10.1488	10.311
Chr1:77984401-77988600	1	77984401	77988600	8.18783	8.41177	8.21387	8.27115
Chr1:77991601-77992950	1	77991601	77992950	6.08829	6.23544	6.12641	6.15005
Chr1:78006601-78008250	1	78006601	78008250	6.32533	6.29203	6.67661	6.43132
Chr1:78008551-78009450	1	78008551	78009450	5.98137	6.17655	6.01949	6.05914
Chr1:78016051-78018450	1	78016051	78018450	7.3033	7.05102	7.50888	7.28773
Chr1:78081001-78082500	1	78081001	78082500	7.21167	6.17655	6.40652	6.59825
Chr1:78102751-78103800	1	78102751	78103800	6.23513	5.49848	5.84262	5.85874
Chr1:78106201-78106950	1	78106201	78106950	5.98137	5.29203	4.90402	5.39247
Chr1:78107701-78108900	1	78107701	78108900	6.95336	6.44957	6.56698	6.65664
Chr1:78108901-78110100	1	78108901	78110100	7.11382	5.9839	5.01949	6.03907
Chr1:78110101-78112650	1	78110101	78112650	7.75667	6.9839	6.48898	7.07652
Chr1:78112651-78115650	1	78112651	78115650	8.04912	7.23544	7.10041	7.46166
Chr1:78117451-78120900	1	78117451	78120900	8.25821	7.76151	7.17703	7.73225
Chr1:78120901-78123600	1	78120901	78123600	7.85079	7.78141	7.48898	7.70706
Chr1:78124051-78125400	1	78124051	78125400	6.83552	6.76151	5.56698	6.388
Chr1:78127051-78174450	1	78127051	78174450	14.35	13.9519	13.5258	13.9426
Chr1:78174901-78228300	1	78174901	78228300	15.1679	15.2107	15.2333	15.2039
Chr1:78228301-78231450	1	78228301	78231450	8.17575	8.00098	7.34142	7.83938
Chr1:78233851-78235800	1	78233851	78235800	7.03582	6.49848	6.71137	6.74856
Chr1:78248251-78248550	1	78248251	78248550	3.28093	4.91351	5.12641	4.44029
Chr1:78252301-78254100	1	78252301	78254100	7.23513	6.39894	6.22594	6.62
Chr1:78256201-78256950	1	78256201	78256950	5.28093	5.39894	5.84262	5.5075
Chr1:78258151-78259350	1	78258151	78259350	5.60286	6.59159	6.56698	6.25381
Chr1:78259501-78260400	1	78259501	78260400	5.28093	5.49848	5.77848	5.5193
Chr1:78295351-78297600	1	78295351	78297600	7.06229	7.01785	7.04697	7.04237
Chr1:78299551-78300600	1	78299551	78300600	5.3684	6.05102	6.12641	5.84861
Chr1:78300901-78303300	1	78300901	78303300	6.89564	7.59159	7.79479	7.42734
Chr1:78304801-78316650	1	78304801	78316650	11.3443	11.3212	11.5858	11.4171
Chr1:78316651-78320100	1	78316651	78320100	7.47076	7.70011	8.01949	7.73012
Chr1:78346951-78349950	1	78346951	78349950	6.98137	7.61395	7.52851	7.37461
Chr1:78352201-78353250	1	78352201	78353250	5.60286	6.34647	5.90402	5.95112
Chr1:78365101-78366000	1	78365101	78366000	5.45086	6.05102	5.77848	5.76012
Chr1:78416701-78420450	1	78416701	78420450	7.45086	7.59159	7.64098	7.56114
Chr1:78420451-78422250	1	78420451	78422250	6.7072	6.91351	6.96291	6.86121
Chr1:78490951-78493650	1	78490951	78493650	8.16358	8.61395	8.36345	8.38033
Chr1:78496201-78497250	1	78496201	78497250	5.8659	5.59159	6.01949	5.82566
Chr1:78497401-78497850	1	78497401	78497850	4.08829	5.05102	5.22594	4.78842
Chr1:78499051-78500100	1	78499051	78500100	4.60286	5.9839	6.22594	5.60424
Chr1:78504601-78506400	1	78504601	78506400	6.32533	6.80104	7.07394	6.73344
Chr1:78508651-78510150	1	78508651	78510150	7.50975	6.80104	6.90402	7.0716
Chr1:78510451-78512400	1	78510451	78512400	7.34702	7.05102	7.58584	7.32796
Chr1:78572101-78574200	1	78572101	78574200	7.38946	7.26401	7.24979	7.30109
Chr1:78574201-78576450	1	78574201	78576450	7.3033	7.14618	7.34142	7.26363
Chr1:78581401-78582300	1	78581401	78582300	5.52886	5.39894	5.84262	5.59014
Chr1:79455451-79456650	1	79455451	79456650	6.63849	6.83951	7.27325	6.91708
Chr1:79670101-79672650	1	79670101	79672650	7.43068	7.91351	8.04697	7.79706
Chr1:80852551-80854800	1	80852551	80854800	8.08829	6.67905	6.48898	7.08544
Chr1:80856001-80858100	1	80856001	80858100	7.89564	6.29203	5.12641	6.43803
Chr1:81220651-81221700	1	81220651	81221700	5.8659	5.83951	6.48898	6.0648
Chr1:81315151-81316050	1	81315151	81316050	5.8659	5.39894	6.31905	5.8613
Chr1:82295101-82297650	1	82295101	82297650	7.23513	7.52232	7.10041	7.28596
Chr1:82297801-82298850	1	82297801	82298850	5.8045	5.91351	6.36345	6.02715
Chr1:82306351-82306950	1	82306351	82306950	4.98137	4.76151	5.48898	5.07729
Chr1:82308301-82310100	1	82308301	82310100	7.49039	5.9839	6.31905	6.59778
Chr1:82310251-82312950	1	82310251	82312950	8.28093	7.42448	7.62283	7.77608
Chr1:82313401-82314900	1	82313401	82314900	7.38946	4.91351	4.12641	5.47646
Chr1:82316101-82316550	1	82316101	82316550	4.08829	5.39894	5.01949	4.83557
Chr1:82427251-82428750	1	82427251	82428750	6.67325	7.26401	6.87364	6.93697
Chr1:82429651-82432350	1	82429651	82432350	6.95336	7.31951	7.60445	7.29244
Chr1:82587001-82587900	1	82587001	82587900	4.45086	5.59159	6.27325	5.43857
Chr1:82715101-82716900	1	82715101	82716900	6.89564	6.94914	6.17703	6.67394
Chr1:82717351-82718400	1	82717351	82718400	6.13891	6.11515	6.12641	6.12682
Chr1:82718701-82722000	1	82718701	82722000	9.04249	8.14617	8.08724	8.4253
Chr1:82722151-82724700	1	82722151	82724700	8.29216	6.83951	7.22594	7.45254
Chr1:83406601-83407950	1	83406601	83407950	6.77279	6.11515	6.01949	6.30248
Chr1:83902501-83903250	1	83902501	83903250	5.52886	5.05102	5.31905	5.29964
Chr1:85717801-85720650	1	85717801	85720650	7.8045	8.01785	7.40652	7.74295
Chr1:85720651-85723050	1	85720651	85723050	7.21167	7.14618	6.56698	6.97494
Chr1:86299051-86308350	1	86299051	86308350	10.0688	10.5859	10.8717	10.5088
Chr1:86334151-86336400	1	86334151	86336400	6.8045	7.39894	6.77848	6.99397
Chr1:86384101-86387100	1	86384101	86387100	6.52886	7.34647	7.69409	7.18981
Chr1:86639851-86644950	1	86639851	86644950	7.7072	8.34647	8.31905	8.12424
Chr1:86645401-86647050	1	86645401	86647050	5.8045	6.29203	7.07394	6.39015
Chr1:86655001-86662050	1	86655001	86662050	7.99518	8.95791	9.1708	8.70796
Chr1:86663101-86666400	1	86663101	86666400	7.28093	7.54578	8.41709	7.74793
Chr1:86666401-86675400	1	86666401	86675400	9.30884	9.9796	10.1102	9.79955
Chr1:86682901-86684850	1	86682901	86684850	6.74037	7.2063	7.07394	7.00687
Chr1:87088951-87089400	1	87088951	87089400	3.60286	4.76151	5.77848	4.71429
Chr1:87094351-87100800	1	87094351	87100800	8.11382	8.85837	9.24387	8.73869
Chr1:87100801-87103350	1	87100801	87103350	6.23513	7.14618	7.81091	7.06407
Chr1:87121051-87122250	1	87121051	87122250	5.92479	5.91351	6.44834	6.09555
Chr1:87122701-87132450	1	87122701	87132450	9.83168	10.2209	10.6633	10.2387
Chr1:87142351-87175800	1	87142351	87175800	12.7445	13.5097	13.9968	13.417
Chr1:87180301-87181650	1	87180301	87181650	6.18783	6.44957	7.24979	6.62906
Chr1:87181951-87193650	1	87181951	87193650	9.5617	10.2318	10.7988	10.1975
Chr1:87193651-87196200	1	87193651	87196200	7.21167	7.39894	7.90402	7.50488
Chr1:87196951-87202950	1	87196951	87202950	8.25821	8.8204	9.11347	8.7307
Chr1:87202951-87212550	1	87202951	87212550	9.53832	9.69487	10.2289	9.82071
Chr1:87261001-87262950	1	87261001	87262950	7.3684	6.72087	6.93376	7.00768
Chr1:87262951-87267150	1	87262951	87267150	9.39988	9.37949	9.34142	9.37359
Chr1:87267451-87269100	1	87267451	87269100	6.77279	7.17655	6.99148	6.98027
Chr1:87470101-87478500	1	87470101	87478500	9.16358	9.88621	10.0739	9.70791
Chr1:87504001-87506550	1	87504001	87506550	6.67325	6.9839	7.90402	7.18706
Chr1:87506701-87513750	1	87506701	87513750	9.3684	9.61395	10.1488	9.71038
Chr1:87514501-87515400	1	87514501	87515400	4.8659	5.05102	6.44834	5.45508
Chr1:87515701-87516450	1	87515701	87516450	5.60286	5.67905	5.84262	5.70818
Chr1:87517051-87518250	1	87517051	87518250	6.18783	6.05102	5.84262	6.02715
Chr1:87520651-87522750	1	87520651	87522750	6.8659	6.94914	7.40652	7.07385
Chr1:87544201-87545400	1	87544201	87545400	6.18783	5.9839	5.84262	6.00478
Chr1:87545551-87549900	1	87545551	87549900	7.50975	8.1915	8.06052	7.92059
Chr1:87559501-87576150	1	87559501	87576150	10.7506	11.311	11.1786	11.08
Chr1:87576151-87577650	1	87576151	87577650	7.16358	6.67905	6.99148	6.9447
Chr1:87578551-87585000	1	87578551	87585000	9.55706	9.70011	9.33028	9.52915
Chr1:87585901-87586950	1	87585901	87586950	5.98137	6.23544	6.12641	6.11441
Chr1:87592351-87594000	1	87592351	87594000	6.63849	6.72087	6.01949	6.45962
Chr1:87596101-87599400	1	87596101	87599400	7.18783	7.76151	7.64098	7.53011
Chr1:87601051-87602400	1	87601051	87602400	6.49039	6.49848	6.56698	6.51862
Chr1:87603901-87608100	1	87603901	87608100	8.11382	8.77149	8.37434	8.41989
Chr1:87608551-87609900	1	87608551	87609900	6.08829	6.54578	6.84262	6.49223
Chr1:87610501-87612150	1	87610501	87612150	6.45086	6.76151	6.36345	6.52527
Chr1:87613801-87617250	1	87613801	87617250	7.58472	7.76151	7.34142	7.56255
Chr1:87652351-87653250	1	87652351	87653250	5.52886	5.39894	5.84262	5.59014
Chr1:87670351-87671250	1	87670351	87671250	5.8045	5.59159	5.22594	5.54067
Chr1:87747451-87751350	1	87747451	87751350	8.33622	7.78141	8.16454	8.09406
Chr1:87751651-87754050	1	87751651	87754050	7.88085	7.08344	7.34142	7.43524
Chr1:88078501-88079250	1	88078501	88079250	5.18783	5.59159	5.40652	5.39531
Chr1:88128601-88129350	1	88128601	88129350	5.8659	5.05102	5.31905	5.41199
Chr1:88150501-88151250	1	88150501	88151250	5.08829	5.17655	5.71137	5.3254
Chr1:88186501-88187550	1	88186501	88187550	5.52886	6.23544	5.77848	5.8476
Chr1:88191601-88192800	1	88191601	88192800	6.45086	5.67905	5.96291	6.03094
Chr1:88198801-88201800	1	88198801	88201800	6.92479	7.47423	7.52851	7.30917
Chr1:88316551-88317750	1	88316551	88317750	5.8659	5.83951	6.12641	5.94394
Chr1:88391701-88394700	1	88391701	88394700	6.7072	7.52232	7.4688	7.23277
Chr1:88396501-88399650	1	88396501	88399650	7.34702	7.42448	7.42758	7.39969
Chr1:88406251-88411500	1	88406251	88411500	8.03582	8.14617	8.53822	8.24007
Chr1:88424701-88427700	1	88424701	88427700	7.75667	8.09938	8.61367	8.15657
Chr1:88427701-88430550	1	88427701	88430550	7.32533	7.65768	7.69409	7.55903
Chr1:88465501-88487250	1	88465501	88487250	11.4608	11.5972	11.9817	11.6799
Chr1:88487701-88490550	1	88487701	88490550	6.98137	7.76151	7.79479	7.51256
Chr1:88491451-88492800	1	88491451	88492800	6.18783	6.44957	7.17703	6.60481
Chr1:88494151-88497300	1	88494151	88497300	6.95336	7.29203	7.762	7.33579
Chr1:88503451-88507200	1	88503451	88507200	7.34702	8.13074	8.60445	8.02741
Chr1:88511551-88512750	1	88511551	88512750	5.28093	6.11515	6.44834	5.94814
Chr1:88562851-88565250	1	88562851	88565250	6.89564	6.83951	7.29633	7.0105
Chr1:88653451-88658550	1	88653451	88658550	8.55706	8.87699	8.49896	8.64434
Chr1:88659601-88660650	1	88659601	88660650	6.08829	5.91351	5.64098	5.88093
Chr1:88660651-88676700	1	88660651	88676700	11.1249	11.264	11.3049	11.2313
Chr1:88676851-88679700	1	88676851	88679700	7.47076	7.72087	7.84262	7.67808
Chr1:88682401-88684950	1	88682401	88684950	7.25821	7.14618	7.74532	7.38324
Chr1:88685101-88689000	1	88685101	88689000	7.77279	7.94914	7.64098	7.78764
Chr1:88689601-88691250	1	88689601	88691250	6.08829	6.11515	7.2017	6.46838
Chr1:88702951-88704600	1	88702951	88704600	6.60286	6.34647	6.48898	6.47944
Chr1:88721701-88722900	1	88721701	88722900	5.08829	6.34647	6.12641	5.85372
Chr1:88921051-88923750	1	88921051	88923750	7.18783	7.47423	7.4688	7.37695
Chr1:89229301-89231100	1	89229301	89231100	6.7072	7.49848	6.93376	7.04648
Chr1:89231251-89235600	1	89231251	89235600	8.34702	8.46195	8.51872	8.44257
Chr1:89235901-89238000	1	89235901	89238000	6.92479	7.26401	7.12641	7.10507
Chr1:89674951-89675850	1	89674951	89675850	4.8659	6.49848	5.84262	5.73566
Chr1:89859751-89861100	1	89859751	89861100	5.67325	6.94914	6.64098	6.42112
Chr1:89874901-89875800	1	89874901	89875800	5.3684	5.9839	6.44834	5.93355
Chr1:89877001-89877450	1	89877001	89877450	5.28093	4.59159	5.12641	4.99964
Chr1:89877751-89883450	1	89877751	89883450	7.52886	8.4864	8.73691	8.25072
Chr1:89895451-89896800	1	89895451	89896800	4.8659	5.49848	7.07394	5.81277
Chr1:89908801-89910150	1	89908801	89910150	5.45086	6.17655	6.52851	6.05197
Chr1:89910601-89914800	1	89910601	89914800	8.12642	8.30583	8.42758	8.28661
Chr1:89915101-89983950	1	89915101	89983950	14.8001	14.9561	15.0126	14.923
Chr1:89984251-89991000	1	89984251	89991000	9.39988	9.47423	9.74532	9.53981
Chr1:89991151-90004200	1	89991151	90004200	11.2013	11.7426	12.1248	11.6896
Chr1:90004201-90007050	1	90004201	90007050	6.67325	7.26401	7.84262	7.25996
Chr1:90007801-90010350	1	90007801	90010350	6.89564	7.37295	7.42758	7.23206
Chr1:90014401-90016050	1	90014401	90016050	6.45086	5.9839	7.07394	6.5029
Chr1:90016801-90018300	1	90016801	90018300	5.8659	6.39894	6.64098	6.30194
Chr1:90022351-90026550	1	90022351	90026550	7.72388	8.42448	8.64997	8.26611
Chr1:90026851-90031950	1	90026851	90031950	8.12642	8.54578	8.79479	8.489
Chr1:90032551-90033750	1	90032551	90033750	6.56634	5.67905	5.77848	6.00796
Chr1:90033901-90043050	1	90033901	90043050	9.66464	9.55159	9.80689	9.67437
Chr1:90044101-90051750	1	90044101	90051750	9.12642	9.50448	9.82685	9.48592
Chr1:90052051-90054600	1	90052051	90054600	6.74037	7.05102	7.74532	7.1789
Chr1:90054601-90057450	1	90054601	90057450	6.23513	7.26401	7.4688	6.98931
Chr1:90060601-90065100	1	90060601	90065100	7.82009	8.5341	8.64997	8.33472
Chr1:90065401-90069150	1	90065401	90069150	7.18783	7.89537	8.29633	7.79317
Chr1:90085201-90086250	1	90085201	90086250	5.67325	6.17655	6.22594	6.02525
Chr1:90097351-90098250	1	90097351	90098250	5.28093	5.83951	6.01949	5.71331
Chr1:90126901-90128100	1	90126901	90128100	5.67325	6.34647	6.27325	6.09766
Chr1:90128701-90130050	1	90128701	90130050	6.08829	6.44957	6.40652	6.31479
Chr1:90131701-90135450	1	90131701	90135450	7.45086	7.70011	8.0333	7.72809
Chr1:90135901-90139500	1	90135901	90139500	7.28093	7.80104	8.11347	7.73181
Chr1:90141151-90145650	1	90141151	90145650	7.85079	8.06732	8.31905	8.07906
Chr1:90146401-90147750	1	90146401	90147750	6.23513	6.23544	6.90402	6.4582
Chr1:90149551-90151200	1	90149551	90151200	6.83552	7.05102	7.38514	7.09056
Chr1:90151801-90159450	1	90151801	90159450	8.3033	9.11515	9.42758	8.94868
Chr1:90176701-90180600	1	90176701	90180600	7.25821	8.06732	8.13923	7.82159
Chr1:90181051-90182550	1	90181051	90182550	6.08829	6.49848	6.77848	6.45508
Chr1:90183151-90184350	1	90183151	90184350	6.23513	6.05102	6.07394	6.12003
Chr1:90185101-90187650	1	90185101	90187650	6.67325	7.39894	7.64098	7.23773
Chr1:90199501-90211500	1	90199501	90211500	9.31436	9.69487	10.2674	9.75888
Chr1:90211651-90215400	1	90211651	90215400	7.34702	7.94914	8.49896	7.93171
Chr1:90215851-90235650	1	90215851	90235650	10.5847	11.0073	11.3919	10.9946
Chr1:90237151-90241500	1	90237151	90241500	7.75667	8.51045	8.56698	8.27803
Chr1:90241951-90249150	1	90241951	90249150	8.21167	8.9839	9.27325	8.82294
Chr1:90249151-90256500	1	90249151	90256500	8.08829	8.93144	9.1708	8.73018
Chr1:90256651-90260700	1	90256651	90260700	7.45086	8.13074	8.61367	8.06509
Chr1:90261001-90262350	1	90261001	90262350	5.45086	5.83951	6.60445	5.96494
Chr1:90266251-90270000	1	90266251	90270000	8.23513	8.35977	8.73691	8.44394
Chr1:90271201-90273900	1	90271201	90273900	6.52886	7.44957	7.42758	7.13534
Chr1:90274051-90277950	1	90274051	90277950	7.78873	8.03453	8.35248	8.05858
Chr1:90279601-90284100	1	90279601	90284100	7.82009	8.49848	8.48898	8.26918
Chr1:90284551-90289650	1	90284551	90289650	8.1513	8.4864	8.67661	8.4381
Chr1:90291001-90291900	1	90291001	90291900	5.60286	5.59159	6.12641	5.77362
Chr1:90291901-90302550	1	90291901	90302550	9.88085	10.0469	10.016	9.98126
Chr1:90308101-90309000	1	90308101	90309000	5.67325	5.29203	6.22594	5.73041
Chr1:90309001-90310350	1	90309001	90310350	6.23513	6.29203	6.90402	6.47706
Chr1:90310801-90317400	1	90310801	90317400	8.48061	9.00098	9.04697	8.84285
Chr1:90318001-90322500	1	90318001	90322500	7.60286	8.00098	8.44834	8.01739
Chr1:90322501-90324150	1	90322501	90324150	5.98137	6.44957	7.01949	6.48348
Chr1:90325351-90327300	1	90325351	90327300	6.28093	6.91351	6.87364	6.68936
Chr1:90330151-90334500	1	90330151	90334500	8.44081	8.74133	8.58584	8.58933
Chr1:90334501-90347550	1	90334501	90347550	9.93199	10.3195	10.3689	10.2068
Chr1:90351601-90353550	1	90351601	90353550	6.77279	7.2063	7.42758	7.13555
Chr1:90354001-90357300	1	90354001	90357300	7.56634	7.63598	7.94841	7.71691
Chr1:90363151-90365100	1	90363151	90365100	6.52886	6.91351	6.96291	6.80176
Chr1:90365401-90367800	1	90365401	90367800	6.89564	7.54578	6.81091	7.08411
Chr1:90368701-90370350	1	90368701	90370350	5.92479	6.67905	6.60445	6.40276
Chr1:90382651-90385500	1	90382651	90385500	7.06229	7.56887	7.74532	7.45883
Chr1:90400501-90402150	1	90400501	90402150	6.13891	6.39894	6.81091	6.44959
Chr1:90442201-90444000	1	90442201	90444000	7.03582	7.34647	7.15194	7.17808
Chr1:90444151-90445650	1	90444151	90445650	7.00885	7.52232	7.67661	7.40259
Chr1:90532801-90533700	1	90532801	90533700	5.8045	5.59159	5.71137	5.70248
Chr1:90562501-90564150	1	90562501	90564150	6.13891	6.67905	6.90402	6.57399
Chr1:90566701-90569550	1	90566701	90569550	6.83552	7.08344	7.56698	7.16198
Chr1:90573451-90576750	1	90573451	90576750	7.23513	7.72087	7.81091	7.58897
Chr1:90579151-90580350	1	90579151	90580350	6.08829	6.05102	6.81091	6.31674
Chr1:90583651-90586350	1	90583651	90586350	6.8045	7.05102	7.64098	7.1655
Chr1:90586351-90588000	1	90586351	90588000	6.18783	6.59159	6.77848	6.5193
Chr1:90588451-90597900	1	90588451	90597900	9.43575	9.68962	9.93376	9.68638
Chr1:90597901-90602700	1	90597901	90602700	8.69033	8.6684	9.02641	8.79505
Chr1:90621901-90622950	1	90621901	90622950	5.8659	6.11515	5.77848	5.91984
Chr1:90628801-90631500	1	90628801	90631500	7.3684	7.72087	7.64098	7.57675
Chr1:90631501-90633300	1	90631501	90633300	5.92479	6.63598	7.22594	6.59557
Chr1:90633301-90639000	1	90633301	90639000	8.23513	8.61395	8.35248	8.40052
Chr1:90640201-90643500	1	90640201	90643500	6.98137	7.8204	7.94841	7.5834
Chr1:90645751-90658500	1	90645751	90658500	9.94982	10.3364	10.2259	10.1707
Chr1:90658801-90659700	1	90658801	90659700	5.8659	5.49848	5.56698	5.64379
Chr1:90660901-90664950	1	90660901	90664950	8.12642	8.52232	7.50888	8.05254
Chr1:90665701-90668100	1	90665701	90668100	7.32533	7.87699	6.96291	7.38841
Chr1:90672301-90679650	1	90672301	90679650	9.08829	9.11515	9.15194	9.11846
Chr1:90710401-90713100	1	90710401	90713100	6.89564	7.80104	7.6589	7.45186
Chr1:90719251-90720300	1	90719251	90720300	5.67325	6.05102	5.77848	5.83425
Chr1:90729151-90730350	1	90729151	90730350	5.67325	6.91351	6.64098	6.40925
Chr1:90733801-90735750	1	90733801	90735750	6.74037	7.11515	7.38514	7.08022
Chr1:90736051-90736950	1	90736051	90736950	5.8045	5.83951	5.64098	5.76166
Chr1:90737101-90738750	1	90737101	90738750	6.8045	7.44957	7.15194	7.13534
Chr1:90739351-90740250	1	90739351	90740250	5.18783	6.05102	5.64098	5.62661
Chr1:90740401-90741600	1	90740401	90741600	5.52886	6.34647	6.93376	6.2697
Chr1:90745651-90746700	1	90745651	90746700	5.8659	6.05102	5.71137	5.8761
Chr1:90747001-90749250	1	90747001	90749250	6.95336	6.9839	7.22594	7.0544
Chr1:90756601-90759750	1	90756601	90759750	7.41022	7.80104	7.91897	7.71007
Chr1:90771301-90774000	1	90771301	90774000	7.7072	7.54578	7.4688	7.57393
Chr1:90774601-90776100	1	90774601	90776100	6.74037	6.59159	6.77848	6.70348
Chr1:90777451-90780900	1	90777451	90780900	7.77279	7.34647	8.00555	7.70827
Chr1:90781201-90783750	1	90781201	90783750	7.06229	7.52232	7.762	7.44887
Chr1:90784801-90787050	1	90784801	90787050	7.47076	7.63598	7.72844	7.61173
Chr1:90787351-90788550	1	90787351	90788550	5.74037	6.44957	6.40652	6.19882
Chr1:90788701-90791100	1	90788701	90791100	7.06229	8.22094	7.38514	7.55613
Chr1:90791101-90792900	1	90791101	90792900	7.13891	7.08344	6.81091	7.01109
Chr1:90793651-90795150	1	90793651	90795150	6.28093	6.29203	6.48898	6.35398
Chr1:90795151-90796950	1	90795151	90796950	6.45086	6.94914	6.67661	6.6922
Chr1:90802651-90804600	1	90802651	90804600	6.3684	6.67905	6.71137	6.58627
Chr1:90811051-90815100	1	90811051	90815100	7.88085	8.386	8.11347	8.12677
Chr1:90815101-90822300	1	90815101	90822300	8.7072	9.17655	8.4688	8.78418
Chr1:90824551-90829500	1	90824551	90829500	8.1998	8.51045	8.60445	8.43823
Chr1:90834301-90839850	1	90834301	90839850	7.77279	8.46195	8.53822	8.25765
Chr1:90840301-90844950	1	90840301	90844950	8.1998	8.85837	8.55746	8.53854
Chr1:90844951-90853200	1	90844951	90853200	9.1513	9.66305	9.06725	9.29386
Chr1:90853651-90854850	1	90853651	90854850	6.18783	6.23544	6.44834	6.29053
Chr1:90873151-90874200	1	90873151	90874200	5.60286	6.17655	6.40652	6.06198
Chr1:90877801-90878850	1	90877801	90878850	5.18783	6.59159	5.71137	5.83026
Chr1:90882301-90883950	1	90882301	90883950	6.52886	6.87699	5.96291	6.45625
Chr1:90884551-90886500	1	90884551	90886500	6.89564	7.14618	7.38514	7.14232
Chr1:90892651-90893550	1	90892651	90893550	6.03582	5.9839	5.31905	5.77959
Chr1:90894451-90895950	1	90894451	90895950	6.56634	6.23544	6.64098	6.48092
Chr1:90896101-90950100	1	90896101	90950100	12.9657	13.4386	13.2663	13.2236
Chr1:90950251-90956100	1	90950251	90956100	8.7072	9.26401	9.30205	9.09109
Chr1:90956251-90964650	1	90956251	90964650	9.94982	10.6604	10.6633	10.4245
Chr1:90965401-90969000	1	90965401	90969000	7.34702	7.89537	8.08724	7.77654
Chr1:90969151-90972150	1	90969151	90972150	7.23513	7.89537	8.06052	7.73034
Chr1:90972301-90973800	1	90972301	90973800	6.18783	6.72087	7.10041	6.6697
Chr1:91329901-91331850	1	91329901	91331850	6.32533	6.94914	7.34142	6.87196
Chr1:91331851-91333350	1	91331851	91333350	5.92479	6.72087	6.22594	6.29054
Chr1:91333351-91351800	1	91333351	91351800	10.7363	11.4022	11.7968	11.3117
Chr1:91354051-91355400	1	91354051	91355400	5.18783	6.29203	6.87364	6.11783
Chr1:91363201-91364700	1	91363201	91364700	5.92479	6.49848	6.74532	6.38953
Chr1:91403401-91406100	1	91403401	91406100	6.92479	7.56887	7.38514	7.29293
Chr1:91461601-91466700	1	91461601	91466700	7.99518	8.09938	8.27325	8.1226
Chr1:91534051-91540500	1	91534051	91540500	8.69033	8.70011	9.16454	8.85166
Chr1:91564351-91573500	1	91564351	91573500	8.59382	9.2498	9.37434	9.07265
Chr1:91580701-91584450	1	91580701	91584450	7.62078	8.27809	8.10041	7.99976
Chr1:91584601-91587900	1	91584601	91587900	7.43068	7.44957	7.42758	7.43594
Chr1:91598701-91602150	1	91598701	91602150	7.18783	7.93144	7.72844	7.6159
Chr1:91623451-91626150	1	91623451	91626150	6.60286	7.23544	7.58584	7.14138
Chr1:91708951-91710300	1	91708951	91710300	6.23513	6.11515	6.22594	6.19207
Chr1:91728001-91730100	1	91728001	91730100	6.98137	7.14618	7.67661	7.26805
Chr1:91730251-91732350	1	91730251	91732350	6.98137	7.39894	7.36345	7.24792
Chr1:91734451-91737000	1	91734451	91737000	6.45086	7.2063	7.24979	6.96898
Chr1:91737751-91740000	1	91737751	91740000	6.92479	7.14618	7.44834	7.1731
Chr1:91740301-91742100	1	91740301	91742100	6.49039	6.9839	7.50888	6.99439
Chr1:91742101-91744200	1	91742101	91744200	6.3684	7.26401	7.01949	6.88397
Chr1:91744801-91750950	1	91744801	91750950	8.24672	8.52232	8.85043	8.53983
Chr1:91750951-91752150	1	91750951	91752150	5.67325	6.54578	6.60445	6.2745
Chr1:91752751-91755000	1	91752751	91755000	7.13891	7.17655	7.2017	7.17239
Chr1:91755451-91757850	1	91755451	91757850	7.08829	7.2063	7.93376	7.40945
Chr1:91758451-91759500	1	91758451	91759500	5.60286	5.39894	6.27325	5.75835
Chr1:91760101-91761600	1	91760101	91761600	6.28093	6.59159	6.71137	6.52796
Chr1:91761601-91763700	1	91761601	91763700	7.18783	7.42448	7.60445	7.40559
Chr1:91764901-91768950	1	91764901	91768950	8.08829	7.96663	8.11347	8.05613
Chr1:91769401-91775550	1	91769401	91775550	8.62078	8.68962	8.93376	8.74805
Chr1:91786051-91786950	1	91786051	91786950	5.28093	6.11515	6.12641	5.84083
Chr1:91793701-91806300	1	91793701	91806300	11.1296	11.4038	11.5928	11.3754
Chr1:91806451-91814550	1	91806451	91814550	9.18783	9.69487	9.57644	9.48638
Chr1:91815301-91817550	1	91815301	91817550	6.52886	7.17655	7.15194	6.95245
Chr1:91817551-91822350	1	91817551	91822350	7.85079	8.37295	8.42758	8.21711
Chr1:91822501-91824900	1	91822501	91824900	6.49039	7.14618	7.29633	6.97763
Chr1:91826251-91832550	1	91826251	91832550	8.33622	8.76151	8.84262	8.64678
Chr1:91835401-91836450	1	91835401	91836450	5.74037	6.05102	6.27325	6.02154
Chr1:91837651-91839300	1	91837651	91839300	6.18783	6.67905	6.99148	6.61945
Chr1:91867351-91868400	1	91867351	91868400	6.08829	5.76151	6.48898	6.11293
Chr1:91868851-91873200	1	91868851	91873200	7.92479	8.29203	8.48898	8.23527
Chr1:91873201-91874550	1	91873201	91874550	5.60286	6.44957	6.87364	6.30869
Chr1:91874701-91876050	1	91874701	91876050	5.92479	6.87699	6.27325	6.35834
Chr1:91888501-91889550	1	91888501	91889550	5.28093	5.91351	6.27325	5.82257
Chr1:91898851-91902750	1	91898851	91902750	7.47076	8.14617	8.01949	7.87881
Chr1:91903051-91908750	1	91903051	91908750	8.10111	9.1915	9.13283	8.80848
Chr1:91908751-91913100	1	91908751	91913100	8.23513	8.87699	8.74532	8.61914
Chr1:92207251-92208150	1	92207251	92208150	5.08829	5.83951	6.31905	5.74895
Chr1:92208601-92212500	1	92208601	92212500	7.56634	7.93144	8.26157	7.91978
Chr1:92220001-92233800	1	92220001	92233800	9.23513	9.81076	10.5503	9.86539
Chr1:92239801-92241300	1	92239801	92241300	5.18783	6.17655	6.81091	6.05843
Chr1:92242801-92245650	1	92242801	92245650	6.8045	7.49848	7.72844	7.34381
Chr1:92245801-92251200	1	92245801	92251200	8.31436	8.72087	9.15826	8.73116
Chr1:92251201-92257800	1	92251201	92257800	8.00886	8.90447	9.54306	8.81879
Chr1:92259451-92266200	1	92259451	92266200	8.18783	8.95791	9.33586	8.8272
Chr1:92267251-92271000	1	92267251	92271000	7.63849	8.09938	8.29633	8.0114
Chr1:92275951-92279850	1	92275951	92279850	7.56634	8.00098	8.11347	7.89359
Chr1:92321401-92323500	1	92321401	92323500	6.08829	6.91351	7.40652	6.80277
Chr1:92323651-92325750	1	92323651	92325750	5.8045	6.39894	7.38514	6.52953
Chr1:92331301-92331750	1	92331301	92331750	5.18783	5.59159	4.77848	5.18597
Chr1:92356351-92360550	1	92356351	92360550	7.28093	7.80104	8.18942	7.75713
Chr1:92360851-92366850	1	92360851	92366850	8.26962	8.83951	8.79479	8.63464
Chr1:92387551-92389800	1	92387551	92389800	6.49039	7.05102	7.04697	6.86279
Chr1:92393401-92402850	1	92393401	92402850	8.98137	9.64143	9.47892	9.36725
Chr1:92402851-92405400	1	92402851	92405400	6.8659	7.44957	7.36345	7.2263
Chr1:92409151-92411550	1	92409151	92411550	6.77279	7.01785	7.4688	7.08648
Chr1:92422801-92424900	1	92422801	92424900	6.41022	6.94914	7.38514	6.91483
Chr1:92426251-92427300	1	92426251	92427300	5.3684	5.9839	6.27325	5.87518
Chr1:92433601-92437050	1	92433601	92437050	6.7072	8.09938	7.52851	7.44503
Chr1:92473951-92475300	1	92473951	92475300	6.63849	6.11515	6.36345	6.37236
Chr1:92475751-92478900	1	92475751	92478900	8.21167	8.06732	7.81091	8.02997
Chr1:92478901-92480100	1	92478901	92480100	6.13891	5.91351	6.31905	6.12383
Chr1:92481001-92483100	1	92481001	92483100	6.7072	7.01785	7.34142	7.02216
Chr1:92483251-92484300	1	92483251	92484300	5.8659	5.76151	6.07394	5.90045
Chr1:92516401-92517900	1	92516401	92517900	6.45086	6.63598	6.96291	6.68325
Chr1:92517901-92521200	1	92517901	92521200	7.8045	7.85837	8.00555	7.88947
Chr1:92521351-92524350	1	92521351	92524350	7.25821	7.14618	7.62283	7.34241
Chr1:92533351-92534400	1	92533351	92534400	6.18783	6.23544	5.56698	5.99675
Chr1:92535901-92536650	1	92535901	92536650	6.28093	3.91351	4.77848	4.99098
Chr1:92593951-92596350	1	92593951	92596350	7.00885	7.05102	7.34142	7.13376
Chr1:92604751-92609850	1	92604751	92609850	8.0224	8.26401	8.39587	8.22743
Chr1:92611501-92612700	1	92611501	92612700	6.63849	6.11515	5.96291	6.23885
Chr1:92616451-92622900	1	92616451	92622900	8.95336	9.49848	9.58115	9.34433
Chr1:92623201-92624700	1	92623201	92624700	7.16358	5.39894	5.71137	6.0913
Chr1:92625451-92628900	1	92625451	92628900	8.21167	7.29203	7.24979	7.5845
Chr1:92629351-92634600	1	92629351	92634600	8.54772	8.83951	8.91897	8.76873
Chr1:92643301-92647200	1	92643301	92647200	7.62078	8.58027	8.762	8.32102
Chr1:92650651-92652600	1	92650651	92652600	6.52886	7.26401	6.96291	6.91859
Chr1:92653351-92658750	1	92653351	92658750	7.49039	8.27809	8.53822	8.10223
Chr1:92658751-92659950	1	92658751	92659950	5.3684	6.80104	5.84262	6.00402
Chr1:92665201-92666550	1	92665201	92666550	5.8659	5.29203	7.2017	6.11987
Chr1:92690101-92691300	1	92690101	92691300	5.18783	6.34647	6.71137	6.08189
Chr1:92713501-92717700	1	92713501	92717700	7.3684	7.59159	8.2017	7.72056
Chr1:92724301-92725800	1	92724301	92725800	5.92479	6.39894	7.04697	6.4569
Chr1:92728351-92731950	1	92728351	92731950	7.08829	7.52232	8.01949	7.54337
Chr1:92732401-92743350	1	92732401	92743350	9.17575	9.64143	9.69409	9.50376
Chr1:92824351-92826150	1	92824351	92826150	6.23513	6.83951	7.36345	6.8127
Chr1:92826451-92831100	1	92826451	92831100	8.04912	8.67905	8.88129	8.53649
Chr1:92868901-92886300	1	92868901	92886300	9.64288	10.3697	10.425	10.1458
Chr1:92895451-92904150	1	92895451	92904150	9.99518	10.4402	10.2963	10.2439
Chr1:92921101-92923800	1	92921101	92923800	7.06229	7.14618	7.44834	7.21894
Chr1:92924401-92925450	1	92924401	92925450	6.28093	5.83951	5.64098	5.92048
Chr1:92925451-92934150	1	92925451	92934150	9.49039	9.63598	9.94476	9.69038
Chr1:92959201-92964300	1	92959201	92964300	8.04912	8.33305	8.56698	8.31638
Chr1:92970601-92971500	1	92970601	92971500	5.18783	5.67905	6.27325	5.71338
Chr1:92977351-92982450	1	92977351	92982450	7.52886	8.03453	8.4688	8.01073
Chr1:93004201-93008250	1	93004201	93008250	7.41022	7.78141	8.07394	7.75519
Chr1:93102301-93103050	1	93102301	93103050	5.08829	5.49848	5.84262	5.47646
Chr1:93103051-93103800	1	93103051	93103800	5.18783	5.49848	6.01949	5.5686
Chr1:93111901-93115650	1	93111901	93115650	8.34702	7.76151	8.28484	8.13112
Chr1:93130351-93133650	1	93130351	93133650	7.25821	7.78141	7.91897	7.65286
Chr1:93141151-93147000	1	93141151	93147000	8.35775	8.97529	9.09384	8.80896
Chr1:93148051-93153750	1	93148051	93153750	8.60286	8.6684	8.47892	8.5834
Chr1:93154051-93159300	1	93154051	93159300	7.77279	8.47423	8.48898	8.24533
Chr1:93159751-93174450	1	93159751	93174450	9.5524	10.3229	10.4197	10.0983
Chr1:93176251-93195750	1	93176251	93195750	10.3684	11.1053	11.1567	10.8768
Chr1:93197851-93200850	1	93197851	93200850	6.77279	7.87699	7.762	7.47059
Chr1:93201151-93206850	1	93201151	93206850	7.91029	8.76151	8.77848	8.48343
Chr1:93207301-93211350	1	93207301	93211350	7.34702	7.78141	8.07394	7.73413
Chr1:93211351-93228150	1	93211351	93228150	10.3005	10.8607	11.0281	10.7298
Chr1:93228451-93240300	1	93228451	93240300	9.43068	9.91351	10.2199	9.85471
Chr1:93251101-93253200	1	93251101	93253200	6.52886	6.80104	7.38514	6.90501
Chr1:93255151-93256650	1	93255151	93256650	6.13891	6.63598	6.84262	6.53917
Chr1:93279751-93281850	1	93279751	93281850	5.74037	7.01785	7.40652	6.72158
Chr1:93392701-93393600	1	93392701	93393600	5.3684	5.67905	6.07394	5.70713
Chr1:93653101-93655200	1	93653101	93655200	6.92479	7.11515	6.84262	6.96085
Chr1:93852601-93852900	1	93852601	93852900	4.08829	3.91351	5.22594	4.40925
Chr1:93855151-93855450	1	93855151	93855450	3.8659	4.91351	5.40652	4.72864
Chr1:93855451-93857100	1	93855451	93857100	5.8045	6.63598	7.07394	6.50481
Chr1:93858151-93860400	1	93858151	93860400	6.8045	7.39894	7.88891	7.36411
Chr1:94080151-94081650	1	94080151	94081650	6.23513	7.23544	6.52851	6.66636
Chr1:94506601-94507050	1	94506601	94507050	5.74037	5.17655	3.31905	4.74532
Chr1:94507801-94508700	1	94507801	94508700	6.08829	5.91351	5.48898	5.83026
Chr1:95220901-95221950	1	95220901	95221950	6.56634	5.17655	5.64098	5.79462
Chr1:95222401-95222850	1	95222401	95222850	6.23513	2.59159	2.31905	3.71526
Chr1:96871501-96872400	1	96871501	96872400	5.3684	5.76151	6.01949	5.71647
Chr1:97536751-97539900	1	97536751	97539900	8.25821	8.00098	8.17703	8.14541
Chr1:97539901-97541850	1	97539901	97541850	7.52886	7.01785	7.40652	7.31774
Chr1:97541851-97545300	1	97541851	97545300	9.38946	8.47423	8.64098	8.83489
Chr1:97545601-97547400	1	97545601	97547400	8.62966	7.39894	7.762	7.9302
Chr1:97548901-97561050	1	97548901	97561050	11.4345	10.5774	10.5406	10.8509
Chr1:97561201-97564500	1	97561201	97564500	8.35775	8.1915	8.38514	8.31146
Chr1:97620151-97620750	1	97620151	97620750	5.08829	5.39894	5.40652	5.29792
Chr1:97626001-97627350	1	97626001	97627350	6.32533	6.23544	6.27325	6.27801
Chr1:98185651-98186700	1	98185651	98186700	6.3684	5.67905	5.12641	5.72462
Chr1:98188801-98189850	1	98188801	98189850	6.45086	5.67905	6.36345	6.16445
Chr1:105780001-105782550	1	105780001	105782550	7.18783	7.37295	7.64098	7.40058
Chr1:105843901-105844800	1	105843901	105844800	5.28093	5.9839	5.48898	5.58461
Chr1:106068751-106070100	1	106068751	106070100	6.56634	5.76151	6.52851	6.28545
Chr1:106809451-106810200	1	106809451	106810200	5.28093	5.59159	5.84262	5.57171
Chr1:106811851-106812600	1	106811851	106812600	5.18783	5.76151	5.48898	5.47944
Chr1:106888201-106889550	1	106888201	106889550	6.41022	6.44957	6.17703	6.34561
Chr1:109982851-109983900	1	109982851	109983900	5.98137	6.11515	6.12641	6.07431
Chr1:112416601-112416900	1	112416601	112416900	4.08829	5.05102	4.48898	4.54276
Chr1:112416901-112417500	1	112416901	112417500	4.45086	5.17655	5.56698	5.0648
Chr1:113360551-113362050	1	113360551	113362050	6.8659	6.11515	5.56698	6.18267
Chr1:118313101-118313850	1	118313101	118313850	5.3684	5.59159	5.12641	5.36213
Chr1:118314301-118315350	1	118314301	118315350	5.98137	6.23544	6.22594	6.14759
Chr1:118315801-118316550	1	118315801	118316550	5.67325	5.17655	5.22594	5.35858
Chr1:118317601-118319250	1	118317601	118319250	6.60286	6.63598	7.12641	6.78842
Chr1:118624201-118624950	1	118624201	118624950	4.98137	5.05102	6.12641	5.38627
Chr1:118625551-118627200	1	118625551	118627200	6.74037	6.54578	7.07394	6.7867
Chr1:118627201-118629000	1	118627201	118629000	6.8659	6.76151	7.17703	6.93481
Chr1:118768951-118772100	1	118768951	118772100	6.89564	7.54578	7.72844	7.38996
Chr1:118911901-118915650	1	118911901	118915650	7.63849	7.8204	7.71137	7.72342
Chr1:118917451-118918500	1	118917451	118918500	6.32533	5.9839	6.01949	6.10958
Chr1:118976401-118988250	1	118976401	118988250	10.3551	10.7183	10.7537	10.609
Chr1:119029951-119032800	1	119029951	119032800	7.45086	7.56887	7.77848	7.5994
Chr1:119033101-119038500	1	119033101	119038500	8.3033	8.60281	8.55746	8.48786
Chr1:119044651-119046750	1	119044651	119046750	6.92479	6.87699	7.01949	6.94042
Chr1:119048401-119053950	1	119048401	119053950	9.62966	9.45577	9.47387	9.51977
Chr1:119054101-119056500	1	119054101	119056500	6.8045	7.37295	6.84262	7.00669
Chr1:119061451-119063850	1	119061451	119063850	6.60286	7.08344	7.31905	7.00178
Chr1:119064001-119065650	1	119064001	119065650	6.41022	6.87699	6.87364	6.72028
Chr1:119075101-119076000	1	119075101	119076000	4.8659	5.76151	6.07394	5.56712
Chr1:119450701-119452500	1	119450701	119452500	6.32533	6.67905	7.50888	6.83775
Chr1:119452651-119453550	1	119452651	119453550	5.45086	5.83951	5.77848	5.68962
Chr1:119453851-119458650	1	119453851	119458650	8.45086	8.29203	8.73691	8.49326
Chr1:120005101-120008550	1	120005101	120008550	7.06229	7.61395	7.64098	7.43908
Chr1:120030751-120032100	1	120030751	120032100	6.32533	6.05102	6.64098	6.33911
Chr1:120037201-120037950	1	120037201	120037950	5.28093	5.39894	5.64098	5.44029
Chr1:120197701-120212100	1	120197701	120212100	10.4534	11.1327	11.4802	11.0221
Chr1:120212701-120213600	1	120212701	120213600	5.28093	5.39894	6.22594	5.63527
Chr1:120224551-120226200	1	120224551	120226200	6.08829	6.9839	6.71137	6.59452
Chr1:120331651-120335400	1	120331651	120335400	7.8659	8.43708	8.22594	8.1763
Chr1:120335701-120351150	1	120335701	120351150	11.5037	11.9764	12.1232	11.8678
Chr1:120581401-120586050	1	120581401	120586050	8.11382	8.31951	8.13923	8.19085
Chr1:120586051-120629850	1	120586051	120629850	14.781	15.1857	15.327	15.0979
Chr1:120630301-120634500	1	120630301	120634500	7.88085	8.16144	8.00555	8.01595
Chr1:120635251-120637350	1	120635251	120637350	6.63849	7.05102	7.04697	6.91216
Chr1:120641101-120644100	1	120641101	120644100	7.91029	7.94914	8.26157	8.04033
Chr1:120644251-120645750	1	120644251	120645750	6.56634	6.67905	6.84262	6.696
Chr1:120647401-120648450	1	120647401	120648450	6.13891	6.23544	6.27325	6.21587
Chr1:120648601-120649200	1	120648601	120649200	4.8659	5.59159	5.40652	5.288
Chr1:120649651-120650700	1	120649651	120650700	6.49039	5.9839	6.12641	6.20023
Chr1:120813451-120815100	1	120813451	120815100	6.7072	7.01785	6.74532	6.82346
Chr1:120815401-120816750	1	120815401	120816750	6.08829	6.34647	6.56698	6.33391
Chr1:121172701-121186950	1	121172701	121186950	10.9498	10.918	10.6744	10.8474
Chr1:121413001-121413750	1	121413001	121413750	5.98137	5.17655	5.64098	5.59963
Chr1:121524601-121525200	1	121524601	121525200	5.60286	5.05102	4.77848	5.14412
Chr1:121525501-121526100	1	121525501	121526100	5.60286	3.17655	4.90402	4.56114
Chr1:121526851-121529250	1	121526851	121529250	7.60286	7.44957	7.97726	7.67656
Chr1:124042201-124047600	1	124042201	124047600	9.99861	9.66305	9.92268	9.86145
Chr1:124047601-124049100	1	124047601	124049100	7.16358	6.76151	6.22594	6.71701
Chr1:125911801-125913300	1	125911801	125913300	6.18783	6.72087	7.22594	6.71155
Chr1:126923401-126924750	1	126923401	126924750	6.08829	6.39894	6.60445	6.3639
Chr1:126924901-126926400	1	126924901	126926400	5.8659	6.39894	6.22594	6.16359
Chr1:127497001-127498350	1	127497001	127498350	6.83552	6.63598	6.17703	6.54951
Chr1:127498351-127500450	1	127498351	127500450	7.21167	7.56887	7.34142	7.37399
Chr1:127669651-127670700	1	127669651	127670700	6.28093	5.39894	5.40652	5.69546
Chr1:127670851-127682250	1	127670851	127682250	11.4218	11.8216	12.1551	11.7995
Chr1:127682251-127686750	1	127682251	127686750	7.82009	7.52232	8.00555	7.78266
Chr1:128407201-128407950	1	128407201	128407950	5.3684	5.39894	5.01949	5.26228
Chr1:128459701-128460900	1	128459701	128460900	5.8659	6.17655	6.07394	6.0388
Chr1:128463151-128464500	1	128463151	128464500	5.74037	6.11515	6.60445	6.15332
Chr1:128479801-128481300	1	128479801	128481300	6.08829	6.23544	6.93376	6.41916
Chr1:128539201-128540550	1	128539201	128540550	5.60286	6.59159	6.56698	6.25381
Chr1:128548801-128550900	1	128548801	128550900	6.83552	6.80104	7.2017	6.94609
Chr1:128551501-128557500	1	128551501	128557500	8.44081	8.68962	9.10041	8.74361
Chr1:128557501-128564850	1	128557501	128564850	10.0947	10.4118	10.8889	10.4651
Chr1:128565001-128569200	1	128565001	128569200	9.12642	9.41813	9.99501	9.51319
Chr1:128569501-128579100	1	128569501	128579100	9.8659	10.2426	10.5406	10.2164
Chr1:128579101-128582400	1	128579101	128582400	7.58472	8.01785	8.06052	7.8877
Chr1:128588551-128590200	1	128588551	128590200	7.00885	7.05102	7.64098	7.23362
Chr1:128590351-128592150	1	128590351	128592150	6.83552	7.23544	7.74532	7.27209
Chr1:128592901-128596500	1	128592901	128596500	7.8045	8.33305	8.93376	8.3571
Chr1:128602651-128603700	1	128602651	128603700	5.18783	5.9839	6.22594	5.79922
Chr1:128604451-128605500	1	128604451	128605500	4.74037	5.9839	6.31905	5.68111
Chr1:128640901-128644650	1	128640901	128644650	7.3684	7.67905	7.96291	7.67012
Chr1:128650801-128651850	1	128650801	128651850	5.3684	5.67905	6.17703	5.74149
Chr1:128653051-128653800	1	128653051	128653800	5.74037	5.05102	5.40652	5.3993
Chr1:128654251-128655150	1	128654251	128655150	5.18783	6.05102	5.96291	5.73392
Chr1:128655151-128656050	1	128655151	128656050	4.74037	5.91351	6.31905	5.65764
Chr1:128800801-128802750	1	128800801	128802750	7.00885	6.9839	7.48898	7.16058
Chr1:128803051-128804550	1	128803051	128804550	5.3684	7.05102	7.17703	6.53215
Chr1:128805301-128806350	1	128805301	128806350	4.98137	6.05102	6.22594	5.75278
Chr1:128824201-128827950	1	128824201	128827950	7.43068	7.80104	8.31905	7.85026
Chr1:128833051-128836050	1	128833051	128836050	6.89564	7.14618	7.72844	7.25675
Chr1:128854651-128856150	1	128854651	128856150	6.74037	5.59159	6.81091	6.38095
Chr1:128859001-128860950	1	128859001	128860950	6.89564	6.59159	7.22594	6.90439
Chr1:128874301-128875050	1	128874301	128875050	5.08829	4.59159	5.96291	5.21426
Chr1:129272251-129274350	1	129272251	129274350	6.74037	7.17655	7.07394	6.99695
Chr1:130463101-130464000	1	130463101	130464000	5.8045	5.39894	5.48898	5.56414
Chr1:130877101-130887150	1	130877101	130887150	9.58014	9.87699	10.2557	9.90427
Chr1:130978801-130979550	1	130978801	130979550	5.45086	5.49848	5.56698	5.50544
Chr1:131112601-131114850	1	131112601	131114850	7.3033	6.91351	6.99148	7.06943
Chr1:131115001-131116200	1	131115001	131116200	6.32533	6.11515	6.31905	6.25318
Chr1:131147701-131150700	1	131147701	131150700	7.25821	7.61395	7.84262	7.57159
Chr1:131150851-131152500	1	131150851	131152500	7.11382	6.67905	6.71137	6.83475
Chr1:131192251-131193900	1	131192251	131193900	5.8659	6.49848	6.96291	6.44243
Chr1:131198101-131202450	1	131198101	131202450	7.25821	7.76151	7.91897	7.64623
Chr1:131204401-131205750	1	131204401	131205750	5.60286	6.49848	6.44834	6.18323
Chr1:131235451-131237100	1	131235451	131237100	6.49039	6.49848	6.36345	6.45077
Chr1:131238151-131246250	1	131238151	131246250	9.46084	9.85837	10.2259	9.84839
Chr1:131246851-131253300	1	131246851	131253300	8.48061	8.59159	9.23792	8.77004
Chr1:131256301-131257800	1	131256301	131257800	5.98137	5.9839	6.74532	6.23687
Chr1:131259601-131261550	1	131259601	131261550	5.60286	6.49848	7.44834	6.51656
Chr1:131270701-131275050	1	131270701	131275050	7.34702	8.09938	8.0333	7.82657
Chr1:131592601-131596350	1	131592601	131596350	8.08829	7.8204	7.94841	7.95237
Chr1:131596651-131600850	1	131596651	131600850	8.21167	8.58027	8.63194	8.47463
Chr1:131605951-131608350	1	131605951	131608350	7.03582	7.2063	7.10041	7.11418
Chr1:131609101-131615250	1	131609101	131615250	8.3684	8.75146	8.66778	8.59588
Chr1:131619151-131630700	1	131619151	131630700	10.2894	10.4086	9.95568	10.2179
Chr1:131630851-131631600	1	131630851	131631600	6.32533	4.59159	4.48898	5.1353
Chr1:131632351-131640900	1	131632351	131640900	10.117	10.0794	10.0905	10.0957
Chr1:131641801-131642700	1	131641801	131642700	5.92479	5.91351	5.77848	5.87226
Chr1:131652451-131655150	1	131652451	131655150	7.28093	7.61395	7.2017	7.36553
Chr1:131655151-131656350	1	131655151	131656350	6.32533	6.49848	6.12641	6.31674
Chr1:131656351-131657250	1	131656351	131657250	6.03582	5.91351	5.64098	5.86344
Chr1:131658601-131665350	1	131658601	131665350	8.90299	9.19892	9.27325	9.12505
Chr1:131707051-131709900	1	131707051	131709900	7.00885	7.76151	7.44834	7.40623
Chr1:131710501-131712750	1	131710501	131712750	6.56634	7.34647	7.50888	7.14056
Chr1:131741551-131744100	1	131741551	131744100	6.83552	6.91351	7.17703	6.97536
Chr1:131744101-131759100	1	131744101	131759100	9.52411	10.1652	10.2259	9.97176
Chr1:131761051-131765100	1	131761051	131765100	7.38946	7.89537	8.06052	7.78178
Chr1:131765401-131770650	1	131765401	131770650	8.8659	9.01785	9.43799	9.10725
Chr1:131773501-131774400	1	131773501	131774400	5.3684	5.76151	5.96291	5.69761
Chr1:131797201-131798850	1	131797201	131798850	7.13891	5.91351	6.36345	6.47196
Chr1:131867551-131868300	1	131867551	131868300	5.3684	6.17655	4.90402	5.48299
Chr1:131895451-131896500	1	131895451	131896500	6.56634	6.54578	6.81091	6.64101
Chr1:131897551-131909700	1	131897551	131909700	10.3116	10.2851	10.3247	10.3071
Chr1:131951551-131975100	1	131951551	131975100	11.3908	11.8885	12.2139	11.831
Chr1:131975701-131978550	1	131975701	131978550	6.28093	7.37295	7.79479	7.14956
Chr1:131979751-131980950	1	131979751	131980950	5.52886	6.11515	6.52851	6.05751
Chr1:131998201-131998950	1	131998201	131998950	4.08829	5.9839	5.96291	5.34503
Chr1:132000601-132006450	1	132000601	132006450	8.78078	8.33305	8.49896	8.5376
Chr1:132054901-132057450	1	132054901	132057450	5.98137	7.31951	7.77848	7.02646
Chr1:132058501-132071700	1	132058501	132071700	10.623	11.1033	11.1661	10.9642
Chr1:132072901-132074700	1	132072901	132074700	5.8659	7.05102	6.84262	6.58651
Chr1:132074701-132076950	1	132074701	132076950	5.8659	7.14618	7.27325	6.76177
Chr1:132112351-132118050	1	132112351	132118050	7.50975	8.51045	8.70276	8.24099
Chr1:132136201-132143850	1	132136201	132143850	8.99518	9.41177	9.32468	9.24387
Chr1:132157201-132164850	1	132157201	132164850	9.20575	9.75146	9.90777	9.62166
Chr1:132165301-132166350	1	132165301	132166350	5.8045	6.17655	6.07394	6.01833
Chr1:132167251-132171450	1	132167251	132171450	7.82009	8.11515	8.64098	8.19207
Chr1:132181651-132184800	1	132181651	132184800	7.41022	7.83951	7.58584	7.61186
Chr1:132186151-132196800	1	132186151	132196800	10.5961	11.1073	11.2169	10.9734
Chr1:132208951-132212850	1	132208951	132212850	7.47076	7.52232	7.97726	7.65678
Chr1:132231901-132236700	1	132231901	132236700	8.34702	8.22094	8.10041	8.22279
Chr1:132238501-132240600	1	132238501	132240600	6.74037	6.83951	7.38514	6.98834
Chr1:132241051-132243750	1	132241051	132243750	7.21167	7.59159	7.77848	7.52725
Chr1:132280201-132280950	1	132280201	132280950	5.3684	5.59159	5.84262	5.60087
Chr1:132297451-132316950	1	132297451	132316950	10.5073	10.7209	11.0823	10.7702
Chr1:132324301-132326100	1	132324301	132326100	6.45086	7.01785	6.71137	6.72669
Chr1:132327601-132329250	1	132327601	132329250	6.03582	6.44957	7.17703	6.55414
Chr1:132329551-132333150	1	132329551	132333150	7.13891	7.91351	8.28484	7.77909
Chr1:132333901-132340350	1	132333901	132340350	9.06229	9.6684	10.2963	9.67568
Chr1:132340651-132343350	1	132340651	132343350	6.74037	7.26401	7.82685	7.27708
Chr1:132352951-132355950	1	132352951	132355950	6.95336	7.80104	7.88891	7.54777
Chr1:132511351-132516600	1	132511351	132516600	7.56634	8.63598	8.71137	8.30456
Chr1:132516751-132520650	1	132516751	132520650	7.7072	7.93144	8.24979	7.96281
Chr1:132521101-132527400	1	132521101	132527400	8.93199	9.48033	9.54306	9.31846
Chr1:132527401-132546900	1	132527401	132546900	11.6646	12.3161	12.5273	12.1693
Chr1:132546901-132550950	1	132546901	132550950	8.33622	8.87699	8.83475	8.68265
Chr1:132553801-132554850	1	132553801	132554850	5.3684	5.9839	6.31905	5.89045
Chr1:132555151-132570150	1	132555151	132570150	9.71556	10.2886	10.489	10.1644
Chr1:132570151-132573900	1	132570151	132573900	7.3684	7.83951	8.44834	7.88542
Chr1:132576751-132580350	1	132576751	132580350	6.83552	7.91351	7.96291	7.57065
Chr1:132582601-132586800	1	132582601	132586800	7.3033	8.06732	8.16454	7.84506
Chr1:132587101-132588300	1	132587101	132588300	4.74037	6.05102	6.87364	5.88834
Chr1:132588601-132598500	1	132588601	132598500	8.69033	9.49245	9.58115	9.25464
Chr1:132725701-132727350	1	132725701	132727350	5.52886	6.54578	6.60445	6.22637
Chr1:132736351-132741450	1	132736351	132741450	8.34702	8.77149	9.11347	8.744
Chr1:132741901-132743700	1	132741901	132743700	6.32533	6.54578	6.93376	6.60163
Chr1:132744151-132748350	1	132744151	132748350	7.3684	8.06732	8.2017	7.87914
Chr1:132748651-132751200	1	132748651	132751200	6.92479	7.56887	7.42758	7.30708
Chr1:132765901-132768000	1	132765901	132768000	6.28093	7.23544	7.24979	6.92206
Chr1:132768451-132770550	1	132768451	132770550	6.89564	7.01785	7.34142	7.08497
Chr1:132771751-132776100	1	132771751	132776100	7.67325	8.34647	8.28484	8.10152
Chr1:132780301-132781950	1	132780301	132781950	6.03582	6.49848	6.77848	6.43759
Chr1:132795151-132795900	1	132795151	132795900	5.18783	5.9839	5.40652	5.52608
Chr1:132797101-132801900	1	132797101	132801900	8.43068	8.58027	8.6589	8.55662
Chr1:132804001-132805350	1	132804001	132805350	5.74037	6.80104	6.52851	6.35664
Chr1:132812701-132816000	1	132812701	132816000	6.89564	7.59159	7.82685	7.43803
Chr1:132853351-132855750	1	132853351	132855750	7.00885	7.11515	7.17703	7.10035
Chr1:132861301-132864600	1	132861301	132864600	6.98137	7.52232	7.79479	7.43283
Chr1:132866401-132867600	1	132866401	132867600	5.92479	6.05102	6.71137	6.22906
Chr1:132873451-132874500	1	132873451	132874500	5.74037	6.05102	6.17703	5.98947
Chr1:132874801-132877350	1	132874801	132877350	6.74037	7.14618	7.24979	7.04544
Chr1:132877951-132880350	1	132877951	132880350	7.13891	7.08344	7.31905	7.18047
Chr1:133152751-133153650	1	133152751	133153650	5.3684	5.67905	6.12641	5.72462
Chr1:133156201-133158600	1	133156201	133158600	6.8045	7.17655	7.81091	7.26398
Chr1:133158601-133171950	1	133158601	133171950	11.0947	11.6223	12.0038	11.5736
Chr1:133172251-133177350	1	133172251	133177350	8.33622	8.89537	9.15826	8.79661
Chr1:133177501-133184100	1	133177501	133184100	8.33622	8.90447	9.18942	8.81003
Chr1:133192201-133194300	1	133192201	133194300	6.63849	6.44957	6.87364	6.6539
Chr1:133213951-133216650	1	133213951	133216650	6.03582	7.61395	7.4688	7.03953
Chr1:133218151-133221450	1	133218151	133221450	7.03582	7.29203	7.88891	7.40559
Chr1:133221901-133224000	1	133221901	133224000	6.3684	6.9839	7.29633	6.88288
Chr1:133224751-133228350	1	133224751	133228350	7.52886	7.80104	7.762	7.6973
Chr1:133232701-133233600	1	133232701	133233600	5.8045	5.9839	5.84262	5.877
Chr1:133238851-133240500	1	133238851	133240500	6.45086	6.83951	6.67661	6.65566
Chr1:133240951-133243650	1	133240951	133243650	7.28093	7.59159	7.10041	7.32431
Chr1:133243651-133246800	1	133243651	133246800	7.3684	7.74133	7.85821	7.65598
Chr1:133250401-133254000	1	133250401	133254000	7.16358	7.72087	8.06052	7.64832
Chr1:133255351-133257000	1	133255351	133257000	6.49039	6.54578	6.36345	6.46654
Chr1:133262551-133264200	1	133262551	133264200	6.3684	6.94914	7.07394	6.79716
Chr1:133270351-133272600	1	133270351	133272600	6.49039	7.14618	7.10041	6.91233
Chr1:133274101-133278600	1	133274101	133278600	7.7072	8.03453	8.50888	8.08353
Chr1:133279051-133281150	1	133279051	133281150	5.8045	6.94914	7.34142	6.69835
Chr1:133281301-133285650	1	133281301	133285650	7.38946	7.85837	8.13923	7.79569
Chr1:133295101-133296750	1	133295101	133296750	5.92479	6.54578	6.96291	6.47783
Chr1:133296901-133305000	1	133296901	133305000	8.75667	9.67905	9.96291	9.46621
Chr1:133307701-133308600	1	133307701	133308600	5.8045	5.83951	5.22594	5.62332
Chr1:133308601-133316850	1	133308601	133316850	9.16968	9.36637	9.44317	9.32641
Chr1:133324951-133333500	1	133324951	133333500	9.26962	9.46195	9.59518	9.44225
Chr1:133340401-133341000	1	133340401	133341000	5.28093	5.49848	4.90402	5.22781
Chr1:133345051-133346850	1	133345051	133346850	6.52886	6.83951	7.15194	6.84011
Chr1:133347301-133360800	1	133347301	133360800	10.1107	10.7001	10.9411	10.584
Chr1:133360801-133374900	1	133360801	133374900	10.0089	10.6843	10.8367	10.51
Chr1:133376101-133378650	1	133376101	133378650	6.67325	7.42448	7.48898	7.19557
Chr1:133741051-133744800	1	133741051	133744800	6.8045	7.72087	8.66778	7.73105
Chr1:133747051-133747950	1	133747051	133747950	5.08829	5.67905	6.12641	5.63125
Chr1:133801051-133801950	1	133801051	133801950	5.45086	4.76151	6.44834	5.55357
Chr1:133887151-133891050	1	133887151	133891050	8.0224	7.89537	8.22594	8.0479
Chr1:133903501-133905750	1	133903501	133905750	6.52886	7.29203	7.04697	6.95595
Chr1:133905901-133907250	1	133905901	133907250	6.7072	6.49848	6.81091	6.67219
Chr1:133914151-133915350	1	133914151	133915350	5.74037	6.39894	6.36345	6.16758
Chr1:133915801-133923450	1	133915801	133923450	9.08183	9.46195	9.29633	9.28004
Chr1:133950451-133952700	1	133950451	133952700	6.77279	6.29203	7.24979	6.77153
Chr1:133959001-133960950	1	133959001	133960950	6.98137	6.63598	7.38514	7.00083
Chr1:133960951-133963950	1	133960951	133963950	7.11382	7.44957	7.4688	7.34406
Chr1:133964101-133966800	1	133964101	133966800	7.08829	7.87699	8.12641	7.69723
Chr1:133967101-133969050	1	133967101	133969050	6.60286	6.94914	7.4688	7.00693
Chr1:133969201-133973550	1	133969201	133973550	7.52886	8.1915	8.50888	8.07641
Chr1:133973701-133976850	1	133973701	133976850	7.21167	7.8204	8.2017	7.74459
Chr1:133976851-133981950	1	133976851	133981950	7.75667	8.27809	8.88891	8.30789
Chr1:133997551-133998900	1	133997551	133998900	6.03582	6.29203	6.77848	6.36878
Chr1:134003851-134007150	1	134003851	134007150	6.56634	7.49848	8.04697	7.3706
Chr1:134037901-134040000	1	134037901	134040000	6.52886	7.17655	7.27325	6.99289
Chr1:134042101-134045550	1	134042101	134045550	7.38946	8.08344	8.10041	7.85777
Chr1:134046451-134048400	1	134046451	134048400	6.89564	6.83951	7.50888	7.08134
Chr1:134049001-134052000	1	134049001	134052000	7.38946	7.2063	7.71137	7.43571
Chr1:134085901-134087850	1	134085901	134087850	6.08829	6.83951	6.99148	6.63976
Chr1:134114401-134116800	1	134114401	134116800	6.13891	7.11515	7.34142	6.86516
Chr1:134140801-134144550	1	134140801	134144550	7.34702	8.09938	8.13923	7.86188
Chr1:134145001-134146350	1	134145001	134146350	6.13891	6.11515	7.12641	6.46016
Chr1:134152501-134154300	1	134152501	134154300	6.18783	6.9839	6.64098	6.60424
Chr1:134232901-134238300	1	134232901	134238300	7.69033	8.4864	8.59518	8.2573
Chr1:134238601-134242650	1	134238601	134242650	7.47076	7.54578	8.21387	7.74347
Chr1:134296651-134302050	1	134296651	134302050	8.8045	9.37295	9.26157	9.14634
Chr1:134341801-134343600	1	134341801	134343600	6.49039	6.44957	6.67661	6.53885
Chr1:134365201-134367300	1	134365201	134367300	6.77279	7.34647	7.34142	7.15356
Chr1:134367901-134368800	1	134367901	134368800	5.60286	5.91351	5.84262	5.78633
Chr1:134371351-134372700	1	134371351	134372700	6.3684	6.05102	6.12641	6.18194
Chr1:134386501-134392500	1	134386501	134392500	8.3033	8.72087	9.13923	8.72114
Chr1:134393251-134395050	1	134393251	134395050	6.18783	7.29203	7.4688	6.98288
Chr1:134395351-134397900	1	134395351	134397900	6.92479	7.8204	8.12641	7.62387
Chr1:134397901-134400450	1	134397901	134400450	7.60286	8.13074	8.4688	8.06747
Chr1:134405251-134407350	1	134405251	134407350	7.25821	7.59159	8.13923	7.66301
Chr1:134407351-134408850	1	134407351	134408850	6.45086	6.59159	6.44834	6.49693
Chr1:134442751-134443650	1	134442751	134443650	5.28093	5.29203	5.84262	5.47186
Chr1:134451301-134455650	1	134451301	134455650	8.03582	7.65768	7.93376	7.87575
Chr1:134512951-134514450	1	134512951	134514450	6.56634	6.54578	6.07394	6.39535
Chr1:134637301-134638650	1	134637301	134638650	5.45086	6.17655	7.24979	6.2924
Chr1:134638651-134652750	1	134638651	134652750	11.5395	12.0774	12.5992	12.0721
Chr1:134652901-134655000	1	134652901	134655000	7.16358	7.23544	7.97726	7.45876
Chr1:134655751-134662500	1	134655751	134662500	7.85079	8.85837	9.09384	8.601
Chr1:134665801-134667450	1	134665801	134667450	5.98137	6.54578	6.40652	6.31122
Chr1:134670451-134678100	1	134670451	134678100	8.11382	8.64687	8.91151	8.5574
Chr1:134701351-134703450	1	134701351	134703450	5.98137	6.76151	7.04697	6.59662
Chr1:134704051-134715000	1	134704051	134715000	9.38422	9.87699	10.12	9.79372
Chr1:134956351-134958600	1	134956351	134958600	6.83552	6.94914	6.67661	6.82042
Chr1:134991151-134992800	1	134991151	134992800	6.08829	6.39894	6.81091	6.43271
Chr1:134995351-134997600	1	134995351	134997600	5.98137	6.9839	7.04697	6.67075
Chr1:135067801-135069450	1	135067801	135069450	6.13891	6.76151	6.99148	6.63063
Chr1:135082501-135088200	1	135082501	135088200	8.22345	8.71053	8.98439	8.63945
Chr1:135088351-135090600	1	135088351	135090600	6.52886	7.44957	7.60445	7.1943
Chr1:135095401-135096750	1	135095401	135096750	5.3684	6.23544	6.81091	6.13825
Chr1:135096751-135109050	1	135096751	135109050	10.0947	10.6604	10.9575	10.5709
Chr1:135317251-135321600	1	135317251	135321600	8.41022	8.56887	8.88891	8.62266
Chr1:135321601-135327150	1	135321601	135327150	8.34702	8.84897	9.11347	8.76982
Chr1:135327151-135329700	1	135327151	135329700	6.45086	7.14618	7.62283	7.07329
Chr1:135329701-135332550	1	135329701	135332550	6.98137	7.11515	7.64098	7.24583
Chr1:135701851-135703650	1	135701851	135703650	6.56634	6.72087	6.74532	6.67751
Chr1:135727051-135732150	1	135727051	135732150	8.08829	8.39894	7.87364	8.12029
Chr1:135732751-135734550	1	135732751	135734550	6.67325	6.87699	6.31905	6.6231
Chr1:135736051-135737400	1	135736051	135737400	6.13891	6.54578	5.77848	6.15439
Chr1:135792151-135792900	1	135792151	135792900	4.8659	5.49848	5.96291	5.44243
Chr1:135793651-135794700	1	135793651	135794700	5.74037	5.83951	6.31905	5.96631
Chr1:135807001-135825150	1	135807001	135825150	11.0441	11.5429	11.8803	11.4891
Chr1:135825301-135841950	1	135825301	135841950	9.85836	10.6	10.8889	10.4491
Chr1:135842551-135846900	1	135842551	135846900	7.3684	7.93144	8.43799	7.91261
Chr1:135854401-135856500	1	135854401	135856500	6.28093	7.31951	7.10041	6.90029
Chr1:135860401-135863550	1	135860401	135863550	6.63849	7.31951	7.97726	7.31175
Chr1:135863701-135873450	1	135863701	135873450	8.38946	9.24264	9.51381	9.04864
Chr1:135878551-135880950	1	135878551	135880950	6.63849	6.91351	7.6589	7.0703
Chr1:135880951-135885150	1	135880951	135885150	7.3033	7.9839	8.56698	7.9514
Chr1:135885151-135887250	1	135885151	135887250	6.98137	7.34647	7.34142	7.22309
Chr1:135887701-135904350	1	135887701	135904350	9.72802	10.5015	10.9915	10.407
Chr1:135906001-135937350	1	135906001	135937350	12.2176	12.8431	13.2446	12.7684
Chr1:135937351-135939450	1	135937351	135939450	6.52886	7.34647	7.90402	7.25978
Chr1:135940201-135944850	1	135940201	135944850	7.8659	8.49848	8.94111	8.43516
Chr1:135949951-135955950	1	135949951	135955950	8.3033	8.87699	9.39587	8.85872
Chr1:135956251-135958050	1	135956251	135958050	5.8045	6.91351	7.44834	6.72211
Chr1:135960751-135968250	1	135960751	135968250	8.61185	9.0754	9.42758	9.03828
Chr1:135997051-135999300	1	135997051	135999300	7.32533	7.34647	7.50888	7.39356
Chr1:135999751-136000650	1	135999751	136000650	6.13891	5.76151	5.77848	5.89297
Chr1:136005901-136008150	1	136005901	136008150	6.95336	7.29203	7.42758	7.22432
Chr1:136008751-136009800	1	136008751	136009800	6.45086	4.91351	5.48898	5.61778
Chr1:136038751-136044150	1	136038751	136044150	7.88085	8.41177	8.44834	8.24698
Chr1:136045651-136046550	1	136045651	136046550	5.8045	5.67905	6.22594	5.90316
Chr1:136046701-136051950	1	136046701	136051950	9.59382	9.59159	10.2319	9.80578
Chr1:136052101-136053900	1	136052101	136053900	6.3684	6.34647	7.10041	6.6051
Chr1:136054201-136055100	1	136054201	136055100	4.08829	5.9839	6.40652	5.4929
Chr1:136104751-136105800	1	136104751	136105800	5.18783	5.83951	6.27325	5.76686
Chr1:136116901-136119000	1	136116901	136119000	6.60286	7.14618	7.42758	7.05887
Chr1:136252501-136253850	1	136252501	136253850	5.52886	6.11515	6.52851	6.05751
Chr1:136254901-136263000	1	136254901	136263000	9.79269	10.2816	10.5694	10.2145
Chr1:136940251-136941150	1	136940251	136941150	5.60286	5.76151	6.07394	5.81277
Chr1:136942201-136959600	1	136942201	136959600	12.4552	12.5646	12.4177	12.4792
Chr1:138322501-138331350	1	138322501	138331350	10.0054	9.97529	10.2409	10.0739
Chr1:138819451-138822000	1	138819451	138822000	7.23513	7.47423	7.58584	7.43173
Chr1:138822001-138824400	1	138822001	138824400	7.41022	7.93144	8.29633	7.87933
Chr1:138825001-138829050	1	138825001	138829050	10.2351	8.90447	8.59518	9.24493
Chr1:138829201-138855750	1	138829201	138855750	14.1994	14.2594	14.5215	14.3268
Chr1:138962701-138963450	1	138962701	138963450	5.60286	5.67905	5.31905	5.53366
Chr1:146496901-146498550	1	146496901	146498550	6.3684	5.76151	7.24979	6.4599
Chr1:151250401-151251300	1	151250401	151251300	5.3684	5.91351	5.84262	5.70818
Chr1:151251301-151252950	1	151251301	151252950	6.56634	7.23544	6.48898	6.76359
Chr1:151569601-151572150	1	151569601	151572150	7.11382	6.9839	7.04697	7.04823
Chr1:152951701-152957550	1	152951701	152957550	7.34702	7.76151	9.52851	8.21235
Chr1:152957851-152959200	1	152957851	152959200	5.28093	6.17655	7.07394	6.17714
Chr1:153012001-153013650	1	153012001	153013650	6.03582	6.29203	6.96291	6.43025
Chr1:153043201-153047100	1	153043201	153047100	7.18783	7.52232	8.86595	7.8587
Chr1:153047101-153048600	1	153047101	153048600	4.98137	6.17655	7.27325	6.14372
Chr1:153051001-153053850	1	153051001	153053850	6.08829	7.26401	8.91897	7.42376
Chr1:153055201-153056700	1	153055201	153056700	5.52886	5.9839	7.24979	6.25418
Chr1:153179101-153181050	1	153179101	153181050	6.52886	6.63598	6.87364	6.6795
Chr1:153182551-153190350	1	153182551	153190350	9.95336	9.79126	9.88891	9.87784
Chr1:153190951-153191700	1	153190951	153191700	5.45086	5.67905	5.48898	5.53963
Chr1:153192151-153194700	1	153192151	153194700	7.62078	7.01785	7.17703	7.27189
Chr1:153195451-153198750	1	153195451	153198750	7.38946	7.44957	7.4688	7.43594
Chr1:153556951-153562500	1	153556951	153562500	8.31436	8.68962	9.54306	8.84901
Chr1:153620101-153620550	1	153620101	153620550	3.8659	5.05102	5.64098	4.85263
Chr1:153624001-153626250	1	153624001	153626250	6.60286	7.29203	7.79479	7.22989
Chr1:153626251-153628650	1	153626251	153628650	6.95336	6.9839	7.40652	7.11459
Chr1:153629251-153636750	1	153629251	153636750	9.34702	9.4864	10.2848	9.70609
Chr1:153636751-153668700	1	153636751	153668700	11.4867	11.9677	12.8946	12.1163
Chr1:153668851-153680550	1	153668851	153680550	9.46084	9.94031	10.8679	10.0897
Chr1:153680851-153688200	1	153680851	153688200	8.51934	9.19892	9.86595	9.19473
Chr1:153692251-153710550	1	153692251	153710550	11.0524	11.4727	11.865	11.4634
Chr1:153721051-153722700	1	153721051	153722700	5.8045	5.91351	7.17703	6.29835
Chr1:153722701-153724050	1	153722701	153724050	5.8659	6.11515	7.04697	6.34267
Chr1:153726001-153727050	1	153726001	153727050	5.67325	5.59159	7.01949	6.09478
Chr1:153727351-153730350	1	153727351	153730350	6.28093	7.42448	8.00555	7.23699
Chr1:153730351-153731850	1	153730351	153731850	5.45086	6.11515	7.29633	6.28745
Chr1:153732001-153742650	1	153732001	153742650	9.96744	10.7209	11.4419	10.7101
Chr1:153742651-153746250	1	153742651	153746250	7.03582	7.14618	8.28484	7.48895
Chr1:153749251-153750750	1	153749251	153750750	5.98137	6.72087	7.01949	6.57391
Chr1:153753301-153755550	1	153753301	153755550	6.49039	7.39894	7.81091	7.23341
Chr1:153793201-153795000	1	153793201	153795000	6.3684	6.83951	6.96291	6.72361
Chr1:153809701-153810600	1	153809701	153810600	5.52886	6.29203	6.44834	6.08974
Chr1:154098001-154099200	1	154098001	154099200	5.98137	6.23544	6.22594	6.14759
Chr1:154103101-154104600	1	154103101	154104600	6.63849	6.80104	6.07394	6.50449
Chr1:154106851-154108050	1	154106851	154108050	6.49039	6.39894	5.31905	6.06946
Chr1:154109701-154110750	1	154109701	154110750	6.03582	5.9839	5.84262	5.95411
Chr1:154115401-154116750	1	154115401	154116750	6.52886	6.23544	6.17703	6.31378
Chr1:154117051-154118850	1	154117051	154118850	6.28093	7.11515	6.74532	6.7138
Chr1:154120951-154123200	1	154120951	154123200	6.98137	7.31951	7.31905	7.20664
Chr1:154147051-154148400	1	154147051	154148400	6.41022	6.49848	6.67661	6.52843
Chr1:154148401-154153050	1	154148401	154153050	8.48061	8.43708	8.39587	8.43785
Chr1:154200601-154207050	1	154200601	154207050	9.3684	9.83476	10.016	9.73973
Chr1:154280401-154281300	1	154280401	154281300	5.92479	5.59159	5.77848	5.76495
Chr1:154281451-154284150	1	154281451	154284150	7.52886	6.67905	7.56698	7.2583
Chr1:154462801-154464300	1	154462801	154464300	6.41022	6.39894	5.96291	6.25736
Chr1:154717801-154720050	1	154717801	154720050	7.00885	6.76151	7.44834	7.0729
Chr1:154720351-154729800	1	154720351	154729800	10.923	10.9381	11.4739	11.1117
Chr1:154782151-154786350	1	154782151	154786350	7.93915	8.01785	8.64997	8.20232
Chr1:154819951-154822500	1	154819951	154822500	7.06229	7.63598	7.74532	7.4812
Chr1:154822501-154823550	1	154822501	154823550	4.98137	6.34647	6.52851	5.95212
Chr1:154882051-154886550	1	154882051	154886550	8.32533	8.49848	9.05376	8.62586
Chr1:154959301-154960650	1	154959301	154960650	5.98137	6.29203	6.01949	6.09763
Chr1:155001601-155006700	1	155001601	155006700	7.92479	8.44957	8.87364	8.416
Chr1:155008651-155012250	1	155008651	155012250	7.50975	8.03453	8.42758	7.99062
Chr1:155013001-155014800	1	155013001	155014800	6.32533	7.23544	7.34142	6.9674
Chr1:155021251-155025450	1	155021251	155025450	8.48061	8.29203	8.43799	8.40354
Chr1:155060701-155065050	1	155060701	155065050	7.75667	8.06732	8.35248	8.05882
Chr1:155077051-155079750	1	155077051	155079750	7.06229	6.9839	7.4688	7.17167
Chr1:155080501-155083200	1	155080501	155083200	7.32533	7.49848	7.54787	7.45723
Chr1:155236201-155238750	1	155236201	155238750	6.83552	7.08344	7.29633	7.07177
Chr1:155240851-155246100	1	155240851	155246100	8.49039	8.4864	8.10041	8.35907
Chr1:155699551-155701350	1	155699551	155701350	6.49039	6.44957	7.07394	6.6713
Chr1:155701351-155703900	1	155701351	155703900	6.49039	6.67905	7.4688	6.87941
Chr1:155704051-155705850	1	155704051	155705850	5.60286	6.80104	7.48898	6.63096
Chr1:155709001-155713500	1	155709001	155713500	7.63849	8.27809	8.72844	8.215
Chr1:155713501-155755500	1	155713501	155755500	14.605	14.8459	15.1377	14.8629
Chr1:155757301-155759850	1	155757301	155759850	7.11382	7.08344	7.99148	7.39625
Chr1:155759851-155763600	1	155759851	155763600	7.63849	7.93144	8.04697	7.8723
Chr1:155764801-155765250	1	155764801	155765250	4.98137	4.91351	4.77848	4.89112
Chr1:155777851-155779800	1	155777851	155779800	5.98137	6.91351	7.27325	6.72271
Chr1:155779951-155782200	1	155779951	155782200	5.98137	6.87699	7.52851	6.79562
Chr1:155975101-155976150	1	155975101	155976150	6.3684	6.29203	5.90402	6.18815
Chr1:156198901-156210450	1	156198901	156210450	11.3724	11.465	11.8357	11.5577
Chr1:156299551-156300600	1	156299551	156300600	5.92479	6.05102	6.36345	6.11309
Chr1:156300901-156313350	1	156300901	156313350	10.2668	10.169	10.5113	10.3157
Chr1:156725851-156726900	1	156725851	156726900	5.74037	5.83951	6.36345	5.98111
Chr1:156998551-156999750	1	156998551	156999750	6.56634	6.54578	6.44834	6.52015
Chr1:156999901-157001700	1	156999901	157001700	6.41022	6.87699	7.2017	6.82963
Chr1:158955901-158958600	1	158955901	158958600	6.98137	7.34647	7.6589	7.32892
Chr1:158960851-158962200	1	158960851	158962200	6.52886	6.23544	6.44834	6.40421
Chr1:160186051-160187550	1	160186051	160187550	5.92479	6.54578	6.84262	6.43773
Chr1:161133601-161134800	1	161133601	161134800	6.8659	5.49848	6.31905	6.22781
Chr1:161134951-161137950	1	161134951	161137950	7.32533	7.11515	7.34142	7.26063
Chr1:161170351-161174400	1	161170351	161174400	8.78078	8.23544	8.56698	8.52773
Chr1:161878501-161881050	1	161878501	161881050	7.58472	6.76151	6.71137	7.0192
Chr1:161963401-161967000	1	161963401	161967000	7.92479	7.91351	8.08724	7.97518
Chr1:162474301-162480300	1	162474301	162480300	9.52411	9.21364	9.62739	9.45505
Chr1:162480751-162482550	1	162480751	162482550	7.03582	6.44957	7.07394	6.85311
Chr1:162828001-162828750	1	162828001	162828750	4.28093	5.05102	5.84262	5.05819
Chr1:162829651-162831750	1	162829651	162831750	7.08829	6.63598	7.44834	7.05753
Chr1:162832501-162836700	1	162832501	162836700	8.56634	8.27809	8.86595	8.57012
Chr1:164139451-164142750	1	164139451	164142750	7.3684	7.34647	7.58584	7.43357
Chr1:165118051-165118650	1	165118051	165118650	4.60286	5.76151	5.40652	5.25696
Chr1:165700801-165703650	1	165700801	165703650	7.75667	7.9839	7.48898	7.74318
Chr1:165704701-165708000	1	165704701	165708000	7.47076	8.09938	8.27325	7.9478
Chr1:165708451-165710550	1	165708451	165710550	7.16358	7.31951	7.01949	7.16753
Chr1:165763951-165767400	1	165763951	165767400	7.60286	7.59159	8.07394	7.75613
Chr1:165775501-165776400	1	165775501	165776400	5.67325	6.17655	5.64098	5.83026
Chr1:165776851-165778050	1	165776851	165778050	6.41022	6.05102	6.36345	6.27489
Chr1:165781051-165782400	1	165781051	165782400	5.67325	6.23544	6.27325	6.06065
Chr1:165810901-165812850	1	165810901	165812850	7.3684	7.37295	7.22594	7.32243
Chr1:165814801-165822600	1	165814801	165822600	9.13892	9.79126	9.71137	9.54718
Chr1:165835351-165838050	1	165835351	165838050	7.41022	7.29203	7.34142	7.34789
Chr1:165838801-165840300	1	165838801	165840300	6.49039	6.44957	6.93376	6.62457
Chr1:165841951-165844800	1	165841951	165844800	7.3684	7.42448	7.77848	7.52379
Chr1:165845251-165848250	1	165845251	165848250	7.56634	7.61395	7.91897	7.69975
Chr1:165848401-165851700	1	165848401	165851700	7.3033	7.59159	8.28484	7.72658
Chr1:165852601-165854100	1	165852601	165854100	6.3684	7.11515	6.56698	6.68351
Chr1:165855001-165857250	1	165855001	165857250	6.45086	7.2063	7.4688	7.04199
Chr1:166154101-166161300	1	166154101	166161300	9.46581	9.79126	10.2498	9.83562
Chr1:166161601-166168050	1	166161601	166168050	8.25821	8.51045	9.07394	8.6142
Chr1:166247701-166251300	1	166247701	166251300	8.04912	7.39894	7.69409	7.71405
Chr1:166251451-166260000	1	166251451	166260000	9.99518	9.73114	10.3247	10.017
Chr1:166263451-166266150	1	166263451	166266150	7.43068	7.26401	7.77848	7.49106
Chr1:166268701-166269900	1	166268701	166269900	6.3684	5.91351	6.77848	6.35347
Chr1:166270051-166271250	1	166270051	166271250	6.08829	5.83951	6.17703	6.03494
Chr1:166272001-166273500	1	166272001	166273500	6.41022	5.67905	6.93376	6.34101
Chr1:166274851-166275450	1	166274851	166275450	5.18783	5.29203	4.77848	5.08611
Chr1:166275751-166278150	1	166275751	166278150	6.8045	6.05102	7.50888	6.78813
Chr1:166278301-166279350	1	166278301	166279350	5.98137	5.29203	6.99148	6.08829
Chr1:166279501-166280550	1	166279501	166280550	5.52886	5.9839	6.17703	5.8966
Chr1:166284001-166288650	1	166284001	166288650	9.04249	8.47423	9.12641	8.88104
Chr1:166288801-166290000	1	166288801	166290000	7.11382	6.05102	5.96291	6.37592
Chr1:166290151-166291800	1	166290151	166291800	7.13891	6.94914	7.38514	7.15773
Chr1:166292251-166294050	1	166292251	166294050	7.52886	6.49848	6.74532	6.92422
Chr1:166294051-166316700	1	166294051	166316700	11.571	11.4433	11.7253	11.5798
Chr1:166316851-166318650	1	166316851	166318650	6.83552	6.39894	5.96291	6.39912
Chr1:166319851-166322550	1	166319851	166322550	8.00886	7.14618	7.24979	7.46827
Chr1:166339951-166342800	1	166339951	166342800	8.17575	7.85837	7.71137	7.91517
Chr1:166342801-166344150	1	166342801	166344150	7.54772	5.39894	6.52851	6.49172
Chr1:166344151-166347600	1	166344151	166347600	8.43068	7.89537	8.29633	8.20746
Chr1:166347901-166348950	1	166347901	166348950	5.92479	6.29203	5.96291	6.05991
Chr1:166360351-166362450	1	166360351	166362450	7.18783	7.23544	7.29633	7.23987
Chr1:167209951-167211000	1	167209951	167211000	6.03582	6.17655	6.01949	6.07729
Chr1:167285251-167285850	1	167285251	167285850	4.8659	5.17655	5.31905	5.1205
Chr1:167287951-167290650	1	167287951	167290650	7.00885	7.23544	7.17703	7.14044
Chr1:167302051-167305050	1	167302051	167305050	7.3684	7.42448	7.82685	7.53991
Chr1:167381401-167386350	1	167381401	167386350	8.31436	8.26401	8.53822	8.3722
Chr1:167386801-167389350	1	167386801	167389350	7.38946	7.61395	7.72844	7.57729
Chr1:167389351-167392050	1	167389351	167392050	7.77279	7.76151	7.85821	7.7975
Chr1:167392051-167394000	1	167392051	167394000	7.56634	7.52232	8.06052	7.71639
Chr1:167394901-167398050	1	167394901	167398050	7.85079	7.67905	7.17703	7.56896
Chr1:167403001-167406150	1	167403001	167406150	8.45086	7.42448	6.56698	7.48077
Chr1:167406901-167413650	1	167406901	167413650	9.41536	8.79126	8.62283	8.94315
Chr1:167431051-167431950	1	167431051	167431950	4.74037	6.34647	6.27325	5.7867
Chr1:167574451-167575200	1	167574451	167575200	4.8659	5.9839	5.31905	5.38962
Chr1:167594401-167600700	1	167594401	167600700	8.7072	8.75146	9.05376	8.83747
Chr1:167600701-167603100	1	167600701	167603100	6.8659	7.34647	7.22594	7.14611
Chr1:167603701-167605200	1	167603701	167605200	5.8045	6.11515	7.01949	6.31305
Chr1:167607151-167607750	1	167607151	167607750	3.28093	6.44957	5.31905	5.01652
Chr1:167634301-167636850	1	167634301	167636850	7.06229	7.08344	7.4688	7.20484
Chr1:167637751-167646000	1	167637751	167646000	9.42049	9.60839	9.57172	9.53353
Chr1:167646151-167647200	1	167646151	167647200	5.74037	5.76151	5.90402	5.80196
Chr1:167653051-167656800	1	167653051	167656800	7.58472	7.96663	7.64098	7.73077
Chr1:167656801-167658900	1	167656801	167658900	7.03582	7.2063	6.67661	6.97291
Chr1:167660101-167662500	1	167660101	167662500	7.62078	8.05102	7.87364	7.84848
Chr1:167662651-167663700	1	167662651	167663700	6.41022	6.72087	6.01949	6.38353
Chr1:167665051-167666850	1	167665051	167666850	7.21167	6.80104	6.60445	6.87239
Chr1:167667001-167667750	1	167667001	167667750	6.28093	4.91351	4.12641	5.10695
Chr1:167667751-167670900	1	167667751	167670900	8.07535	8.05102	7.91897	8.01511
Chr1:167671501-167682300	1	167671501	167682300	9.71556	9.90447	9.62739	9.74914
Chr1:167683201-167685300	1	167683201	167685300	7.91029	6.49848	4.64098	6.34992
Chr1:167685451-167704050	1	167685451	167704050	13.2771	13.2894	13.2078	13.2581
Chr1:167704201-167706750	1	167704201	167706750	7.54772	7.47423	6.77848	7.26681
Chr1:167717851-167718900	1	167717851	167718900	5.3684	6.05102	5.71137	5.71026
Chr1:167727601-167731350	1	167727601	167731350	7.65597	7.85837	7.62283	7.71239
Chr1:167753401-167759250	1	167753401	167759250	8.66464	8.99247	8.13923	8.59878
Chr1:167761501-167763450	1	167761501	167763450	7.06229	7.26401	7.38514	7.23715
Chr1:167782351-167784600	1	167782351	167784600	7.28093	7.47423	7.12641	7.29386
Chr1:167785351-167786700	1	167785351	167786700	6.49039	6.54578	6.27325	6.43647
Chr1:167786701-167789400	1	167786701	167789400	7.13891	7.37295	7.04697	7.18628
Chr1:167799751-167806650	1	167799751	167806650	8.99518	9.22821	9.22594	9.14978
Chr1:167806651-167808900	1	167806651	167808900	7.7072	7.17655	6.90402	7.26259
Chr1:167892001-167892900	1	167892001	167892900	5.60286	5.76151	5.31905	5.56114
Chr1:167897701-167898150	1	167897701	167898150	4.98137	4.76151	5.48898	5.07729
Chr1:167899051-167901450	1	167899051	167901450	7.13891	7.11515	6.77848	7.01085
Chr1:167903251-167905050	1	167903251	167905050	5.8659	7.01785	6.77848	6.55408
Chr1:167923501-167925300	1	167923501	167925300	6.41022	6.80104	6.44834	6.5532
Chr1:167925901-167929200	1	167925901	167929200	7.21167	7.65768	8.10041	7.65659
Chr1:168043051-168044100	1	168043051	168044100	6.41022	5.67905	5.22594	5.77174
Chr1:168044851-168045150	1	168044851	168045150	3.60286	5.59159	4.77848	4.65764
Chr1:168046801-168049800	1	168046801	168049800	7.72388	7.29203	7.40652	7.47414
Chr1:168550501-168551250	1	168550501	168551250	6.3684	5.05102	4.12641	5.18194
Chr1:168552151-168553200	1	168552151	168553200	6.32533	6.17655	6.07394	6.19194
Chr1:169046401-169048200	1	169046401	169048200	6.41022	6.44957	7.10041	6.6534
Chr1:169085851-169089750	1	169085851	169089750	8.21167	7.63598	7.07394	7.64053
Chr1:169096651-169097700	1	169096651	169097700	5.98137	5.91351	6.27325	6.05605
Chr1:169919251-169921800	1	169919251	169921800	7.25821	7.94914	7.48898	7.56544
Chr1:170215801-170218650	1	170215801	170218650	7.96744	6.63598	6.71137	7.10493
Chr1:170221051-170221950	1	170221051	170221950	6.67325	5.49848	5.22594	5.79922
Chr1:170222251-170223900	1	170222251	170223900	7.50975	7.29203	7.12641	7.3094
Chr1:170224501-170226750	1	170224501	170226750	7.21167	7.23544	7.31905	7.25539
Chr1:170242951-170244150	1	170242951	170244150	6.28093	5.9839	6.07394	6.11293
Chr1:170247901-170249100	1	170247901	170249100	6.77279	5.67905	6.22594	6.22593
Chr1:170249851-170251200	1	170249851	170251200	6.60286	5.59159	6.01949	6.07131
Chr1:170251651-170254800	1	170251651	170254800	8.3033	7.70011	7.44834	7.81725
Chr1:170254801-170255550	1	170254801	170255550	5.67325	5.67905	5.22594	5.52608
Chr1:170420701-170423400	1	170420701	170423400	6.95336	7.39894	7.88891	7.41374
Chr1:170425351-170428200	1	170425351	170428200	7.72388	7.94914	8.23792	7.97031
Chr1:170428651-170433000	1	170428651	170433000	8.18783	8.64687	8.56698	8.46722
Chr1:170435701-170437200	1	170435701	170437200	6.03582	6.34647	6.60445	6.32892
Chr1:170887351-170900400	1	170887351	170900400	10.0979	10.1346	9.96651	10.0663
Chr1:170901451-170905800	1	170901451	170905800	8.48061	8.58027	8.44834	8.50307
Chr1:170905801-170909250	1	170905801	170909250	8.60286	8.91351	9.01254	8.84297
Chr1:170909701-170911500	1	170909701	170911500	6.77279	7.11515	7.17703	7.02166
Chr1:170912401-170915100	1	170912401	170915100	6.95336	7.37295	7.15194	7.15942
Chr1:171028651-171034200	1	171028651	171034200	8.92479	8.75146	8.88129	8.85251
Chr1:171036301-171037050	1	171036301	171037050	5.08829	5.91351	4.77848	5.2601
Chr1:171037951-171038700	1	171037951	171038700	5.74037	5.59159	4.90402	5.41199
Chr1:171040051-171041700	1	171040051	171041700	6.7072	6.67905	7.07394	6.82006
Chr1:171042601-171043650	1	171042601	171043650	6.52886	5.59159	5.48898	5.86981
Chr1:171043951-171044850	1	171043951	171044850	5.28093	6.11515	5.71137	5.70248
Chr1:171044851-171045300	1	171044851	171045300	5.18783	5.17655	3.90402	4.75613
Chr1:171046651-171048000	1	171046651	171048000	5.8659	6.05102	6.48898	6.1353
Chr1:171049051-171051150	1	171049051	171051150	6.74037	6.87699	6.87364	6.83033
Chr1:171055051-171055800	1	171055051	171055800	5.45086	5.83951	5.01949	5.43662
Chr1:171056551-171058200	1	171056551	171058200	6.28093	6.91351	6.36345	6.5193
Chr1:171058351-171061350	1	171058351	171061350	7.74037	7.63598	7.34142	7.57259
Chr1:171062701-171065100	1	171062701	171065100	8.62966	9.33305	9.28484	9.08252
Chr1:171065401-171065700	1	171065401	171065700	3.28093	4.91351	5.31905	4.5045
Chr1:171065851-171066300	1	171065851	171066300	4.60286	5.67905	5.22594	5.16929
Chr1:171066301-171067350	1	171066301	171067350	5.74037	6.80104	6.31905	6.28682
Chr1:171067651-171068700	1	171067651	171068700	7.41022	8.09938	7.64098	7.71686
Chr1:171069301-171070650	1	171069301	171070650	8.94627	8.83951	8.0333	8.60636
Chr1:171070951-171071250	1	171070951	171071250	5.08829	4.39894	4.48898	4.65874
Chr1:171071401-171072150	1	171071401	171072150	5.28093	4.17655	5.96291	5.14013
Chr1:171073501-171075000	1	171073501	171075000	7.3033	8.11515	8.0333	7.81725
Chr1:171076951-171077850	1	171076951	171077850	6.41022	6.23544	5.56698	6.07088
Chr1:171078001-171079350	1	171078001	171079350	6.45086	6.34647	7.2017	6.66634
Chr1:171081151-171082350	1	171081151	171082350	7.03582	7.56887	7.38514	7.32994
Chr1:171085501-171087450	1	171085501	171087450	7.11382	7.39894	7.01949	7.17742
Chr1:171087601-171090150	1	171087601	171090150	7.3033	7.29203	6.60445	7.06659
Chr1:171090151-171091650	1	171090151	171091650	6.41022	5.91351	6.12641	6.15005
Chr1:171096601-171099000	1	171096601	171099000	7.21167	7.2063	7.12641	7.18146
Chr1:171153751-171157350	1	171153751	171157350	8.10111	7.83951	7.762	7.90087
Chr1:171157651-171160500	1	171157651	171160500	7.52886	7.70011	7.44834	7.5591
Chr1:171194851-171196350	1	171194851	171196350	6.77279	6.44957	6.31905	6.5138
Chr1:171295201-171301200	1	171295201	171301200	9.88085	9.6684	9.77848	9.77591
Chr1:171301501-171302400	1	171301501	171302400	6.08829	5.76151	5.12641	5.65874
Chr1:171304801-171308250	1	171304801	171308250	8.03582	7.67905	8.00555	7.90681
Chr1:171311101-171311400	1	171311101	171311400	4.08829	5.05102	4.90402	4.68111
Chr1:171311401-171312450	1	171311401	171312450	5.74037	6.39894	6.67661	6.27197
Chr1:171368251-171373800	1	171368251	171373800	8.08829	8.58027	8.53822	8.40226
Chr1:171379351-171381600	1	171379351	171381600	7.32533	6.63598	7.17703	7.04611
Chr1:171392551-171398100	1	171392551	171398100	8.64726	8.63598	8.64997	8.6444
Chr1:171401251-171410550	1	171401251	171410550	9.85458	10.0954	10.2616	10.0705
Chr1:171435301-171441000	1	171435301	171441000	9.32533	8.99247	9.15826	9.15868
Chr1:171477001-171477900	1	171477001	171477900	5.45086	6.05102	6.07394	5.85861
Chr1:172049401-172050450	1	172049401	172050450	5.3684	5.83951	6.27325	5.82705
Chr1:172050751-172058850	1	172050751	172058850	9.39468	9.56887	9.9593	9.64095
Chr1:172326151-172329450	1	172326151	172329450	7.00885	7.76151	7.85821	7.54286
Chr1:172474051-172476900	1	172474051	172476900	7.3684	7.39894	7.64098	7.46944
Chr1:172476901-172481700	1	172476901	172481700	8.41022	8.51045	8.71137	8.54401
Chr1:172482751-172484850	1	172482751	172484850	6.8659	6.91351	7.17703	6.98548
Chr1:172485001-172487850	1	172485001	172487850	6.60286	7.70011	7.42758	7.24352
Chr1:172495951-172497750	1	172495951	172497750	5.18783	6.49848	7.29633	6.32754
Chr1:173324851-173327550	1	173324851	173327550	7.78873	6.87699	6.56698	7.07757
Chr1:173328901-173329800	1	173328901	173329800	6.32533	5.91351	4.77848	5.67244
Chr1:173340451-173343150	1	173340451	173343150	7.54772	7.17655	6.77848	7.16758
Chr1:173343301-173344650	1	173343301	173344650	6.13891	7.11515	5.96291	6.40566
Chr1:173344801-173347200	1	173344801	173347200	7.49039	7.14618	7.24979	7.29545
Chr1:173347651-173349450	1	173347651	173349450	7.25821	6.54578	6.48898	6.76432
Chr1:173363851-173373000	1	173363851	173373000	10.0325	9.96663	10.2848	10.0946
Chr1:176095651-176097000	1	176095651	176097000	6.8659	6.54578	6.27325	6.56164
Chr1:176272801-176277000	1	176272801	176277000	8.3684	8.56887	8.48898	8.47541
Chr1:177624601-177625350	1	177624601	177625350	3.60286	5.76151	6.01949	5.12796
Chr1:177626101-177628950	1	177626101	177628950	6.77279	7.52232	7.762	7.35237
Chr1:178518901-178520250	1	178518901	178520250	5.74037	6.49848	6.17703	6.13863
Chr1:178525501-178526550	1	178525501	178526550	6.41022	5.83951	5.01949	5.75641
Chr1:178527151-178534650	1	178527151	178534650	9.44081	9.76151	10.6091	9.93713
Chr1:178610251-178610850	1	178610251	178610850	5.45086	5.17655	5.31905	5.31549
Chr1:178627951-178629750	1	178627951	178629750	6.92479	6.9839	6.60445	6.83772
Chr1:178796551-178798200	1	178796551	178798200	6.56634	6.87699	6.52851	6.65728
Chr1:178798201-178801650	1	178798201	178801650	7.96744	7.56887	7.54787	7.69472
Chr1:178818601-178824900	1	178818601	178824900	8.74037	8.83951	8.38514	8.65501
Chr1:178915651-178916850	1	178915651	178916850	5.52886	5.9839	6.07394	5.86224
Chr1:179057551-179061300	1	179057551	179061300	7.98137	7.96663	8.90402	8.28401
Chr1:179063401-179065650	1	179063401	179065650	6.77279	7.23544	7.88891	7.29905
Chr1:179092051-179097000	1	179092051	179097000	7.88085	8.14617	8.21387	8.0803
Chr1:179097601-179110950	1	179097601	179110950	11.2611	11.448	11.7928	11.5006
Chr1:179111101-179115150	1	179111101	179115150	8.51934	8.82999	9.01254	8.78729
Chr1:179115451-179117700	1	179115451	179117700	6.98137	6.9839	7.04697	7.00408
Chr1:179117701-179119950	1	179117701	179119950	7.03582	7.23544	7.24979	7.17368
Chr1:179120101-179122350	1	179120101	179122350	6.92479	6.9839	7.10041	7.00304
Chr1:180184651-180188550	1	180184651	180188550	7.3684	8.37295	8.0333	7.92488
Chr1:180188701-180196050	1	180188701	180196050	9.04249	9.52232	10.0195	9.5281
Chr1:180196801-180197700	1	180196801	180197700	5.8045	5.49848	5.96291	5.75529
Chr1:180197701-180200100	1	180197701	180200100	6.89564	7.44957	7.762	7.36907
Chr1:180209851-180211650	1	180209851	180211650	6.23513	6.72087	7.15194	6.70265
Chr1:180220051-180221550	1	180220051	180221550	6.49039	6.39894	6.93376	6.6077
Chr1:180222601-180225750	1	180222601	180225750	7.00885	7.54578	8.07394	7.54286
Chr1:180254251-180256050	1	180254251	180256050	6.41022	6.23544	7.42758	6.69108
Chr1:180265501-180268800	1	180265501	180268800	7.56634	7.91351	7.88891	7.78959
Chr1:180279301-180280350	1	180279301	180280350	5.67325	5.91351	6.12641	5.90439
Chr1:180304351-180312450	1	180304351	180312450	9.12014	9.54578	9.55267	9.4062
Chr1:180313351-180315450	1	180313351	180315450	7.45086	7.76151	7.42758	7.54665
Chr1:180315751-180320250	1	180315751	180320250	8.1513	8.26401	8.43799	8.28443
Chr1:180429751-180431100	1	180429751	180431100	6.60286	6.34647	6.40652	6.45195
Chr1:180433801-180443250	1	180433801	180443250	8.93199	9.57458	9.52851	9.34502
Chr1:180443401-180450900	1	180443401	180450900	8.3684	9.05919	9.16454	8.86404
Chr1:180450901-180460350	1	180450901	180460350	8.83552	9.42448	9.58115	9.28038
Chr1:180474151-180475200	1	180474151	180475200	5.8045	6.05102	6.52851	6.12801
Chr1:180477601-180487800	1	180477601	180487800	10.2293	10.5972	10.8813	10.5693
Chr1:180488101-180490800	1	180488101	180490800	7.3684	7.29203	7.29633	7.31892
Chr1:180500401-180502200	1	180500401	180502200	6.41022	6.72087	6.74532	6.62547
Chr1:180544501-180551400	1	180544501	180551400	8.98829	9.36637	9.78258	9.37908
Chr1:180692701-180701100	1	180692701	180701100	10.3308	10.5746	11.0195	10.6416
Chr1:180710551-180712200	1	180710551	180712200	6.28093	6.44957	7.2017	6.64407
Chr1:180712501-180714000	1	180712501	180714000	6.41022	6.29203	6.27325	6.32517
Chr1:180714001-180715500	1	180714001	180715500	6.3684	6.54578	6.64098	6.51839
Chr1:180718201-180720300	1	180718201	180720300	6.45086	6.9839	7.48898	6.97458
Chr1:180762301-180764250	1	180762301	180764250	6.45086	6.54578	6.93376	6.64347
Chr1:180766501-180768300	1	180766501	180768300	6.32533	6.59159	6.77848	6.56513
Chr1:180779851-180781500	1	180779851	180781500	5.67325	6.87699	6.74532	6.43185
Chr1:180829651-180831750	1	180829651	180831750	7.00885	7.01785	7.44834	7.15835
Chr1:180840151-180841200	1	180840151	180841200	5.67325	6.23544	6.40652	6.10507
Chr1:180841351-180842700	1	180841351	180842700	6.74037	6.34647	6.81091	6.63258
Chr1:180843301-180844050	1	180843301	180844050	4.8659	5.39894	5.84262	5.36915
Chr1:180877351-180879150	1	180877351	180879150	6.74037	7.01785	6.93376	6.89733
Chr1:180883651-180884850	1	180883651	180884850	5.45086	6.39894	6.52851	6.1261
Chr1:180889651-180895800	1	180889651	180895800	9.06229	9.37949	9.59052	9.3441
Chr1:180896251-180901050	1	180896251	180901050	8.26962	7.9839	8.23792	8.16381
Chr1:180934351-180936750	1	180934351	180936750	7.25821	7.54578	7.31905	7.37435
Chr1:181039951-181042200	1	181039951	181042200	7.7072	7.37295	7.58584	7.55533
Chr1:181047301-181048800	1	181047301	181048800	6.41022	6.23544	6.27325	6.3063
Chr1:181073851-181080000	1	181073851	181080000	8.62966	8.8204	9.28484	8.91164
Chr1:181270801-181271700	1	181270801	181271700	5.18783	6.05102	6.27325	5.83736
Chr1:181272451-181273200	1	181272451	181273200	5.92479	4.91351	5.77848	5.53893
Chr1:181350751-181354950	1	181350751	181354950	8.04912	8.386	8.94841	8.46118
Chr1:181390651-181395900	1	181390651	181395900	7.91029	8.23544	8.47892	8.20822
Chr1:181419151-181422450	1	181419151	181422450	7.11382	7.49848	7.762	7.4581
Chr1:181422601-181424100	1	181422601	181424100	6.03582	6.72087	6.87364	6.54344
Chr1:181425901-181428300	1	181425901	181428300	6.49039	7.05102	7.24979	6.9304
Chr1:181542451-181545300	1	181542451	181545300	7.18783	7.87699	7.71137	7.59206
Chr1:181545301-181556850	1	181545301	181556850	10.0915	10.83	10.6656	10.529
Chr1:181556851-181557900	1	181556851	181557900	5.74037	6.34647	5.96291	6.01658
Chr1:181559251-181562250	1	181559251	181562250	6.89564	8.01785	7.36345	7.42565
Chr1:181562401-181563450	1	181562401	181563450	6.49039	6.34647	6.12641	6.32109
Chr1:181564351-181567200	1	181564351	181567200	7.38946	7.56887	7.52851	7.49561
Chr1:181604401-181605750	1	181604401	181605750	5.28093	6.17655	6.56698	6.00815
Chr1:181717651-181718100	1	181717651	181718100	4.74037	4.39894	5.31905	4.81945
Chr1:181728901-181729950	1	181728901	181729950	5.52886	6.49848	6.60445	6.2106
Chr1:181741201-181743000	1	181741201	181743000	6.18783	6.72087	6.74532	6.55134
Chr1:182108251-182109600	1	182108251	182109600	6.41022	6.23544	6.40652	6.35072
Chr1:182165851-182166900	1	182165851	182166900	5.45086	5.29203	6.27325	5.67204
Chr1:182373301-182376150	1	182373301	182376150	7.34702	7.74133	7.67661	7.58832
Chr1:182533051-182534100	1	182533051	182534100	5.8045	5.83951	6.40652	6.01684
Chr1:182686051-182686950	1	182686051	182686950	5.08829	5.9839	6.01949	5.69723
Chr1:182760901-182762100	1	182760901	182762100	6.49039	6.34647	6.44834	6.4284
Chr1:182762851-182764200	1	182762851	182764200	5.67325	5.9839	7.15194	6.2697
Chr1:182764801-182765700	1	182764801	182765700	4.98137	5.91351	5.84262	5.57917
Chr1:182986351-182991300	1	182986351	182991300	7.89564	8.30583	8.38514	8.19554
Chr1:183043501-183047550	1	183043501	183047550	8.00886	7.52232	7.62283	7.718
Chr1:183059101-183061950	1	183059101	183061950	7.23513	7.54578	7.762	7.5143
Chr1:183063601-183064950	1	183063601	183064950	6.77279	6.17655	6.71137	6.55357
Chr1:183069301-183073050	1	183069301	183073050	7.16358	7.78141	7.71137	7.55212
Chr1:183370801-183373050	1	183370801	183373050	6.95336	7.05102	7.29633	7.10024
Chr1:183376951-183379650	1	183376951	183379650	6.8045	7.29203	7.40652	7.16768
Chr1:183379801-183381000	1	183379801	183381000	5.74037	6.29203	6.17703	6.06981
Chr1:183381001-183385650	1	183381001	183385650	9.20575	9.0754	9.06725	9.11613
Chr1:183385651-183388950	1	183385651	183388950	8.79663	8.44957	8.35248	8.53289
Chr1:184441801-184447650	1	184441801	184447650	8.82009	8.86771	9.04697	8.91159
Chr1:184447651-184464450	1	184447651	184464450	11.4179	11.6167	11.6887	11.5744
Chr1:184465351-184468200	1	184465351	184468200	7.50975	8.46195	8.18942	8.05371
Chr1:184705651-184706850	1	184705651	184706850	6.18783	5.83951	6.17703	6.06812
Chr1:184708801-184710900	1	184708801	184710900	6.45086	7.14618	7.54787	7.0483
Chr1:184711351-184738050	1	184711351	184738050	12.823	13.1718	13.4999	13.1649
Chr1:184738651-184741350	1	184738651	184741350	7.3684	7.76151	7.96291	7.69761
Chr1:184774501-184775100	1	184774501	184775100	4.8659	5.59159	5.12641	5.19463
Chr1:184878751-184885500	1	184878751	184885500	9.38946	9.34647	9.33028	9.3554
Chr1:185111551-185114400	1	185111551	185114400	7.65597	7.72087	7.79479	7.72388
Chr1:185430901-185432700	1	185430901	185432700	5.98137	6.80104	7.81091	6.86444
Chr1:185433001-185434200	1	185433001	185434200	5.98137	6.23544	6.60445	6.27376
Chr1:185434501-185452200	1	185434501	185452200	10.892	11.1327	11.8784	11.301
Chr1:185452201-185458200	1	185452201	185458200	9.60286	9.83476	10.456	9.96456
Chr1:185458801-185460900	1	185458801	185460900	6.3684	6.80104	7.81091	6.99345
Chr1:185462401-185465400	1	185462401	185465400	7.18783	7.42448	8.44834	7.68688
Chr1:185465851-185467350	1	185465851	185467350	5.52886	6.59159	7.31905	6.47983
Chr1:185497951-185498700	1	185497951	185498700	4.74037	5.05102	5.90402	5.2318
Chr1:185500801-185501100	1	185500801	185501100	4.28093	3.91351	5.64098	4.61181
Chr1:185502301-185503050	1	185502301	185503050	5.3684	5.17655	5.96291	5.50262
Chr1:185503051-185505600	1	185503051	185505600	6.63849	7.11515	7.72844	7.16069
Chr1:185545201-185546250	1	185545201	185546250	5.67325	6.34647	6.17703	6.06559
Chr1:185727751-185730300	1	185727751	185730300	6.67325	7.65768	7.27325	7.20139
Chr1:185730901-185732550	1	185730901	185732550	6.49039	6.72087	6.74532	6.65219
Chr1:185735701-185739450	1	185735701	185739450	8.24672	8.386	8.37434	8.33569
Chr1:185739901-185740800	1	185739901	185740800	5.67325	6.17655	6.36345	6.07108
Chr1:185741401-185742450	1	185741401	185742450	4.74037	6.17655	6.22594	5.71429
Chr1:185743951-185745750	1	185743951	185745750	6.74037	7.08344	7.01949	6.94777
Chr1:186704251-186704700	1	186704251	186704700	4.74037	5.59159	5.01949	5.11715
Chr1:187605301-187611900	1	187605301	187611900	8.79663	8.91351	9.39587	9.03534
Chr1:189722701-189724650	1	189722701	189724650	6.60286	6.76151	6.36345	6.57594
Chr1:189725101-189727950	1	189725101	189727950	7.60286	7.78141	7.38514	7.58981
Chr1:189728251-189731700	1	189728251	189731700	8.66464	8.72087	7.60445	8.32999
Chr1:189973651-189977850	1	189973651	189977850	7.93915	8.2498	8.39587	8.19494
Chr1:189985651-189986550	1	189985651	189986550	5.45086	6.23544	6.31905	6.00179
Chr1:189987901-189991350	1	189987901	189991350	7.69033	7.89537	8.77848	8.12139
Chr1:189991651-189992550	1	189991651	189992550	5.45086	5.9839	6.01949	5.81808
Chr1:190042351-190046100	1	190042351	190046100	7.62078	7.72087	8.04697	7.79621
Chr1:190074901-190075800	1	190074901	190075800	5.28093	5.39894	6.40652	5.69546
Chr1:190075951-190078950	1	190075951	190078950	6.52886	7.54578	8.16454	7.41306
Chr1:190080001-190082550	1	190080001	190082550	6.8659	7.47423	7.77848	7.37287
Chr1:190084801-190087200	1	190084801	190087200	6.3684	6.76151	7.56698	6.89896
Chr1:190090501-190093500	1	190090501	190093500	6.83552	7.39894	7.4688	7.23442
Chr1:190168351-190169700	1	190168351	190169700	5.60286	6.49848	7.34142	6.48092
Chr1:190169851-190181400	1	190169851	190181400	11.4383	11.506	12.2963	11.7469
Chr1:190191601-190193100	1	190191601	190193100	6.32533	6.80104	6.67661	6.60099
Chr1:190536451-190537800	1	190536451	190537800	6.56634	6.59159	6.27325	6.47706
Chr1:190537951-190539600	1	190537951	190539600	5.98137	6.94914	6.84262	6.59104
Chr1:190652851-190657200	1	190652851	190657200	7.8045	7.8204	7.96291	7.8626
Chr1:190657651-190663200	1	190657651	190663200	7.82009	8.4864	8.54787	8.28479
Chr1:190663501-190670850	1	190663501	190670850	8.72388	9.22821	9.27325	9.07511
Chr1:190671751-190674750	1	190671751	190674750	7.95336	7.96663	7.96291	7.96096
Chr1:190675051-190696200	1	190675051	190696200	11.9139	12.4796	12.489	12.2942
Chr1:190696201-190698300	1	190696201	190698300	6.77279	7.17655	6.99148	6.98027
Chr1:190698751-190700400	1	190698751	190700400	6.60286	7.26401	6.77848	6.88179
Chr1:190721401-190725750	1	190721401	190725750	8.44081	8.85837	9.04697	8.78205
Chr1:190726051-190728450	1	190726051	190728450	7.52886	7.37295	7.54787	7.48323
Chr1:190728601-190730850	1	190728601	190730850	7.3033	7.42448	7.97726	7.56835
Chr1:190730851-190734300	1	190730851	190734300	7.82009	7.70011	7.40652	7.64224
Chr1:190734301-190736850	1	190734301	190736850	6.8045	7.29203	7.36345	7.15332
Chr1:190915651-190916550	1	190915651	190916550	5.8659	5.83951	6.22594	5.97712
Chr1:190921051-190926750	1	190921051	190926750	8.84318	8.59159	9.04015	8.82497
Chr1:190987651-190989450	1	190987651	190989450	5.45086	6.83951	6.84262	6.37766
Chr1:191094001-191095950	1	191094001	191095950	6.63849	6.72087	7.2017	6.85368
Chr1:191095951-191097900	1	191095951	191097900	6.63849	7.14618	7.44834	7.07767
Chr1:191098201-191102400	1	191098201	191102400	9.07535	9.0428	9.70707	9.27507
Chr1:191106151-191108550	1	191106151	191108550	6.63849	6.9839	7.4688	7.0304
Chr1:191176951-191202600	1	191176951	191202600	12.5921	13.0412	13.5995	13.0776
Chr1:191202601-191210850	1	191202601	191210850	10.0089	9.77646	10.4406	10.0753
Chr1:191210851-191212800	1	191210851	191212800	7.85079	6.9839	7.56698	7.46722
Chr1:191213251-191223000	1	191213251	191223000	9.23513	9.68434	10.7641	9.89451
Chr1:191256151-191258700	1	191256151	191258700	6.23513	6.87699	7.62283	6.91165
Chr1:191266051-191269350	1	191266051	191269350	6.49039	7.65768	8.08724	7.41177
Chr1:191276701-191278800	1	191276701	191278800	5.74037	6.76151	7.17703	6.55964
Chr1:191425951-191429250	1	191425951	191429250	7.3033	7.61395	7.58584	7.50103
Chr1:191639401-191641350	1	191639401	191641350	6.41022	7.17655	7.44834	7.0117
Chr1:191641501-191642850	1	191641501	191642850	5.45086	7.05102	6.87364	6.45851
Chr1:191642851-191643900	1	191642851	191643900	5.92479	6.39894	6.12641	6.15005
Chr1:192187801-192189000	1	192187801	192189000	6.67325	6.17655	6.27325	6.37435
Chr1:192189301-192195000	1	192189301	192195000	9.10748	9.42448	9.6722	9.40139
Chr1:192442501-192443550	1	192442501	192443550	6.18783	6.34647	5.31905	5.95112
Chr1:192735301-192740100	1	192735301	192740100	8.00886	8.67905	8.15194	8.27995
Chr1:192782701-192783900	1	192782701	192783900	5.60286	6.17655	6.52851	6.10264
Chr1:192819451-192821250	1	192819451	192821250	6.23513	6.80104	6.56698	6.53438
Chr1:192827551-192844200	1	192827551	192844200	10.623	11.2728	11.002	10.966
Chr1:192844951-192855450	1	192844951	192855450	9.80841	10.1989	10.002	10.0031
Chr1:192855751-192859050	1	192855751	192859050	8.43068	8.23544	8.18942	8.28518
Chr1:192861301-192863100	1	192861301	192863100	6.89564	7.17655	7.31905	7.13042
Chr1:193034101-193037850	1	193034101	193037850	8.82783	8.35977	9.08061	8.75607
Chr1:193039351-193040250	1	193039351	193040250	5.8045	6.05102	5.48898	5.7815
Chr1:193134001-193166400	1	193134001	193166400	11.8346	12.1414	12.628	12.2013
Chr1:193167001-193169700	1	193167001	193169700	7.41022	7.63598	7.84262	7.6296
Chr1:193272301-193273050	1	193272301	193273050	4.60286	5.91351	5.64098	5.38579
Chr1:193298101-193308000	1	193298101	193308000	9.59835	10.1915	10.7558	10.1819
Chr1:193309501-193314300	1	193309501	193314300	7.83552	8.30583	8.90402	8.34846
Chr1:193314301-193316700	1	193314301	193316700	6.67325	7.37295	6.93376	6.99332
Chr1:193318201-193324200	1	193318201	193324200	8.25821	8.23544	8.8189	8.43752
Chr1:193325251-193345500	1	193325251	193345500	11.0915	11.8071	11.7316	11.5434
Chr1:193345651-193355550	1	193345651	193355550	9.08829	9.89992	9.62739	9.53853
Chr1:193358851-193392450	1	193358851	193392450	11.7176	12.2693	12.4269	12.138
Chr1:193392451-193393650	1	193392451	193393650	6.13891	6.59159	7.36345	6.69798
Chr1:193394551-193400850	1	193394551	193400850	8.47076	9.05919	9.33586	8.95527
Chr1:193405801-193407900	1	193405801	193407900	6.28093	7.01785	6.87364	6.72414
Chr1:193410601-193413750	1	193410601	193413750	6.67325	7.44957	7.99148	7.37143
Chr1:193414201-193420650	1	193414201	193420650	8.17575	8.89537	8.98439	8.68517
Chr1:193421701-193428000	1	193421701	193428000	8.61185	9.02622	9.32468	8.98758
Chr1:193428751-193442400	1	193428751	193442400	10.0224	10.6	10.7805	10.4676
Chr1:193448401-193452300	1	193448401	193452300	7.67325	7.39894	7.94841	7.67353
Chr1:193484101-193486800	1	193484101	193486800	7.11382	7.01785	7.52851	7.22006
Chr1:193504651-193505550	1	193504651	193505550	5.52886	5.59159	6.12641	5.74895
Chr1:193589851-193591650	1	193589851	193591650	7.03582	6.67905	7.07394	6.9296
Chr1:193699351-193701750	1	193699351	193701750	7.06229	7.42448	7.50888	7.33188
Chr1:194620501-194636550	1	194620501	194636550	10.9356	11.1595	11.4065	11.1672
Chr1:194938351-194940600	1	194938351	194940600	6.83552	7.31951	7.24979	7.13494
Chr1:195176101-195177000	1	195176101	195177000	4.98137	5.49848	5.90402	5.46129
Chr2:3335251-3338550	2	3335251	3338550	7.96744	8.09938	8.62283	8.22988
Chr2:3338551-3344400	2	3338551	3344400	9.06229	8.70011	9.27325	9.01189
Chr2:3344401-3349050	2	3344401	3349050	8.52886	8.5341	8.52851	8.53049
Chr2:3363901-3367050	2	3363901	3367050	7.67325	7.67905	7.15194	7.50141
Chr2:3401851-3402450	2	3401851	3402450	5.67325	5.05102	4.48898	5.07108
Chr2:3414151-3419400	2	3414151	3419400	9.51934	9.47423	9.8927	9.62876
Chr2:3420901-3421800	2	3420901	3421800	5.08829	5.9839	5.64098	5.57106
Chr2:3519151-3520050	2	3519151	3520050	5.3684	4.91351	5.77848	5.35347
Chr2:4398451-4398900	2	4398451	4398900	4.45086	4.76151	5.22594	4.81277
Chr2:4399951-4400550	2	4399951	4400550	5.52886	5.17655	4.31905	5.00815
Chr2:4402351-4411950	2	4402351	4411950	9.77679	9.61395	8.51872	9.30316
Chr2:4660651-4661100	2	4660651	4661100	4.28093	4.76151	5.71137	4.91794
Chr2:4661701-4662000	2	4661701	4662000	4.98137	4.17655	4.48898	4.54897
Chr2:4689901-4690350	2	4689901	4690350	4.98137	4.39894	5.31905	4.89979
Chr2:4699351-4700100	2	4699351	4700100	4.98137	5.49848	5.01949	5.16645
Chr2:4716151-4717650	2	4716151	4717650	6.13891	6.29203	7.01949	6.48348
Chr2:4834201-4834650	2	4834201	4834650	4.74037	5.59159	4.64098	4.99098
Chr2:4864801-4869450	2	4864801	4869450	7.91029	8.11515	8.29633	8.10726
Chr2:4869901-4871250	2	4869901	4871250	6.3684	6.54578	6.22594	6.38004
Chr2:4875901-4877400	2	4875901	4877400	5.92479	6.44957	6.60445	6.32627
Chr2:5064301-5065500	2	5064301	5065500	6.56634	6.11515	6.17703	6.28617
Chr2:5068051-5069700	2	5068051	5069700	5.98137	6.80104	6.60445	6.46229
Chr2:5072101-5073600	2	5072101	5073600	5.52886	7.05102	6.71137	6.43042
Chr2:5076151-5079150	2	5076151	5079150	7.23513	7.31951	7.62283	7.39249
Chr2:5133301-5134950	2	5133301	5134950	6.89564	6.11515	6.27325	6.42801
Chr2:5135101-5142000	2	5135101	5142000	9.73626	10.0469	10.5431	10.1087
Chr2:5568901-5571000	2	5568901	5571000	6.7072	6.54578	7.15194	6.80164
Chr2:5571001-5571600	2	5571001	5571600	5.18783	4.76151	5.77848	5.24261
Chr2:5571751-5574300	2	5571751	5574300	7.16358	7.52232	8.17703	7.62098
Chr2:5574451-5582100	2	5574451	5582100	9.54303	10.1269	10.4483	10.0394
Chr2:5582551-5585550	2	5582551	5585550	7.47076	7.2063	7.60445	7.42717
Chr2:5638951-5640600	2	5638951	5640600	6.52886	6.80104	6.67661	6.66884
Chr2:5712151-5713350	2	5712151	5713350	5.67325	6.29203	6.36345	6.10958
Chr2:5727751-5728650	2	5727751	5728650	5.60286	5.49848	5.90402	5.66845
Chr2:5946001-5947500	2	5946001	5947500	5.92479	6.49848	6.22594	6.2164
Chr2:6098851-6099750	2	6098851	6099750	6.23513	5.83951	5.40652	5.82705
Chr2:6100201-6102600	2	6100201	6102600	6.67325	7.47423	7.17703	7.10817
Chr2:6127501-6130350	2	6127501	6130350	7.47076	7.94914	7.69409	7.70466
Chr2:6132901-6133950	2	6132901	6133950	5.18783	5.9839	6.60445	5.92539
Chr2:6137101-6137850	2	6137101	6137850	5.45086	5.05102	5.12641	5.20943
Chr2:6189001-6191400	2	6189001	6191400	6.8045	6.9839	7.04697	6.94512
Chr2:6191551-6192900	2	6191551	6192900	6.18783	6.59159	6.07394	6.28445
Chr2:6195301-6196050	2	6195301	6196050	5.08829	5.59159	5.40652	5.36213
Chr2:6209851-6211500	2	6209851	6211500	5.92479	6.67905	6.77848	6.46077
Chr2:6217351-6220050	2	6217351	6220050	7.11382	7.65768	7.77848	7.51666
Chr2:6237601-6239400	2	6237601	6239400	6.23513	6.87699	7.36345	6.82519
Chr2:6242101-6243000	2	6242101	6243000	6.03582	6.11515	5.96291	6.03796
Chr2:6243901-6246300	2	6243901	6246300	7.32533	7.37295	7.22594	7.30807
Chr2:6248551-6253800	2	6248551	6253800	8.24672	8.60281	8.4688	8.43944
Chr2:6254101-6272250	2	6254101	6272250	11.6141	11.9135	11.904	11.8105
Chr2:6272251-6274800	2	6272251	6274800	7.03582	7.70011	7.62283	7.45292
Chr2:6280501-6283200	2	6280501	6283200	6.60286	7.49848	7.22594	7.10909
Chr2:6318301-6319950	2	6318301	6319950	6.3684	6.29203	6.77848	6.47964
Chr2:8670601-8671350	2	8670601	8671350	6.28093	5.17655	3.90402	5.1205
Chr2:8671801-8672850	2	8671801	8672850	6.32533	5.29203	5.01949	5.54562
Chr2:8672851-8673900	2	8672851	8673900	6.77279	4.59159	4.48898	5.28445
Chr2:8674201-8675550	2	8674201	8675550	6.49039	6.05102	5.56698	6.03613
Chr2:8677351-8678250	2	8677351	8678250	6.03582	6.05102	5.40652	5.83112
Chr2:8743951-8744850	2	8743951	8744850	6.41022	5.67905	4.48898	5.52608
Chr2:8755801-8756400	2	8755801	8756400	5.8045	4.76151	4.48898	5.01833
Chr2:9619801-9621300	2	9619801	9621300	6.77279	6.34647	5.84262	6.32063
Chr2:9622051-9622950	2	9622051	9622950	5.18783	6.29203	5.48898	5.65628
Chr2:9863251-9863700	2	9863251	9863700	4.8659	4.39894	5.22594	4.83026
Chr2:9865501-9904800	2	9865501	9904800	14.3826	14.6355	14.8809	14.633
Chr2:9905101-9906750	2	9905101	9906750	7.06229	7.42448	7.07394	7.1869
Chr2:9906901-9908400	2	9906901	9908400	6.45086	6.23544	6.12641	6.2709
Chr2:9908551-9910200	2	9908551	9910200	5.8045	6.76151	7.15194	6.57265
Chr2:10097551-10098000	2	10097551	10098000	4.28093	5.17655	4.90402	4.78717
Chr2:10140301-10141800	2	10140301	10141800	6.7072	6.23544	6.44834	6.46366
Chr2:10143451-10144200	2	10143451	10144200	4.60286	5.29203	5.96291	5.28593
Chr2:10146451-10147500	2	10146451	10147500	4.8659	6.34647	6.12641	5.77959
Chr2:10214551-10216050	2	10214551	10216050	6.60286	6.83951	6.40652	6.6163
Chr2:10217101-10218000	2	10217101	10218000	6.03582	5.49848	5.40652	5.64694
Chr2:10277551-10279050	2	10277551	10279050	6.28093	6.34647	5.96291	6.19677
Chr2:10282351-10284000	2	10282351	10284000	6.89564	6.49848	6.48898	6.6277
Chr2:10284001-10285500	2	10284001	10285500	6.8045	6.39894	5.71137	6.30494
Chr2:10285651-10287450	2	10285651	10287450	6.49039	6.83951	6.81091	6.7136
Chr2:10287601-10288650	2	10287601	10288650	6.28093	6.11515	6.27325	6.22311
Chr2:10289101-10292700	2	10289101	10292700	7.88085	8.13074	7.72844	7.91335
Chr2:10293601-10294200	2	10293601	10294200	4.60286	5.49848	5.12641	5.07592
Chr2:10294801-10295400	2	10294801	10295400	4.28093	5.67905	5.64098	5.20032
Chr2:10297351-10298550	2	10297351	10298550	6.18783	6.39894	6.27325	6.28667
Chr2:10298551-10299450	2	10298551	10299450	5.18783	5.9839	6.07394	5.74856
Chr2:10309351-10309650	2	10309351	10309650	3.8659	4.91351	5.01949	4.59963
Chr2:10329901-10330800	2	10329901	10330800	5.92479	5.49848	5.40652	5.60993
Chr2:10332901-10333200	2	10332901	10333200	5.08829	3.91351	4.31905	4.44029
Chr2:10333651-10335750	2	10333651	10335750	7.78873	6.49848	6.07394	6.78705
Chr2:10337851-10338600	2	10337851	10338600	4.98137	5.91351	5.22594	5.37361
Chr2:10360951-10378950	2	10360951	10378950	12.1122	11.9967	12.0756	12.0615
Chr2:10730101-10731600	2	10730101	10731600	7.47076	6.94914	5.01949	6.4798
Chr2:10731901-10734000	2	10731901	10734000	8.32533	6.34647	5.31905	6.66362
Chr2:10734001-10734750	2	10734001	10734750	5.3684	5.76151	4.48898	5.20629
Chr2:10735051-10736400	2	10735051	10736400	7.7072	7.56887	5.90402	7.06003
Chr2:10736551-10744050	2	10736551	10744050	9.90299	9.65228	8.40652	9.3206
Chr2:10744051-10744650	2	10744051	10744650	5.08829	5.59159	5.01949	5.23312
Chr2:10753351-10753950	2	10753351	10753950	6.08829	3.91351	4.12641	4.7094
Chr2:10754401-10756050	2	10754401	10756050	6.77279	6.80104	4.64098	6.0716
Chr2:10773901-10774650	2	10773901	10774650	6.13891	5.29203	4.64098	5.35731
Chr2:10775551-10776450	2	10775551	10776450	6.23513	5.39894	4.77848	5.47085
Chr2:10778401-10779600	2	10778401	10779600	6.60286	6.63598	5.90402	6.38095
Chr2:10780651-10782150	2	10780651	10782150	6.89564	6.59159	4.77848	6.08857
Chr2:10782751-10788900	2	10782751	10788900	9.49525	9.5164	8.4586	9.15675
Chr2:10793401-10794300	2	10793401	10794300	6.32533	5.83951	4.64098	5.60194
Chr2:10826251-10827450	2	10826251	10827450	6.28093	6.29203	5.12641	5.89979
Chr2:11061901-11062500	2	11061901	11062500	5.45086	5.39894	4.77848	5.20943
Chr2:11329351-11331150	2	11329351	11331150	6.77279	6.54578	6.81091	6.70983
Chr2:11388751-11391450	2	11388751	11391450	7.60286	7.44957	7.12641	7.39295
Chr2:11392951-11394600	2	11392951	11394600	6.95336	6.59159	6.27325	6.60607
Chr2:11503201-11504700	2	11503201	11504700	6.41022	6.17655	6.84262	6.47646
Chr2:12300301-12302100	2	12300301	12302100	6.49039	7.23544	7.67661	7.13415
Chr2:12457351-12457650	2	12457351	12457650	5.3684	4.17655	3.64098	4.39531
Chr2:13009051-13011000	2	13009051	13011000	5.60286	6.59159	7.91897	6.70447
Chr2:13011301-13012650	2	13011301	13012650	5.92479	6.11515	7.15194	6.39729
Chr2:13791301-13792050	2	13791301	13792050	6.3684	4.59159	4.64098	5.20032
Chr2:13792351-13795050	2	13792351	13795050	7.96744	8.09938	8.8189	8.29524
Chr2:15050401-15051150	2	15050401	15051150	5.60286	5.17655	5.01949	5.2663
Chr2:15051301-15052050	2	15051301	15052050	5.08829	4.91351	6.01949	5.34043
Chr2:16356151-16358400	2	16356151	16358400	7.47076	7.52232	7.96291	7.652
Chr2:18030451-18034350	2	18030451	18034350	7.58472	7.83951	7.6589	7.69438
Chr2:18036751-18037800	2	18036751	18037800	5.92479	5.9839	5.48898	5.79922
Chr2:18607651-18610350	2	18607651	18610350	8.16358	8.46195	9.04697	8.5575
Chr2:18633751-18635250	2	18633751	18635250	6.41022	6.91351	6.56698	6.63024
Chr2:18675601-18676350	2	18675601	18676350	5.45086	5.67905	5.22594	5.45195
Chr2:18676951-18681750	2	18676951	18681750	9.60736	9.37295	9.54306	9.50779
Chr2:18686851-18703950	2	18686851	18703950	12.6951	12.4818	12.7968	12.6579
Chr2:18703951-18706350	2	18703951	18706350	8.32533	8.46195	9.07394	8.62041
Chr2:18707401-18708600	2	18707401	18708600	6.03582	6.34647	6.87364	6.41865
Chr2:18718651-18719400	2	18718651	18719400	5.18783	5.05102	5.77848	5.33911
Chr2:18775501-18777000	2	18775501	18777000	7.25821	6.49848	6.93376	6.89682
Chr2:18777301-18780300	2	18777301	18780300	8.0224	7.67905	7.81091	7.83745
Chr2:18780601-18783150	2	18780601	18783150	7.21167	7.26401	7.38514	7.28694
Chr2:18797551-18798900	2	18797551	18798900	6.49039	5.76151	6.40652	6.21947
Chr2:18799201-18804150	2	18799201	18804150	8.63849	8.82999	9.59518	9.02122
Chr2:19415101-19418550	2	19415101	19418550	8.07535	8.09938	8.16454	8.11309
Chr2:19419451-19462950	2	19419451	19462950	13.7912	13.786	13.7736	13.7836
Chr2:19465651-19466400	2	19465651	19466400	5.8045	4.59159	5.71137	5.36915
Chr2:19472551-19473900	2	19472551	19473900	7.06229	6.11515	5.40652	6.19465
Chr2:19512451-19513800	2	19512451	19513800	6.23513	6.54578	6.56698	6.4493
Chr2:19514551-19515150	2	19514551	19515150	4.74037	5.05102	5.31905	5.03681
Chr2:19517701-19518450	2	19517701	19518450	4.98137	6.17655	5.90402	5.68731
Chr2:19519351-19521150	2	19519351	19521150	6.41022	6.91351	7.17703	6.83359
Chr2:19522651-19523700	2	19522651	19523700	5.52886	5.83951	6.12641	5.83159
Chr2:19525051-19525950	2	19525051	19525950	5.28093	5.76151	6.44834	5.83026
Chr2:19526851-19527900	2	19526851	19527900	5.8045	5.49848	6.64098	5.98132
Chr2:19574251-19575900	2	19574251	19575900	7.21167	5.76151	5.64098	6.20472
Chr2:19576501-19578300	2	19576501	19578300	7.18783	6.76151	6.44834	6.79922
Chr2:19651651-19652700	2	19651651	19652700	4.8659	5.76151	6.67661	5.768
Chr2:19654051-19656000	2	19654051	19656000	7.00885	7.01785	7.12641	7.05104
Chr2:19908451-19913550	2	19908451	19913550	8.75667	8.86771	8.89648	8.84029
Chr2:20520301-20521500	2	20520301	20521500	6.3684	5.39894	6.07394	5.94709
Chr2:21367351-21370350	2	21367351	21370350	7.88085	8.14617	8.66778	8.2316
Chr2:22616401-22629750	2	22616401	22629750	12.1264	11.7888	11.8308	11.9153
Chr2:22630051-22631400	2	22630051	22631400	7.38946	6.44957	6.48898	6.776
Chr2:23064601-23066100	2	23064601	23066100	6.56634	6.63598	6.22594	6.47609
Chr2:23233051-23233500	2	23233051	23233500	4.45086	4.76151	5.31905	4.84381
Chr2:23234401-23237250	2	23234401	23237250	8.0224	7.47423	7.56698	7.68787
Chr2:23238001-23240400	2	23238001	23240400	6.8045	7.05102	7.22594	7.02715
Chr2:23320501-23322000	2	23320501	23322000	6.92479	6.87699	6.56698	6.78959
Chr2:23573101-23574750	2	23573101	23574750	6.89564	6.72087	6.90402	6.84018
Chr2:23575351-23576400	2	23575351	23576400	6.45086	5.39894	5.22594	5.69191
Chr2:24294301-24295200	2	24294301	24295200	5.45086	5.67905	5.96291	5.69761
Chr2:24367651-24369450	2	24367651	24369450	6.74037	6.94914	6.44834	6.71261
Chr2:24466801-24470700	2	24466801	24470700	8.77279	8.5341	8.2017	8.50286
Chr2:24470701-24477600	2	24470701	24477600	10.9048	10.769	10.8268	10.8336
Chr2:24569101-24570300	2	24569101	24570300	6.18783	5.76151	5.96291	5.97075
Chr2:24763201-24765000	2	24763201	24765000	6.60286	6.80104	6.64098	6.68163
Chr2:24921301-24922800	2	24921301	24922800	6.23513	6.23544	6.56698	6.34585
Chr2:24924751-24932550	2	24924751	24932550	8.58471	8.83951	9.49398	8.97274
Chr2:24933001-24934800	2	24933001	24934800	6.56634	6.76151	7.12641	6.81808
Chr2:24935401-24941850	2	24935401	24941850	8.76475	8.52232	9.44834	8.9118
Chr2:24942151-24943350	2	24942151	24943350	5.8659	5.76151	6.01949	5.8823
Chr2:24947701-24948750	2	24947701	24948750	5.98137	5.67905	6.60445	6.08829
Chr2:25078351-25087350	2	25078351	25087350	8.74037	9.46195	9.93376	9.37869
Chr2:25088101-25097250	2	25088101	25097250	9.00203	9.61395	9.80287	9.47295
Chr2:25104151-25105800	2	25104151	25105800	6.49039	6.76151	7.24979	6.8339
Chr2:25109551-25112100	2	25109551	25112100	6.49039	7.76151	7.87364	7.37518
Chr2:25118701-25120050	2	25118701	25120050	6.49039	5.67905	6.17703	6.11549
Chr2:25120201-25132500	2	25120201	25132500	10.1451	10.9022	11.3261	10.7911
Chr2:25134451-25139250	2	25134451	25139250	7.82009	8.2063	8.83475	8.28705
Chr2:25145551-25151850	2	25145551	25151850	8.1513	8.67905	9.21387	8.68141
Chr2:25180501-25182300	2	25180501	25182300	6.60286	7.23544	6.64098	6.82643
Chr2:25192951-25197300	2	25192951	25197300	7.7072	7.89537	8.31905	7.97387
Chr2:25212001-25218000	2	25212001	25218000	8.49039	8.47423	9.26742	8.74401
Chr2:25228501-25251000	2	25228501	25251000	11.2852	11.9281	12.2557	11.823
Chr2:25259251-25260000	2	25259251	25260000	4.98137	5.67905	5.48898	5.38313
Chr2:25263301-25265550	2	25263301	25265550	6.83552	6.91351	7.38514	7.04473
Chr2:25265851-25266900	2	25265851	25266900	5.18783	6.11515	6.44834	5.9171
Chr2:25279651-25299450	2	25279651	25299450	12.0097	12.7157	13.2841	12.6698
Chr2:25299451-25300950	2	25299451	25300950	6.08829	6.23544	6.84262	6.38878
Chr2:25301701-25305000	2	25301701	25305000	7.41022	7.83951	8.16454	7.80476
Chr2:25305151-25317300	2	25305151	25317300	10.2438	10.6657	11.3345	10.748
Chr2:25317451-25327350	2	25317451	25327350	9.91393	10.184	10.5882	10.2287
Chr2:25327651-25328850	2	25327651	25328850	6.28093	6.63598	6.27325	6.39672
Chr2:25364101-25365000	2	25364101	25365000	5.28093	5.59159	6.17703	5.68318
Chr2:25366051-25371000	2	25366051	25371000	8.06229	8.51045	9.17703	8.58326
Chr2:25371451-25372050	2	25371451	25372050	4.60286	5.49848	5.77848	5.29327
Chr2:25375501-25379250	2	25375501	25379250	6.89564	7.61395	7.96291	7.49084
Chr2:25380451-25402800	2	25380451	25402800	11.2366	11.9079	12.3797	11.8414
Chr2:25418101-25420200	2	25418101	25420200	6.52886	7.23544	7.85821	7.20751
Chr2:25422451-25427550	2	25422451	25427550	7.96744	8.93144	9.4688	8.78922
Chr2:25472551-25474350	2	25472551	25474350	6.18783	6.11515	7.01949	6.44082
Chr2:25481701-25484700	2	25481701	25484700	6.7072	7.63598	7.82685	7.39001
Chr2:25485601-25486800	2	25485601	25486800	5.8659	6.17655	6.36345	6.1353
Chr2:25489951-25494000	2	25489951	25494000	7.25821	7.96663	8.13923	7.78802
Chr2:25512901-25515300	2	25512901	25515300	6.92479	7.08344	7.40652	7.13825
Chr2:25560301-25564500	2	25560301	25564500	7.16358	7.44957	8.29633	7.63649
Chr2:25564801-25565850	2	25564801	25565850	5.3684	6.11515	6.40652	5.96335
Chr2:25566901-25568700	2	25566901	25568700	5.8659	6.54578	7.38514	6.59894
Chr2:25569151-25572000	2	25569151	25572000	6.89564	7.05102	8.04697	7.33121
Chr2:25572001-25589700	2	25572001	25589700	12.2124	13.0345	13.4454	12.8975
Chr2:25608451-25609950	2	25608451	25609950	5.74037	6.49848	7.48898	6.57594
Chr2:25610101-25622700	2	25610101	25622700	10.7887	11.4589	11.9665	11.4047
Chr2:25623001-25630200	2	25623001	25630200	8.47076	8.8204	9.52362	8.93826
Chr2:25632451-25634400	2	25632451	25634400	6.41022	6.11515	7.34142	6.62226
Chr2:25635001-25636650	2	25635001	25636650	6.45086	6.05102	6.90402	6.46863
Chr2:25640251-25641300	2	25640251	25641300	5.74037	6.49848	6.12641	6.12175
Chr2:25642351-25645050	2	25642351	25645050	7.00885	7.34647	7.79479	7.38337
Chr2:25649701-25652250	2	25649701	25652250	7.3033	7.44957	7.72844	7.49377
Chr2:25652551-25654650	2	25652551	25654650	7.13891	7.26401	7.67661	7.35984
Chr2:25668451-25671300	2	25668451	25671300	7.34702	7.05102	7.15194	7.18333
Chr2:25675501-25678350	2	25675501	25678350	7.28093	7.29203	7.60445	7.39247
Chr2:25679551-25686150	2	25679551	25686150	8.10111	8.70011	8.99148	8.59757
Chr2:25688251-25689300	2	25688251	25689300	5.92479	5.67905	5.77848	5.79411
Chr2:25692901-25699500	2	25692901	25699500	8.17575	8.43708	8.8189	8.47724
Chr2:25763401-25765800	2	25763401	25765800	6.8659	6.94914	7.22594	7.01366
Chr2:25767001-25770000	2	25767001	25770000	6.83552	7.39894	7.52851	7.25432
Chr2:25777351-25778850	2	25777351	25778850	5.8659	6.05102	6.77848	6.2318
Chr2:25779901-25781550	2	25779901	25781550	6.28093	6.34647	6.84262	6.49001
Chr2:25781551-25785150	2	25781551	25785150	7.8659	8.03453	8.13923	8.01322
Chr2:25785151-25786350	2	25785151	25786350	6.32533	5.83951	6.44834	6.20439
Chr2:25786351-25790250	2	25786351	25790250	7.72388	8.13074	7.82685	7.89382
Chr2:25832551-25836750	2	25832551	25836750	8.04912	9.00944	8.26157	8.44004
Chr2:25836751-25837800	2	25836751	25837800	5.98137	6.34647	5.77848	6.03544
Chr2:25848601-25851750	2	25848601	25851750	6.98137	7.49848	7.38514	7.28833
Chr2:25854751-25857300	2	25854751	25857300	6.89564	6.49848	7.22594	6.87336
Chr2:25861801-25863600	2	25861801	25863600	6.03582	6.67905	7.07394	6.59627
Chr2:25866001-25872900	2	25866001	25872900	8.07535	8.58027	9.2017	8.6191
Chr2:25873351-25885650	2	25873351	25885650	9.38946	9.89537	10.3716	9.88548
Chr2:25885651-25888350	2	25885651	25888350	6.41022	7.31951	7.58584	7.10519
Chr2:25892401-25894050	2	25892401	25894050	4.08829	6.59159	7.29633	5.99207
Chr2:26024851-26051700	2	26024851	26051700	12.1916	12.6804	12.8044	12.5588
Chr2:26052151-26054400	2	26052151	26054400	6.83552	7.29203	7.71137	7.27964
Chr2:26086051-26091450	2	26086051	26091450	8.43068	8.86771	8.41709	8.57183
Chr2:26092201-26096700	2	26092201	26096700	9.38946	9.14617	8.85043	9.12869
Chr2:26097601-26099550	2	26097601	26099550	6.60286	7.14618	6.84262	6.86388
Chr2:26107801-26109300	2	26107801	26109300	6.18783	6.44957	6.96291	6.53343
Chr2:26109301-26114400	2	26109301	26114400	7.54772	8.44957	8.40652	8.1346
Chr2:26114701-26117550	2	26114701	26117550	6.56634	7.61395	7.58584	7.25538
Chr2:26118601-26125050	2	26118601	26125050	8.72388	9.17655	9.10041	9.00028
Chr2:26125201-26126700	2	26125201	26126700	6.49039	6.44957	6.01949	6.31982
[truncated: 40,304 more rows]

## Sheet: H3K27me3_WT_peaks
Probe	Chromosome	Start	End	WT_rep1	WT_rep2	WT_rep3	WT_merged_reps	WT_rep1_WCE
Chr1:4487101-4504350	1	4487101	4504350	12.3803	12.0333	11.9383	12.1173	7.52761
Chr1:4504801-4506300	1	4504801	4506300	5.43076	6.72567	6.88783	6.34809	4.56183
Chr1:4507201-4507950	1	4507201	4507950	5.43076	6.05429	5.41835	5.63447	3.56183
Chr1:4514101-4514550	1	4514101	4514550	4.6938	5.2063	4.88783	4.92931	3.56183
Chr1:4515751-4516200	1	4515751	4516200	4.10883	4.99985	5.17734	4.76201	3.36918
Chr1:4570351-4571100	1	4570351	4571100	5.80927	4.99985	5.88783	5.56565	3.56183
Chr1:4571401-4571700	1	4571401	4571700	5.80927	3.29941	4.88783	4.6655	3.14679
Chr1:4571701-4573200	1	4571701	4573200	6.6938	6.38687	6.03984	6.3735	4.14679
Chr1:4575151-4575450	1	4575151	4575450	5.56827	4.46933	4.88783	4.97514	2.14679
Chr1:4788901-4789200	1	4788901	4789200	3.10883	5.29941	4.71791	4.37538	3.14679
Chr1:4789951-4790250	1	4789951	4790250	3.6938	4.62134	5.30287	4.53933	3.36918
Chr1:4790551-4794900	1	4790551	4794900	6.35676	8.26519	8.51233	7.71143	5.80976
Chr1:4795351-4796250	1	4795351	4796250	6.1963	6.05429	6.17734	6.14264	4.36918
Chr1:4796851-4797300	1	4796851	4797300	1.95683	4.99985	5.96584	4.3075	2.14679
Chr1:4798201-4799700	1	4798201	4799700	5.80927	6.62134	6.52526	6.31862	4.36918
Chr1:5213101-5213400	1	5213101	5213400	4.10883	4.99985	4.71791	4.60886	2.88376
Chr1:5213551-5214000	1	5213551	5214000	4.43076	5.29941	5.17734	4.96917	3.14679
Chr1:5224951-5232750	1	5224951	5232750	9.10883	9.40269	9.36896	9.2935	7.23426
Chr1:5232901-5237100	1	5232901	5237100	7.66342	8.63926	8.84719	8.38329	5.98809
Chr1:5237551-5240550	1	5237551	5240550	5.91619	7.58481	8.03984	7.18028	5.20569
Chr1:5240551-5242200	1	5240551	5242200	5.80927	6.42869	7.17734	6.47177	4.73175
Chr1:5243701-5244000	1	5243701	5244000	3.6938	4.62134	5.41835	4.57783	2.14679
Chr1:5916301-5916600	1	5916301	5916600	5.6938	3.88437	4.71791	4.76536	3.14679
Chr1:5916601-5918100	1	5916601	5918100	7.27876	5.88437	6.24147	6.4682	4.56183
Chr1:6358501-6359550	1	6358501	6359550	7.1963	4.99985	5.52526	5.90714	3.56183
Chr1:6359551-6359850	1	6359551	6359850	5.6938	4.10676	4.52526	4.77527	0.561829
Chr1:6379951-6380250	1	6379951	6380250	2.10883	4.99985	5.30287	4.13718	2.14679
Chr1:6380401-6381000	1	6380401	6381000	4.6938	5.54733	5.52526	5.25546	2.88376
Chr1:6381451-6382950	1	6381451	6382950	5.80927	6.88437	6.17734	6.29033	4.26227
Chr1:6383401-6384750	1	6383401	6384750	4.6938	7.15739	6.4728	6.10799	4.73175
Chr1:6732301-6736950	1	6732301	6736950	6.80927	8.41835	8.61273	7.94678	6.39472
Chr1:6738751-6740400	1	6738751	6740400	5.91619	6.58481	7.17734	6.55945	4.56183
Chr1:9296101-9297600	1	9296101	9297600	5.43076	6.10676	7.17734	6.23829	4.36918
Chr1:9297751-9302100	1	9297751	9302100	8.5351	8.18205	8.77319	8.49678	5.64929
Chr1:9848251-9850500	1	9848251	9850500	7.6324	7.46933	8.05776	7.71983	4.95415
Chr1:9948601-9976650	1	9948601	9976650	12.4509	12.8327	12.3141	12.5326	8.91056
Chr1:9976801-9978450	1	9976801	9978450	5.56827	7.23014	6.17734	6.32525	4.88376
Chr1:10233301-10236150	1	10233301	10236150	7.10883	7.77514	7.74028	7.54142	5.51603
Chr1:10236451-10237500	1	10236451	10237500	5.91619	6.29941	5.6248	5.9468	3.56183
Chr1:10990501-10991250	1	10990501	10991250	4.6938	4.99985	6.52526	5.4063	3.14679
Chr1:10991401-10997550	1	10991401	10997550	8.86372	8.92876	9.81594	9.20281	6.39472
Chr1:12689251-12695700	1	12689251	12695700	9.26871	9.74649	9.75133	9.58884	6.46872
Chr1:12839251-12839850	1	12839251	12839850	5.10883	5.2063	5.80537	5.3735	2.88376
Chr1:12860851-12862350	1	12860851	12862350	5.10883	6.46933	7.24147	6.27321	5.14679
Chr1:12863101-12863550	1	12863101	12863550	4.10883	5.10676	5.52526	4.91362	3.56183
Chr1:12990601-12991500	1	12990601	12991500	6.35676	4.99985	5.96584	5.77415	4.14679
Chr1:13011301-13012200	1	13011301	13012200	5.6938	5.46933	6.03984	5.73432	4.26227
Chr1:13040401-13040850	1	13040401	13040850	4.10883	5.29941	5.52526	4.97783	4.02126
Chr1:13048951-13050150	1	13048951	13050150	6.27876	5.94326	6.24147	6.1545	4.64929
Chr1:13053301-13054050	1	13053301	13054050	5.6938	5.75884	5.52526	5.6593	4.14679
Chr1:13118401-13134750	1	13118401	13134750	12.3965	11.9859	12.0622	12.1482	8.23425
Chr1:13495201-13495950	1	13495201	13495950	5.10883	5.69172	5.80537	5.53531	3.88376
Chr1:13926601-13927350	1	13926601	13927350	3.6938	5.69172	6.4728	5.28611	4.02126
Chr1:13928251-13934550	1	13928251	13934550	7.66342	8.95762	9.45262	8.69122	6.98809
Chr1:13938451-13939800	1	13938451	13939800	4.43076	6.2536	7.07546	5.91994	4.36918
Chr1:13940851-13941900	1	13940851	13941900	6.1963	5.99985	6.36177	6.18597	4.36918
Chr1:14140801-14142000	1	14140801	14142000	5.10883	6.05429	6.80537	5.9895	4.73175
Chr1:14142451-14143650	1	14142451	14143650	5.10883	6.42869	6.84719	6.12824	4.88376
Chr1:14305201-14305800	1	14305201	14305800	4.91619	4.88437	5.88783	5.22946	2.88376
Chr1:14306401-14309400	1	14306401	14309400	4.43076	7.29941	8.30287	6.67768	5.26227
Chr1:14310901-14311350	1	14310901	14311350	3.10883	4.62134	6.17734	4.63584	3.56183
Chr1:14500051-14512200	1	14500051	14512200	10.1145	10.0873	10.9587	10.3868	7.57306
Chr1:14747701-14748150	1	14747701	14748150	5.27876	4.75884	5.03984	5.02581	3.56183
Chr1:14753101-14758350	1	14753101	14758350	9.07462	8.79126	8.63677	8.83422	6.34319
Chr1:14918101-14919750	1	14918101	14919750	6.50115	6.05429	6.96584	6.50709	5.20569
Chr1:15287101-15288150	1	15287101	15288150	6.50115	5.69172	6.24147	6.14478	4.46872
Chr1:15288901-15289350	1	15288901	15289350	5.27876	4.75884	5.17734	5.07165	3.73175
Chr1:15889501-15889800	1	15889501	15889800	4.43076	5.38687	4.30287	4.70683	2.14679
Chr1:15889801-15890100	1	15889801	15890100	5.10883	4.75884	4.52526	4.79765	2.88376
Chr1:15890851-15893850	1	15890851	15893850	7.89019	7.44915	6.92736	7.42224	5.56183
Chr1:16520551-16520850	1	16520551	16520850	3.6938	4.99985	5.03984	4.57783	3.14679
Chr1:16521301-16523100	1	16521301	16523100	6.50115	7.32177	6.96584	6.92959	5.02126
Chr1:16619851-16622100	1	16619851	16622100	6.27876	7.65696	7.74028	7.22533	5.02126
Chr1:17094451-17095650	1	17094451	17095650	4.43076	5.99985	7.11023	5.84694	3.36918
Chr1:17096251-17098050	1	17096251	17098050	8.23812	6.854	6.88783	7.32665	4.64929
Chr1:17098201-17100000	1	17098201	17100000	7.46639	6.88437	7.30287	7.21788	5.14679
Chr1:19104001-19104300	1	19104001	19104300	5.6938	4.46933	4.30287	4.822	3.36918
Chr1:19205701-19219200	1	19205701	19219200	11.233	11.0137	11.0376	11.0947	7.38201
Chr1:19219201-19221300	1	19219201	19221300	5.91619	7.08077	7.5508	6.84925	5.20569
Chr1:19221301-19222800	1	19221301	19222800	5.6938	6.88437	6.67211	6.41676	4.73175
Chr1:19223401-19226550	1	19223401	19226550	7.1963	7.95762	8.24147	7.79846	5.14679
Chr1:19226551-19233450	1	19226551	19233450	8.76704	9.24192	9.44583	9.1516	6.62792
Chr1:19233451-19239450	1	19233451	19239450	9.47516	9.31063	9.5508	9.44553	6.23426
Chr1:19239601-19243500	1	19239601	19243500	8.1312	8.02733	8.58827	8.24893	5.84723
Chr1:20744851-20745150	1	20744851	20745150	4.6938	4.99985	4.71791	4.80385	2.88376
Chr1:20862151-20862450	1	20862151	20862450	5.56827	4.29941	5.17734	5.015	3.73175
Chr1:21162601-21164700	1	21162601	21164700	7.27876	7.2063	7.33262	7.27256	5.64929
Chr1:21164851-21166200	1	21164851	21166200	5.10883	6.91412	5.41835	5.81377	4.56183
Chr1:23759401-23761800	1	23759401	23761800	7.75269	7.58481	7.24147	7.52632	5.98809
Chr1:24102151-24103200	1	24102151	24103200	5.56827	6.05429	6.6248	6.08245	4.88376
Chr1:24583051-24591450	1	24583051	24591450	9.10883	9.16359	9.784	9.35214	7.45665
Chr1:32172901-32173950	1	32172901	32173950	4.91619	5.75884	6.7623	5.81244	4.36918
Chr1:34318801-34319250	1	34318801	34319250	4.91619	5.46933	5.41835	5.26796	3.73175
Chr1:34397551-34397850	1	34397551	34397850	4.6938	5.38687	3.30287	4.46118	2.14679
Chr1:34398001-34399050	1	34398001	34399050	6.6938	6.42869	5.41835	6.18028	4.56183
Chr1:34455601-34461600	1	34455601	34461600	8.89019	8.77514	8.71791	8.79441	6.84723
Chr1:34532101-34532700	1	34532101	34532700	5.56827	4.99985	5.03984	5.20265	1.56183
Chr1:34533901-34535100	1	34533901	34535100	6.27876	5.99985	6.30287	6.19383	2.88376
Chr1:34535251-34540050	1	34535251	34540050	9.71616	9.15115	9.4661	9.44447	6.20568
Chr1:34576951-34578000	1	34576951	34578000	4.91619	5.99985	6.4728	5.79628	4.26227
Chr1:34578151-34584300	1	34578151	34584300	8.6324	9.19422	9.51233	9.11298	6.53911
Chr1:34594951-34595400	1	34594951	34595400	4.6938	4.99985	5.71791	5.13718	4.14679
Chr1:34890601-34891200	1	34890601	34891200	6.01572	5.10676	3.71791	4.9468	3.14679
Chr1:35809051-35809650	1	35809051	35809650	5.27876	6.05429	4.88783	5.40696	3.56183
Chr1:35811901-35813250	1	35811901	35813250	6.6938	6.2063	6.03984	6.31331	4.46872
Chr1:35813401-35814300	1	35813401	35814300	6.75269	5.46933	5.30287	5.84163	4.14679
Chr1:36297751-36299400	1	36297751	36299400	7.27876	6.54733	6.67211	6.83273	5.51603
Chr1:36299701-36300750	1	36299701	36300750	6.50115	5.99985	5.96584	6.15561	4.80976
Chr1:36301201-36302100	1	36301201	36302100	6.6938	5.10676	5.6248	5.80845	4.02126
Chr1:36302101-36302700	1	36302101	36302700	6.01572	4.62134	5.30287	5.31331	2.56183
Chr1:36465001-36466500	1	36465001	36466500	6.86372	6.65696	6.17734	6.56601	5.26227
Chr1:36558301-36566850	1	36558301	36566850	10.352	9.38156	9.57589	9.76982	7.46872
Chr1:36567451-36568800	1	36567451	36568800	6.91619	6.2536	5.52526	6.23168	3.88376
Chr1:36569401-36588900	1	36569401	36588900	11.9081	11.1744	11.0285	11.3703	8.92377
Chr1:36592201-36592950	1	36592201	36592950	5.91619	5.69172	5.80537	5.80443	4.46872
Chr1:36597451-36603600	1	36597451	36603600	9.0277	8.7088	8.93708	8.89119	7.06962
Chr1:36603751-36610500	1	36603751	36610500	9.48387	9.24777	9.66042	9.46402	7.40732
Chr1:36610951-36616350	1	36610951	36616350	8.91619	8.60319	8.71791	8.74576	7.05368
Chr1:36616651-36619800	1	36616651	36619800	7.80927	8.33283	8.45938	8.20049	6.14679
Chr1:36620101-36624000	1	36620101	36624000	8.37562	8.3438	8.48609	8.40184	6.46872
Chr1:36624901-36627750	1	36624901	36627750	7.06303	7.23014	7.69519	7.32945	6.14679
Chr1:36627751-36646050	1	36627751	36646050	11.1423	10.769	10.4795	10.7969	8.69626
Chr1:36647551-36651600	1	36647551	36651600	8.44868	8.11959	7.60055	8.05627	6.80976
Chr1:36653251-36657450	1	36653251	36657450	8.27876	8.08077	7.82643	8.06199	6.82862
Chr1:36659851-36661050	1	36659851	36661050	6.6324	6.05429	6.30287	6.32985	5.14679
Chr1:36742501-36744450	1	36742501	36744450	7.39424	7.08077	7.30287	7.25929	5.91938
Chr1:36748351-36749400	1	36748351	36749400	5.91619	6.05429	5.80537	5.92528	4.56183
Chr1:37539151-37540200	1	37539151	37540200	5.6938	6.2536	6.24147	6.06296	4.73175
Chr1:37541101-37544100	1	37541101	37544100	7.80927	8.40793	8.09295	8.10338	5.91938
Chr1:37668001-37668750	1	37668001	37668750	6.35676	5.38687	5.52526	5.7563	4.14679
Chr1:37676401-37677300	1	37676401	37677300	6.56827	5.69172	5.17734	5.81244	4.14679
Chr1:37677751-37678500	1	37677751	37678500	6.35676	5.69172	4.30287	5.45045	4.26227
Chr1:37682401-37683450	1	37682401	37683450	4.6938	6.15739	6.30287	5.71802	4.02126
Chr1:37684501-37685850	1	37684501	37685850	7.23812	6.2063	6.4728	6.63907	4.95415
Chr1:37858051-37864800	1	37858051	37864800	8.23812	9.3655	9.40441	9.00267	7.31672
Chr1:37867351-37871550	1	37867351	37871550	8.70875	8.67445	8.34727	8.57682	6.80976
Chr1:37908451-37910850	1	37908451	37910850	6.80927	7.23014	7.41835	7.15259	5.56183
Chr1:37912351-37914300	1	37912351	37914300	6.75269	6.854	7.03984	6.88217	5.51603
Chr1:37914601-37918800	1	37914601	37918800	8.03957	8.11959	8.2257	8.12829	6.67035
Chr1:37936201-37937550	1	37936201	37937550	5.10883	6.10676	6.67211	5.96257	4.26227
Chr1:37938451-37939500	1	37938451	37939500	4.10883	6.3438	6.57589	5.67617	4.36918
Chr1:37939801-37941750	1	37939801	37941750	5.10883	6.79126	7.30287	6.40099	4.95415
Chr1:37942651-37944450	1	37942651	37944450	6.27876	6.58481	7.2725	6.71202	4.64929
Chr1:37947901-37949250	1	37947901	37949250	6.35676	6.46933	6.41835	6.41481	4.56183
Chr1:37949551-37953450	1	37949551	37953450	8.21736	8.1323	8.09295	8.14753	6.73175
Chr1:37953751-37960050	1	37953751	37960050	9.31829	9.08077	9.36177	9.25361	7.00477
Chr1:37961251-37966050	1	37961251	37966050	8.43076	8.51858	8.48609	8.47848	6.88376
Chr1:37975201-37975950	1	37975201	37975950	5.43076	5.88437	5.6248	5.64664	4.02126
Chr1:38182651-38184600	1	38182651	38184600	7.43076	6.10676	7.00331	6.84694	5.69111
Chr1:38184901-38185500	1	38184901	38185500	5.80927	5.38687	5.17734	5.45783	3.36918
Chr1:38185801-38188500	1	38185801	38188500	7.80927	7.2536	7.60055	7.55448	6.28975
Chr1:38194051-38194800	1	38194051	38194800	5.56827	5.29941	5.88783	5.58517	3.88376
Chr1:38196001-38198400	1	38196001	38198400	8.21736	6.65696	7.39033	7.42155	5.91938
Chr1:38199001-38207400	1	38199001	38207400	10.0572	8.66573	8.88784	9.20359	7.55051
Chr1:38207851-38209050	1	38207851	38209050	7.23812	5.88437	6.30287	6.47512	4.26227
Chr1:38210551-38211300	1	38210551	38211300	6.6324	4.88437	5.52526	5.68068	3.88376
Chr1:38308501-38313150	1	38308501	38313150	8.48387	8.32177	8.79472	8.53346	6.91938
Chr1:38319001-38320200	1	38319001	38320200	4.91619	6.72567	6.52526	6.05571	4.46872
Chr1:38320501-38321400	1	38320501	38321400	5.43076	5.62134	6.24147	5.76452	4.14679
Chr1:38323351-38325900	1	38323351	38325900	6.01572	7.48923	7.07546	6.86014	5.84723
Chr1:38334751-38337450	1	38334751	38337450	7.46639	7.52823	7.52526	7.50662	6.17654
Chr1:38391751-38392500	1	38391751	38392500	5.43076	5.29941	5.6248	5.45166	3.88376
Chr1:38393401-38395050	1	38393401	38395050	6.10883	6.54733	7.03984	6.56534	4.95415
Chr1:38395501-38396250	1	38395501	38396250	4.91619	5.38687	6.11023	5.47109	3.56183
Chr1:38397901-38399250	1	38397901	38399250	6.96681	5.88437	6.57589	6.47569	4.14679
Chr1:38400451-38401650	1	38400451	38401650	6.50115	6.2063	6.6248	6.44408	5.08539
Chr1:38432251-38435250	1	38432251	38435250	7.56827	7.42869	7.96584	7.65426	6.36918
Chr1:38435701-38464800	1	38435701	38464800	12.0232	12.1651	12.6677	12.2854	9.19845
Chr1:38464951-38465850	1	38464951	38465850	4.43076	6.10676	6.30287	5.61346	4.36918
Chr1:38465851-38468100	1	38465851	38468100	7.15323	6.94326	7.69519	7.26389	5.84723
Chr1:38470051-38471100	1	38470051	38471100	6.1963	5.94326	5.88783	6.00913	4.36918
Chr1:38472901-38473500	1	38472901	38473500	4.6938	4.75884	6.24147	5.23137	3.88376
Chr1:38476201-38477100	1	38476201	38477100	6.01572	5.46933	6.30287	5.92931	3.56183
Chr1:38622901-38627250	1	38622901	38627250	9.18565	9.24192	9.19364	9.20707	6.20568
Chr1:38627701-38636250	1	38627701	38636250	10.2433	9.79526	9.98937	10.0093	7.44447
Chr1:38636251-38637600	1	38636251	38637600	5.27876	6.62134	6.71791	6.206	4.95415
Chr1:38638951-38639850	1	38638951	38639850	5.43076	5.82297	5.96584	5.73986	4.14679
Chr1:38768101-38769150	1	38768101	38769150	6.01572	5.94326	6.4728	6.14393	4.46872
Chr1:38836801-38838300	1	38836801	38838300	6.6324	6.65696	6.80537	6.69824	5.36918
Chr1:38838301-38840550	1	38838301	38840550	6.43076	7.15739	7.36177	6.9833	5.84723
Chr1:38843851-38844750	1	38843851	38844750	5.43076	5.62134	6.36177	5.80462	4.36918
Chr1:38850901-38852400	1	38850901	38852400	6.35676	6.2063	6.92736	6.49681	5.20569
Chr1:38854351-38856000	1	38854351	38856000	6.91619	6.3438	6.71791	6.6593	5.31672
Chr1:39189901-39190650	1	39189901	39190650	5.56827	5.75884	5.30287	5.54333	4.02126
Chr1:39192151-39193800	1	39192151	39193800	8.48387	6.94326	6.30287	7.24334	4.02126
Chr1:39193801-39197850	1	39193801	39197850	9.80232	9.55207	9.61877	9.65772	5.80976
Chr1:39335551-39337050	1	39335551	39337050	6.6324	6.2063	6.36177	6.40015	5.08539
Chr1:39337801-39339000	1	39337801	39339000	6.96681	5.88437	6.03984	6.29701	4.56183
Chr1:39581701-39585150	1	39581701	39585150	7.50115	7.83857	7.57589	7.63854	6.14679
Chr1:40133401-40135350	1	40133401	40135350	7.01572	6.3438	7.24147	6.867	5.69111
Chr1:40324501-40328700	1	40324501	40328700	7.86372	8.40793	8.4728	8.24815	6.11642
Chr1:40376401-40377300	1	40376401	40377300	5.56827	6.15739	5.41835	5.71467	4.14679
Chr1:40666051-40666350	1	40666051	40666350	4.91619	4.75884	5.52526	5.06676	3.14679
Chr1:40675201-40676550	1	40675201	40676550	6.01572	6.65696	6.80537	6.49268	5.14679
Chr1:40677001-40686600	1	40677001	40686600	10.8671	10.5662	10.5603	10.6645	7.74174
Chr1:41024251-41027700	1	41024251	41027700	8.35676	8.21827	7.36177	7.97893	6.36918
Chr1:41028151-41031900	1	41028151	41031900	8.08611	8.43896	7.9847	8.16992	6.44447
Chr1:42542551-42543000	1	42542551	42543000	4.91619	4.29941	5.71791	4.97783	2.56183
Chr1:42847951-42848700	1	42847951	42848700	4.43076	4.99985	6.30287	5.24449	4.14679
Chr1:42915451-42916800	1	42915451	42916800	6.80927	6.15739	5.88783	6.28483	5.20569
Chr1:42922501-42923100	1	42922501	42923100	6.10883	5.10676	5.30287	5.50616	4.26227
Chr1:42928801-42929550	1	42928801	42929550	5.10883	5.69172	5.80537	5.53531	3.36918
Chr1:42955801-42957600	1	42955801	42957600	6.27876	7.23014	7.11023	6.87304	5.60622
Chr1:43160101-43164000	1	43160101	43164000	8.25858	8.16977	8.14417	8.19084	6.20568
Chr1:43164001-43166100	1	43164001	43166100	7.35676	7.72567	7.41835	7.50026	6.02126
Chr1:43167601-43169250	1	43167601	43169250	6.96681	6.88437	6.24147	6.69755	5.60622
Chr1:43213351-43214100	1	43213351	43214100	4.10883	5.82297	5.96584	5.29921	3.56183
Chr1:43272901-43273800	1	43272901	43273800	5.6938	5.46933	5.96584	5.70965	3.88376
Chr1:43296151-43299750	1	43296151	43299750	8.08611	8.02733	8.09295	8.0688	6.56183
Chr1:43320151-43321200	1	43320151	43321200	6.50115	5.54733	5.6248	5.89109	4.36918
Chr1:43444651-43445100	1	43444651	43445100	5.56827	4.88437	4.88783	5.11349	3.36918
Chr1:43497451-43498500	1	43497451	43498500	5.10883	5.82297	6.36177	5.76452	4.02126
Chr1:43500451-43503750	1	43500451	43503750	6.10883	7.42869	8.48609	7.34121	6.17654
Chr1:43690951-43693950	1	43690951	43693950	7.50115	7.56619	8.28777	7.78504	6.20568
Chr1:43702801-43703850	1	43702801	43703850	6.27876	6.10676	5.96584	6.11712	4.26227
Chr1:43730701-43734450	1	43730701	43734450	7.86372	8.09382	8.03984	7.99913	6.36918
Chr1:43829851-43832850	1	43829851	43832850	6.91619	8.19422	8.1273	7.7459	6.17654
Chr1:43833601-43834350	1	43833601	43834350	4.91619	5.94326	4.88783	5.2491	2.88376
Chr1:44585701-44593950	1	44585701	44593950	8.06303	9.06759	9.72353	8.95139	7.38201
Chr1:45782851-45783300	1	45782851	45783300	5.10883	5.10676	5.52526	5.24695	3.56183
Chr1:45838501-45839850	1	45838501	45839850	5.6938	6.29941	6.4728	6.15533	4.95415
Chr1:45840451-45841050	1	45840451	45841050	4.10883	5.62134	5.30287	5.01101	2.56183
Chr1:45920851-45921450	1	45920851	45921450	4.43076	5.38687	5.41835	5.07866	3.56183
Chr1:45922951-45928650	1	45922951	45928650	9.1312	9.54733	9.6248	9.43445	6.64929
Chr1:45930151-45930900	1	45930151	45930900	4.91619	5.69172	5.80537	5.47109	4.26227
Chr1:50920051-50921550	1	50920051	50921550	5.80927	6.65696	7.17734	6.54786	4.88376
Chr1:50922301-50923200	1	50922301	50923200	4.43076	5.94326	6.41835	5.59746	4.46872
Chr1:50923351-50926800	1	50923351	50926800	7.46639	7.82297	8.03984	7.7764	5.41981
Chr1:53737351-53738700	1	53737351	53738700	4.91619	6.72567	6.67211	6.10466	4.95415
Chr1:54191851-54194400	1	54191851	54194400	7.46639	7.98591	6.7623	7.40487	6.14679
Chr1:54195001-54196650	1	54195001	54196650	6.50115	7.08077	5.71791	6.43328	4.95415
Chr1:54440551-54444450	1	54440551	54444450	7.01572	8.33283	8.31782	7.88879	6.31672
Chr1:54444451-54450900	1	54444451	54450900	9.10883	9.29941	9.2257	9.21132	7.16174
Chr1:54922951-54925800	1	54922951	54925800	8.01572	7.94326	7.60055	7.85318	5.69111
Chr1:55045051-55046250	1	55045051	55046250	6.1963	5.94326	6.24147	6.12701	4.95415
Chr1:55403401-55404300	1	55403401	55404300	6.01572	5.82297	5.88783	5.90884	4.46872
Chr1:55736701-55738350	1	55736701	55738350	7.31829	6.62134	6.7623	6.90064	5.51603
Chr1:55738351-55740900	1	55738351	55740900	7.35676	7.46933	7.24147	7.35585	5.80976
Chr1:55887151-55895250	1	55887151	55895250	8.6324	9.51373	9.52526	9.2238	7.10099
Chr1:55897051-55897800	1	55897051	55897800	5.27876	6.2536	5.52526	5.68588	4.56183
Chr1:56967901-56968500	1	56967901	56968500	4.10883	4.99985	6.11023	5.07297	4.02126
Chr1:56968801-56971800	1	56968801	56971800	7.56827	7.23014	8.28777	7.69539	5.41981
Chr1:56972701-56991300	1	56972701	56991300	13.3662	12.8361	12.8336	13.012	8.53337
Chr1:56991901-56992950	1	56991901	56992950	5.80927	6.2536	6.30287	6.12192	4.56183
Chr1:56993851-56994750	1	56993851	56994750	5.43076	6.15739	5.17734	5.5885	4.02126
Chr1:57790201-57792600	1	57790201	57792600	7.43076	7.08077	7.39033	7.30062	5.73175
Chr1:58227451-58227750	1	58227451	58227750	4.6938	5.2063	4.52526	4.80845	2.88376
Chr1:58623601-58625400	1	58623601	58625400	6.43076	6.99985	7.03984	6.82348	5.31672
Chr1:59002801-59007900	1	59002801	59007900	6.75269	8.83857	8.6248	8.07202	6.88376
Chr1:59479051-59480250	1	59479051	59480250	5.56827	5.99985	6.67211	6.08007	4.36918
Chr1:59483251-59483550	1	59483251	59483550	5.10883	3.29941	5.52526	4.6445	2.88376
Chr1:59502901-59503800	1	59502901	59503800	6.56827	5.62134	6.17734	6.12231	4.26227
Chr1:59504551-59507250	1	59504551	59507250	7.5351	7.38687	7.88783	7.60327	5.73175
Chr1:59507851-59508750	1	59507851	59508750	5.27876	5.82297	5.80537	5.6357	4.36918
Chr1:59509501-59510700	1	59509501	59510700	5.10883	6.29941	6.41835	5.9422	4.26227
Chr1:59516701-59518050	1	59516701	59518050	5.80927	5.69172	7.11023	6.20374	4.95415
Chr1:59676901-59684700	1	59676901	59684700	9.35676	9.78322	9.96584	9.70194	7.16174
Chr1:60039151-60041400	1	60039151	60041400	7.10883	7.58481	6.92736	7.207	5.02126
Chr1:60041401-60043050	1	60041401	60043050	7.35676	7.32177	6.96584	7.21479	4.14679
Chr1:60043801-60045450	1	60043801	60045450	7.56827	7.18205	6.7623	7.17087	5.08539
Chr1:61143751-61144500	1	61143751	61144500	5.10883	6.10676	5.52526	5.58029	4.56183
Chr1:61145851-61147800	1	61145851	61147800	6.10883	7.2063	7.4728	6.92931	5.56183
Chr1:61301251-61302150	1	61301251	61302150	6.01572	5.46933	5.96584	5.81696	3.73175
Chr1:61304701-61307550	1	61304701	61307550	7.80927	7.72567	8.2257	7.92022	6.36918
Chr1:61910701-61912500	1	61910701	61912500	6.50115	6.79126	7.14417	6.8122	4.88376
Chr1:61913701-61916250	1	61913701	61916250	6.10883	7.79126	7.92736	7.27582	4.64929
Chr1:61916251-61917000	1	61916251	61917000	2.10883	5.29941	6.36177	4.59	4.02126
Chr1:62703301-62706750	1	62703301	62706750	8.51822	7.3655	7.5508	7.81151	5.69111
Chr1:62708251-62709000	1	62708251	62709000	4.6938	5.94326	5.88783	5.5083	3.88376
Chr1:62790751-62792550	1	62790751	62792550	6.10883	6.58481	7.11023	6.60129	5.60622
Chr1:62792701-62794500	1	62792701	62794500	6.10883	7.02733	7.17734	6.77117	5.26227
Chr1:62796451-62797200	1	62796451	62797200	4.91619	5.29941	6.03984	5.41848	3.88376
Chr1:62929951-62933850	1	62929951	62933850	8.58457	8.15739	8.05776	8.26657	6.71158
Chr1:62937451-62939250	1	62937451	62939250	6.6938	6.65696	6.52526	6.62534	5.51603
Chr1:63183001-63184050	1	63183001	63184050	5.6938	6.2536	6.17734	6.04158	4.73175
Chr1:63186901-63190650	1	63186901	63190650	7.78126	8.05429	7.94673	7.92743	6.53911
Chr1:63193351-63197400	1	63193351	63197400	8.01572	8.27669	7.82643	8.03961	6.26227
Chr1:63197701-63198450	1	63197701	63198450	6.43076	5.94326	4.88783	5.75395	4.64929
Chr1:63200101-63201000	1	63200101	63201000	5.91619	6.42869	4.52526	5.62338	4.14679
Chr1:63201601-63205350	1	63201601	63205350	8.33765	8.75062	7.49927	8.19585	6.14679
Chr1:63205651-63230400	1	63205651	63230400	11.4839	11.9132	11.3832	11.5934	8.98809
Chr1:63230401-63231600	1	63230401	63231600	5.56827	6.46933	5.88783	5.97514	4.36918
Chr1:63231751-63232800	1	63231751	63232800	6.43076	5.69172	6.36177	6.16142	4.02126
Chr1:63232951-63309450	1	63232951	63309450	14.8718	15.0357	14.9539	14.9538	10.497
Chr1:63309451-63319350	1	63309451	63319350	9.91619	10.5917	10.4492	10.319	7.38201
Chr1:63366751-63368100	1	63366751	63368100	5.43076	6.3438	6.41835	6.0643	4.73175
Chr1:63419851-63420750	1	63419851	63420750	5.80927	5.99985	5.80537	5.8715	4.36918
Chr1:63422251-63423150	1	63422251	63423150	5.56827	5.62134	6.52526	5.90495	4.46872
Chr1:63439201-63440550	1	63439201	63440550	6.27876	6.10676	6.52526	6.30359	4.80976
Chr1:63453751-63455100	1	63453751	63455100	6.35676	6.10676	6.6248	6.36277	4.95415
Chr1:63460501-63461400	1	63460501	63461400	3.10883	6.05429	6.36177	5.17496	4.14679
Chr1:63466951-63468000	1	63466951	63468000	5.10883	6.3438	6.11023	5.85429	4.56183
Chr1:63614251-63615450	1	63614251	63615450	6.27876	5.82297	6.36177	6.1545	4.64929
Chr1:63615451-63616800	1	63615451	63616800	6.1963	6.50886	6.57589	6.42702	4.73175
Chr1:63621151-63622050	1	63621151	63622050	5.10883	6.29941	5.80537	5.73787	4.36918
Chr1:63636001-63637050	1	63636001	63637050	5.10883	6.38687	6.11023	5.86864	4.36918
Chr1:63638551-63639750	1	63638551	63639750	6.50115	6.50886	6.17734	6.39578	4.73175
Chr1:63640351-63642150	1	63640351	63642150	6.75269	7.42869	6.88783	7.02307	5.41981
Chr1:63642151-63644550	1	63642151	63644550	6.86372	7.38687	7.2725	7.17436	5.56183
Chr1:63712501-63718350	1	63712501	63718350	7.56827	8.63926	8.7623	8.32328	7.10099
Chr1:63718351-63719250	1	63718351	63719250	5.10883	6.05429	6.03984	5.73432	4.14679
Chr1:63719251-63729450	1	63719251	63729450	8.75269	9.84244	9.88282	9.49265	7.77128
Chr1:64171951-64173750	1	64171951	64173750	6.35676	7.27669	6.7623	6.79858	5.64929
Chr1:65011651-65012550	1	65011651	65012550	6.10883	5.88437	6.03984	6.01101	4.02126
Chr1:65311201-65311800	1	65311201	65311800	6.01572	5.29941	5.03984	5.45166	3.36918
Chr1:66468601-66469350	1	66468601	66469350	5.10883	5.94326	5.52526	5.52579	2.88376
Chr1:66652051-66652950	1	66652051	66652950	5.91619	5.99985	5.96584	5.96062	4.56183
Chr1:66653101-66654900	1	66653101	66654900	7.10883	7.23014	7.49927	7.27942	5.02126
Chr1:66656401-66657300	1	66656401	66657300	4.6938	6.54733	5.71791	5.65301	4.26227
Chr1:66686101-66689100	1	66686101	66689100	6.50115	7.89932	8.05776	7.48608	6.05368
Chr1:68805751-68807250	1	68805751	68807250	5.27876	6.79126	6.96584	6.34528	4.64929
Chr1:68809201-68810700	1	68809201	68810700	2.10883	6.854	7.07546	5.3461	4.88376
Chr1:68810701-68811450	1	68810701	68811450	2.10883	5.88437	6.52526	4.83949	3.88376
Chr1:68811601-68812350	1	68811601	68812350	2.10883	6.2063	5.52526	4.61346	3.88376
Chr1:68812951-68814750	1	68812951	68814750	6.01572	7.08077	7.11023	6.73557	5.08539
Chr1:68814751-68815650	1	68814751	68815650	4.91619	5.94326	6.11023	5.65656	4.14679
Chr1:68822101-68822700	1	68822101	68822700	1.95683	5.82297	5.71791	4.49924	3.36918
Chr1:68823151-68823600	1	68823151	68823600	2.10883	5.29941	5.88783	4.43202	3.14679
Chr1:68844001-68844300	1	68844001	68844300	1.95683	4.62134	5.71791	4.09869	0.409826
Chr1:68848651-68850000	1	68848651	68850000	1.95683	6.58481	6.67211	5.07125	4.73175
Chr1:68857801-68860050	1	68857801	68860050	5.80927	7.3438	7.84719	7.00009	5.08539
Chr1:68860201-68862450	1	68860201	68862450	3.6938	7.3655	8.2257	6.42833	5.56183
Chr1:68862901-68863800	1	68862901	68863800	1.95683	5.69172	6.6248	4.75779	3.56183
Chr1:68864101-68867850	1	68864101	68867850	7.27876	8.27669	8.51233	8.02259	5.60622
Chr1:68868451-68870550	1	68868451	68870550	2.10883	7.2536	7.784	5.71548	4.88376
Chr1:68870551-68876400	1	68870551	68876400	6.6938	8.99985	9.63677	8.44347	6.91938
Chr1:68876401-68879250	1	68876401	68879250	5.27876	7.18205	8.14417	6.86833	5.88376
Chr1:68889001-68889300	1	68889001	68889300	2.10883	5.10676	5.30287	4.17282	3.14679
Chr1:68890351-68891100	1	68890351	68891100	5.43076	5.54733	5.6248	5.5343	3.73175
Chr1:68891401-68892750	1	68891401	68892750	4.43076	6.69172	6.84719	5.98989	4.36918
Chr1:68893351-68893650	1	68893351	68893650	4.10883	5.10676	4.88783	4.70114	2.14679
Chr1:68893651-68894100	1	68893651	68894100	3.10883	5.10676	5.80537	4.67366	2.88376
Chr1:68894851-68896500	1	68894851	68896500	6.01572	6.58481	6.96584	6.52212	5.31672
Chr1:68913751-68914800	1	68913751	68914800	4.6938	6.54733	6.6248	5.95531	4.73175
Chr1:68915551-68916150	1	68915551	68916150	1.95683	4.88437	6.4728	4.438	3.88376
Chr1:68917051-68917500	1	68917051	68917500	1.95683	5.29941	5.6248	4.29368	2.56183
Chr1:68917501-68918250	1	68917501	68918250	1.95683	5.29941	6.7623	4.67285	4.26227
Chr1:68918251-68919150	1	68918251	68919150	2.10883	5.29941	6.67211	4.69345	3.73175
Chr1:68933851-68934600	1	68933851	68934600	3.6938	5.46933	6.41835	5.19383	4.02126
Chr1:68942101-68942700	1	68942101	68942700	2.10883	5.54733	5.41835	4.35817	3.36918
Chr1:68943301-68943750	1	68943301	68943750	3.10883	5.38687	5.30287	4.59952	2.56183
Chr1:68944051-68944500	1	68944051	68944500	4.10883	5.38687	5.41835	4.97135	3.56183
Chr1:68945851-68946450	1	68945851	68946450	5.10883	5.54733	5.6248	5.42699	3.36918
Chr1:68988451-68989050	1	68988451	68989050	4.10883	5.2063	5.96584	5.09366	4.14679
Chr1:68992801-68993400	1	68992801	68993400	1.95683	5.54733	6.11023	4.53813	3.88376
Chr1:68994751-68995950	1	68994751	68995950	4.43076	6.38687	6.57589	5.79784	4.73175
Chr1:68998801-69000900	1	68998801	69000900	5.91619	6.72567	7.7623	6.80139	5.26227
Chr1:69001501-69003150	1	69001501	69003150	4.10883	6.97183	7.07546	6.05204	5.20569
Chr1:69003451-69004350	1	69003451	69004350	3.6938	5.62134	6.7623	5.35914	4.14679
Chr1:69004951-69005700	1	69004951	69005700	5.43076	5.54733	6.11023	5.69611	4.36918
Chr1:69006751-69007650	1	69006751	69007650	2.10883	5.62134	7.14417	4.95811	4.56183
Chr1:69010351-69013500	1	69010351	69013500	6.6324	7.54733	8.05776	7.4125	6.28975
Chr1:69014551-69015750	1	69014551	69015750	3.6938	6.3438	6.88783	5.64181	4.46872
Chr1:69016051-69017850	1	69016051	69017850	4.6938	7.08077	7.20976	6.32811	5.02126
Chr1:69018751-69020550	1	69018751	69020550	5.27876	7.23014	7.82643	6.77844	5.14679
Chr1:69020701-69021300	1	69020701	69021300	1.95683	5.10676	6.24147	4.43502	3.36918
Chr1:69021601-69024450	1	69021601	69024450	5.43076	7.97183	8.51233	7.30497	5.69111
Chr1:69024751-69025650	1	69024751	69025650	5.27876	5.82297	6.96584	6.02252	3.88376
Chr1:69026101-69027000	1	69026101	69027000	1.95683	6.05429	6.4728	4.82797	3.73175
Chr1:69027451-69041100	1	69027451	69041100	8.21736	10.2331	10.9587	9.80305	7.82862
Chr1:69041851-69042300	1	69041851	69042300	1.95683	5.10676	6.30287	4.45549	2.88376
Chr1:69043051-69047400	1	69043051	69047400	7.46639	8.58481	9.35453	8.46858	6.31672
Chr1:69048451-69049500	1	69048451	69049500	4.10883	6.05429	7.17734	5.78016	4.36918
Chr1:69051751-69053700	1	69051751	69053700	4.91619	7.02733	7.71791	6.55381	5.46872
Chr1:69068851-69069150	1	69068851	69069150	4.10883	4.88437	5.30287	4.76536	3.14679
Chr1:69102001-69102750	1	69102001	69102750	1.95683	5.46933	6.52526	4.65048	4.14679
Chr1:69102901-69106800	1	69102901	69106800	7.10883	7.88437	8.92736	7.97352	5.77128
Chr1:71653651-71654850	1	71653651	71654850	5.6938	6.05429	6.41835	6.05548	4.14679
Chr1:71655001-71655450	1	71655001	71655450	4.91619	4.75884	5.71791	5.13098	3.14679
Chr1:72063001-72072150	1	72063001	72072150	9.26871	10.1942	10.0488	9.83725	7.87471
Chr1:72072451-72073500	1	72072451	72073500	4.43076	6.79126	5.96584	5.72929	4.26227
Chr1:72220351-72222000	1	72220351	72222000	7.39424	6.3438	6.41835	6.7188	5.14679
Chr1:72222301-72225300	1	72222301	72225300	8.56827	7.67445	7.57589	7.93953	5.60622
Chr1:72225301-72226050	1	72225301	72226050	6.50115	5.29941	4.88783	5.5628	2.56183
Chr1:72232651-72233550	1	72232651	72233550	6.27876	5.69172	6.11023	6.0269	4.02126
Chr1:72234151-72236550	1	72234151	72236550	8.29866	7.48923	7.82643	7.87144	5.08539
Chr1:72529501-72537300	1	72529501	72537300	10.0217	9.35469	8.63677	9.33773	7.46872
Chr1:72659401-72659700	1	72659401	72659700	3.6938	5.2063	4.52526	4.47512	2.56183
Chr1:72660301-72661050	1	72660301	72661050	5.43076	6.10676	4.52526	5.35426	4.02126
Chr1:72662251-72663750	1	72662251	72663750	6.43076	6.99985	6.41835	6.61632	4.95415
Chr1:72664651-72665250	1	72664651	72665250	1.95683	6.10676	5.03984	4.36781	3.56183
Chr1:72871501-72872550	1	72871501	72872550	7.01572	5.88437	5.30287	6.06766	3.56183
Chr1:72872851-72875400	1	72872851	72875400	8.33765	7.40793	7.39033	7.71197	5.02126
Chr1:72875551-72879450	1	72875551	72879450	8.67869	8.3438	8.4728	8.49843	6.60622
Chr1:73267351-73270800	1	73267351	73270800	7.75269	8.49908	8.24147	8.16441	6.34319
Chr1:73271701-73273800	1	73271701	73273800	6.96681	7.40793	7.2725	7.21575	5.69111
Chr1:73273801-73274700	1	73273801	73274700	5.10883	6.10676	5.96584	5.72714	3.73175
Chr1:73746601-73747200	1	73746601	73747200	5.43076	5.29941	5.52526	5.41848	3.36918
Chr1:73899601-73900800	1	73899601	73900800	5.27876	6.42869	6.41835	6.04193	4.73175
Chr1:73901101-73901850	1	73901101	73901850	5.56827	6.05429	5.03984	5.55413	3.88376
Chr1:74041951-74044800	1	74041951	74044800	7.6324	7.18205	6.92736	7.24727	6.49257
Chr1:74077801-74080050	1	74077801	74080050	7.5351	7.32177	5.96584	6.9409	5.60622
Chr1:74081401-74083950	1	74081401	74083950	7.89019	7.38687	7.03984	7.43897	6.14679
Chr1:74083951-74085450	1	74083951	74085450	7.6938	6.75884	4.71791	6.39018	5.02126
Chr1:74086051-74091900	1	74086051	74091900	9.27876	8.75884	8.14417	8.72726	6.95415
Chr1:74092201-74111700	1	74092201	74111700	11.9653	11.3988	10.7291	11.3644	8.72674
Chr1:74112301-74126850	1	74112301	74126850	10.9	10.4618	9.88784	10.4165	8.33662
Chr1:74127151-74128500	1	74127151	74128500	7.1963	7.1323	5.41835	6.58231	3.73175
Chr1:74128501-74131950	1	74128501	74131950	7.78126	7.91412	7.4728	7.72272	6.26227
Chr1:74161951-74164050	1	74161951	74164050	7.10883	6.69172	6.80537	6.86864	5.88376
Chr1:74645101-74646900	1	74645101	74646900	5.91619	6.82297	7.2725	6.67055	5.73175
Chr1:74712451-74715150	1	74712451	74715150	8.37562	7.2063	7.39033	7.65742	5.80976
Chr1:74734201-74737950	1	74734201	74737950	8.01572	8.08077	7.5508	7.88243	6.49257
Chr1:74738251-74739300	1	74738251	74739300	6.01572	6.3438	6.24147	6.20033	4.95415
Chr1:74739301-74741400	1	74739301	74741400	7.66342	6.79126	7.49927	7.31798	5.73175
Chr1:74742901-74749800	1	74742901	74749800	9.07462	8.51858	8.48609	8.69309	7.10099
Chr1:74750551-74754150	1	74750551	74754150	8.17492	7.58481	7.80537	7.85504	6.34319
Chr1:74755501-74756850	1	74755501	74756850	6.6324	6.2536	6.36177	6.41592	4.46872
Chr1:74757151-74813250	1	74757151	74813250	15.1783	14.3474	14.1321	14.5526	10.0416
Chr1:74813401-74817600	1	74813401	74817600	8.89019	8.61229	8.33262	8.6117	6.17654
Chr1:74818051-74821650	1	74818051	74821650	7.66342	7.94326	7.57589	7.72752	6.46872
Chr1:74821651-74822850	1	74821651	74822850	7.31829	5.99985	6.11023	6.47612	4.95415
Chr1:74824351-74838000	1	74824351	74838000	9.89674	10.1386	10.0443	10.0266	8.15429
Chr1:74838151-74863200	1	74838151	74863200	13.055	12.4523	12.2385	12.582	8.94553
Chr1:74865001-74911650	1	74865001	74911650	14.1305	13.5234	13.4253	13.6931	9.78342
Chr1:74911651-74912850	1	74911651	74912850	6.50115	5.88437	5.80537	6.06363	4.26227
Chr1:74912851-74965050	1	74912851	74965050	13.6422	13.0779	13.0962	13.2721	10.158
Chr1:74965051-74966850	1	74965051	74966850	6.6324	6.854	6.36177	6.61605	4.88376
Chr1:74967301-74971200	1	74967301	74971200	8.01572	8.05429	7.86766	7.97922	6.36918
Chr1:74979901-74981100	1	74979901	74981100	6.10883	6.42869	5.88783	6.14179	4.26227
Chr1:74989801-74991750	1	74989801	74991750	5.91619	7.10676	7.00331	6.67542	6.02126
Chr1:74995951-74998350	1	74995951	74998350	6.75269	7.2063	7.71791	7.22563	6.05368
Chr1:74998351-75000900	1	74998351	75000900	6.56827	7.15739	7.30287	7.00951	6.17654
Chr1:75000901-75004500	1	75000901	75004500	6.91619	7.91412	7.92736	7.58589	6.53911
Chr1:75005101-75008400	1	75005101	75008400	7.6938	7.91412	8.1273	7.91174	6.46872
Chr1:75008401-75017400	1	75008401	75017400	9.33765	9.48923	9.78937	9.53875	7.64929
Chr1:75029701-75030600	1	75029701	75030600	5.80927	5.82297	5.80537	5.81254	4.14679
Chr1:75128101-75130650	1	75128101	75130650	7.99148	6.97183	7.14417	7.36916	5.88376
Chr1:75131101-75132900	1	75131101	75132900	7.50115	6.62134	6.52526	6.88258	5.51603
Chr1:75154951-75156150	1	75154951	75156150	6.50115	6.42869	5.6248	6.18488	4.95415
Chr1:75158701-75160200	1	75158701	75160200	5.6938	6.72567	7.2725	6.56399	5.46872
Chr1:75160651-75162000	1	75160651	75162000	6.43076	6.46933	6.24147	6.38052	4.80976
Chr1:75208801-75210450	1	75208801	75210450	6.6938	6.88437	6.7623	6.78016	5.08539
Chr1:75211501-75212250	1	75211501	75212250	6.35676	5.38687	5.6248	5.78948	4.46872
Chr1:75214051-75226500	1	75214051	75226500	11.4172	11.005	10.6218	11.0147	8.29654
Chr1:75226501-75235350	1	75226501	75235350	10.0037	9.98591	9.87273	9.9541	7.71158
Chr1:75255451-75256200	1	75255451	75256200	5.91619	5.54733	5.6248	5.69611	3.88376
Chr1:75257101-75258450	1	75257101	75258450	7.23812	6.15739	6.17734	6.52428	4.95415
Chr1:75259801-75275100	1	75259801	75275100	10.4969	10.5592	10.5852	10.5471	8.56183
Chr1:75275401-75279750	1	75275401	75279750	8.39424	8.35469	8.57589	8.4416	6.44447
Chr1:75280051-75282450	1	75280051	75282450	7.35676	7.05429	7.30287	7.23798	5.88376
Chr1:75282751-75286500	1	75282751	75286500	7.56827	7.854	7.6248	7.68235	6.53911
Chr1:75287251-75289350	1	75287251	75289350	7.15323	7.08077	6.80537	7.01312	5.60622
Chr1:75330301-75331350	1	75330301	75331350	6.56827	5.94326	5.6248	6.04544	4.02126
Chr1:75336301-75337950	1	75336301	75337950	7.10883	6.50886	6.41835	6.67868	5.26227
Chr1:75340651-75342900	1	75340651	75342900	7.72354	7.2063	7.11023	7.34669	5.02126
Chr1:75361201-75367050	1	75361201	75367050	8.89019	8.54733	8.51233	8.64995	6.95415
Chr1:75376651-75381000	1	75376651	75381000	8.78126	8.32177	8.28777	8.4636	7.02126
Chr1:75382351-75385650	1	75382351	75385650	9.00365	7.65696	7.90773	8.18945	5.88376
Chr1:75385651-75395700	1	75385651	75395700	11.8803	10.8578	10.5944	11.1109	7.63864
Chr1:75419101-75426750	1	75419101	75426750	10.8737	9.38687	9.34727	9.86928	7.23426
Chr1:75430651-75435150	1	75430651	75435150	8.82308	8.1449	7.60055	8.18951	7.03756
Chr1:75445351-75456300	1	75445351	75456300	11.4103	10.0307	9.91758	10.4529	7.71158
Chr1:75456301-75457500	1	75456301	75457500	7.46639	5.38687	6.24147	6.36491	4.36918
Chr1:75458101-75458700	1	75458101	75458700	6.56827	4.62134	4.71791	5.3025	2.88376
Chr1:75460051-75460800	1	75460051	75460800	5.91619	5.10676	5.88783	5.63693	3.14679
Chr1:75462901-75468450	1	75462901	75468450	8.9792	8.27669	8.20976	8.48855	7.13169
Chr1:75468751-75469950	1	75468751	75469950	6.75269	5.88437	6.36177	6.33294	4.26227
Chr1:75469951-75470700	1	75469951	75470700	6.35676	5.62134	5.17734	5.71848	3.88376
Chr1:75484351-75488100	1	75484351	75488100	9.28874	7.75884	7.74028	8.26262	6.34319
Chr1:75507151-75509550	1	75507151	75509550	7.78126	7.46933	7.2725	7.5077	5.51603
Chr1:75509851-75511950	1	75509851	75511950	7.27876	6.72567	6.6248	6.87641	5.41981
Chr1:75514651-75516450	1	75514651	75516450	7.39424	6.99985	7.14417	7.17942	5.36918
Chr1:75516901-75517650	1	75516901	75517650	6.27876	5.38687	5.80537	5.82367	4.02126
Chr1:75519151-75520050	1	75519151	75520050	5.10883	5.99985	6.03984	5.71617	4.46872
Chr1:75541051-75545400	1	75541051	75545400	8.27876	8.09382	8.33262	8.23507	6.69111
Chr1:75563101-75564900	1	75563101	75564900	7.1963	6.94326	6.88783	7.00913	6.11642
Chr1:75564901-75567300	1	75564901	75567300	7.27876	7.02733	7.24147	7.18252	5.31672
Chr1:75569251-75571500	1	75569251	75571500	7.35676	7.23014	6.92736	7.17142	5.73175
Chr1:75572851-75575850	1	75572851	75575850	7.43076	7.74235	7.4728	7.54864	6.02126
Chr1:75576301-75578100	1	75576301	75578100	6.10883	7.15739	7.11023	6.79215	5.88376
Chr1:75587401-75591300	1	75587401	75591300	8.10883	7.67445	7.39033	7.72454	6.56183
Chr1:75591751-75594450	1	75591751	75594450	7.43076	7.18205	7.14417	7.25233	6.31672
Chr1:75598501-75602250	1	75598501	75602250	8.60069	8.18205	8.53809	8.44027	6.44447
Chr1:75603001-75603750	1	75603001	75603750	4.6938	5.62134	6.36177	5.55896	3.56183
Chr1:75697051-75697950	1	75697051	75697950	5.91619	5.88437	5.88783	5.89613	4.26227
Chr1:75700201-75700800	1	75700201	75700800	4.6938	5.46933	5.41835	5.19383	3.88376
Chr1:75705901-75707250	1	75705901	75707250	6.6324	6.94326	6.4728	6.68282	4.80976
Chr1:75734101-75734850	1	75734101	75734850	5.10883	5.75884	5.30287	5.39018	3.56183
Chr1:75801601-75802350	1	75801601	75802350	4.91619	5.69172	5.6248	5.4109	3.73175
Chr1:76036051-76036950	1	76036051	76036950	5.6938	5.94326	6.24147	5.95951	4.80976
Chr1:76281601-76282050	1	76281601	76282050	5.56827	5.38687	4.30287	5.086	3.14679
Chr1:76282501-76283400	1	76282501	76283400	5.43076	5.88437	6.30287	5.87267	4.46872
Chr1:76533301-76535550	1	76533301	76535550	7.27876	7.3655	6.4728	7.03902	5.69111
Chr1:76934551-76942350	1	76934551	76942350	8.70875	9.87305	9.5634	9.38173	7.31672
Chr1:76942351-76942800	1	76942351	76942800	4.91619	5.38687	5.17734	5.16013	3.14679
Chr1:77497351-77501550	1	77497351	77501550	7.78126	8.11959	8.14417	8.01501	6.62792
Chr1:77512651-77513100	1	77512651	77513100	5.56827	5.38687	4.52526	5.16013	2.56183
Chr1:77513251-77513550	1	77513251	77513550	6.10883	4.29941	4.03984	4.81603	3.14679
Chr1:77516251-77518200	1	77516251	77518200	7.89019	6.82297	6.6248	7.11265	5.20569
Chr1:77893201-77894100	1	77893201	77894100	5.91619	6.05429	5.52526	5.83192	3.88376
Chr1:77942401-77942850	1	77942401	77942850	5.10883	4.29941	5.6248	5.01101	3.14679
Chr1:77943451-77944950	1	77943451	77944950	6.01572	6.854	6.41835	6.42936	4.73175
Chr1:77945401-77946150	1	77945401	77946150	6.10883	5.88437	4.71791	5.57037	3.56183
Chr1:77946751-77947500	1	77946751	77947500	5.27876	5.46933	5.96584	5.57131	3.36918
Chr1:77949601-77954250	1	77949601	77954250	7.56827	8.44915	8.53809	8.18517	6.39472
Chr1:77954401-77958150	1	77954401	77958150	6.43076	8.09382	8.11023	7.54494	6.53911
Chr1:77964451-77967000	1	77964451	77967000	6.35676	7.15739	7.82643	7.11353	5.41981
Chr1:77967901-77968650	1	77967901	77968650	1.95683	6.05429	5.96584	4.65899	4.14679
Chr1:77969101-77973300	1	77969101	77973300	7.78126	8.96474	9.08423	8.61008	6.41981
Chr1:77973451-77977050	1	77973451	77977050	8.80927	9.01365	9.42527	9.08273	5.77128
Chr1:77977201-77988750	1	77977201	77988750	9.48387	10.148	10.2375	9.95648	7.51603
Chr1:77991601-77992200	1	77991601	77992200	5.56827	4.29941	5.88783	5.25184	3.36918
Chr1:77992201-77993400	1	77992201	77993400	5.10883	6.2536	6.84719	6.06988	5.14679
Chr1:78008551-78009450	1	78008551	78009450	6.35676	5.54733	6.24147	6.04852	3.36918
Chr1:78009751-78011700	1	78009751	78011700	6.27876	6.65696	7.49927	6.81166	5.20569
Chr1:78012901-78013800	1	78012901	78013800	4.6938	6.15739	5.41835	5.42318	4.02126
Chr1:78015751-78020250	1	78015751	78020250	7.39424	8.06759	8.63677	8.03287	6.77128
Chr1:78020401-78022500	1	78020401	78022500	6.50115	7.2536	7.49927	7.08467	5.64929
Chr1:78022501-78023550	1	78022501	78023550	5.10883	6.10676	6.57589	5.93049	4.56183
Chr1:78080401-78083550	1	78080401	78083550	6.01572	7.60319	7.88783	7.16892	5.80976
Chr1:78093151-78094050	1	78093151	78094050	4.91619	5.88437	6.24147	5.68068	4.02126
Chr1:78102601-78103800	1	78102601	78103800	5.6938	6.10676	6.11023	5.97026	4.64929
Chr1:78107701-78109800	1	78107701	78109800	6.56827	7.23014	7.71791	7.17211	5.31672
Chr1:78110101-78115950	1	78110101	78115950	7.72354	8.82297	9.02169	8.52274	6.77128
Chr1:78116701-78123750	1	78116701	78123750	7.66342	8.95046	9.50581	8.70656	7.36918
Chr1:78124051-78125550	1	78124051	78125550	5.10883	7.10676	6.92736	6.38099	4.88376
Chr1:78125551-78231150	1	78125551	78231150	15.3034	15.3809	15.4041	15.3628	10.9574
Chr1:78248701-78249900	1	78248701	78249900	3.10883	6.2063	6.41835	5.24449	4.46872
Chr1:78250801-78252000	1	78250801	78252000	3.6938	5.99985	6.92736	5.54033	4.73175
Chr1:78252151-78254400	1	78252151	78254400	6.56827	7.1323	7.64865	7.1164	5.36918
Chr1:78255901-78256800	1	78255901	78256800	5.43076	6.54733	6.17734	6.05181	4.02126
Chr1:78275401-78276750	1	78275401	78276750	5.80927	6.50886	6.52526	6.28113	4.36918
Chr1:78281101-78282600	1	78281101	78282600	5.80927	6.62134	6.80537	6.41199	5.31672
Chr1:78283201-78284250	1	78283201	78284250	5.27876	6.10676	5.96584	5.78379	3.88376
Chr1:78284551-78285900	1	78284551	78285900	5.56827	6.88437	6.36177	6.27147	5.26227
Chr1:78292051-78294300	1	78292051	78294300	6.27876	7.48923	7.03984	6.93594	6.14679
Chr1:78294301-78295350	1	78294301	78295350	4.91619	6.62134	6.4728	6.00344	4.36918
Chr1:78295951-78297600	1	78295951	78297600	6.56827	7.05429	6.41835	6.6803	5.26227
Chr1:78298051-78299550	1	78298051	78299550	5.27876	6.62134	6.71791	6.206	4.56183
Chr1:78299551-78300750	1	78299551	78300750	5.56827	6.15739	6.4728	6.06615	4.14679
Chr1:78300751-78321450	1	78300751	78321450	11.7436	11.5294	11.4993	11.5908	8.54482
Chr1:78321901-78323400	1	78321901	78323400	6.6324	6.62134	6.24147	6.4984	4.36918
Chr1:78323551-78326550	1	78323551	78326550	6.91619	7.69172	7.82643	7.47811	6.14679
Chr1:78330301-78330900	1	78330301	78330900	4.91619	5.54733	5.80537	5.42296	4.14679
Chr1:78334201-78336750	1	78334201	78336750	6.6324	7.58481	6.7623	6.99317	6.11642
Chr1:78338101-78339150	1	78338101	78339150	5.91619	6.65696	5.6248	6.06598	4.95415
Chr1:78346951-78350400	1	78346951	78350400	7.94172	7.82297	7.6248	7.7965	6.49257
Chr1:78350701-78351600	1	78350701	78351600	5.27876	6.2063	6.24147	5.90884	4.80976
Chr1:78351901-78359100	1	78351901	78359100	8.70875	9.30503	8.71791	8.91056	7.38201
Chr1:78361201-78364500	1	78361201	78364500	7.39424	7.75884	7.49927	7.55078	6.26227
Chr1:78366901-78368700	1	78366901	78368700	6.75269	7.18205	6.80537	6.91337	5.41981
Chr1:78401551-78402600	1	78401551	78402600	6.10883	5.82297	6.03984	5.99055	4.46872
Chr1:78417001-78418050	1	78417001	78418050	6.1963	5.46933	6.11023	5.92529	4.46872
Chr1:78418801-78420450	1	78418801	78420450	6.01572	6.50886	6.7623	6.42896	5.14679
Chr1:78489301-78490800	1	78489301	78490800	6.01572	7.02733	7.00331	6.68212	5.60622
Chr1:78490801-78495600	1	78490801	78495600	8.61663	9.50886	9.48609	9.20386	6.41981
Chr1:78496201-78496950	1	78496201	78496950	4.10883	6.15739	5.17734	5.14785	4.26227
Chr1:78506701-78507900	1	78506701	78507900	5.27876	6.69172	6.52526	6.16525	4.64929
Chr1:78508651-78510150	1	78508651	78510150	7.23812	7.23014	6.67211	7.04679	4.64929
Chr1:78510451-78512100	1	78510451	78512100	6.96681	6.97183	6.71791	6.88552	5.51603
Chr1:78572251-78574200	1	78572251	78574200	7.5351	7.15739	6.92736	7.20662	4.80976
Chr1:78574351-78576450	1	78574351	78576450	7.15323	7.05429	6.80537	7.0043	5.41981
Chr1:79671301-79672350	1	79671301	79672350	6.6938	5.94326	6.41835	6.3518	4.95415
Chr1:80341201-80341800	1	80341201	80341800	5.56827	5.29941	5.30287	5.39018	4.26227
Chr1:80343001-80344050	1	80343001	80344050	5.27876	6.2536	6.36177	5.96471	4.46872
Chr1:80849701-80854350	1	80849701	80854350	6.96681	8.24192	9.10161	8.10345	6.56183
Chr1:80855101-80858550	1	80855101	80858550	4.91619	7.44915	8.51233	6.95922	6.14679
Chr1:81218551-81219300	1	81218551	81219300	5.27876	5.38687	6.17734	5.61432	4.14679
Chr1:81311401-81313050	1	81311401	81313050	5.80927	6.50886	6.96584	6.42799	5.08539
Chr1:81313801-81316650	1	81313801	81316650	7.01572	7.77514	7.86766	7.55284	5.56183
Chr1:81358801-81359250	1	81358801	81359250	5.10883	5.38687	4.88783	5.12785	3.88376
Chr1:82294801-82298400	1	82294801	82298400	7.46639	7.88437	8.43215	7.92764	6.20568
Chr1:82308151-82315800	1	82308151	82315800	8.44868	9.86546	10.14	9.48471	7.22004
Chr1:82639051-82640250	1	82639051	82640250	6.01572	6.46933	6.11023	6.19843	4.88376
Chr1:82650751-82651050	1	82650751	82651050	4.10883	5.29941	4.30287	4.57037	2.14679
Chr1:82687651-82689300	1	82687651	82689300	5.10883	6.97183	6.92736	6.33601	5.08539
Chr1:82713451-82714350	1	82713451	82714350	4.6938	6.29941	6.11023	5.70114	4.26227
Chr1:82714801-82718400	1	82714801	82718400	7.50115	8.18205	8.41835	8.03385	6.08539
Chr1:82718551-82725000	1	82718551	82725000	8.94172	10.0205	10.1732	9.71182	6.79065
Chr1:82784701-82786350	1	82784701	82786350	6.80927	6.42869	6.67211	6.63669	5.51603
Chr1:84710701-84711600	1	84710701	84711600	6.1963	5.69172	6.03984	5.97595	4.64929
Chr1:85717951-85720500	1	85717951	85720500	7.39424	7.15739	7.4728	7.34147	5.80976
Chr1:85720501-85721400	1	85720501	85721400	5.56827	5.38687	6.11023	5.68845	4.02126
Chr1:86300101-86308350	1	86300101	86308350	10.6938	9.50398	9.41835	9.87204	7.40732
Chr1:86386501-86387550	1	86386501	86387550	6.75269	6.2063	5.17734	6.04544	4.73175
Chr1:86387851-86388900	1	86387851	86388900	6.80927	5.69172	5.30287	5.93462	4.64929
Chr1:86641651-86649450	1	86641651	86649450	9.0277	9.09382	8.51233	8.87795	7.14679
Chr1:86649451-86650500	1	86649451	86650500	6.10883	6.29941	6.30287	6.23704	4.73175
Chr1:86656951-86662050	1	86656951	86662050	8.79533	8.54733	8.44583	8.59617	6.60622
Chr1:86663101-86674500	1	86663101	86674500	10.1695	9.77108	9.43215	9.79092	7.97968
Chr1:86675701-86677650	1	86675701	86677650	7.31829	6.46933	6.71791	6.83518	5.46872
Chr1:86684251-86685300	1	86684251	86685300	5.6938	6.42869	6.24147	6.12132	4.64929
Chr1:87095251-87098550	1	87095251	87098550	7.99148	7.58481	7.39033	7.65554	6.34319
Chr1:87122851-87126000	1	87122851	87126000	8.31829	7.98591	7.36177	7.88865	6.05368
Chr1:87126001-87130200	1	87126001	87130200	9.79533	8.99289	8.66042	9.14955	6.17654
Chr1:87130801-87131700	1	87130801	87131700	5.80927	6.10676	6.03984	5.98529	4.46872
Chr1:87141601-87141900	1	87141601	87141900	5.27876	4.75884	4.30287	4.78016	3.14679
Chr1:87141901-87164250	1	87141901	87164250	13.457	12.4762	12.14	12.6911	8.72674
Chr1:87164251-87174900	1	87164251	87174900	10.6634	9.92512	9.83685	10.1418	7.87471
Chr1:87180301-87183150	1	87180301	87183150	8.1963	7.2063	7.07546	7.49268	5.84723
Chr1:87183151-87184350	1	87183151	87184350	7.39424	5.99985	5.6248	6.33963	4.64929
Chr1:87184801-87190500	1	87184801	87190500	9.78831	8.89186	8.69519	9.12512	6.67035
Chr1:87190501-87196200	1	87190501	87196200	9.00365	8.53781	8.2725	8.60465	7.20568
Chr1:87198301-87200850	1	87198301	87200850	7.46639	7.08077	7.39033	7.3125	5.56183
Chr1:87201301-87202800	1	87201301	87202800	7.06303	6.46933	6.80537	6.77925	5.20569
Chr1:87203101-87209550	1	87203101	87209550	9.43975	8.48923	8.70659	8.87853	6.95415
Chr1:87262051-87262650	1	87262051	87262650	5.27876	4.88437	5.52526	5.22946	3.73175
Chr1:87263401-87267150	1	87263401	87267150	9.15323	7.98591	8.34727	8.49547	6.02126
Chr1:87267451-87268800	1	87267451	87268800	6.50115	6.42869	6.67211	6.53398	4.64929
Chr1:87470251-87472050	1	87470251	87472050	7.39424	7.05429	7.03984	7.16279	5.36918
Chr1:87472651-87480000	1	87472651	87480000	9.70875	9.2123	8.69519	9.20541	7.34319
Chr1:87506851-87510300	1	87506851	87510300	9.43076	8.49908	7.96584	8.63189	5.95415
Chr1:87510751-87513750	1	87510751	87513750	8.10883	7.88437	7.74028	7.91116	5.91938
Chr1:87515701-87518250	1	87515701	87518250	7.31829	7.38687	6.84719	7.18412	5.88376
Chr1:87527401-87528750	1	87527401	87528750	6.50115	6.58481	6.41835	6.50144	5.20569
Chr1:87554551-87556350	1	87554551	87556350	6.27876	6.82297	6.71791	6.60654	5.41981
Chr1:87557851-87577650	1	87557851	87577650	11.1614	11.0692	11.1038	11.1115	8.805
Chr1:87578101-87585000	1	87578101	87585000	9.75989	10.0137	9.9753	9.91628	7.17654
Chr1:87588451-87590400	1	87588451	87590400	7.06303	6.854	6.84719	6.92141	5.31672
Chr1:87596701-87597750	1	87596701	87597750	6.56827	6.29941	5.71791	6.19519	4.26227
Chr1:87598051-87599700	1	87598051	87599700	6.56827	6.82297	6.6248	6.67201	5.26227
Chr1:87599851-87600750	1	87599851	87600750	3.6938	6.38687	5.96584	5.34883	4.46872
Chr1:87601201-87607800	1	87601201	87607800	8.89019	9.04087	8.82643	8.91917	7.02126
Chr1:87608251-87611700	1	87608251	87611700	7.60069	8.05429	7.49927	7.71808	6.28975
Chr1:87613951-87615300	1	87613951	87615300	6.01572	6.72567	6.30287	6.34809	5.31672
Chr1:87619501-87620400	1	87619501	87620400	6.10883	6.10676	5.30287	5.83949	4.26227
Chr1:87652501-87653250	1	87652501	87653250	6.01572	5.54733	5.88783	5.81696	4.56183
Chr1:87655201-87656100	1	87655201	87656100	5.27876	5.94326	5.96584	5.72929	4.46872
Chr1:87723451-87724350	1	87723451	87724350	5.56827	6.2536	5.71791	5.84659	4.64929
Chr1:87733801-87735750	1	87733801	87735750	6.56827	7.08077	6.71791	6.78898	5.91938
Chr1:87739051-87740400	1	87739051	87740400	6.35676	6.42869	6.30287	6.36277	5.36918
Chr1:87747601-87753900	1	87747601	87753900	8.56827	9.43383	9.31782	9.10664	6.93687
Chr1:88009051-88009950	1	88009051	88009950	5.10883	5.54733	6.24147	5.63255	4.14679
Chr1:88023901-88024200	1	88023901	88024200	3.6938	4.88437	5.03984	4.53933	1.56183
Chr1:88124851-88125750	1	88124851	88125750	4.10883	6.15739	6.03984	5.43535	4.14679
Chr1:88191601-88192950	1	88191601	88192950	6.43076	6.54733	5.80537	6.26116	4.95415
Chr1:88199401-88200750	1	88199401	88200750	6.43076	6.46933	5.96584	6.28864	5.02126
Chr1:88349251-88350150	1	88349251	88350150	5.6938	5.82297	5.6248	5.71385	3.88376
Chr1:88352851-88354350	1	88352851	88354350	7.01572	5.88437	6.92736	6.60915	4.64929
Chr1:88397701-88398900	1	88397701	88398900	6.35676	6.42869	6.24147	6.34231	4.80976
Chr1:88399051-88400250	1	88399051	88400250	6.35676	6.46933	6.4728	6.43296	4.73175
Chr1:88401451-88411650	1	88401451	88411650	9.5351	9.38687	9.01253	9.3115	7.79065
Chr1:88419451-88422150	1	88419451	88422150	7.06303	7.3655	7.36177	7.26343	6.05368
Chr1:88424701-88430550	1	88424701	88430550	8.99148	9.01365	8.81594	8.94036	7.13169
Chr1:88467751-88469550	1	88467751	88469550	7.10883	6.99985	6.52526	6.87798	5.56183
Chr1:88470001-88487100	1	88470001	88487100	11.6653	11.6614	11.4627	11.5965	8.59525
Chr1:88487401-88490550	1	88487401	88490550	7.66342	7.8072	7.24147	7.5707	6.46872
Chr1:88493101-88497600	1	88493101	88497600	7.83675	8.32177	7.94673	8.03509	6.67035
Chr1:88498051-88500900	1	88498051	88500900	7.10883	7.72567	6.96584	7.26678	5.51603
Chr1:88500901-88503300	1	88500901	88503300	7.50115	7.56619	6.88783	7.31839	5.31672
Chr1:88503451-88507500	1	88503451	88507500	8.56827	8.15739	8.07546	8.26704	6.64929
Chr1:88593901-88594800	1	88593901	88594800	5.91619	5.54733	5.80537	5.7563	4.26227
Chr1:88651651-88653000	1	88651651	88653000	6.01572	6.62134	6.17734	6.27147	4.80976
Chr1:88653451-88656750	1	88653451	88656750	7.89019	7.56619	7.74028	7.73222	6.23426
Chr1:88657201-88658250	1	88657201	88658250	6.43076	5.99985	6.24147	6.22403	4.46872
Chr1:88661401-88664250	1	88661401	88664250	7.15323	7.44915	7.74028	7.44755	6.31672
Chr1:88664401-88676550	1	88664401	88676550	9.50115	10.126	10.6604	10.0958	8.02126
Chr1:88678351-88679250	1	88678351	88679250	5.91619	5.29941	6.24147	5.81902	4.46872
Chr1:88687501-88688700	1	88687501	88688700	5.91619	5.94326	6.67211	6.17719	4.80976
Chr1:88703551-88704750	1	88703551	88704750	6.6324	6.10676	6.11023	6.28313	4.46872
Chr1:88709701-88710750	1	88709701	88710750	5.80927	6.10676	6.30287	6.07297	4.56183
Chr1:88719451-88720950	1	88719451	88720950	6.75269	6.65696	6.57589	6.66185	5.41981
Chr1:88836451-88837050	1	88836451	88837050	5.80927	5.29941	4.52526	5.21131	3.88376
Chr1:88837201-88838250	1	88837201	88838250	6.27876	6.05429	6.17734	6.17013	4.56183
Chr1:89014051-89014950	1	89014051	89014950	6.01572	5.75884	5.80537	5.85998	4.36918
Chr1:89015701-89016750	1	89015701	89016750	6.10883	5.88437	5.6248	5.87267	4.64929
Chr1:89229001-89231100	1	89229001	89231100	7.80927	7.3438	6.6248	7.25929	5.80976
Chr1:89231401-89235750	1	89231401	89235750	8.9792	8.52823	8.2257	8.57771	6.80976
Chr1:89235751-89238750	1	89235751	89238750	8.15323	7.63926	7.20976	7.66742	6.08539
Chr1:89372101-89372850	1	89372101	89372850	4.6938	5.94326	5.80537	5.48081	4.14679
Chr1:89874751-89875800	1	89874751	89875800	5.91619	6.05429	5.96584	5.97877	4.14679
Chr1:89910601-89911350	1	89910601	89911350	5.6938	5.38687	5.88783	5.65617	4.46872
Chr1:89911651-89912400	1	89911651	89912400	4.43076	5.88437	5.80537	5.3735	4.02126
Chr1:89913751-89914650	1	89913751	89914650	5.27876	5.82297	6.24147	5.78107	4.02126
Chr1:89914951-89974350	1	89914951	89974350	13.3925	13.4125	13.9667	13.5906	10.1107
Chr1:89974351-89975400	1	89974351	89975400	4.91619	6.05429	6.52526	5.83192	4.26227
Chr1:89975701-89983800	1	89975701	89983800	8.90325	9.53303	9.76776	9.40134	7.64929
Chr1:89984401-89991000	1	89984401	89991000	8.46639	9.2536	9.47946	9.06648	7.14679
Chr1:89991151-90002850	1	89991151	90002850	11.2381	10.6213	10.8753	10.9116	7.89275
Chr1:90022501-90028350	1	90022501	90028350	8.56827	8.50886	8.25707	8.44473	6.82862
Chr1:90030301-90033750	1	90030301	90033750	6.6938	8.05429	8.11023	7.61944	6.51603
Chr1:90033901-90043050	1	90033901	90043050	9.45756	9.53781	9.5508	9.51539	7.81922
Chr1:90044551-90046800	1	90044551	90046800	7.46639	7.52823	6.92736	7.30732	5.80976
Chr1:90046951-90051900	1	90046951	90051900	9.09752	8.71726	8.53809	8.78429	6.84723
Chr1:90053551-90054300	1	90053551	90054300	6.6938	5.38687	4.71791	5.59952	4.26227
Chr1:90058351-90060450	1	90058351	90060450	6.96681	7.05429	6.41835	6.81315	5.46872
Chr1:90061201-90065100	1	90061201	90065100	8.1312	7.77514	7.80537	7.9039	6.56183
Chr1:90065401-90067950	1	90065401	90067950	7.75269	7.50886	7.07546	7.44567	6.14679
Chr1:90069901-90071250	1	90069901	90071250	7.06303	6.54733	6.41835	6.67624	4.80976
Chr1:90078601-90080850	1	90078601	90080850	7.27876	7.29941	6.92736	7.16851	5.88376
Chr1:90098401-90099300	1	90098401	90099300	5.56827	6.05429	5.71791	5.78016	3.56183
Chr1:90130801-90132150	1	90130801	90132150	6.6938	6.82297	6.17734	6.5647	4.95415
Chr1:90136051-90139500	1	90136051	90139500	8.31829	7.62134	7.39033	7.77665	6.5842
Chr1:90145501-90148050	1	90145501	90148050	7.5351	7.40793	7.14417	7.3624	5.73175
Chr1:90148051-90149100	1	90148051	90149100	5.91619	5.82297	6.24147	5.99354	4.02126
Chr1:90149551-90151200	1	90149551	90151200	7.56827	6.91412	6.36177	6.94805	5.80976
Chr1:90152851-90154500	1	90152851	90154500	7.23812	6.2063	6.41835	6.62092	5.14679
Chr1:90178351-90180600	1	90178351	90180600	7.31829	7.02733	6.67211	7.00591	5.77128
Chr1:90180901-90182550	1	90180901	90182550	6.75269	6.50886	6.4728	6.57812	5.26227
Chr1:90183001-90183900	1	90183001	90183900	5.80927	6.29941	5.30287	5.80385	4.14679
Chr1:90199501-90202350	1	90199501	90202350	7.94172	7.3438	7.33262	7.53938	6.20568
Chr1:90202801-90204750	1	90202801	90204750	7.06303	7.1323	7.20976	7.13503	5.14679
Chr1:90206401-90211350	1	90206401	90211350	8.21736	8.28809	8.24147	8.24897	6.77128
Chr1:90220201-90236850	1	90220201	90236850	10.7162	10.7953	10.6006	10.704	8.61168
Chr1:90237001-90241800	1	90237001	90241800	8.60069	8.58481	8.25707	8.48086	6.5842
Chr1:90241951-90244950	1	90241951	90244950	8.03957	7.8072	7.69519	7.84732	6.11642
Chr1:90245251-90246900	1	90245251	90246900	7.50115	6.854	6.4728	6.94265	5.36918
Chr1:90247501-90249900	1	90247501	90249900	7.31829	6.94326	7.30287	7.18814	5.98809
Chr1:90251401-90261450	1	90251401	90261450	9.28874	9.6348	9.21775	9.38043	7.73175
Chr1:90262351-90263550	1	90262351	90263550	6.27876	6.38687	6.57589	6.41384	4.80976
Chr1:90266251-90270150	1	90266251	90270150	8.86372	8.47932	8.25707	8.53337	6.53911
Chr1:90270451-90273000	1	90270451	90273000	6.91619	7.2063	7.6248	7.2491	6.17654
Chr1:90274201-90277950	1	90274201	90277950	8.10883	7.8072	8.05776	7.99126	6.41981
Chr1:90279751-90287100	1	90279751	90287100	9.328	8.79925	9.18552	9.10426	7.41981
Chr1:90287251-90289650	1	90287251	90289650	7.43076	7.23014	7.14417	7.26836	5.84723
Chr1:90291151-90303000	1	90291151	90303000	10.3989	10.7109	10.2532	10.4543	8.09321
Chr1:90307801-90308850	1	90307801	90308850	6.56827	6.2063	5.80537	6.19331	4.36918
Chr1:90309001-90310500	1	90309001	90310500	6.91619	7.10676	5.52526	6.51607	4.64929
Chr1:90310801-90317700	1	90310801	90317700	9.16412	9.49416	8.96584	9.20804	7.26227
Chr1:90317851-90323400	1	90317851	90323400	8.60069	8.75884	8.31782	8.55912	7.22004
Chr1:90323851-90330150	1	90323851	90330150	8.48387	8.83857	8.85746	8.72663	7.3033
Chr1:90330151-90334500	1	90330151	90334500	8.78126	8.8072	8.40441	8.66429	6.88376
Chr1:90334501-90348000	1	90334501	90348000	10.5886	10.9842	10.3215	10.6314	8.23425
Chr1:90348001-90351150	1	90348001	90351150	7.31829	8.01365	7.57589	7.63594	6.23426
Chr1:90351151-90354150	1	90351151	90354150	7.66342	8.04087	7.39033	7.69821	5.80976
Chr1:90354901-90357900	1	90354901	90357900	7.80927	8.02733	7.84719	7.8946	6.26227
Chr1:90362101-90367950	1	90362101	90367950	8.21736	8.82297	8.24147	8.42727	7.20568
Chr1:90381001-90382050	1	90381001	90382050	6.35676	5.88437	6.03984	6.09366	4.46872
Chr1:90382351-90385200	1	90382351	90385200	7.5351	7.46933	7.41835	7.47426	5.88376
Chr1:90442051-90443700	1	90442051	90443700	6.96681	6.58481	6.71791	6.75651	5.36918
Chr1:90444001-90445650	1	90444001	90445650	7.23812	6.88437	6.30287	6.80845	4.46872
Chr1:90515401-90516300	1	90515401	90516300	6.35676	5.62134	5.52526	5.83445	4.56183
Chr1:90558601-90561000	1	90558601	90561000	7.83675	7.2536	6.84719	7.31252	6.05368
Chr1:90562351-90568800	1	90562351	90568800	8.6938	8.91412	8.30287	8.63693	7.00477
Chr1:90577201-90578850	1	90577201	90578850	6.01572	7.27669	6.4728	6.5884	5.69111
Chr1:90579451-90580650	1	90579451	90580650	6.56827	6.38687	5.96584	6.30699	4.95415
Chr1:90582451-90585000	1	90582451	90585000	7.35676	6.854	7.2725	7.16108	5.95415
Chr1:90588451-90590850	1	90588451	90590850	7.35676	7.79126	7.24147	7.46316	5.84723
Chr1:90592801-90602850	1	90592801	90602850	10.0455	9.70455	9.64865	9.79956	7.85645
Chr1:90621001-90621450	1	90621001	90621450	3.6938	4.75884	5.88783	4.78016	3.36918
Chr1:90628651-90631200	1	90628651	90631200	7.46639	7.18205	7.11023	7.25289	6.23426
Chr1:90631651-90639000	1	90631651	90639000	9.33765	8.63926	8.52526	8.83406	7.35625
Chr1:90640201-90641850	1	90640201	90641850	7.01572	6.88437	6.36177	6.75395	5.08539
Chr1:90643951-90644850	1	90643951	90644850	5.43076	5.54733	6.4728	5.81696	4.36918
Chr1:90645001-90645750	1	90645001	90645750	5.27876	5.69172	5.71791	5.5628	3.88376
Chr1:90645901-90658500	1	90645901	90658500	10.3756	10.0375	9.99868	10.1373	8.37561
Chr1:90658651-90664950	1	90658651	90664950	8.67869	8.97183	8.9847	8.87841	7.13169
Chr1:90665401-90671400	1	90665401	90671400	8.76704	8.85399	8.784	8.80168	7.46872
Chr1:90672601-90679050	1	90672601	90679050	9.16412	8.8072	8.83685	8.93605	7.11642
Chr1:90701551-90703800	1	90701551	90703800	7.15323	7.02733	7.64865	7.2764	6.02126
Chr1:90706051-90708300	1	90706051	90708300	7.31829	7.3655	6.96584	7.21654	5.64929
Chr1:90709801-90714450	1	90709801	90714450	8.55178	8.33283	8.02169	8.3021	6.97122
Chr1:90714751-90716250	1	90714751	90716250	6.75269	6.54733	6.24147	6.51383	5.26227
Chr1:90720751-90722700	1	90720751	90722700	6.80927	6.94326	6.71791	6.82348	5.56183
Chr1:90723151-90724800	1	90723151	90724800	6.10883	6.79126	7.11023	6.67011	5.31672
Chr1:90724951-90728250	1	90724951	90728250	7.35676	7.97183	7.64865	7.65908	6.60622
Chr1:90728551-90735750	1	90728551	90735750	8.8503	9.38687	8.69519	8.97745	7.53911
Chr1:90736051-90739350	1	90736051	90739350	8.41261	8.26519	7.88783	8.18855	6.31672
Chr1:90747301-90750750	1	90747301	90750750	7.83675	7.75884	7.784	7.7932	6.69111
Chr1:90753001-90754500	1	90753001	90754500	6.27876	6.50886	6.41835	6.40199	4.88376
Chr1:90754801-90759300	1	90754801	90759300	8.1963	8.15739	7.784	8.04589	6.39472
Chr1:90762301-90764250	1	90762301	90764250	7.23812	6.97183	6.71791	6.97595	5.64929
Chr1:90764251-90766050	1	90764251	90766050	6.96681	6.91412	6.88783	6.92292	5.60622
Chr1:90771151-90774300	1	90771151	90774300	7.72354	7.77514	7.82643	7.77504	6.28975
Chr1:90774601-90775800	1	90774601	90775800	6.96681	6.38687	5.88783	6.41384	4.80976
Chr1:90776551-90793200	1	90776551	90793200	10.1312	10.1068	9.9753	10.0711	8.45665
Chr1:90804451-90805350	1	90804451	90805350	5.56827	5.94326	6.30287	5.93813	3.73175
Chr1:90805351-90806700	1	90805351	90806700	6.27876	6.69172	6.52526	6.49858	4.73175
Chr1:90807751-90808500	1	90807751	90808500	6.10883	5.75884	5.17734	5.68167	4.46872
Chr1:90811351-90816600	1	90811351	90816600	8.55178	8.51858	8.39033	8.4869	6.95415
Chr1:90817051-90818550	1	90817051	90818550	6.35676	6.88437	6.7623	6.66781	5.41981
Chr1:90818851-90822150	1	90818851	90822150	7.43076	7.72567	7.90773	7.68806	6.39472
Chr1:90824551-90829650	1	90824551	90829650	8.92901	8.59403	8.60055	8.70786	7.13169
Chr1:90830851-90831900	1	90830851	90831900	6.56827	6.2063	5.6248	6.13312	4.73175
Chr1:90832501-90839250	1	90832501	90839250	9.1963	8.61229	8.31782	8.7088	7.57306
Chr1:90839251-90844950	1	90839251	90844950	9.10883	8.83079	8.77319	8.90427	7.03756
Chr1:90845851-90851250	1	90845851	90851250	9.12006	8.61229	8.86766	8.86667	7.23426
Chr1:90851251-90855000	1	90851251	90855000	7.6324	8.06759	8.07546	7.92515	6.14679
Chr1:90858301-90859650	1	90858301	90859650	6.6324	6.72567	6.17734	6.5118	4.95415
Chr1:90861901-90863850	1	90861901	90863850	6.01572	7.08077	7.03984	6.71211	5.73175
Chr1:90869101-90869850	1	90869101	90869850	4.43076	5.75884	5.88783	5.35914	3.88376
Chr1:90874201-90876600	1	90874201	90876600	7.43076	7.1323	7.14417	7.23574	5.51603
Chr1:90884251-90886800	1	90884251	90886800	7.46639	7.48923	7.24147	7.39903	5.84723
Chr1:90886801-90888600	1	90886801	90888600	5.91619	7.1323	7.30287	6.78379	5.20569
Chr1:90890851-90892050	1	90890851	90892050	4.6938	6.38687	6.52526	5.86864	4.73175
Chr1:90892801-90893550	1	90892801	90893550	5.56827	5.38687	6.36177	5.7723	4.26227
Chr1:90894751-90913800	1	90894751	90913800	12.2134	11.904	11.6006	11.906	8.77615
Chr1:90913951-90929550	1	90913951	90929550	12.1695	11.903	11.6619	11.9115	8.39472
Chr1:90929551-90945450	1	90929551	90945450	11.0861	10.7547	10.5253	10.7887	8.73175
Chr1:90946501-90948450	1	90946501	90948450	7.06303	7.32177	6.88783	7.09088	5.69111
Chr1:90949051-90949950	1	90949051	90949950	6.50115	6.15739	5.41835	6.02563	3.88376
Chr1:90950401-90956250	1	90950401	90956250	9.25858	9.07419	8.87778	9.07019	6.73175
Chr1:90956251-90964500	1	90956251	90964500	10.4882	10.1729	9.86257	10.1745	7.50434
Chr1:90972301-90973350	1	90972301	90973350	6.35676	6.10676	6.03984	6.16779	4.56183
Chr1:91333501-91335000	1	91333501	91335000	7.31829	5.94326	6.57589	6.61248	5.26227
Chr1:91335301-91338300	1	91335301	91338300	8.06303	7.44915	7.17734	7.56317	6.20568
Chr1:91338751-91350900	1	91338751	91350900	11.1423	10.2448	9.8212	10.4028	8.02126
Chr1:91403401-91405050	1	91403401	91405050	7.06303	6.2536	6.52526	6.61397	5.46872
Chr1:91461751-91465800	1	91461751	91465800	8.08611	8.24192	7.7623	8.03011	6.88376
Chr1:91538851-91540200	1	91538851	91540200	6.56827	6.42869	6.71791	6.57162	4.46872
Chr1:91569001-91573200	1	91569001	91573200	8.60069	7.63926	7.94673	8.06222	6.69111
Chr1:91573651-91575450	1	91573651	91575450	6.6324	6.46933	6.88783	6.66319	5.31672
Chr1:91580401-91581450	1	91580401	91581450	6.10883	5.99985	6.17734	6.09534	4.73175
Chr1:91581601-91582200	1	91581601	91582200	6.01572	5.38687	4.88783	5.43014	4.26227
Chr1:91582501-91584300	1	91582501	91584300	7.06303	7.02733	6.7623	6.95089	5.26227
Chr1:91589701-91591650	1	91589701	91591650	6.43076	7.10676	6.96584	6.83445	5.69111
Chr1:91598701-91600050	1	91598701	91600050	6.75269	6.38687	6.67211	6.60389	5.26227
Chr1:91607251-91608300	1	91607251	91608300	6.10883	6.2063	5.80537	6.04017	4.26227
Chr1:91615351-91617300	1	91615351	91617300	7.1963	6.75884	6.4728	6.80931	5.84723
Chr1:91626751-91627350	1	91626751	91627350	4.91619	5.2063	5.6248	5.2491	3.73175
Chr1:91642801-91644150	1	91642801	91644150	6.50115	6.15739	6.03984	6.23279	4.36918
Chr1:91724101-91725750	1	91724101	91725750	5.6938	7.3438	7.30287	6.78016	5.08539
Chr1:91725751-91726650	1	91725751	91726650	3.10883	6.10676	6.03984	5.08514	4.26227
Chr1:91726801-91730100	1	91726801	91730100	7.66342	8.1323	7.5508	7.78217	5.80976
Chr1:91730551-91732200	1	91730551	91732200	7.01572	6.99985	6.57589	6.86382	5.46872
Chr1:91736251-91741650	1	91736251	91741650	8.72354	8.32177	8.52526	8.52353	7.16174
Chr1:91741651-91743750	1	91741651	91743750	7.56827	6.854	7.07546	7.16591	5.69111
Chr1:91745101-91750950	1	91745101	91750950	9.17492	8.46933	7.92736	8.52387	7.22004
Chr1:91750951-91755300	1	91750951	91755300	8.39424	8.28809	7.90773	8.19669	6.44447
Chr1:91755451-91758000	1	91755451	91758000	8.08611	7.18205	7.03984	7.436	5.36918
Chr1:91761601-91763400	1	91761601	91763400	7.31829	6.72567	6.84719	6.96372	5.20569
Chr1:91763401-91765050	1	91763401	91765050	6.75269	6.29941	6.71791	6.59	5.26227
Chr1:91765051-91766700	1	91765051	91766700	6.6324	7.05429	6.92736	6.87135	5.60622
Chr1:91766701-91775250	1	91766701	91775250	9.37562	9.11319	9.21775	9.23552	7.48069
Chr1:91783801-91785900	1	91783801	91785900	6.96681	6.94326	6.4728	6.79429	5.64929
Chr1:91787851-91788750	1	91787851	91788750	5.56827	4.88437	6.57589	5.67617	3.88376
Chr1:91794001-91813200	1	91794001	91813200	11.9606	11.4991	11.3234	11.5944	8.7217
Chr1:91813201-91815300	1	91813201	91815300	6.96681	6.854	6.96584	6.92888	5.69111
Chr1:91815451-91821000	1	91815451	91821000	8.70875	8.2063	8.02169	8.31224	7.24833
Chr1:91865101-91866450	1	91865101	91866450	5.56827	6.42869	6.88783	6.29493	4.88376
Chr1:91867801-91868550	1	91867801	91868550	5.27876	5.75884	6.03984	5.69248	3.73175
Chr1:91868701-91874100	1	91868701	91874100	8.80927	8.38687	8.03984	8.41199	7.06962
Chr1:91882201-91883400	1	91882201	91883400	5.56827	6.58481	5.71791	5.95699	4.64929
Chr1:91898701-91903200	1	91898701	91903200	8.70875	8.26519	8.28777	8.42057	6.73175
Chr1:91904401-91912950	1	91904401	91912950	10.1587	9.71726	9.60055	9.8255	7.39472
Chr1:92197351-92200500	1	92197351	92200500	7.6938	7.1323	7.5508	7.45896	6.41981
Chr1:92208451-92212200	1	92208451	92212200	8.39424	8.01365	7.52526	7.97772	6.5842
Chr1:92220901-92229450	1	92220901	92229450	9.70129	8.93603	8.81594	9.15109	7.71158
Chr1:92244601-92245500	1	92244601	92245500	6.50115	5.46933	5.6248	5.86509	4.26227
Chr1:92245801-92248200	1	92245801	92248200	7.72354	7.48923	7.00331	7.40536	5.80976
Chr1:92248351-92250750	1	92248351	92250750	7.89019	7.40793	7.00331	7.43381	5.91938
Chr1:92251801-92259450	1	92251801	92259450	9.37562	9.18815	8.99403	9.18594	7.59525
Chr1:92259601-92263950	1	92259601	92263950	8.66342	8.18205	8.03984	8.2951	6.36918
Chr1:92264101-92270850	1	92264101	92270850	8.96681	8.83857	8.70659	8.83732	7.57306
Chr1:92322301-92323350	1	92322301	92323350	6.6324	6.3438	5.52526	6.16715	5.02126
Chr1:92326201-92326800	1	92326201	92326800	5.43076	5.54733	5.41835	5.46548	4.02126
Chr1:92362801-92366400	1	92362801	92366400	7.89019	7.8072	7.86766	7.85502	6.69111
Chr1:92393251-92395350	1	92393251	92395350	7.10883	7.02733	7.30287	7.14634	5.88376
Chr1:92395801-92400750	1	92395801	92400750	8.58457	8.41835	8.68369	8.5622	7.16174
Chr1:92403151-92403900	1	92403151	92403900	6.27876	5.75884	5.41835	5.81865	3.56183
Chr1:92405251-92405700	1	92405251	92405700	5.6938	5.29941	4.71791	5.23704	2.14679
Chr1:92422651-92424300	1	92422651	92424300	7.1963	6.65696	6.67211	6.84179	4.95415
Chr1:92424301-92424900	1	92424301	92424900	5.6938	5.29941	5.41835	5.47052	3.73175
Chr1:92473951-92475600	1	92473951	92475600	6.96681	6.62134	7.39033	6.99283	4.36918
Chr1:92475751-92476650	1	92475751	92476650	5.56827	6.42869	6.36177	6.11957	2.56183
Chr1:92476651-92479800	1	92476651	92479800	7.35676	8.32177	8.19364	7.95739	6.17654
Chr1:92480401-92482800	1	92480401	92482800	7.50115	7.10676	7.2725	7.29347	5.56183
Chr1:92516701-92517900	1	92516701	92517900	6.50115	6.54733	6.17734	6.40861	4.46872
Chr1:92518351-92520750	1	92518351	92520750	7.6938	7.27669	7.6248	7.53176	5.98809
Chr1:92529751-92531250	1	92529751	92531250	4.91619	6.72567	6.67211	6.10466	5.20569
Chr1:92533201-92534850	1	92533201	92534850	6.27876	6.91412	6.88783	6.69357	5.20569
Chr1:92536651-92538000	1	92536651	92538000	5.91619	6.38687	6.30287	6.20198	4.46872
Chr1:92538001-92539500	1	92538001	92539500	4.91619	6.97183	6.80537	6.23113	4.95415
Chr1:92539951-92540700	1	92539951	92540700	4.10883	5.99985	5.6248	5.24449	3.88376
Chr1:92541901-92542650	1	92541901	92542650	5.10883	5.62134	6.03984	5.59	4.46872
Chr1:92582701-92584350	1	92582701	92584350	6.50115	6.2536	6.84719	6.53398	5.36918
Chr1:92597851-92599350	1	92597851	92599350	6.6324	6.854	6.17734	6.55458	5.56183
Chr1:92614801-92628900	1	92614801	92628900	9.80927	10.352	10.284	10.1484	7.97968
Chr1:92629201-92634000	1	92629201	92634000	8.61663	8.7088	8.60055	8.64199	6.64929
Chr1:92644351-92647050	1	92644351	92647050	8.50115	6.82297	7.07546	7.46653	6.17654
Chr1:92655451-92658450	1	92655451	92658450	7.91619	7.2063	6.96584	7.36277	6.44447
Chr1:92660401-92662350	1	92660401	92662350	6.43076	7.2063	6.80537	6.81414	5.69111
Chr1:92664751-92667300	1	92664751	92667300	7.43076	7.40793	6.88783	7.24218	5.80976
Chr1:92674801-92675850	1	92674801	92675850	7.10883	5.62134	4.88783	5.87267	4.73175
Chr1:92690101-92691000	1	92690101	92691000	6.6324	5.2063	5.30287	5.71385	4.02126
Chr1:92713351-92714700	1	92713351	92714700	7.10883	6.3438	5.03984	6.16416	4.88376
Chr1:92724301-92725350	1	92724301	92725350	6.01572	6.05429	5.96584	6.01195	4.73175
Chr1:92727751-92728800	1	92727751	92728800	5.80927	6.15739	6.24147	6.06938	4.80976
Chr1:92732551-92734500	1	92732551	92734500	6.50115	6.75884	6.84719	6.70239	5.51603
Chr1:92736751-92738700	1	92736751	92738700	7.01572	6.79126	7.24147	7.01615	5.36918
Chr1:92738701-92742450	1	92738701	92742450	8.31829	7.74235	7.92736	7.996	6.56183
Chr1:92821201-92823750	1	92821201	92823750	7.6938	7.27669	6.57589	7.18212	5.88376
Chr1:92824201-92826300	1	92824201	92826300	7.46639	7.29941	7.00331	7.25637	5.41981
Chr1:92828551-92830950	1	92828551	92830950	8.08611	7.23014	7.07546	7.46391	6.49257
Chr1:92871301-92873400	1	92871301	92873400	7.66342	6.42869	6.71791	6.93667	6.11642
Chr1:92873551-92875800	1	92873551	92875800	7.91619	7.05429	7.24147	7.40398	5.64929
Chr1:92875801-92880150	1	92875801	92880150	8.60069	8.18205	7.60055	8.12776	6.36918
Chr1:92880751-92885700	1	92880751	92885700	8.73819	8.26519	8.19364	8.39901	6.95415
Chr1:92887651-92890800	1	92887651	92890800	7.72354	7.74235	6.96584	7.47724	5.95415
Chr1:92892451-92893350	1	92892451	92893350	5.56827	6.3438	6.30287	6.07165	4.64929
Chr1:92895151-92904150	1	92895151	92904150	10.4487	9.85783	9.97057	10.0924	7.65986
Chr1:92904451-92905950	1	92904451	92905950	6.6324	6.3438	6.92736	6.63452	5.41981
Chr1:92924101-92933100	1	92924101	92933100	9.57644	9.75884	9.80006	9.71178	7.68077
Chr1:92957401-92961450	1	92957401	92961450	8.03957	7.77514	7.9847	7.93314	6.53911
Chr1:92961451-92964900	1	92961451	92964900	8.1312	7.92876	7.80537	7.95511	6.62792
Chr1:92986351-92987700	1	92986351	92987700	4.91619	6.62134	6.4728	6.00344	4.80976
Chr1:92987851-92989950	1	92987851	92989950	7.27876	7.05429	7.2725	7.20185	5.95415
Chr1:93102301-93103050	1	93102301	93103050	5.27876	5.75884	5.41835	5.48532	3.88376
Chr1:93111751-93115350	1	93111751	93115350	8.17492	8.23014	7.96584	8.12363	6.44447
Chr1:93116101-93117900	1	93116101	93117900	5.6938	7.38687	6.84719	6.64262	5.36918
Chr1:93118351-93119100	1	93118351	93119100	5.43076	5.54733	5.52526	5.50112	3.36918
Chr1:93120601-93122400	1	93120601	93122400	6.50115	6.65696	7.11023	6.75611	4.88376
Chr1:93122701-93125250	1	93122701	93125250	7.5351	6.94326	6.71791	7.06542	5.98809
Chr1:93127651-93129150	1	93127651	93129150	6.91619	6.10676	6.30287	6.44194	4.64929
Chr1:93136951-93139050	1	93136951	93139050	7.35676	6.46933	6.7623	6.8628	5.20569
Chr1:93140701-93150600	1	93140701	93150600	9.42172	9.45422	9.35453	9.41016	7.7615
Chr1:93165901-93175350	1	93165901	93175350	9.87039	9.28809	9.00331	9.38726	7.94553
Chr1:93176701-93190950	1	93176701	93190950	10.9226	10.2272	10.2057	10.4519	8.5102
Chr1:93191251-93195450	1	93191251	93195450	8.33765	8.06759	7.71791	8.04105	6.44447
Chr1:93196501-93197400	1	93196501	93197400	5.43076	5.99985	5.80537	5.74533	4.14679
Chr1:93199351-93201150	1	93199351	93201150	6.96681	6.2536	6.96584	6.72875	5.60622
Chr1:93201151-93203850	1	93201151	93203850	7.31829	7.1323	7.30287	7.25115	6.11642
Chr1:93211351-93216300	1	93211351	93216300	8.73819	8.39744	8.43215	8.52259	7.03756
Chr1:93217351-93227100	1	93217351	93227100	9.82993	9.59403	9.61877	9.68091	7.781
Chr1:93228301-93229500	1	93228301	93229500	5.91619	6.3438	5.88783	6.04927	4.26227
Chr1:93229801-93230700	1	93229801	93230700	6.1963	5.29941	6.30287	5.93286	4.64929
Chr1:93230701-93235950	1	93230701	93235950	8.79533	8.46933	8.45938	8.57468	6.77128
Chr1:93236401-93239550	1	93236401	93239550	7.6938	7.58481	7.9847	7.75443	6.46872
Chr1:93855151-93855750	1	93855151	93855750	4.6938	5.62134	5.71791	5.34435	3.36918
Chr1:93857551-93857850	1	93857551	93857850	4.6938	3.88437	5.52526	4.70114	2.88376
Chr1:93858151-93859200	1	93858151	93859200	6.43076	6.38687	5.80537	6.20767	3.73175
Chr1:93859201-93860250	1	93859201	93860250	7.01572	6.54733	5.71791	6.42699	4.64929
Chr1:94079851-94080750	1	94079851	94080750	5.6938	5.99985	5.6248	5.77281	4.36918
Chr1:94501651-94503300	1	94501651	94503300	4.6938	7.1323	7.00331	6.27647	5.36918
Chr1:94506301-94509900	1	94506301	94509900	6.96681	7.99985	8.07546	7.68071	6.05368
Chr1:95220901-95222100	1	95220901	95222100	5.27876	5.38687	7.07546	5.9137	4.56183
Chr1:95222551-95223000	1	95222551	95223000	3.6938	4.99985	5.96584	4.88649	3.14679
Chr1:95223001-95223750	1	95223001	95223750	4.10883	4.10676	6.80537	5.00699	3.88376
Chr1:97534351-97534950	1	97534351	97534950	2.10883	5.2063	6.11023	4.47512	3.36918
Chr1:97534951-97535850	1	97534951	97535850	6.01572	5.62134	6.11023	5.91576	3.73175
Chr1:97535851-97565100	1	97535851	97565100	11.558	12.2745	12.6757	12.1694	9.04565
Chr1:97667851-97669800	1	97667851	97669800	5.6938	6.94326	7.20976	6.61561	5.14679
Chr1:97672051-97673100	1	97672051	97673100	5.56827	6.05429	6.24147	5.95468	4.14679
Chr1:98188801-98190000	1	98188801	98190000	5.6938	5.82297	6.80537	6.10738	4.46872
Chr1:104743501-104744250	1	104743501	104744250	6.01572	5.38687	6.03984	5.81414	4.36918
Chr1:104744551-104745750	1	104744551	104745750	5.91619	6.75884	5.71791	6.13098	4.46872
Chr1:104747101-104752500	1	104747101	104752500	7.86372	8.89186	8.39033	8.38197	6.64929
Chr1:105780751-105782400	1	105780751	105782400	7.80927	6.2536	6.57589	6.87959	5.36918
Chr1:106799401-106800000	1	106799401	106800000	4.10883	5.54733	5.88783	5.18133	3.73175
Chr1:106811851-106812300	1	106811851	106812300	4.91619	4.62134	5.71791	5.08514	2.56183
Chr1:106814701-106815600	1	106814701	106815600	5.43076	5.62134	6.36177	5.80462	4.36918
Chr1:106884451-106885500	1	106884451	106885500	5.10883	6.05429	6.7623	5.97514	4.95415
Chr1:111868351-111868950	1	111868351	111868950	5.10883	5.75884	4.88783	5.25184	4.02126
Chr1:113352151-113353500	1	113352151	113353500	6.1963	6.29941	6.41835	6.30468	4.73175
Chr1:113358601-113359200	1	113358601	113359200	3.6938	5.88437	4.88783	4.822	3.14679
Chr1:113359951-113361450	1	113359951	113361450	6.1963	6.54733	6.80537	6.51633	4.73175
Chr1:118315951-118319100	1	118315951	118319100	7.39424	7.69172	8.07546	7.72047	6.05368
Chr1:118625701-118627350	1	118625701	118627350	7.01572	6.62134	6.80537	6.81414	4.80976
Chr1:118627501-118628850	1	118627501	118628850	7.35676	6.2536	5.80537	6.47191	5.20569
Chr1:118770751-118771950	1	118770751	118771950	6.6324	5.99985	5.52526	6.0525	4.36918
Chr1:118914301-118915350	1	118914301	118915350	5.10883	6.10676	6.4728	5.89613	4.73175
Chr1:118976701-118982250	1	118976701	118982250	9.48387	8.62134	8.68369	8.92963	6.69111
Chr1:118982551-118987350	1	118982551	118987350	8.87702	8.53781	8.96584	8.79355	6.26227
Chr1:119031451-119032650	1	119031451	119032650	6.01572	6.69172	6.30287	6.33677	4.64929
Chr1:119035201-119036100	1	119035201	119036100	5.56827	5.88437	6.03984	5.83082	3.56183
Chr1:119048551-119053650	1	119048551	119053650	8.92901	7.67445	8.69519	8.43288	6.51603
Chr1:119264251-119265150	1	119264251	119265150	6.91619	5.75884	5.30287	5.99263	4.88376
Chr1:119265901-119268600	1	119265901	119268600	8.64799	6.75884	6.36177	7.2562	5.88376
Chr1:119424001-119425050	1	119424001	119425050	7.10883	5.94326	4.88783	5.97998	4.64929
Chr1:119450551-119452500	1	119450551	119452500	7.75269	6.50886	6.17734	6.81296	5.14679
Chr1:119452651-119455800	1	119452651	119455800	8.31829	7.69172	7.49927	7.83643	5.73175
Chr1:119456101-119458050	1	119456101	119458050	7.96681	7.18205	6.52526	7.22471	5.31672
Chr1:120194251-120194850	1	120194251	120194850	5.80927	5.46933	5.17734	5.48532	3.36918
Chr1:120195001-120197400	1	120195001	120197400	7.89019	6.97183	6.7623	7.20811	5.95415
Chr1:120197701-120213300	1	120197701	120213300	11.442	11.1323	10.8054	11.1266	8.33001
Chr1:120331351-120335250	1	120331351	120335250	8.06303	7.44915	7.52526	7.67915	6.39472
Chr1:120335851-120349050	1	120335851	120349050	11.7563	10.8269	10.9077	11.1636	7.86561
Chr1:120581101-120581850	1	120581101	120581850	5.6938	5.69172	5.41835	5.60129	3.56183
Chr1:120583351-120585300	1	120583351	120585300	7.01572	6.88437	6.92736	6.94249	4.95415
Chr1:120586051-120587400	1	120586051	120587400	6.10883	6.79126	6.36177	6.42062	4.36918
Chr1:120587401-120629850	1	120587401	120629850	15.2394	14.594	14.3597	14.7311	9.56465
Chr1:120630151-120633900	1	120630151	120633900	7.83675	7.95762	7.52526	7.77321	6.28975
Chr1:120635551-120637950	1	120635551	120637950	7.01572	7.10676	7.14417	7.08889	5.84723
Chr1:120640501-120642150	1	120640501	120642150	6.43076	6.97183	6.67211	6.69157	5.08539
Chr1:120642301-120643950	1	120642301	120643950	7.06303	6.79126	6.24147	6.69859	5.08539
Chr1:120644401-120648450	1	120644401	120648450	8.1963	7.82297	7.86766	7.96231	6.14679
Chr1:120686701-120687450	1	120686701	120687450	5.56827	5.38687	5.80537	5.58684	3.56183
Chr1:121173451-121176000	1	121173451	121176000	7.31829	7.18205	8.05776	7.51937	5.95415
Chr1:121176601-121182750	1	121176601	121182750	8.27876	9.18205	9.95631	9.13904	6.82862
Chr1:121183051-121185600	1	121183051	121185600	6.80927	6.97183	7.88783	7.22298	6.11642
Chr1:121411501-121412550	1	121411501	121412550	5.10883	6.29941	5.96584	5.79136	4.56183
Chr1:121415401-121416600	1	121415401	121416600	5.80927	6.50886	5.6248	5.98098	4.80976
Chr1:121526551-121526850	1	121526551	121526850	5.27876	3.29941	5.41835	4.6655	2.56183
Chr1:121527151-121528800	1	121527151	121528800	7.99148	6.58481	6.67211	7.0828	5.08539
Chr1:121529551-121530600	1	121529551	121530600	5.43076	6.10676	5.88783	5.80845	4.36918
Chr1:121569151-121569750	1	121569151	121569750	4.10883	5.38687	6.17734	5.22435	3.56183
Chr1:124041751-124045800	1	124041751	124045800	9.5351	8.8072	9.01253	9.11828	6.11642
Chr1:124045801-124048950	1	124045801	124048950	8.35676	8.43896	8.33262	8.37611	5.80976
Chr1:125633251-125635200	1	125633251	125635200	6.43076	6.91412	6.84719	6.73069	5.46872
Chr1:125636851-125638200	1	125636851	125638200	4.10883	6.82297	6.7623	5.89804	4.95415
Chr1:125638201-125640150	1	125638201	125640150	6.91619	6.88437	7.07546	6.95867	5.08539
Chr1:125640901-125641950	1	125640901	125641950	6.43076	5.99985	6.03984	6.15681	4.88376
Chr1:125643451-125645400	1	125643451	125645400	6.27876	7.08077	7.17734	6.84562	5.60622
Chr1:126917701-126923250	1	126917701	126923250	8.08611	8.37622	8.67211	8.37815	7.35625
Chr1:127107751-127109100	1	127107751	127109100	6.50115	6.46933	6.11023	6.36024	4.80976
Chr1:127109401-127111500	1	127109401	127111500	6.35676	7.67445	6.7623	6.93117	5.26227
Chr1:127344451-127347600	1	127344451	127347600	8.17492	7.83857	7.00331	7.67227	6.34319
Chr1:127497151-127498200	1	127497151	127498200	5.27876	6.29941	6.57589	6.05135	4.36918
Chr1:127671451-127682100	1	127671451	127682100	11.705	11.1402	11.2098	11.3517	7.67035
Chr1:127682251-127683000	1	127682251	127683000	5.80927	5.29941	5.6248	5.57783	3.56183
Chr1:127683151-127684200	1	127683151	127684200	5.10883	6.58481	5.96584	5.88649	4.14679
Chr1:128521801-128522250	1	128521801	128522250	4.6938	5.54733	5.03984	5.09366	3.14679
Chr1:128548201-128548950	1	128548201	128548950	6.01572	5.75884	5.30287	5.69248	4.26227
Chr1:128549551-128550600	1	128549551	128550600	6.1963	5.88437	5.88783	5.9895	4.26227
Chr1:128551351-128554350	1	128551351	128554350	7.56827	7.75884	7.52526	7.61746	5.56183
Chr1:128554351-128557350	1	128554351	128557350	7.99148	7.83857	7.80537	7.87847	5.80976
Chr1:128557351-128582850	1	128557351	128582850	11.7617	12.0551	11.8225	11.8798	9.08147
Chr1:128583301-128584500	1	128583301	128584500	6.1963	6.38687	5.88783	6.157	4.46872
Chr1:128589001-128590500	1	128589001	128590500	6.35676	6.62134	6.84719	6.60843	5.26227
Chr1:128590501-128592150	1	128590501	128592150	6.86372	6.38687	6.84719	6.69926	4.88376
Chr1:128592751-128596500	1	128592751	128596500	8.75269	8.29941	7.86766	8.30658	6.26227
Chr1:128596951-128598900	1	128596951	128598900	7.10883	6.75884	6.88783	6.9185	5.31672
Chr1:128605801-128609550	1	128605801	128609550	7.43076	7.91412	7.4728	7.60589	6.5842
Chr1:128610451-128611050	1	128610451	128611050	5.43076	5.29941	5.52526	5.41848	2.88376
Chr1:128641951-128645700	1	128641951	128645700	7.83675	7.89932	8.03984	7.9253	6.26227
Chr1:128650951-128652450	1	128650951	128652450	7.01572	6.15739	5.88783	6.35365	5.02126
Chr1:128652901-128655000	1	128652901	128655000	7.31829	6.69172	6.92736	6.97912	5.80976
Chr1:128800501-128804550	1	128800501	128804550	8.99148	8.18205	8.02169	8.39841	6.26227
Chr1:128824201-128825850	1	128824201	128825850	6.56827	6.58481	6.57589	6.57632	4.14679
Chr1:128825851-128826750	1	128825851	128826750	5.56827	5.82297	6.11023	5.83382	4.46872
Chr1:128854651-128856150	1	128854651	128856150	6.80927	5.99985	6.36177	6.3903	5.02126
Chr1:128857501-128860800	1	128857501	128860800	8.1312	7.29941	7.6248	7.68514	6.41981
Chr1:130462801-130463100	1	130462801	130463100	5.6938	4.62134	3.30287	4.53933	1.56183
Chr1:130463101-130463550	1	130463101	130463550	6.27876	4.29941	4.71791	5.09869	2.14679
Chr1:130463551-130464750	1	130463551	130464750	6.56827	5.69172	6.36177	6.20725	4.80976
Chr1:130636351-130636650	1	130636351	130636650	4.10883	4.99985	5.03984	4.71617	3.56183
Chr1:130782601-130784250	1	130782601	130784250	6.10883	7.02733	6.88783	6.67467	5.36918
Chr1:130876951-130887300	1	130876951	130887300	10.063	9.87684	9.6308	9.85689	7.87471
Chr1:130888951-130889850	1	130888951	130889850	5.80927	5.94326	5.17734	5.64329	4.26227
Chr1:131019751-131020800	1	131019751	131020800	5.91619	6.2536	5.71791	5.96257	4.46872
Chr1:131101201-131102400	1	131101201	131102400	5.6938	6.50886	6.30287	6.16851	5.02126
Chr1:131112601-131114850	1	131112601	131114850	7.06303	7.72567	7.39033	7.39301	5.69111
Chr1:131115001-131116200	1	131115001	131116200	6.6324	7.15739	6.52526	6.77168	4.26227
Chr1:131116651-131117250	1	131116651	131117250	4.91619	5.46933	5.30287	5.22946	3.56183
Chr1:131148001-131150850	1	131148001	131150850	7.43076	7.82297	7.6248	7.62618	6.23426
Chr1:131151001-131152650	1	131151001	131152650	6.56827	7.02733	7.00331	6.8663	5.36918
Chr1:131186101-131191050	1	131186101	131191050	8.21736	8.1323	7.86766	8.07244	6.93687
Chr1:131198851-131201700	1	131198851	131201700	7.89019	7.27669	7.07546	7.41411	6.14679
Chr1:131233051-131235300	1	131233051	131235300	7.15323	7.10676	6.7623	7.00743	5.73175
Chr1:131239051-131246250	1	131239051	131246250	9.94172	9.27095	9.04883	9.4205	7.17654
Chr1:131246851-131250600	1	131246851	131250600	8.03957	7.86926	7.96584	7.95822	6.56183
Chr1:131250601-131252850	1	131250601	131252850	7.72354	6.82297	6.7623	7.10294	5.60622
Chr1:131591701-131593500	1	131591701	131593500	7.06303	6.72567	6.4728	6.75383	5.26227
Chr1:131593501-131600700	1	131593501	131600700	9.10883	9.02051	8.96584	9.03173	7.17654
Chr1:131601151-131602200	1	131601151	131602200	5.56827	6.10676	5.96584	5.88029	4.26227
Chr1:131605951-131608650	1	131605951	131608650	7.23812	7.42869	7.84719	7.50467	6.31672
Chr1:131609101-131613300	1	131609101	131613300	7.96681	7.95762	8.40441	8.10961	6.23426
Chr1:131613451-131614350	1	131613451	131614350	5.6938	5.38687	6.17734	5.75267	3.88376
Chr1:131616601-131617650	1	131616601	131617650	6.10883	5.2063	6.52526	5.9468	4.26227
Chr1:131619301-131629800	1	131619301	131629800	9.65573	9.94326	10.1855	9.92817	7.80976
Chr1:131629801-131632200	1	131629801	131632200	6.35676	7.23014	8.25707	7.28132	3.56183
Chr1:131632201-131640900	1	131632201	131640900	9.48387	9.69172	10.0398	9.73848	7.17654
Chr1:131640901-131641200	1	131640901	131641200	3.10883	4.99985	5.03984	4.38284	2.56183
Chr1:131641201-131642400	1	131641201	131642400	4.43076	6.29941	6.7623	5.83082	4.46872
Chr1:131653201-131655150	1	131653201	131655150	6.96681	7.10676	6.88783	6.98714	5.73175
Chr1:131655151-131657100	1	131655151	131657100	6.35676	6.91412	6.84719	6.70602	5.64929
Chr1:131658301-131664450	1	131658301	131664450	9.01572	8.67445	8.93708	8.87575	7.39472
Chr1:131705701-131706750	1	131705701	131706750	4.6938	6.10676	6.6248	5.80845	4.80976
Chr1:131708851-131709750	1	131708851	131709750	6.01572	5.99985	5.80537	5.94031	4.36918
Chr1:131710801-131711250	1	131710801	131711250	5.27876	5.29941	4.71791	5.09869	3.73175
Chr1:131737351-131739450	1	131737351	131739450	7.10883	6.854	6.67211	6.87831	6.02126
Chr1:131742151-131743800	1	131742151	131743800	6.56827	6.69172	6.6248	6.62826	5.20569
Chr1:131747101-131748450	1	131747101	131748450	7.43076	6.05429	5.30287	6.26264	5.14679
Chr1:131748451-131754600	1	131748451	131754600	9.31829	8.42869	8.20976	8.65225	7.28975
Chr1:131754901-131757750	1	131754901	131757750	7.6938	7.08077	7.17734	7.3173	5.73175
Chr1:131764801-131770800	1	131764801	131770800	9.43975	9.23014	9.14417	9.27136	7.14679
Chr1:131774701-131776050	1	131774701	131776050	6.01572	6.54733	6.17734	6.2468	4.88376
Chr1:131779201-131786100	1	131779201	131786100	8.21736	9.2824	9.24147	8.91374	7.26227
Chr1:131792701-131793600	1	131792701	131793600	5.43076	5.82297	5.71791	5.65721	4.26227
Chr1:131797201-131798250	1	131797201	131798250	6.80927	5.94326	5.52526	6.0926	4.88376
Chr1:131894101-131894850	1	131894101	131894850	5.27876	5.94326	6.03984	5.75395	4.56183
Chr1:131895601-131901600	1	131895601	131901600	8.43076	8.93603	9.29534	8.88738	6.93687
Chr1:131901751-131910300	1	131901751	131910300	9.52669	10.0643	10.165	9.91865	7.40732
Chr1:131949601-131951100	1	131949601	131951100	6.35676	6.3438	6.57589	6.42548	5.36918
Chr1:131951851-131975250	1	131951851	131975250	12.1989	11.7496	11.4183	11.789	9.01716
Chr1:131978101-131979000	1	131978101	131979000	6.1963	5.69172	5.88783	5.92528	4.36918
Chr1:132000451-132001350	1	132000451	132001350	5.91619	6.05429	5.52526	5.83192	4.26227
Chr1:132001801-132007050	1	132001801	132007050	8.21736	8.38687	8.84719	8.48381	6.73175
Chr1:132059251-132063300	1	132059251	132063300	8.25858	7.83857	8.07546	8.05754	6.77128
Chr1:132063301-132072450	1	132063301	132072450	10.0157	9.88437	10.0666	9.98891	7.87471
Chr1:132074251-132075600	1	132074251	132075600	6.01572	6.3438	6.52526	6.29493	4.56183
Chr1:132106351-132108600	1	132106351	132108600	7.43076	6.94326	7.17734	7.18379	5.60622
Chr1:132114751-132116550	1	132114751	132116550	7.35676	6.50886	6.4728	6.77947	5.56183
Chr1:132137701-132139800	1	132137701	132139800	8.03957	6.94326	7.41835	7.46706	5.02126
Chr1:132139801-132141150	1	132139801	132141150	7.06303	6.2536	5.88783	6.40149	4.56183
Chr1:132157351-132164550	1	132157351	132164550	10.0746	9.33833	8.96584	9.45959	7.26227
Chr1:132167251-132171450	1	132167251	132171450	8.58457	8.18205	7.80537	8.19066	6.64929
Chr1:132172951-132174300	1	132172951	132174300	6.50115	6.38687	6.36177	6.4166	5.08539
Chr1:132181501-132184950	1	132181501	132184950	7.56827	8.23014	7.67211	7.8235	6.53911
Chr1:132186301-132196500	1	132186301	132196500	11.8604	11.1148	10.5697	11.1816	7.82862
Chr1:132203101-132204300	1	132203101	132204300	6.6938	6.54733	5.03984	6.09366	4.88376
Chr1:132209851-132211950	1	132209851	132211950	7.1963	7.29941	6.57589	7.02386	6.02126
Chr1:132233401-132238200	1	132233401	132238200	8.39424	8.64813	7.9847	8.34235	6.86561
Chr1:132238351-132242400	1	132238351	132242400	8.10883	8.2536	8.07546	8.14597	6.41981
Chr1:132295201-132298650	1	132295201	132298650	8.33765	7.50886	7.00331	7.61661	6.23426
Chr1:132299551-132310350	1	132299551	132310350	10.0217	9.47433	8.91758	9.47121	8.00477
Chr1:132310351-132316200	1	132310351	132316200	9.36622	8.93603	9.03984	9.11403	7.16174
Chr1:132334351-132338100	1	132334351	132338100	9.03957	8.09382	8.5508	8.5614	5.98809
Chr1:132338551-132340650	1	132338551	132340650	7.72354	7.05429	7.07546	7.28443	5.77128
Chr1:132512101-132516000	1	132512101	132516000	8.33765	8.05429	7.2725	7.88815	6.69111
Chr1:132518101-132520950	1	132518101	132520950	8.1963	7.52823	6.84719	7.5239	6.02126
Chr1:132521101-132527400	1	132521101	132527400	10.2737	9.65255	9.24929	9.72519	7.16174
Chr1:132527401-132546900	1	132527401	132546900	12.6451	11.8062	11.3939	11.9484	8.67557
Chr1:132546901-132553800	1	132546901	132553800	9.38496	9.68311	9.06664	9.37824	7.26227
Chr1:132553951-132574050	1	132553951	132574050	11.2788	10.8424	10.1315	10.7509	8.80976
Chr1:132574351-132576300	1	132574351	132576300	7.35676	7.08077	6.24147	6.893	5.56183
Chr1:132581101-132582300	1	132581101	132582300	7.01572	6.46933	5.71791	6.40099	4.88376
Chr1:132583201-132586500	1	132583201	132586500	8.31829	7.74235	7.67211	7.91091	6.49257
Chr1:132587251-132588000	1	132587251	132588000	6.10883	5.75884	5.52526	5.79765	4.56183
Chr1:132588601-132599850	1	132588601	132599850	10.6402	10.0775	9.20172	9.97314	8.15429
Chr1:132600151-132602100	1	132600151	132602100	7.60069	6.72567	6.17734	6.83457	5.26227
Chr1:132602551-132603450	1	132602551	132603450	6.6324	5.46933	5.03984	5.71385	3.56183
Chr1:132617701-132618600	1	132617701	132618600	6.1963	5.94326	5.88783	6.00913	4.73175
Chr1:132619351-132623850	1	132619351	132623850	8.48387	8.04087	7.14417	7.88964	6.60622
Chr1:132624001-132625650	1	132624001	132625650	7.10883	6.69172	5.71791	6.50616	5.36918
Chr1:132626551-132629400	1	132626551	132629400	7.91619	7.52823	6.80537	7.4166	5.80976
Chr1:132630001-132632850	1	132630001	132632850	7.80927	7.91412	7.17734	7.63358	6.11642
Chr1:132636751-132638100	1	132636751	132638100	6.56827	6.54733	4.52526	5.88029	4.64929
Chr1:132638101-132641550	1	132638101	132641550	8.27876	7.79126	6.67211	7.58071	6.39472
Chr1:132715201-132720000	1	132715201	132720000	8.31829	8.33283	7.4728	8.0413	7.05368
Chr1:132734251-132741450	1	132734251	132741450	10.0688	9.45422	9.03984	9.52097	7.63864
Chr1:132741751-132743850	1	132741751	132743850	7.6324	7.02733	6.30287	6.98753	5.36918
Chr1:132757201-132758550	1	132757201	132758550	6.50115	6.10676	6.52526	6.37772	4.64929
Chr1:132767401-132768450	1	132767401	132768450	6.1963	6.15739	5.6248	5.99283	4.56183
Chr1:132768451-132772050	1	132768451	132772050	8.21736	7.99985	7.11023	7.77581	6.62792
Chr1:132772501-132776100	1	132772501	132776100	8.17492	8.1323	7.60055	7.96926	6.44447
Chr1:132776401-132777750	1	132776401	132777750	6.43076	6.91412	6.6248	6.65656	4.88376
Chr1:132779251-132781200	1	132779251	132781200	7.10883	7.10676	6.88783	7.03448	5.60622
Chr1:132788251-132790500	1	132788251	132790500	5.91619	7.48923	7.20976	6.87173	5.51603
Chr1:132796501-132802050	1	132796501	132802050	8.94172	8.41835	8.43215	8.59741	7.02126
Chr1:132804151-132805350	1	132804151	132805350	6.86372	6.38687	6.03984	6.43014	5.14679
Chr1:132807301-132810450	1	132807301	132810450	7.80927	7.58481	7.49927	7.63112	6.44447
Chr1:132828901-132829500	1	132828901	132829500	5.27876	5.54733	5.03984	5.28864	3.56183
Chr1:132853651-132855300	1	132853651	132855300	7.23812	6.65696	6.4728	6.78929	5.31672
Chr1:132861151-132862800	1	132861151	132862800	6.86372	6.58481	6.17734	6.54196	5.08539
Chr1:132871501-132873000	1	132871501	132873000	7.01572	6.3438	5.88783	6.41579	5.36918
Chr1:133156201-133158000	1	133156201	133158000	7.27876	6.82297	6.41835	6.84003	5.46872
Chr1:133158001-133171950	1	133158001	133171950	11.8604	11.051	10.8394	11.2503	8.15429
Chr1:133173901-133177350	1	133173901	133177350	8.58457	7.97183	7.6248	8.0604	6.23426
Chr1:133177351-133182300	1	133177351	133182300	9.15323	8.38687	7.7623	8.43413	6.73175
Chr1:133182451-133183950	1	133182451	133183950	7.27876	6.58481	5.80537	6.55631	4.73175
Chr1:133231501-133234800	1	133231501	133234800	7.60069	7.82297	7.5508	7.65815	6.79065
Chr1:133235551-133236900	1	133235551	133236900	6.27876	6.82297	6.52526	6.54233	5.36918
Chr1:133238851-133240500	1	133238851	133240500	6.6938	6.54733	6.67211	6.63774	5.14679
Chr1:133240801-133243650	1	133240801	133243650	7.35676	7.50886	7.67211	7.51258	5.98809
Chr1:133244101-133246350	1	133244101	133246350	7.46639	7.27669	7.00331	7.24879	6.11642
Chr1:133255201-133257300	1	133255201	133257300	7.5351	7.05429	6.84719	7.14553	5.41981
Chr1:133257301-133260450	1	133257301	133260450	7.46639	7.56619	7.30287	7.44515	6.20568
Chr1:133260451-133261500	1	133260451	133261500	6.27876	5.75884	6.24147	6.09302	4.64929
Chr1:133274251-133277850	1	133274251	133277850	8.44868	7.77514	7.57589	7.93324	6.34319
Chr1:133279801-133281300	1	133279801	133281300	7.01572	6.3438	6.36177	6.57376	5.26227
Chr1:133282351-133285200	1	133282351	133285200	7.60069	7.54733	7.03984	7.39595	6.31672
Chr1:133286401-133290300	1	133286401	133290300	8.1312	7.7088	7.6248	7.8216	6.91938
Chr1:133296151-133302900	1	133296151	133302900	9.6938	8.97889	8.93708	9.20325	7.28975
Chr1:133308601-133312500	1	133308601	133312500	8.25858	7.89932	8.28777	8.14855	6.51603
Chr1:133312801-133315050	1	133312801	133315050	7.72354	7.08077	7.20976	7.33802	5.51603
Chr1:133315051-133317450	1	133315051	133317450	7.56827	6.65696	7.4728	7.23267	5.88376
Chr1:133322701-133323600	1	133322701	133323600	6.10883	5.75884	5.30287	5.72351	3.88376
Chr1:133325701-133326750	1	133325701	133326750	5.43076	5.94326	6.11023	5.82808	4.36918
Chr1:133328551-133331250	1	133328551	133331250	7.35676	7.15739	7.88783	7.46733	6.02126
Chr1:133337701-133341150	1	133337701	133341150	6.96681	7.60319	7.88783	7.48595	6.44447
Chr1:133347601-133367250	1	133347601	133367250	11.6673	10.9104	10.6634	11.0803	8.75659
Chr1:133367401-133373400	1	133367401	133373400	8.89019	8.59403	8.07546	8.51989	7.14679
Chr1:133373551-133374750	1	133373551	133374750	6.27876	5.94326	6.52526	6.24909	5.08539
Chr1:133491151-133491600	1	133491151	133491600	6.01572	4.99985	4.88783	5.30113	3.56183
Chr1:133736701-133739100	1	133736701	133739100	7.50115	7.15739	6.57589	7.07814	6.14679
Chr1:133802701-133803750	1	133802701	133803750	6.80927	5.82297	5.88783	6.17336	4.56183
Chr1:133916251-133920600	1	133916251	133920600	8.78126	8.42869	8.51233	8.57409	6.64929
Chr1:133929301-133930350	1	133929301	133930350	6.80927	5.62134	5.17734	5.86932	4.46872
Chr1:133950751-133951800	1	133950751	133951800	6.27876	6.15739	5.52526	5.98714	4.14679
Chr1:133951801-133952700	1	133951801	133952700	6.43076	5.75884	5.6248	5.93813	4.26227
Chr1:133954651-133956300	1	133954651	133956300	6.86372	6.91412	6.52526	6.7677	5.36918
Chr1:133962601-133964400	1	133962601	133964400	6.6324	6.88437	6.4728	6.66319	5.20569
Chr1:133967101-133969200	1	133967101	133969200	7.35676	6.88437	6.4728	6.90464	5.31672
Chr1:133970101-133976250	1	133970101	133976250	8.60069	8.63926	8.07546	8.43847	7.26227
Chr1:133976851-133982700	1	133976851	133982700	8.64799	8.74235	8.20976	8.53337	7.20568
Chr1:133983901-133987800	1	133983901	133987800	7.94172	8.27669	7.82643	8.01495	6.71158
Chr1:133989001-133990050	1	133989001	133990050	6.86372	6.38687	5.52526	6.25862	5.14679
Chr1:133990351-133995000	1	133990351	133995000	8.5351	8.10676	7.96584	8.20256	6.79065
Chr1:133995301-133997400	1	133995301	133997400	7.1963	6.97183	6.80537	6.99117	5.46872
Chr1:134002951-134003700	1	134002951	134003700	5.43076	5.82297	5.6248	5.62618	3.73175
Chr1:134005501-134006550	1	134005501	134006550	6.6938	5.94326	5.96584	6.20096	4.46872
Chr1:134011501-134012550	1	134011501	134012550	6.35676	5.99985	5.52526	5.96062	4.36918
Chr1:134023951-134027700	1	134023951	134027700	8.25858	7.97183	7.84719	8.02587	6.67035
Chr1:134032501-134034900	1	134032501	134034900	7.31829	7.15739	7.07546	7.18371	6.05368
Chr1:134035201-134037150	1	134035201	134037150	7.10883	6.79126	6.4728	6.79096	5.56183
Chr1:134046451-134048250	1	134046451	134048250	8.01572	6.75884	6.30287	7.02581	5.20569
Chr1:134107351-134109300	1	134107351	134109300	7.6324	6.82297	6.6248	7.02672	5.31672
Chr1:134121751-134122800	1	134121751	134122800	6.27876	5.94326	5.71791	5.97998	3.56183
Chr1:134123101-134124450	1	134123101	134124450	4.6938	6.62134	6.36177	5.8923	4.56183
Chr1:134139901-134144400	1	134139901	134144400	8.23812	7.92876	7.82643	7.99777	6.82862
Chr1:134233351-134235300	1	134233351	134235300	8.17492	6.65696	6.36177	7.06455	4.95415
Chr1:134236051-134237100	1	134236051	134237100	7.10883	5.69172	5.30287	6.03448	4.73175
Chr1:134241601-134242650	1	134241601	134242650	6.43076	5.99985	5.41835	5.94965	4.26227
Chr1:134296801-134302950	1	134296801	134302950	9.6938	8.73404	8.5508	8.99288	6.73175
Chr1:134363851-134365200	1	134363851	134365200	5.56827	6.91412	6.71791	6.4001	5.02126
Chr1:134365201-134367300	1	134365201	134367300	6.75269	7.08077	7.2725	7.03532	5.14679
Chr1:134385451-134388900	1	134385451	134388900	8.35676	7.72567	7.7623	7.94824	6.05368
Chr1:134389051-134392500	1	134389051	134392500	8.03957	8.21827	7.90773	8.05519	6.60622
Chr1:134393401-134395050	1	134393401	134395050	7.1963	7.27669	6.36177	6.94492	5.31672
Chr1:134395351-134400300	1	134395351	134400300	9.0277	8.95046	8.53809	8.83875	6.86561
Chr1:134405251-134408400	1	134405251	134408400	8.73819	7.94326	7.60055	8.094	6.05368
Chr1:134451751-134453250	1	134451751	134453250	6.75269	6.72567	6.92736	6.80191	5.36918
Chr1:134453251-134455200	1	134453251	134455200	6.75269	7.58481	7.2725	7.20333	5.80976
Chr1:134639251-134652600	1	134639251	134652600	12.1505	11.2346	11.0148	11.4666	8.06962
Chr1:134656801-134659500	1	134656801	134659500	7.75269	7.02733	7.17734	7.31912	6.05368
Chr1:134659801-134662800	1	134659801	134662800	7.43076	7.50886	7.52526	7.48829	6.51603
Chr1:134704051-134714700	1	134704051	134714700	10.7455	9.52341	8.80537	9.69141	7.781
Chr1:135069901-135071100	1	135069901	135071100	6.10883	6.10676	6.41835	6.21131	4.88376
Chr1:135082801-135083550	1	135082801	135083550	6.50115	5.38687	5.41835	5.76879	4.26227
Chr1:135085501-135087300	1	135085501	135087300	7.15323	6.91412	6.36177	6.8097	5.56183
Chr1:135088501-135089400	1	135088501	135089400	6.1963	5.75884	5.30287	5.75267	3.14679
Chr1:135097201-135098700	1	135097201	135098700	7.56827	6.58481	6.17734	6.77681	5.41981
Chr1:135098701-135099750	1	135098701	135099750	7.1963	5.88437	5.6248	6.23515	4.73175
Chr1:135100051-135107100	1	135100051	135107100	10.6634	9.60774	9.4114	9.89419	7.16174
Chr1:135107101-135109200	1	135107101	135109200	7.39424	6.69172	6.17734	6.75443	5.69111
Chr1:135117601-135118350	1	135117601	135118350	6.56827	5.29941	4.71791	5.52853	4.26227
Chr1:135142501-135144750	1	135142501	135144750	7.5351	6.65696	6.84719	7.01308	5.77128
Chr1:135317251-135321450	1	135317251	135321450	8.64799	8.39744	8.30287	8.44943	6.60622
Chr1:135321601-135324000	1	135321601	135324000	7.91619	7.1323	7.17734	7.40861	5.95415
Chr1:135325501-135326100	1	135325501	135326100	5.6938	5.29941	4.71791	5.23704	2.88376
Chr1:135326101-135327900	1	135326101	135327900	7.15323	6.15739	6.4728	6.59447	4.88376
Chr1:135700801-135701850	1	135700801	135701850	5.80927	6.2063	6.03984	6.01847	4.73175
Chr1:135702001-135703500	1	135702001	135703500	6.56827	6.58481	6.92736	6.69348	5.31672
Chr1:135736201-135737250	1	135736201	135737250	6.86372	5.38687	5.52526	5.92528	4.46872
Chr1:135803701-135805050	1	135803701	135805050	6.91619	5.88437	6.24147	6.34734	4.95415
Chr1:135806701-135808650	1	135806701	135808650	7.31829	6.72567	6.11023	6.71806	5.36918
Chr1:135808651-135810900	1	135808651	135810900	7.91619	7.27669	6.57589	7.25625	6.17654
Chr1:135811051-135812550	1	135811051	135812550	7.10883	6.3438	6.11023	6.52095	5.02126
Chr1:135812551-135825150	1	135812551	135825150	11.6538	10.8749	10.5253	11.018	8.06167
Chr1:135825301-135841950	1	135825301	135841950	11.0717	10.2909	9.93708	10.4332	8.56745
Chr1:135843301-135844950	1	135843301	135844950	7.1963	6.42869	6.36177	6.66225	5.46872
Chr1:135867751-135870600	1	135867751	135870600	8.08611	7.27669	7.14417	7.50232	5.69111
Chr1:135872101-135874200	1	135872101	135874200	7.27876	6.99985	6.67211	6.98357	5.95415
Chr1:135874351-135877500	1	135874351	135877500	7.15323	7.94326	7.33262	7.47637	6.14679
Chr1:135877651-135887400	1	135877651	135887400	9.75989	9.45928	8.72914	9.3161	7.69111
Chr1:135887401-135888900	1	135887401	135888900	7.10883	7.10676	6.67211	6.96257	4.88376
Chr1:135888901-135893850	1	135888901	135893850	9.17492	8.48923	7.84719	8.50378	6.77128
Chr1:135893851-135904500	1	135893851	135904500	10.1201	9.94326	9.34727	9.80353	8.14679
Chr1:135904801-135942150	1	135904801	135942150	13.0775	12.6739	12.1804	12.6439	9.84492
Chr1:135942301-135945000	1	135942301	135945000	8.66342	8.01365	7.49927	8.05878	6.08539
Chr1:135945301-135946350	1	135945301	135946350	6.27876	6.15739	5.71791	6.05135	4.64929
Chr1:135946801-135949350	1	135946801	135949350	7.50115	7.1323	6.80537	7.14627	5.64929
Chr1:135950101-135956100	1	135950101	135956100	9.45756	8.89932	8.30287	8.88658	6.95415
Chr1:135956101-135957150	1	135956101	135957150	6.43076	5.29941	6.36177	6.03064	4.56183
Chr1:135957301-135957900	1	135957301	135957900	5.43076	5.46933	5.17734	5.35914	4.02126
Chr1:135958501-135960300	1	135958501	135960300	7.35676	7.05429	5.96584	6.7923	4.56183
Chr1:135960751-135965100	1	135960751	135965100	8.66342	8.49908	7.94673	8.36974	6.91938
Chr1:135965101-135967650	1	135965101	135967650	7.75269	7.48923	6.71791	7.31994	5.84723
Chr1:135993451-135996750	1	135993451	135996750	7.5351	7.89932	7.14417	7.5262	6.39472
Chr1:135997051-135999450	1	135997051	135999450	7.72354	7.58481	7.33262	7.54699	5.80976
Chr1:135999751-136000950	1	135999751	136000950	5.6938	6.38687	6.41835	6.16634	4.02126
Chr1:136000951-136002750	1	136000951	136002750	6.43076	7.15739	6.41835	6.66883	5.26227
Chr1:136005901-136008000	1	136005901	136008000	7.5351	6.91412	6.92736	7.12553	6.05368
Chr1:136012201-136012650	1	136012201	136012650	5.27876	5.62134	4.71791	5.206	3.14679
Chr1:136041151-136042050	1	136041151	136042050	6.6324	5.2063	5.88783	5.90884	4.36918
Chr1:136042201-136044150	1	136042201	136044150	7.60069	7.10676	7.20976	7.30574	5.02126
Chr1:136045651-136046550	1	136045651	136046550	6.10883	5.94326	5.6248	5.8923	4.56183
Chr1:136046701-136051950	1	136046701	136051950	9.87039	9.28809	9.13576	9.43141	6.80976
Chr1:136076851-136078050	1	136076851	136078050	6.35676	5.99985	6.03984	6.13215	4.36918
Chr1:136109851-136112700	1	136109851	136112700	7.83675	7.32177	6.6248	7.26111	6.39472
Chr1:136255501-136262850	1	136255501	136262850	10.5309	9.86546	9.34727	9.91454	7.43219
Chr1:136942351-136956450	1	136942351	136956450	10.5435	10.7609	11.3743	10.8929	7.98809
Chr1:138127801-138128850	1	138127801	138128850	4.91619	5.94326	6.71791	5.85912	4.73175
Chr1:138316501-138318300	1	138316501	138318300	5.91619	7.1323	7.36177	6.80342	5.31672
Chr1:138318601-138332550	1	138318601	138332550	11.0187	11.3869	11.1712	11.1923	7.97122
Chr1:138333451-138334350	1	138333451	138334350	5.43076	5.99985	5.80537	5.74533	4.26227
Chr1:138811951-138814800	1	138811951	138814800	7.56827	7.75884	7.17734	7.50148	6.28975
Chr1:138815251-138855750	1	138815251	138855750	14.6879	14.3387	14.25	14.4255	9.62522
Chr1:139417651-139418550	1	139417651	139418550	5.27876	5.99985	6.24147	5.84003	4.14679
Chr1:143948401-143949000	1	143948401	143949000	5.43076	5.99985	3.71791	5.04951	3.14679
Chr1:146494651-146499750	1	146494651	146499750	9.17492	8.97889	8.34727	8.83369	6.31672
Chr1:146500201-146500800	1	146500201	146500800	2.10883	5.46933	5.6248	4.40099	1.56183
Chr1:151250101-151253100	1	151250101	151253100	7.56827	7.40793	7.49927	7.49182	5.95415
Chr1:151570651-151571850	1	151570651	151571850	6.6324	5.69172	6.24147	6.18853	4.56183
Chr1:152950351-152951400	1	152950351	152951400	6.75269	5.46933	5.80537	6.00913	4.56183
Chr1:152951701-152961450	1	152951701	152961450	10.2838	9.68742	8.71791	9.56303	7.83795
Chr1:153012301-153014250	1	153012301	153014250	7.75269	6.854	6.03984	6.88217	5.64929
Chr1:153015001-153017100	1	153015001	153017100	7.15323	7.05429	6.30287	6.8368	5.84723
Chr1:153017701-153019350	1	153017701	153019350	6.6938	6.94326	6.41835	6.68514	5.73175
Chr1:153042151-153045900	1	153042151	153045900	8.25858	7.77514	7.11023	7.71465	6.28975
Chr1:153051151-153051900	1	153051151	153051900	6.01572	5.46933	5.80537	5.76348	4.14679
Chr1:153052351-153053250	1	153052351	153053250	7.1963	5.10676	4.71791	5.67366	4.26227
Chr1:153182551-153184500	1	153182551	153184500	6.75269	7.3655	7.30287	7.14035	5.91938
Chr1:153184501-153187800	1	153184501	153187800	7.66342	8.06759	8.41835	8.04979	5.95415
Chr1:153192301-153194250	1	153192301	153194250	6.6324	7.10676	7.07546	6.93821	5.41981
Chr1:153355651-153357000	1	153355651	153357000	6.6938	6.46933	6.24147	6.4682	5.56183
Chr1:153556801-153562500	1	153556801	153562500	9.328	9.02051	8.5508	8.96644	7.10099
Chr1:153622501-153628500	1	153622501	153628500	8.29866	8.86926	8.77319	8.64704	7.06962
Chr1:153629251-153680550	1	153629251	153680550	12.8712	12.9868	12.6442	12.8341	10.1985
Chr1:153680551-153688200	1	153680551	153688200	9.43975	9.57553	8.99403	9.33644	7.48069
Chr1:153688651-153689700	1	153688651	153689700	5.43076	6.62134	5.88783	5.97998	4.26227
Chr1:153690301-153691500	1	153690301	153691500	5.91619	6.42869	6.24147	6.19545	4.88376
Chr1:153692251-153703500	1	153692251	153703500	10.8368	10.8749	10.8264	10.846	8.11642
Chr1:153703951-153710850	1	153703951	153710850	8.70875	9.34925	9.56966	9.20922	7.23426
Chr1:153726151-153727950	1	153726151	153727950	6.56827	6.91412	6.4728	6.65173	5.77128
Chr1:153729001-153729900	1	153729001	153729900	6.10883	5.94326	6.03984	6.03064	4.26227
Chr1:153731101-153745200	1	153731101	153745200	11.2586	10.6744	10.3761	10.7697	8.16174
Chr1:153747151-153748650	1	153747151	153748650	6.75269	6.69172	6.36177	6.60206	5.31672
Chr1:153753301-153755400	1	153753301	153755400	7.66342	7.08077	6.52526	7.08982	6.05368
Chr1:153806401-153813300	1	153806401	153813300	7.89019	9.26519	9.18552	8.7803	7.22004
Chr1:153815551-153817500	1	153815551	153817500	6.43076	6.91412	7.14417	6.82968	5.77128
Chr1:153889651-153894450	1	153889651	153894450	8.64799	7.99985	7.82643	8.15809	6.84723
Chr1:153896701-153897600	1	153896701	153897600	6.75269	5.62134	5.41835	5.93079	4.14679
Chr1:154097851-154099050	1	154097851	154099050	5.91619	6.3438	6.30287	6.18762	5.02126
Chr1:154099651-154101900	1	154099651	154101900	6.91619	7.40793	7.14417	7.1561	5.84723
Chr1:154103251-154105350	1	154103251	154105350	6.43076	7.18205	7.33262	6.98181	5.41981
Chr1:154107001-154108200	1	154107001	154108200	6.6324	5.99985	5.80537	6.14587	4.73175
Chr1:154114051-154114800	1	154114051	154114800	5.10883	5.69172	5.6248	5.47512	3.73175
Chr1:154115251-154118100	1	154115251	154118100	7.56827	7.27669	7.00331	7.28275	6.02126
Chr1:154119301-154123500	1	154119301	154123500	8.17492	8.42869	8.36177	8.32179	6.77128
Chr1:154123801-154125150	1	154123801	154125150	6.10883	6.72567	6.52526	6.45326	5.20569
Chr1:154146901-154153350	1	154146901	154153350	9.59265	9.16977	8.7623	9.17491	6.62792
Chr1:154153501-154155000	1	154153501	154155000	6.56827	6.72567	6.67211	6.65535	5.20569
Chr1:154199851-154201200	1	154199851	154201200	6.27876	6.29941	6.57589	6.38469	5.14679
Chr1:154202401-154207050	1	154202401	154207050	9.64021	9.01365	8.6248	9.09289	6.62792
Chr1:154213801-154214700	1	154213801	154214700	5.6938	6.29941	5.41835	5.80385	4.46872
Chr1:154280251-154281450	1	154280251	154281450	5.56827	6.50886	6.6248	6.23398	4.73175
Chr1:154281451-154284450	1	154281451	154284450	7.75269	7.89932	7.71791	7.78997	5.98809
Chr1:154285501-154286400	1	154285501	154286400	6.10883	5.94326	5.80537	5.95249	4.56183
Chr1:154462651-154463700	1	154462651	154463700	4.91619	6.2536	6.36177	5.84385	4.80976
Chr1:154715551-154729950	1	154715551	154729950	11.6402	11.179	10.7458	11.1883	8.14679
Chr1:154781851-154786500	1	154781851	154786500	8.35676	8.42869	8.11023	8.29856	6.62792
Chr1:154788751-154790100	1	154788751	154790100	6.96681	6.46933	6.30287	6.57967	4.88376
Chr1:154792051-154792800	1	154792051	154792800	5.43076	5.75884	5.71791	5.63584	4.26227
Chr1:154819951-154824000	1	154819951	154824000	8.29866	8.3655	8.34727	8.33714	6.51603
Chr1:154882051-154886850	1	154882051	154886850	8.94172	8.44915	8.24147	8.54412	6.5842
Chr1:154980001-154982850	1	154980001	154982850	7.89019	7.23014	6.92736	7.34923	6.14679
Chr1:154982851-154984200	1	154982851	154984200	6.80927	6.38687	5.03984	6.07866	4.95415
Chr1:154984501-154985700	1	154984501	154985700	6.43076	6.65696	6.30287	6.46353	5.20569
Chr1:154985701-154986900	1	154985701	154986900	6.86372	6.42869	6.41835	6.57025	4.73175
Chr1:154990501-154991550	1	154990501	154991550	5.80927	5.94326	6.24147	5.998	4.46872
Chr1:155000101-155001450	1	155000101	155001450	5.80927	6.69172	6.52526	6.34209	5.20569
Chr1:155001451-155007000	1	155001451	155007000	8.9792	8.73404	8.40441	8.70588	7.08539
Chr1:155008801-155012250	1	155008801	155012250	8.15323	7.97183	7.86766	7.99757	6.46872
Chr1:155012251-155014350	1	155012251	155014350	6.86372	7.27669	6.57589	6.90543	5.84723
Chr1:155014351-155015550	1	155014351	155015550	6.75269	6.2536	5.71791	6.2414	4.95415
Chr1:155022151-155025600	1	155022151	155025600	8.61663	8.71726	8.30287	8.54559	6.41981
Chr1:155048101-155049750	1	155048101	155049750	6.6324	6.3438	6.92736	6.63452	5.51603
Chr1:155060401-155063700	1	155060401	155063700	8.51822	7.29941	7.00331	7.60698	6.28975
Chr1:155078251-155079900	1	155078251	155079900	7.39424	6.97183	5.96584	6.7773	5.41981
Chr1:155080201-155083050	1	155080201	155083050	8.17492	7.94326	7.52526	7.88115	5.84723
Chr1:155210101-155210700	1	155210101	155210700	6.75269	4.88437	4.03984	5.22563	4.02126
Chr1:155211301-155212800	1	155211301	155212800	7.46639	6.3438	5.30287	6.37102	5.08539
Chr1:155711401-155713200	1	155711401	155713200	7.35676	6.69172	6.4728	6.84043	5.26227
Chr1:155713801-155755500	1	155713801	155755500	15.0643	14.412	14.2267	14.5677	9.74671
Chr1:155757451-155762850	1	155757451	155762850	8.56827	8.52823	8.14417	8.41356	6.84723
Chr1:155770651-155771250	1	155770651	155771250	5.80927	4.75884	5.30287	5.29033	3.14679
Chr1:156199501-156208350	1	156199501	156208350	11.2662	10.6766	10.7094	10.8841	8.02943
Chr1:156208951-156210900	1	156208951	156210900	6.96681	6.99985	7.41835	7.12834	5.56183
Chr1:156297751-156300000	1	156297751	156300000	6.86372	7.15739	7.14417	7.05509	5.60622
Chr1:156300451-156308100	1	156300451	156308100	9.56827	9.51373	9.53809	9.54003	7.11642
Chr1:156308401-156309900	1	156308401	156309900	6.56827	6.82297	6.17734	6.52286	4.64929
Chr1:156310051-156312600	1	156310051	156312600	7.5351	7.15739	7.57589	7.42279	5.84723
Chr1:156726001-156726750	1	156726001	156726750	6.43076	5.29941	5.30287	5.67768	4.36918
Chr1:156941401-156942150	1	156941401	156942150	6.01572	5.69172	4.71791	5.47512	3.36918
Chr1:156998401-157001700	1	156998401	157001700	8.72354	8.28809	7.57589	8.19584	6.23426
Chr1:157002001-157002600	1	157002001	157002600	5.27876	5.54733	5.30287	5.37632	4.02126
Chr1:157509301-157510200	1	157509301	157510200	5.91619	6.2063	5.71791	5.9468	4.26227
Chr1:158954251-158955300	1	158954251	158955300	6.01572	6.58481	5.17734	5.92596	4.64929
Chr1:158955451-158956050	1	158955451	158956050	5.27876	5.62134	5.17734	5.35914	3.73175
Chr1:158956801-158958150	1	158956801	158958150	6.6938	6.15739	6.24147	6.36422	4.80976
Chr1:158959051-158959950	1	158959051	158959950	5.43076	5.54733	6.52526	5.83445	3.73175
Chr1:158960851-158962350	1	158960851	158962350	6.35676	6.854	6.67211	6.62762	5.20569
Chr1:161132701-161139000	1	161132701	161139000	8.06303	8.92146	9.00331	8.6626	7.13169
Chr1:161169601-161175000	1	161169601	161175000	8.89019	8.72567	8.82643	8.8141	6.97122
Chr1:161190151-161190900	1	161190151	161190900	6.01572	5.29941	5.52526	5.61346	4.26227
Chr1:161877601-161881200	1	161877601	161881200	7.50115	7.89932	7.84719	7.74922	6.20568
Chr1:161881351-161882850	1	161881351	161882850	6.35676	6.99985	7.14417	6.83359	5.20569
Chr1:161963551-161966250	1	161963551	161966250	7.43076	7.44915	7.30287	7.39426	6.05368
Chr1:162471301-162480750	1	162471301	162480750	9.8503	10.1942	10.1567	10.0671	7.26227
Chr1:162480751-162483000	1	162480751	162483000	6.1963	7.82297	7.4728	7.16402	5.88376
Chr1:162483001-162484800	1	162483001	162484800	4.10883	6.854	7.11023	6.02435	5.08539
Chr1:162510151-162513300	1	162510151	162513300	6.75269	7.95762	7.86766	7.52599	6.05368
Chr1:162513751-162515100	1	162513751	162515100	4.6938	6.38687	6.7623	5.94766	5.02126
Chr1:162829801-162831600	1	162829801	162831600	6.6938	6.3438	7.00331	6.6803	5.31672
Chr1:162832651-162836550	1	162832651	162836550	6.91619	8.31063	9.03984	8.08889	6.31672
Chr1:165497701-165498900	1	165497701	165498900	6.35676	6.58481	5.88783	6.27647	4.73175
Chr1:165704101-165706950	1	165704101	165706950	8.01572	7.08077	7.00331	7.3666	6.17654
Chr1:165708601-165710400	1	165708601	165710400	7.23812	6.82297	6.80537	6.95549	5.80976
Chr1:165810151-165813750	1	165810151	165813750	8.01572	7.97183	7.7623	7.91662	6.64929
Chr1:165814951-165821250	1	165814951	165821250	9.15323	8.86926	8.69519	8.90589	7.02126
Chr1:165843751-165844650	1	165843751	165844650	6.10883	5.88437	5.96584	5.98635	4.36918
Chr1:165845101-165848250	1	165845101	165848250	7.94172	7.52823	7.5508	7.67358	6.34319
Chr1:165849301-165851400	1	165849301	165851400	7.50115	6.82297	7.14417	7.1561	5.88376
Chr1:166154401-166161000	1	166154401	166161000	9.62453	8.98591	8.94673	9.18572	7.00477
Chr1:166163251-166164600	1	166163251	166164600	6.50115	6.3438	6.30287	6.38261	4.80976
Chr1:166247701-166251300	1	166247701	166251300	7.91619	7.69172	8.31782	7.97524	6.08539
Chr1:166251451-166253850	1	166251451	166253850	7.5351	8.01365	8.40441	7.98439	6.11642
Chr1:166254301-166259700	1	166254301	166259700	9.33765	8.95046	9.10161	9.12991	6.80976
Chr1:166262401-166266300	1	166262401	166266300	7.6324	7.91412	8.03984	7.86212	6.69111
Chr1:166274251-166275600	1	166274251	166275600	5.80927	5.88437	6.7623	6.15198	4.64929
Chr1:166275601-166278000	1	166275601	166278000	7.01572	7.63926	7.20976	7.28825	5.64929
Chr1:166278151-166280250	1	166278151	166280250	6.96681	7.15739	6.88783	7.00401	5.36918
Chr1:166284001-166290000	1	166284001	166290000	8.55178	9.01365	9.24929	8.93824	7.28975
Chr1:166290151-166292100	1	166290151	166292100	6.50115	7.2063	7.39033	7.03259	5.69111
Chr1:166292401-166304550	1	166292401	166304550	9.58457	9.87305	10.1102	9.85595	8.11642
Chr1:166304551-166318650	1	166304551	166318650	10.6596	10.6258	10.7066	10.664	8.02943
Chr1:166319551-166322550	1	166319551	166322550	7.06303	7.94326	8.20976	7.73869	6.26227
Chr1:166322701-166324950	1	166322701	166324950	6.50115	7.18205	7.36177	7.01499	5.84723
Chr1:166340101-166346550	1	166340101	166346550	8.21736	8.75062	9.23361	8.73386	7.38201
Chr1:166360501-166362450	1	166360501	166362450	6.6938	6.854	7.2725	6.9401	4.80976
Chr1:166370551-166371300	1	166370551	166371300	4.91619	5.62134	6.03984	5.52579	3.88376
Chr1:166372951-166373700	1	166372951	166373700	3.6938	5.99985	5.96584	5.21983	3.88376
Chr1:167001901-167002800	1	167001901	167002800	6.50115	5.46933	5.17734	5.71594	4.14679
Chr1:167080501-167080950	1	167080501	167080950	4.6938	3.88437	5.96584	4.848	3.14679
Chr1:167084401-167085600	1	167084401	167085600	5.56827	6.42869	6.36177	6.11957	4.95415
Chr1:167286301-167287650	1	167286301	167287650	6.56827	6.38687	6.17734	6.37749	5.14679
Chr1:167383501-167386500	1	167383501	167386500	7.46639	7.69172	7.92736	7.69516	6.31672
Chr1:167387101-167389050	1	167387101	167389050	7.01572	6.97183	7.30287	7.09681	5.80976
Chr1:167389951-167393700	1	167389951	167393700	8.06303	7.97183	7.784	7.93962	6.17654
Chr1:167394751-167397900	1	167394751	167397900	6.86372	7.79126	7.92736	7.52745	6.23426
Chr1:167406751-167410050	1	167406751	167410050	7.15323	7.52823	8.16085	7.6141	6.51603
Chr1:167410501-167413650	1	167410501	167413650	6.50115	7.58481	8.25707	7.44768	6.20568
Chr1:167597101-167600400	1	167597101	167600400	7.78126	7.18205	7.64865	7.53732	6.20568
Chr1:167600851-167602950	1	167600851	167602950	6.43076	6.99985	7.03984	6.82348	5.46872
Chr1:167641201-167645250	1	167641201	167645250	7.60069	8.01365	8.89782	8.17072	6.73175
Chr1:167660251-167661000	1	167660251	167661000	6.1963	5.29941	5.80537	5.76703	4.02126
Chr1:167661001-167664750	1	167661001	167664750	7.39424	7.44915	8.25707	7.70015	6.34319
Chr1:167671651-167673150	1	167671651	167673150	6.6324	6.3438	7.14417	6.70679	4.88376
Chr1:167673301-167674800	1	167673301	167674800	5.27876	6.3438	7.20976	6.27744	5.20569
Chr1:167681701-167685300	1	167681701	167685300	6.56827	7.77514	8.44583	7.59641	6.36918
Chr1:167685451-167701800	1	167685451	167701800	12.7446	12.3029	12.6308	12.5594	8.26227
Chr1:167701801-167703900	1	167701801	167703900	6.1963	6.38687	7.57589	6.71969	5.14679
Chr1:167705551-167707500	1	167705551	167707500	6.56827	6.3438	7.36177	6.75794	5.41981
Chr1:167764201-167765100	1	167764201	167765100	4.6938	5.29941	6.84719	5.61346	4.46872
Chr1:167785501-167787750	1	167785501	167787750	7.27876	7.05429	7.07546	7.13617	5.69111
Chr1:167799001-167806350	1	167799001	167806350	9.17492	8.78322	8.9753	8.97781	7.13169
Chr1:167807251-167808450	1	167807251	167808450	5.43076	6.58481	6.6248	6.21346	5.36918
Chr1:168041401-168042450	1	168041401	168042450	6.80927	5.88437	6.03984	6.24449	4.88376
Chr1:168043651-168044550	1	168043651	168044550	6.35676	5.88437	5.6248	5.95531	4.26227
Chr1:168044551-168045300	1	168044551	168045300	6.43076	5.46933	4.88783	5.59598	4.36918
Chr1:168046951-168049650	1	168046951	168049650	8.27876	7.62134	7.74028	7.88012	5.80976
Chr1:168051301-168053850	1	168051301	168053850	7.50115	6.88437	7.41835	7.26796	5.91938
Chr1:168059401-168059850	1	168059401	168059850	5.56827	3.88437	5.80537	5.086	3.88376
Chr1:168546001-168546600	1	168546001	168546600	3.6938	4.99985	6.30287	4.99884	4.02126
Chr1:169046551-169049250	1	169046551	169049250	7.6324	7.38687	7.49927	7.50618	6.26227
Chr1:169051801-169052850	1	169051801	169052850	6.1963	6.2536	6.36177	6.27055	4.64929
Chr1:169053451-169054950	1	169053451	169054950	6.10883	6.42869	6.52526	6.35426	4.95415
Chr1:169086601-169090200	1	169086601	169090200	7.43076	7.32177	8.16085	7.6378	6.56183
Chr1:169090501-169091850	1	169090501	169091850	5.6938	6.2063	6.7623	6.2208	4.95415
Chr1:169095601-169096050	1	169095601	169096050	3.10883	5.75884	5.71791	4.86186	3.88376
Chr1:169538551-169539000	1	169538551	169539000	5.10883	5.38687	5.52526	5.34032	3.36918
Chr1:169659151-169660800	1	169659151	169660800	6.75269	6.91412	6.84719	6.838	5.51603
Chr1:169748551-169749300	1	169748551	169749300	5.10883	5.54733	5.96584	5.54067	4.14679
Chr1:169919251-169921800	1	169919251	169921800	7.31829	7.42869	7.49927	7.41542	5.98809
Chr1:170215801-170222100	1	170215801	170222100	7.80927	9.33833	9.37612	8.84124	6.86561
Chr1:170222251-170226900	1	170222251	170226900	7.86372	8.60319	8.64865	8.37185	6.82862
Chr1:170232151-170232900	1	170232151	170232900	5.56827	5.54733	5.6248	5.58013	3.56183
Chr1:170240551-170244000	1	170240551	170244000	6.91619	7.88437	8.2257	7.67542	6.36918
Chr1:170246551-170248950	1	170246551	170248950	5.6938	7.75884	7.69519	7.04927	5.80976
Chr1:170248951-170250900	1	170248951	170250900	5.56827	7.10676	6.96584	6.54695	4.95415
Chr1:170251801-170255250	1	170251801	170255250	7.6938	8.29941	8.16085	8.05135	6.17654
Chr1:170262301-170265000	1	170262301	170265000	6.35676	7.50886	7.88783	7.25115	5.91938
Chr1:170271751-170274600	1	170271751	170274600	5.6938	7.29941	8.07546	7.02289	6.05368
Chr1:170286151-170289300	1	170286151	170289300	6.91619	7.77514	7.84719	7.51284	6.20568
Chr1:170289601-170291100	1	170289601	170291100	3.6938	6.91412	6.67211	5.76001	5.02126
Chr1:170417851-170424750	1	170417851	170424750	9.45756	9.2063	8.43215	9.032	7.22004
Chr1:170424901-170433000	1	170424901	170433000	10.2637	10.4079	9.69519	10.1223	7.67035
Chr1:170454301-170455500	1	170454301	170455500	5.80927	5.99985	6.84719	6.21877	4.95415
Chr1:170887351-170891250	1	170887351	170891250	7.86372	8.09382	7.82643	7.92799	6.23426
Chr1:170891251-170900700	1	170891251	170900700	9.5351	9.58018	9.72914	9.6148	7.51603
Chr1:170901151-170904150	1	170901151	170904150	8.06303	7.7088	8.05776	7.9432	6.02126
Chr1:170904151-170905800	1	170904151	170905800	7.1963	6.72567	6.7623	6.89476	5.56183
Chr1:170905801-170909400	1	170905801	170909400	8.99148	8.24192	8.41835	8.55058	5.64929
Chr1:170982451-170983350	1	170982451	170983350	5.80927	5.94326	5.88783	5.88012	4.36918
Chr1:170988451-170990250	1	170988451	170990250	7.27876	6.91412	6.52526	6.90605	5.51603
Chr1:171027151-171028050	1	171027151	171028050	6.10883	5.94326	5.71791	5.92334	4.26227
Chr1:171028801-171034650	1	171028801	171034650	8.95432	9.0476	8.77319	8.92504	7.11642
Chr1:171048751-171049800	1	171048751	171049800	6.43076	5.82297	5.96584	6.07319	4.64929
Chr1:171058351-171062100	1	171058351	171062100	7.50115	8.2063	8.16085	7.9561	6.60622
Chr1:171062851-171065100	1	171062851	171065100	9.29866	7.7088	7.88783	8.29843	5.51603
Chr1:171066301-171067050	1	171066301	171067050	6.91619	4.75884	4.71791	5.46431	0.561829
Chr1:171067651-171068700	1	171067651	171068700	7.1963	6.42869	6.80537	6.81012	3.14679
Chr1:171069301-171070650	1	171069301	171070650	8.72354	8.19422	7.82643	8.24807	4.64929
Chr1:171070951-171071250	1	171070951	171071250	5.80927	4.29941	4.30287	4.80385	0.409826
Chr1:171073951-171075000	1	171073951	171075000	7.06303	6.29941	6.11023	6.49089	3.73175
Chr1:171076951-171077850	1	171076951	171077850	5.91619	6.15739	5.41835	5.83064	3.14679
Chr1:171078451-171079200	1	171078451	171079200	6.35676	5.75884	5.30287	5.80616	3.14679
Chr1:171081301-171082350	1	171081301	171082350	7.6324	6.42869	6.17734	6.74614	0.561829
Chr1:171085951-171087450	1	171085951	171087450	7.06303	6.54733	6.7623	6.79089	5.02126
Chr1:171092101-171093300	1	171092101	171093300	6.43076	6.29941	6.41835	6.38284	5.08539
Chr1:171094651-171096000	1	171094651	171096000	6.43076	5.99985	6.52526	6.31862	4.56183
Chr1:171098551-171099000	1	171098551	171099000	5.6938	4.99985	5.17734	5.29033	3.88376
Chr1:171266251-171267300	1	171266251	171267300	6.35676	6.15739	5.80537	6.10651	3.56183
Chr1:171294601-171302400	1	171294601	171302400	9.81619	10.2448	10.0973	10.0528	7.11642
Chr1:171303901-171305250	1	171303901	171305250	5.43076	6.29941	6.36177	6.03064	4.14679
Chr1:171305401-171309450	1	171305401	171309450	7.94172	8.02733	7.90773	7.95893	6.51603
Chr1:171370951-171372150	1	171370951	171372150	6.50115	6.3438	5.41835	6.08777	4.14679
Chr1:171372151-171373800	1	171372151	171373800	7.46639	6.97183	6.4728	6.97034	5.41981
Chr1:171380251-171381300	1	171380251	171381300	7.01572	5.54733	5.71791	6.09366	4.56183
Chr1:171391051-171398250	1	171391051	171398250	8.56827	9.01365	8.70659	8.76284	7.5842
Chr1:171403351-171410850	1	171403351	171410850	9.96058	9.85783	9.71791	9.84544	7.59525
Chr1:171435901-171439950	1	171435901	171439950	8.27876	7.89932	8.63677	8.27162	6.39472
Chr1:172045351-172046100	1	172045351	172046100	6.10883	5.54733	5.6248	5.76032	4.02126
Chr1:172051801-172053150	1	172051801	172053150	6.6938	6.05429	6.36177	6.36995	4.88376
Chr1:172053301-172057650	1	172053301	172057650	8.95432	8.40793	8.2257	8.52932	6.5842
Chr1:172327051-172329450	1	172327051	172329450	8.03957	6.72567	6.17734	6.98086	5.77128
Chr1:172331101-172332300	1	172331101	172332300	6.6938	6.10676	5.52526	6.10861	4.46872
Chr1:172407451-172408350	1	172407451	172408350	6.1963	5.69172	5.6248	5.83761	3.56183
Chr1:172473751-172475550	1	172473751	172475550	6.91619	6.854	6.7623	6.84416	5.51603
Chr1:172475701-172478700	1	172475701	172478700	7.96681	7.46933	7.88783	7.77466	6.02126
Chr1:172478851-172481400	1	172478851	172481400	7.99148	7.77514	7.88783	7.88482	6.28975
Chr1:172491601-172494150	1	172491601	172494150	7.56827	6.88437	6.92736	7.12667	5.95415
Chr1:172615951-172617000	1	172615951	172617000	6.01572	6.2063	5.88783	6.03662	4.56183
Chr1:173345251-173347200	1	173345251	173347200	6.56827	6.88437	7.17734	6.87666	5.51603
Chr1:173363101-173374050	1	173363101	173374050	9.99148	10.0205	10.2257	10.0792	7.80023
Chr1:174466801-174469350	1	174466801	174469350	6.6324	7.3438	7.57589	7.18403	6.17654
Chr1:176094301-176097600	1	176094301	176097600	6.80927	8.2536	8.19364	7.75217	6.26227
Chr1:176271151-176272500	1	176271151	176272500	5.56827	6.54733	6.57589	6.2305	4.88376
Chr1:176272651-176277900	1	176272651	176277900	9.28874	8.50886	8.69519	8.83093	6.98809
Chr1:177626251-177628800	1	177626251	177628800	7.89019	7.29941	7.07546	7.42169	5.69111
Chr1:178520101-178521000	1	178520101	178521000	4.91619	5.94326	6.11023	5.65656	4.46872
Chr1:178527151-178534800	1	178527151	178534800	10.9637	9.58018	9.4661	10.0033	7.11642
Chr1:178535101-178535550	1	178535101	178535550	5.91619	4.88437	4.88783	5.22946	3.56183
Chr1:178627951-178630650	1	178627951	178630650	7.5351	7.27669	7.36177	7.39118	6.46872
Chr1:178798501-178801350	1	178798501	178801350	6.80927	7.23014	7.86766	7.30236	6.23426
Chr1:178821751-178822650	1	178821751	178822650	6.01572	5.94326	5.6248	5.86126	4.46872
Chr1:179058151-179061750	1	179058151	179061750	8.6938	8.43896	7.84719	8.32665	6.5842
Chr1:179061751-179062950	1	179061751	179062950	6.56827	6.46933	5.52526	6.18762	5.14679
Chr1:179063551-179067900	1	179063551	179067900	7.72354	8.19422	8.07546	7.99774	6.75165
Chr1:179097301-179116350	1	179097301	179116350	11.5203	11.4492	11.656	11.5418	8.68595
Chr1:179118001-179122350	1	179118001	179122350	7.6938	8.10676	8.28777	8.02944	6.80976
Chr1:180186451-180188250	1	180186451	180188250	7.10883	6.72567	6.84719	6.8939	5.51603
Chr1:180189001-180195600	1	180189001	180195600	9.18565	8.99985	9.06664	9.08404	7.20568
Chr1:180196501-180197700	1	180196501	180197700	6.35676	6.42869	6.03984	6.2751	5.02126
Chr1:180197851-180200100	1	180197851	180200100	7.23812	7.18205	6.88783	7.10267	5.88376
Chr1:180213151-180214500	1	180213151	180214500	6.01572	6.65696	6.84719	6.50662	5.20569
Chr1:180224101-180225000	1	180224101	180225000	5.6938	6.05429	5.80537	5.85115	4.46872
Chr1:180254101-180256050	1	180254101	180256050	7.06303	6.88437	6.80537	6.91759	5.14679
Chr1:180258901-180260250	1	180258901	180260250	6.43076	6.29941	6.11023	6.28013	4.73175
Chr1:180265351-180266850	1	180265351	180266850	6.96681	6.79126	6.6248	6.79429	5.41981
Chr1:180266851-180267600	1	180266851	180267600	5.6938	6.10676	5.71791	5.83949	4.14679
Chr1:180267601-180269250	1	180267601	180269250	6.80927	7.18205	6.36177	6.78436	5.26227
Chr1:180278401-180280500	1	180278401	180280500	7.15323	6.79126	6.7623	6.90226	5.36918
Chr1:180293101-180293850	1	180293101	180293850	5.91619	5.69172	5.41835	5.67542	3.88376
Chr1:180304351-180312750	1	180304351	180312750	9.6938	9.97536	9.77319	9.81412	7.70138
Chr1:180313051-180319650	1	180313051	180319650	9.43076	9.54258	9.13576	9.3697	7.43219
Chr1:180320401-180321900	1	180320401	180321900	6.50115	6.75884	6.24147	6.50049	5.14679
Chr1:180435151-180443400	1	180435151	180443400	9.5351	9.00676	8.91758	9.15315	7.62792
Chr1:180443401-180445650	1	180443401	180445650	7.35676	7.18205	6.80537	7.11473	5.77128
Chr1:180445651-180447150	1	180445651	180447150	7.06303	5.94326	6.11023	6.37217	5.51603
Chr1:180449551-180458700	1	180449551	180458700	9.38496	9.10676	9.06664	9.18612	7.781
Chr1:180474301-180487950	1	180474301	180487950	10.9915	10.4718	10.284	10.5824	8.22004
Chr1:180502051-180503100	1	180502051	180503100	5.91619	6.10676	5.96584	5.99626	4.56183
Chr1:180503101-180504150	1	180503101	180504150	5.80927	5.99985	6.30287	6.03733	4.36918
Chr1:180510451-180511200	1	180510451	180511200	5.91619	5.46933	5.71791	5.70114	4.02126
Chr1:180523201-180524100	1	180523201	180524100	6.10883	6.15739	5.6248	5.96367	4.46872
Chr1:180534901-180535800	1	180534901	180535800	5.43076	6.15739	5.6248	5.73765	4.36918
Chr1:180546601-180551700	1	180546601	180551700	9.41261	8.86165	8.6248	8.96635	7.00477
Chr1:180693301-180701100	1	180693301	180701100	10.6363	9.41835	9.55711	9.87059	6.88376
Chr1:180712651-180715500	1	180712651	180715500	7.6324	7.54733	7.20976	7.46316	5.56183
Chr1:180717601-180719550	1	180717601	180719550	6.35676	7.02733	6.57589	6.65333	5.46872
Chr1:180778951-180779700	1	180778951	180779700	6.27876	5.2063	4.88783	5.45763	4.02126
Chr1:180832051-180833700	1	180832051	180833700	5.6938	6.91412	6.88783	6.49858	5.36918
Chr1:180841351-180842700	1	180841351	180842700	6.6938	6.42869	6.7623	6.62826	4.36918
Chr1:180842851-180843900	1	180842851	180843900	5.6938	6.15739	5.80537	5.88552	4.36918
Chr1:180881551-180882600	1	180881551	180882600	5.91619	6.3438	5.88783	6.04927	4.56183
Chr1:180883501-180884850	1	180883501	180884850	6.01572	6.29941	6.52526	6.28013	4.95415
Chr1:180891451-180895950	1	180891451	180895950	9.0277	8.60319	8.39033	8.67374	6.93687
Chr1:180896251-180897450	1	180896251	180897450	6.56827	5.94326	6.24147	6.251	5.14679
Chr1:180898801-180901050	1	180898801	180901050	7.15323	7.10676	6.84719	7.03573	6.14679
Chr1:180934651-180935400	1	180934651	180935400	6.96681	4.46933	5.71791	5.71802	4.14679
Chr1:180935701-180936450	1	180935701	180936450	5.6938	5.29941	5.71791	5.57037	3.14679
Chr1:181040101-181042650	1	181040101	181042650	7.60069	7.92876	7.7623	7.76392	5.84723
Chr1:181072801-181080150	1	181072801	181080150	8.9792	9.27095	9.10161	9.11725	7.49257
Chr1:181346551-181349250	1	181346551	181349250	7.91619	7.38687	7.20976	7.50427	6.23426
Chr1:181349251-181350300	1	181349251	181350300	5.43076	6.82297	6.52526	6.25966	4.56183
Chr1:181350451-181354950	1	181350451	181354950	9.78831	8.91412	8.09295	8.93179	6.46872
Chr1:181368301-181369200	1	181368301	181369200	6.50115	5.94326	5.96584	6.13675	4.64929
Chr1:181389901-181398600	1	181389901	181398600	9.58457	9.31621	8.83685	9.24588	7.71158
Chr1:181401451-181402350	1	181401451	181402350	4.91619	6.29941	5.88783	5.70114	4.36918
Chr1:181402801-181403850	1	181402801	181403850	6.80927	5.82297	5.41835	6.01686	4.56183
Chr1:181423051-181424250	1	181423051	181424250	6.56827	6.50886	5.6248	6.23398	4.95415
Chr1:181543201-181545450	1	181543201	181545450	7.80927	7.27669	6.84719	7.31105	5.88376
Chr1:181545451-181557900	1	181545451	181557900	10.3756	10.6874	10.6457	10.5696	7.89275
Chr1:181559251-181560150	1	181559251	181560150	6.01572	6.10676	5.30287	5.80845	4.14679
Chr1:181560151-181562250	1	181560151	181562250	6.86372	7.58481	7.03984	7.16279	5.60622
Chr1:181562251-181563600	1	181562251	181563600	6.6324	6.97183	6.6248	6.74301	5.02126
Chr1:181572901-181573800	1	181572901	181573800	5.6938	5.75884	5.96584	5.80616	4.14679
Chr1:181585501-181588650	1	181585501	181588650	7.27876	7.63926	7.33262	7.41688	6.14679
Chr1:181589101-181590150	1	181589101	181590150	5.80927	6.05429	5.80537	5.88965	4.36918
Chr1:181590151-181590600	1	181590151	181590600	5.27876	5.54733	4.03984	4.95531	3.73175
Chr1:181600051-181600950	1	181600051	181600950	5.6938	6.2063	6.30287	6.06766	4.36918
Chr1:181604251-181608450	1	181604251	181608450	7.80927	8.66573	8.6248	8.3666	6.20568
Chr1:181608751-181611750	1	181608751	181611750	7.6324	7.97183	7.88783	7.83069	6.11642
Chr1:181613401-181616400	1	181613401	181616400	7.6324	7.67445	7.5508	7.61921	6.23426
Chr1:181649851-181651500	1	181649851	181651500	5.91619	6.62134	6.96584	6.50112	5.20569
Chr1:181728451-181730100	1	181728451	181730100	6.1963	6.62134	6.92736	6.58166	5.41981
Chr1:181732501-181734150	1	181732501	181734150	6.35676	6.50886	6.92736	6.59766	5.08539
Chr1:181739701-181742100	1	181739701	181742100	7.31829	7.2536	7.03984	7.20391	6.20568
Chr1:182116801-182118600	1	182116801	182118600	6.75269	6.82297	6.67211	6.74925	5.31672
Chr1:182181451-182182200	1	182181451	182182200	4.6938	5.46933	6.24147	5.4682	3.73175
Chr1:182371951-182373000	1	182371951	182373000	6.27876	5.82297	6.11023	6.07065	4.64929
Chr1:182373751-182376300	1	182373751	182376300	7.43076	7.38687	6.84719	7.22161	5.91938
Chr1:182526901-182528550	1	182526901	182528550	7.06303	6.42869	6.41835	6.63669	5.41981
Chr1:182680501-182682300	1	182680501	182682300	6.80927	6.58481	6.57589	6.65666	5.51603
Chr1:182682301-182685450	1	182682301	182685450	7.6324	7.74235	7.17734	7.51736	6.20568
Chr1:182742301-182742900	1	182742301	182742900	4.10883	5.75884	5.41835	5.09534	4.14679
Chr1:182759551-182762100	1	182759551	182762100	7.66342	7.67445	7.03984	7.45923	5.36918
Chr1:182762101-182764050	1	182762101	182764050	8.01572	7.08077	6.67211	7.2562	5.20569
Chr1:182764951-182765700	1	182764951	182765700	6.75269	5.10676	4.52526	5.46157	3.73175
Chr1:182955001-182956050	1	182955001	182956050	6.91619	6.10676	4.30287	5.77527	4.88376
Chr1:183059101-183060000	1	183059101	183060000	6.43076	5.94326	5.17734	5.85046	4.36918
Chr1:183060451-183061950	1	183060451	183061950	6.75269	6.62134	5.96584	6.44662	5.02126
Chr1:183063601-183064800	1	183063601	183064800	6.86372	6.3438	6.52526	6.57759	5.26227
Chr1:183069001-183072000	1	183069001	183072000	7.99148	7.38687	7.33262	7.57032	6.08539
Chr1:183377251-183378900	1	183377251	183378900	6.1963	6.88437	6.30287	6.46118	5.41981
Chr1:183381001-183388950	1	183381001	183388950	9.58457	9.97889	10.1484	9.90394	7.46872
Chr1:184441951-184442700	1	184441951	184442700	4.10883	5.38687	6.41835	5.30468	3.88376
Chr1:184443151-184444050	1	184443151	184444050	5.6938	5.75884	6.03984	5.83082	4.36918
Chr1:184444051-184445700	1	184444051	184445700	6.01572	6.54733	7.17734	6.58013	5.36918
Chr1:184446901-184447800	1	184446901	184447800	5.56827	5.69172	6.80537	6.02179	4.56183
Chr1:184447801-184460400	1	184447801	184460400	9.44868	10.2795	11.3956	10.3746	8.04565
Chr1:184460701-184463400	1	184460701	184463400	6.35676	7.62134	8.16085	7.37965	5.56183
Chr1:184465651-184467300	1	184465651	184467300	5.43076	6.75884	7.4728	6.55413	5.60622
Chr1:184711951-184729350	1	184711951	184729350	11.5435	11.3641	11.9551	11.6209	8.48664
Chr1:184729351-184730550	1	184729351	184730550	7.10883	5.46933	6.57589	6.38469	4.36918
Chr1:184730551-184737900	1	184730551	184737900	9.80232	9.56619	10.2725	9.88034	7.08539
Chr1:184738501-184740300	1	184738501	184740300	6.6324	6.88437	7.57589	7.03088	5.36918
Chr1:184880701-184885050	1	184880701	184885050	9.07462	8.51858	8.64865	8.74728	6.84723
Chr1:185109901-185111850	1	185109901	185111850	6.6938	6.88437	6.92736	6.83518	5.31672
Chr1:185112151-185114250	1	185112151	185114250	7.06303	7.3655	7.82643	7.41832	5.88376
Chr1:185433151-185441850	1	185433151	185441850	10.2121	10.0906	9.96584	10.0895	7.65986
Chr1:185441851-185448300	1	185441851	185448300	9.89019	9.67445	9.31782	9.62749	7.31672
Chr1:185448301-185458200	1	185448301	185458200	10.5805	10.1574	9.49927	10.0791	7.87471
Chr1:185463901-185465550	1	185463901	185465550	7.35676	6.99985	6.6248	6.9938	5.60622
Chr1:185465551-185466900	1	185465551	185466900	6.6324	6.46933	6.36177	6.48783	5.14679
Chr1:185502301-185503200	1	185502301	185503200	6.27876	5.99985	5.88783	6.05548	3.56183
Chr1:185519401-185519850	1	185519401	185519850	4.43076	5.46933	5.6248	5.17496	4.02126
Chr1:185544301-185545950	1	185544301	185545950	6.35676	6.79126	7.41835	6.85546	5.88376
Chr1:185731201-185735250	1	185731201	185735250	7.6938	7.91412	8.07546	7.89446	6.71158
Chr1:185735551-185739600	1	185735551	185739600	8.15323	8.3438	8.66042	8.38582	6.28975
Chr1:185739601-185740500	1	185739601	185740500	5.91619	5.94326	6.41835	6.0926	4.26227
Chr1:185741101-185743500	1	185741101	185743500	6.43076	6.75884	7.69519	6.9616	5.31672
Chr1:185744101-185748150	1	185744101	185748150	7.27876	7.65696	8.45938	7.79836	6.60622
Chr1:189729301-189731400	1	189729301	189731400	6.6938	6.99985	7.36177	7.01847	5.73175
Chr1:189973651-189976350	1	189973651	189976350	7.94172	7.29941	7.24147	7.4942	6.26227
Chr1:189987901-189991050	1	189987901	189991050	7.6938	7.48923	7.74028	7.6411	5.80976
Chr1:190042951-190046100	1	190042951	190046100	8.03957	7.3655	7.6248	7.67662	6.08539
Chr1:190071751-190074000	1	190071751	190074000	7.39424	7.02733	6.7623	7.06129	5.73175
Chr1:190074601-190079550	1	190074601	190079550	8.83675	8.41835	8.05776	8.43762	6.77128
Chr1:190080301-190084350	1	190080301	190084350	8.37562	8.16977	8.14417	8.22986	6.69111
Chr1:190085101-190090200	1	190085101	190090200	8.51822	8.3438	8.00331	8.28844	7.02126
Chr1:190092451-190093200	1	190092451	190093200	6.01572	5.54733	5.6248	5.72929	4.14679
Chr1:190168501-190169100	1	190168501	190169100	6.10883	5.29941	4.71791	5.37538	2.56183
Chr1:190170901-190177350	1	190170901	190177350	10.6441	10.061	10.5665	10.4239	6.82862
Chr1:190178101-190181250	1	190178101	190181250	7.50115	7.2536	7.84719	7.53398	6.23426
Chr1:190181701-190182600	1	190181701	190182600	6.27876	5.69172	5.88783	5.95277	4.36918
Chr1:190396651-190397550	1	190396651	190397550	6.01572	5.94326	5.6248	5.86126	4.56183
Chr1:190652701-190653150	1	190652701	190653150	5.10883	4.29941	5.41835	4.9422	3.36918
Chr1:190654501-190655400	1	190654501	190655400	6.01572	5.69172	6.11023	5.93923	4.46872
Chr1:190663501-190665150	1	190663501	190665150	7.01572	6.72567	6.03984	6.59374	4.73175
Chr1:190665451-190674900	1	190665451	190674900	9.49254	9.26519	9.31782	9.35852	7.89275
Chr1:190675201-190695900	1	190675201	190695900	12.3244	11.8655	11.7974	11.9957	8.68595
Chr1:190696951-190698000	1	190696951	190698000	6.86372	6.2536	5.52526	6.2142	4.80976
Chr1:190698001-190700850	1	190698001	190700850	7.46639	7.3655	7.7623	7.53139	5.77128
Chr1:190708501-190709700	1	190708501	190709700	6.01572	6.2063	6.36177	6.1946	4.80976
Chr1:190712101-190713600	1	190712101	190713600	6.50115	6.75884	6.03984	6.43328	4.80976
Chr1:190713751-190714500	1	190713751	190714500	6.10883	5.54733	5.30287	5.65301	4.36918
Chr1:190719151-190720650	1	190719151	190720650	6.56827	6.79126	6.30287	6.55413	5.46872
Chr1:190721251-190737000	1	190721251	190737000	11.1641	10.0171	9.84719	10.3428	8.57864
Chr1:190760251-190761150	1	190760251	190761150	5.56827	6.10676	5.71791	5.79765	4.26227
Chr1:190921051-190926750	1	190921051	190926750	8.78126	8.53781	8.68369	8.66759	6.84723
Chr1:191096251-191097750	1	191096251	191097750	7.50115	6.15739	6.41835	6.6923	4.88376
Chr1:191098351-191102250	1	191098351	191102250	9.56004	8.88437	8.93708	9.12716	6.20568
Chr1:191176951-191222550	1	191176951	191222550	13.8153	13.6066	13.1691	13.5304	9.86789
Chr1:191266651-191269800	1	191266651	191269800	7.91619	7.62134	7.11023	7.54925	6.46872
Chr1:191275801-191276400	1	191275801	191276400	4.6938	5.75884	5.17734	5.20999	3.56183
Chr1:191634151-191635950	1	191634151	191635950	6.01572	6.854	6.92736	6.59903	5.69111
Chr1:191637601-191646750	1	191637601	191646750	9.44868	9.46933	9.36177	9.42659	7.86561
Chr1:191651101-191652600	1	191651101	191652600	6.01572	6.79126	6.17734	6.32811	5.31672
Chr1:191708101-191709450	1	191708101	191709450	5.56827	6.75884	6.52526	6.28412	5.02126
Chr1:191713651-191714550	1	191713651	191714550	5.10883	5.94326	6.24147	5.76452	4.46872
Chr1:191714551-191717550	1	191714551	191717550	7.43076	7.74235	7.69519	7.62277	6.17654
Chr1:192185851-192186600	1	192185851	192186600	4.91619	5.29941	6.24147	5.48569	4.46872
Chr1:192187951-192188850	1	192187951	192188850	6.35676	5.94326	5.71791	6.00598	4.46872
Chr1:192189301-192194250	1	192189301	192194250	9.30851	8.52823	8.80537	8.8807	6.56183
Chr1:192737551-192738750	1	192737551	192738750	6.43076	6.46933	6.03984	6.31331	5.20569
Chr1:192783001-192783900	1	192783001	192783900	6.01572	5.88437	5.88783	5.92931	4.56183
Chr1:192784951-192786000	1	192784951	192786000	5.6938	5.88437	5.96584	5.848	4.36918
Chr1:192817351-192820050	1	192817351	192820050	7.15323	7.38687	7.17734	7.23915	6.20568
Chr1:192826351-192855450	1	192826351	192855450	12.3011	12.2724	11.6604	12.078	9.24833
Chr1:192855601-192867750	1	192855601	192867750	10.408	10.9877	10.3654	10.587	8.13926
Chr1:192874801-192876150	1	192874801	192876150	5.80927	6.75884	6.30287	6.29033	5.08539
Chr1:193029301-193030050	1	193029301	193030050	4.91619	6.2536	4.88783	5.35254	3.88376
Chr1:193033051-193037700	1	193033051	193037700	9.07462	8.65696	8.93708	8.88955	6.46872
Chr1:193133701-193141350	1	193133701	193141350	8.87702	9.1449	9.14417	9.05536	7.64929
Chr1:193141801-193170900	1	193141801	193170900	11.3425	11.3641	11.5743	11.427	9.30666
Chr1:193170901-193172250	1	193170901	193172250	5.6938	6.69172	6.30287	6.22946	5.08539
Chr1:193252051-193253100	1	193252051	193253100	6.01572	6.75884	5.17734	5.98397	4.73175
Chr1:193253401-193255350	1	193253401	193255350	6.6324	7.18205	7.00331	6.93925	5.64929
Chr1:193299301-193313400	1	193299301	193313400	10.5805	10.594	10.2454	10.4733	8.23425
Chr1:193325401-193338450	1	193325401	193338450	10.6596	10.1196	10.3725	10.3839	8.34973
Chr1:193338601-193345500	1	193338601	193345500	8.46639	8.83857	9.4114	8.90545	7.35625
Chr1:193361101-193368450	1	193361101	193368450	9.05135	8.8072	9.44583	9.10146	7.77128
Chr1:193371451-193375950	1	193371451	193375950	8.1963	8.19422	8.51233	8.30095	6.73175
Chr1:193376401-193393650	1	193376401	193393650	11.6265	11.3315	11.3234	11.4271	8.74174
Chr1:193394701-193399950	1	193394701	193399950	8.29866	8.57553	8.30287	8.39235	7.24833
Chr1:193415401-193416600	1	193415401	193416600	6.01572	6.05429	6.7623	6.27744	5.02126
Chr1:193421851-193422750	1	193421851	193422750	5.43076	5.54733	6.41835	5.79882	4.56183
Chr1:193424701-193428000	1	193424701	193428000	7.46639	7.44915	7.86766	7.5944	6.23426
Chr1:193428451-193430550	1	193428451	193430550	6.27876	7.2063	7.71791	7.06766	5.64929
Chr1:193430701-193433550	1	193430701	193433550	7.31829	7.42869	7.82643	7.52447	6.39472
Chr1:193433551-193441500	1	193433551	193441500	9.10883	9.33283	9.83685	9.42617	7.95415
Chr1:193446001-193449000	1	193446001	193449000	6.6938	7.3655	8.1273	7.39553	6.28975
Chr1:193567951-193569150	1	193567951	193569150	5.80927	6.38687	5.71791	5.97135	4.64929
Chr1:193574251-193575900	1	193574251	193575900	6.91619	6.42869	6.24147	6.52878	4.95415
Chr1:193589551-193591650	1	193589551	193591650	7.06303	7.44915	6.92736	7.14652	6.05368
Chr1:193693651-193696200	1	193693651	193696200	6.75269	7.62134	6.88783	7.08729	5.84723
Chr1:193696201-193699050	1	193696201	193699050	7.83675	8.27669	7.52526	7.87957	6.23426
Chr1:193699501-193701900	1	193699501	193701900	7.91619	7.18205	7.30287	7.46704	6.34319
Chr1:194016451-194017200	1	194016451	194017200	5.43076	5.38687	5.80537	5.541	4.02126
Chr1:194020051-194021100	1	194020051	194021100	4.43076	6.50886	6.24147	5.72703	4.46872
Chr1:194021551-194024400	1	194021551	194024400	7.35676	7.88437	7.82643	7.68919	5.84723
Chr1:194620651-194640300	1	194620651	194640300	11.6226	11.8721	11.7235	11.7394	8.90612
Chr1:194640901-194642850	1	194640901	194642850	6.75269	7.2063	6.36177	6.77358	5.73175
Chr1:194722501-194728050	1	194722501	194728050	8.17492	8.95046	8.57589	8.56709	7.48069
Chr1:194737951-194740200	1	194737951	194740200	7.01572	7.2063	6.41835	6.88012	5.46872
Chr1:194808901-194810850	1	194808901	194810850	7.39424	7.05429	6.03984	6.82946	5.36918
Chr1:194938201-194938650	1	194938201	194938650	4.43076	5.29941	5.6248	5.11832	3.88376
Chr1:194938651-194939550	1	194938651	194939550	5.91619	5.82297	5.80537	5.84818	4.36918
Chr1:195176401-195177000	1	195176401	195177000	6.1963	5.69172	3.71791	5.20198	3.56183
Chr1:195234001-195234900	1	195234001	195234900	5.91619	5.38687	6.11023	5.80443	3.36918
Chr1:195235201-195236250	1	195235201	195236250	5.43076	6.65696	6.17734	6.08835	4.56183
Chr1:195237451-195238200	1	195237451	195238200	5.27876	5.29941	6.03984	5.53933	3.88376
Chr2:3335251-3338400	2	3335251	3338400	8.03957	8.05429	8.24147	8.11178	5.88376
Chr2:3338701-3348900	2	3338701	3348900	9.56827	10.1605	10.1855	9.97142	7.20568
Chr2:3349501-3350100	2	3349501	3350100	5.43076	5.10676	5.80537	5.44763	3.56183
Chr2:3357751-3358200	2	3357751	3358200	5.80927	4.99985	4.30287	5.03733	3.56183
Chr2:3362551-3363750	2	3362551	3363750	5.43076	6.72567	5.71791	5.95811	4.02126
Chr2:3364201-3367950	2	3364201	3367950	7.99148	8.52823	8.17734	8.23235	5.73175
Chr2:3368701-3369450	2	3368701	3369450	4.43076	6.05429	5.52526	5.33677	4.14679
Chr2:3372301-3373050	2	3372301	3373050	4.43076	5.2063	6.11023	5.24909	4.14679
Chr2:3400201-3400800	2	3400201	3400800	4.91619	5.10676	5.6248	5.21592	3.14679
Chr2:3401851-3403050	2	3401851	3403050	5.80927	6.15739	6.36177	6.10948	4.64929
Chr2:3407551-3408150	2	3407551	3408150	4.91619	5.46933	5.30287	5.22946	3.36918
Chr2:3409351-3410250	2	3409351	3410250	5.56827	5.94326	5.88783	5.79979	3.73175
Chr2:3410851-3412050	2	3410851	3412050	4.6938	6.97183	6.52526	6.06363	4.80976
Chr2:3412201-3413850	2	3412201	3413850	6.01572	7.10676	6.84719	6.65656	4.80976
Chr2:3413851-3419250	2	3413851	3419250	9.328	9.8956	9.83685	9.68682	6.80976
Chr2:3421501-3421800	2	3421501	3421800	3.6938	4.46933	5.6248	4.59598	2.56183
Chr2:3519301-3520050	2	3519301	3520050	5.56827	5.29941	5.88783	5.58517	4.14679
Chr2:3827551-3827850	2	3827551	3827850	5.10883	4.62134	4.88783	4.87267	2.56183
Chr2:4149751-4150050	2	4149751	4150050	5.43076	5.2063	4.03984	4.8923	3.14679
Chr2:4403101-4405950	2	4403101	4405950	5.56827	7.23014	8.16085	6.98642	6.17654
Chr2:4407451-4408350	2	4407451	4408350	4.43076	6.2063	6.6248	5.75395	4.36918
Chr2:4408501-4410300	2	4408501	4410300	5.91619	6.88437	7.60055	6.80037	5.51603
Chr2:4410601-4412250	2	4410601	4412250	6.01572	6.72567	7.2725	6.6713	5.46872
Chr2:4412251-4412700	2	4412251	4412700	4.10883	5.29941	5.71791	5.04205	3.73175
Chr2:4660801-4661100	2	4660801	4661100	5.43076	4.88437	3.30287	4.53933	2.88376
Chr2:4661851-4662300	2	4661851	4662300	4.10883	5.69172	4.88783	4.89613	3.88376
Chr2:4686601-4687200	2	4686601	4687200	4.6938	4.75884	5.71791	5.05685	2.14679
Chr2:4695751-4696950	2	4695751	4696950	6.6938	6.10676	6.11023	6.30359	4.80976
Chr2:4697251-4701450	2	4697251	4701450	7.46639	8.2063	8.2725	7.98173	5.95415
Chr2:4701451-4702650	2	4701451	4702650	5.6938	6.72567	6.7623	6.39392	4.56183
Chr2:4711801-4712250	2	4711801	4712250	5.6938	4.75884	5.17734	5.20999	3.56183
Chr2:4714651-4717500	2	4714651	4717500	7.50115	7.82297	7.6248	7.64964	5.41981
Chr2:4864951-4866750	2	4864951	4866750	7.01572	6.88437	6.57589	6.82533	5.08539
Chr2:4867201-4868250	2	4867201	4868250	5.91619	5.94326	6.03984	5.96643	4.64929
Chr2:4869751-4870950	2	4869751	4870950	5.43076	6.15739	6.4728	6.02032	4.56183
Chr2:4871851-4872300	2	4871851	4872300	4.91619	5.10676	5.30287	5.10861	3.14679
Chr2:4872751-4874250	2	4872751	4874250	6.91619	6.46933	6.30287	6.5628	5.08539
Chr2:5064451-5065650	2	5064451	5065650	6.86372	5.99985	5.80537	6.22298	4.26227
Chr2:5068201-5068950	2	5068201	5068950	6.6324	5.2063	5.6248	5.82116	3.88376
Chr2:5069101-5069850	2	5069101	5069850	6.01572	5.2063	5.88783	5.70329	4.56183
Chr2:5071201-5073600	2	5071201	5073600	7.39424	7.40793	6.67211	7.15809	5.64929
Chr2:5075251-5076150	2	5075251	5076150	5.56827	6.05429	5.17734	5.59997	3.88376
Chr2:5076151-5080350	2	5076151	5080350	8.10883	8.3655	8.11023	8.19485	6.62792
Chr2:5133901-5141850	2	5133901	5141850	10.1695	9.63926	9.39739	9.73539	6.93687
Chr2:5142301-5143050	2	5142301	5143050	6.10883	5.10676	5.71791	5.6445	4.26227
Chr2:5571901-5574150	2	5571901	5574150	6.01572	7.32177	7.36177	6.89975	5.46872
Chr2:5574301-5577750	2	5574301	5577750	8.1963	8.49908	8.48609	8.39382	6.11642
Chr2:5577751-5582250	2	5577751	5582250	9.0277	9.24192	9.02169	9.0971	6.26227
Chr2:5582851-5585550	2	5582851	5585550	7.01572	7.95762	7.4728	7.48205	5.84723
Chr2:5588551-5589450	2	5588551	5589450	5.10883	5.88437	5.88783	5.62701	4.26227
Chr2:5638951-5640150	2	5638951	5640150	6.27876	5.94326	6.17734	6.13312	4.73175
Chr2:5641501-5642100	2	5641501	5642100	5.56827	5.10676	4.88783	5.18762	3.14679
Chr2:5725051-5725650	2	5725051	5725650	5.6938	5.54733	4.03984	5.09366	2.88376
Chr2:5726251-5727300	2	5726251	5727300	6.43076	5.88437	5.88783	6.06766	4.64929
Chr2:6098851-6099750	2	6098851	6099750	5.6938	5.2063	6.57589	5.82533	3.88376
Chr2:6191251-6192300	2	6191251	6192300	5.56827	6.29941	5.80537	5.89101	4.64929
Chr2:6218701-6220050	2	6218701	6220050	5.91619	6.3438	6.30287	6.18762	5.02126
Chr2:6238951-6239850	2	6238951	6239850	6.50115	5.2063	5.88783	5.86509	4.14679
Chr2:6254251-6255600	2	6254251	6255600	5.91619	6.29941	6.80537	6.34032	4.88376
Chr2:6255901-6262350	2	6255901	6262350	9.16412	9.70029	10.3725	9.74565	7.06962
Chr2:6262501-6271950	2	6262501	6271950	9.07462	9.6348	10.6158	9.77506	7.73175
Chr2:8671051-8671650	2	8671051	8671650	4.91619	4.10676	6.30287	5.10861	3.73175
Chr2:8672101-8673600	2	8672101	8673600	4.91619	6.75884	6.4728	6.04927	4.80976
Chr2:8675101-8675400	2	8675101	8675400	3.10883	5.2063	5.17734	4.49749	3.14679
Chr2:8677201-8678400	2	8677201	8678400	4.43076	6.2063	6.6248	5.75395	4.73175
Chr2:8744101-8744700	2	8744101	8744700	4.10883	5.2063	6.17734	5.16416	4.14679
Chr2:8747551-8748000	2	8747551	8748000	4.10883	4.62134	5.52526	4.75181	3.36918
Chr2:8751301-8752200	2	8751301	8752200	4.10883	5.38687	6.71791	5.40454	3.56183
Chr2:8756101-8756700	2	8756101	8756700	4.91619	4.99985	6.17734	5.36446	3.56183
Chr2:9865051-9904650	2	9865051	9904650	14.6032	14.1388	13.9629	14.235	9.22004
Chr2:9905101-9909300	2	9905101	9909300	7.94172	8.52823	8.45938	8.30978	5.98809
Chr2:9909301-9910200	2	9909301	9910200	6.27876	5.46933	5.88783	5.87864	3.88376
Chr2:10140301-10142850	2	10140301	10142850	7.1963	7.2063	7.64865	7.35041	5.69111
Chr2:10213651-10214100	2	10213651	10214100	5.6938	4.75884	4.88783	5.11349	3.88376
Chr2:10214701-10215750	2	10214701	10215750	6.27876	5.88437	5.96584	6.04299	4.64929
Chr2:10278451-10279500	2	10278451	10279500	6.10883	6.10676	5.30287	5.83949	4.46872
Chr2:10280851-10281600	2	10280851	10281600	5.6938	5.75884	5.52526	5.6593	3.14679
Chr2:10284001-10286400	2	10284001	10286400	7.15323	7.02733	6.71791	6.96615	5.31672
Chr2:10286401-10288500	2	10286401	10288500	7.23812	6.91412	6.52526	6.8925	5.31672
Chr2:10288801-10290750	2	10288801	10290750	6.35676	6.54733	7.30287	6.73566	5.56183
Chr2:10291201-10292250	2	10291201	10292250	6.10883	5.88437	5.96584	5.98635	4.46872
Chr2:10293601-10293900	2	10293601	10293900	4.43076	5.38687	4.52526	4.78097	2.88376
Chr2:10333351-10334100	2	10333351	10334100	4.43076	5.2063	6.17734	5.27147	3.36918
Chr2:10334101-10335600	2	10334101	10335600	4.6938	6.54733	7.11023	6.11712	5.02126
Chr2:10355401-10355700	2	10355401	10355700	5.27876	4.62134	4.52526	4.80845	2.88376
Chr2:10363501-10379250	2	10363501	10379250	11.7418	11.5402	11.7108	11.6643	7.781
Chr2:10730701-10731600	2	10730701	10731600	6.01572	6.3438	5.52526	5.9616	4.56183
Chr2:10731901-10734150	2	10731901	10734150	6.6324	7.8072	7.6248	7.3548	5.80976
Chr2:10734151-10734900	2	10734151	10734900	4.6938	5.2063	6.24147	5.38052	2.14679
Chr2:10735051-10737150	2	10735051	10737150	6.43076	7.63926	7.71791	7.26264	5.46872
Chr2:10737301-10743900	2	10737301	10743900	8.90325	9.2063	8.9753	9.02828	6.77128
Chr2:10753351-10754850	2	10753351	10754850	5.27876	7.08077	6.30287	6.2208	4.88376
Chr2:10756351-10757850	2	10756351	10757850	5.80927	7.18205	6.24147	6.41093	5.08539
Chr2:10757851-10758900	2	10757851	10758900	6.01572	6.42869	6.03984	6.16142	3.73175
Chr2:10759051-10759950	2	10759051	10759950	4.91619	6.15739	5.80537	5.62632	4.02126
Chr2:10772101-10773150	2	10772101	10773150	4.10883	6.42869	6.17734	5.57162	4.73175
Chr2:10780351-10782150	2	10780351	10782150	5.10883	7.08077	6.88783	6.35914	4.73175
Chr2:10782451-10784250	2	10782451	10784250	6.6938	6.82297	7.2725	6.92975	5.02126
Chr2:10784401-10788750	2	10784401	10788750	7.94172	8.74235	9.07546	8.58651	5.56183
Chr2:10791151-10791750	2	10791151	10791750	5.10883	4.46933	5.80537	5.12785	3.73175
Chr2:10793401-10794300	2	10793401	10794300	4.6938	5.82297	6.4728	5.66319	4.26227
Chr2:11062501-11062800	2	11062501	11062800	3.6938	4.88437	5.03984	4.53933	2.14679
Chr2:11083801-11085000	2	11083801	11085000	5.56827	6.29941	6.36177	6.07648	4.88376
Chr2:11114401-11115750	2	11114401	11115750	6.6938	6.50886	6.24147	6.48137	4.64929
Chr2:11319451-11320050	2	11319451	11320050	4.6938	4.99985	6.03984	5.24449	3.36918
Chr2:11327251-11329050	2	11327251	11329050	6.50115	6.88437	6.52526	6.63693	5.31672
Chr2:11329801-11331300	2	11329801	11331300	6.80927	6.72567	6.03984	6.52493	4.73175
Chr2:11388451-11389650	2	11388451	11389650	6.01572	6.2536	6.11023	6.12652	4.95415
Chr2:11389801-11391450	2	11389801	11391450	7.43076	6.82297	7.03984	7.09786	5.08539
Chr2:11392651-11394600	2	11392651	11394600	7.56827	6.82297	6.17734	6.85619	5.31672
Chr2:11503651-11504850	2	11503651	11504850	7.10883	5.99985	5.30287	6.13718	4.46872
Chr2:11667901-11668650	2	11667901	11668650	4.43076	5.2063	5.96584	5.20097	2.88376
Chr2:11670301-11670900	2	11670301	11670900	4.10883	4.88437	5.96584	4.98635	3.73175
Chr2:12300451-12301200	2	12300451	12301200	5.91619	5.2063	5.80537	5.64262	4.02126
Chr2:13789501-13794750	2	13789501	13794750	9.49254	8.89186	8.68369	9.0227	6.31672
Chr2:13797601-13798350	2	13797601	13798350	4.91619	5.82297	5.52526	5.42147	4.02126
Chr2:15050251-15052200	2	15050251	15052200	6.50115	6.99985	7.20976	6.90359	5.08539
Chr2:15052651-15052950	2	15052651	15052950	3.6938	4.99985	5.17734	4.62366	2.14679
Chr2:16355851-16356450	2	16355851	16356450	6.50115	4.99985	3.30287	4.93462	3.14679
Chr2:16356601-16358400	2	16356601	16358400	7.60069	6.54733	6.41835	6.85546	5.08539
Chr2:18029401-18030300	2	18029401	18030300	4.6938	5.99985	6.57589	5.75651	3.56183
Chr2:18030301-18032100	2	18030301	18032100	7.01572	6.82297	6.92736	6.92202	4.73175
Chr2:18608401-18609600	2	18608401	18609600	6.27876	5.10676	6.7623	6.04927	4.80976
Chr2:18638251-18638700	2	18638251	18638700	5.27876	5.29941	4.88783	5.15533	3.56183
Chr2:18677551-18681750	2	18677551	18681750	9.10883	9.46431	9.79472	9.45596	6.23426
Chr2:18686251-18706650	2	18686251	18706650	12.2239	12.5662	12.9225	12.5709	8.26227
Chr2:18706801-18708000	2	18706801	18708000	4.10883	6.42869	6.7623	5.76661	3.88376
Chr2:18708301-18709500	2	18708301	18709500	5.43076	6.58481	6.36177	6.12578	4.73175
Chr2:18775651-18777000	2	18775651	18777000	5.6938	6.62134	6.80537	6.3735	5.08539
Chr2:18777151-18778500	2	18777151	18778500	6.6938	6.29941	6.67211	6.5551	5.20569
Chr2:18778951-18780150	2	18778951	18780150	5.43076	6.42869	6.30287	6.05411	4.26227
Chr2:18780601-18781350	2	18780601	18781350	5.27876	6.05429	5.71791	5.68365	4.02126
Chr2:18800101-18802200	2	18800101	18802200	7.83675	7.02733	7.33262	7.3989	5.31672
Chr2:19412251-19413600	2	19412251	19413600	6.80927	6.46933	5.88783	6.38881	5.02126
Chr2:19415101-19418850	2	19415101	19418850	8.37562	7.95762	8.09295	8.14206	5.98809
Chr2:19419151-19464300	2	19419151	19464300	13.7486	13.5467	13.6063	13.6339	9.60895
Chr2:19465351-19466550	2	19465351	19466550	5.91619	6.69172	6.67211	6.42667	5.20569
Chr2:19470301-19473900	2	19470301	19473900	7.31829	8.11959	8.20976	7.88255	6.11642
Chr2:19473901-19477950	2	19473901	19477950	6.50115	8.38687	8.16085	7.68296	6.02126
Chr2:19496101-19496400	2	19496101	19496400	1.95683	4.46933	5.96584	4.13067	3.14679
Chr2:19508701-19509150	2	19508701	19509150	4.91619	5.54733	5.03984	5.16779	2.88376
Chr2:19512151-19514250	2	19512151	19514250	7.43076	7.15739	6.96584	7.18466	5.64929
Chr2:19514551-19515150	2	19514551	19515150	5.43076	5.10676	5.71791	5.41848	3.14679
Chr2:19517251-19521600	2	19517251	19521600	7.91619	8.27669	8.07546	8.08945	6.08539
Chr2:19522501-19523850	2	19522501	19523850	5.10883	6.65696	6.4728	6.07953	4.88376
Chr2:19525051-19528050	2	19525051	19528050	7.15323	7.72567	7.57589	7.48493	5.56183
Chr2:19576351-19578450	2	19576351	19578450	6.6324	7.38687	7.64865	7.22264	5.84723
Chr2:19650451-19651800	2	19650451	19651800	5.56827	6.38687	6.6248	6.19331	5.20569
Chr2:19651951-19656600	2	19651951	19656600	7.60069	8.18205	7.88783	7.89019	6.39472
Chr2:19728301-19728900	2	19728301	19728900	4.10883	5.88437	4.88783	4.96035	3.88376
Chr2:19908751-19912650	2	19908751	19912650	8.06303	7.7088	8.24147	8.00443	6.26227
Chr2:21366451-21367200	2	21366451	21367200	5.80927	5.38687	5.17734	5.45783	3.73175
Chr2:21367501-21370350	2	21367501	21370350	8.39424	7.2063	7.784	7.79484	5.73175
Chr2:22617601-22629900	2	22617601	22629900	11.1587	11.1574	11.7609	11.359	7.17654
Chr2:22630051-22632300	2	22630051	22632300	6.35676	7.2536	8.19364	7.268	4.80976
Chr2:22745101-22745400	2	22745101	22745400	5.43076	3.62133	5.03984	4.69731	0.561829
Chr2:22745551-22746300	2	22745551	22746300	5.27876	5.88437	5.30287	5.48867	3.36918
Chr2:23052451-23053350	2	23052451	23053350	4.43076	6.15739	5.88783	5.49199	3.73175
Chr2:23063851-23066100	2	23063851	23066100	6.27876	7.3655	7.14417	6.92948	5.14679
Chr2:23217001-23218050	2	23217001	23218050	4.10883	6.05429	6.41835	5.52716	4.64929
Chr2:23232001-23233800	2	23232001	23233800	6.35676	7.15739	6.71791	6.74402	5.02126
Chr2:23234701-23238600	2	23234701	23238600	8.1963	8.67445	8.52526	8.46534	5.88376
Chr2:23320651-23322150	2	23320651	23322150	7.15323	6.2063	6.6248	6.66144	5.02126
Chr2:23572651-23575350	2	23572651	23575350	6.50115	7.63926	7.86766	7.33602	5.08539
Chr2:23576551-23576850	2	23576551	23576850	4.43076	4.62134	5.41835	4.82348	2.14679
Chr2:24293101-24295200	2	24293101	24295200	6.43076	6.88437	7.07546	6.79686	4.95415
Chr2:24368251-24369450	2	24368251	24369450	6.1963	6.10676	5.96584	6.08963	4.88376
Chr2:24370201-24370950	2	24370201	24370950	4.91619	5.88437	5.17734	5.32597	4.02126
Chr2:24374701-24375600	2	24374701	24375600	2.10883	5.62134	6.6248	4.78499	3.36918
Chr2:24404101-24405150	2	24404101	24405150	6.1963	5.62134	6.11023	5.97595	4.36918
Chr2:24467101-24477450	2	24467101	24477450	9.98535	9.97889	10.3939	10.1194	7.49257
Chr2:24763201-24764550	2	24763201	24764550	6.6324	6.2536	6.24147	6.37582	4.95415
Chr2:24921751-24922650	2	24921751	24922650	6.6324	6.10676	6.03984	6.25966	4.46872
Chr2:24926101-24931350	2	24926101	24931350	9.16412	8.26519	8.19364	8.54098	6.90168
Chr2:24933301-24934950	2	24933301	24934950	7.31829	6.854	6.30287	6.82505	5.14679
Chr2:24935551-24936000	2	24935551	24936000	6.35676	4.75884	4.03984	5.05181	2.14679
Chr2:24936601-24941550	2	24936601	24941550	8.44868	8.33283	8.4728	8.4181	6.26227
Chr2:24941701-24943650	2	24941701	24943650	5.91619	7.10676	7.03984	6.6876	5.26227
Chr2:25078501-25084650	2	25078501	25084650	9.26871	8.59403	8.71791	8.86021	7.46872
Chr2:25084651-25087500	2	25084651	25087500	7.94172	7.15739	6.96584	7.35498	6.41981
Chr2:25090201-25098900	2	25090201	25098900	9.56004	9.11319	8.90773	9.19366	7.60622
Chr2:25101751-25105650	2	25101751	25105650	8.6324	7.69172	7.88783	8.07065	6.71158
Chr2:25108051-25109400	2	25108051	25109400	6.10883	6.69172	5.80537	6.20198	5.14679
Chr2:25120351-25126350	2	25120351	25126350	10.5012	9.44407	9.37612	9.77378	7.11642
Chr2:25126651-25132500	2	25126651	25132500	10.0513	8.72567	8.49927	9.0921	6.91938
Chr2:25132801-25133700	2	25132801	25133700	6.10883	5.75884	6.17734	6.015	4.56183
Chr2:25134301-25137300	2	25134301	25137300	8.15323	7.52823	7.52526	7.73557	6.20568
Chr2:25152301-25153350	2	25152301	25153350	6.56827	5.94326	6.03984	6.18379	4.88376
Chr2:25180951-25182150	2	25180951	25182150	6.96681	5.88437	5.6248	6.15866	3.73175
Chr2:25214401-25216800	2	25214401	25216800	8.23812	7.40793	6.88783	7.51129	5.51603
Chr2:25228651-25243200	2	25228651	25243200	11.7217	10.6481	10.4492	10.9397	8.13168
Chr2:25243351-25248300	2	25243351	25248300	9.44868	8.3655	8.07546	8.62988	6.93687
Chr2:25280701-25282500	2	25280701	25282500	6.80927	6.82297	6.52526	6.71917	5.20569
Chr2:25282951-25299150	2	25282951	25299150	12.8894	11.6559	11.4828	12.0093	8.57864
Chr2:25301701-25303500	2	25301701	25303500	7.23812	6.62134	6.17734	6.67893	5.60622
Chr2:25305151-25317000	2	25305151	25317000	11.0277	10.3438	9.95631	10.4426	8.22004
Chr2:25317451-25319700	2	25317451	25319700	7.6324	7.02733	6.96584	7.20852	5.41981
Chr2:25319701-25327950	2	25319701	25327950	9.72354	9.50398	9.54446	9.59066	7.64929
Chr2:25366051-25368900	2	25366051	25368900	8.27876	7.83857	7.69519	7.9375	6.08539
Chr2:25368901-25370550	2	25368901	25370550	7.50115	6.65696	6.57589	6.91133	5.36918
Chr2:25379551-25402950	2	25379551	25402950	12.9146	11.8337	11.3815	12.0433	9.0335
Chr2:25422451-25427100	2	25422451	25427100	9.1963	8.18205	7.7623	8.38022	6.5842
Chr2:25485451-25486650	2	25485451	25486650	7.01572	5.75884	5.88783	6.2208	4.26227
Chr2:25574701-25587150	2	25574701	25587150	13.1319	11.5685	11.5204	12.0736	7.83795
Chr2:25587601-25588800	2	25587601	25588800	6.50115	5.75884	6.24147	6.16715	4.36918
Chr2:25610251-25622100	2	25610251	25622100	11.3377	10.5779	10.4526	10.7894	7.90168
Chr2:25622101-25622550	2	25622101	25622550	4.91619	5.54733	4.30287	4.92213	3.56183
Chr2:25623301-25627800	2	25623301	25627800	8.6938	7.94326	7.4728	8.03662	6.51603
Chr2:25633051-25634100	2	25633051	25634100	6.35676	5.62134	5.96584	5.98131	4.46872
Chr2:25642351-25643850	2	25642351	25643850	7.23812	6.46933	5.88783	6.53176	5.14679
Chr2:25664101-25665600	2	25664101	25665600	5.80927	6.50886	6.57589	6.29801	4.36918
Chr2:25666501-25667100	2	25666501	25667100	5.10883	5.10676	5.52526	5.24695	3.56183
Chr2:25668751-25671000	2	25668751	25671000	6.91619	7.10676	7.24147	7.08814	5.77128
Chr2:25675351-25677150	2	25675351	25677150	6.1963	6.65696	6.92736	6.59354	5.31672
Chr2:25677451-25678050	2	25677451	25678050	5.56827	5.29941	5.17734	5.34834	4.02126
Chr2:25681351-25682400	2	25681351	25682400	6.35676	5.88437	6.11023	6.11712	4.26227
Chr2:25682401-25683600	2	25682401	25683600	6.50115	5.94326	6.24147	6.22863	4.02126
Chr2:25687951-25689300	2	25687951	25689300	6.10883	6.50886	6.52526	6.38099	5.14679
Chr2:25690051-25692900	2	25690051	25692900	6.91619	7.54733	8.02169	7.49507	5.84723
Chr2:25695901-25696800	2	25695901	25696800	6.27876	5.75884	5.88783	5.97514	4.36918
Chr2:25783051-25784850	2	25783051	25784850	7.10883	6.91412	6.30287	6.77527	5.73175
Chr2:25786501-25790100	2	25786501	25790100	7.46639	8.01365	7.39033	7.62346	6.62792
Chr2:25791001-25793250	2	25791001	25793250	7.1963	6.854	7.24147	7.09725	5.64929
Chr2:25827001-25828050	2	25827001	25828050	5.80927	5.69172	6.03984	5.84694	4.46872
Chr2:25830151-25832250	2	25830151	25832250	7.01572	7.02733	7.36177	7.13494	5.20569
Chr2:25832701-25837350	2	25832701	25837350	8.41261	8.2063	8.00331	8.20741	6.82862
Chr2:25864501-25865550	2	25864501	25865550	6.6324	5.99985	5.80537	6.14587	4.56183
Chr2:25873351-25880700	2	25873351	25880700	9.51822	8.75062	8.45938	8.90941	7.59525
Chr2:25881151-25882650	2	25881151	25882650	7.06303	6.10676	6.52526	6.56502	5.26227
Chr2:26025001-26054400	2	26025001	26054400	12.7662	12.3092	12.1421	12.4058	9.46872
Chr2:26092351-26096400	2	26092351	26096400	8.51822	8.53781	8.41835	8.49146	6.31672
Chr2:26098501-26099400	2	26098501	26099400	6.56827	5.62134	5.30287	5.83082	4.14679
Chr2:26100001-26100900	2	26100001	26100900	6.1963	5.69172	5.80537	5.8978	4.02126
Chr2:26120551-26122350	2	26120551	26122350	7.66342	6.29941	6.11023	6.69102	5.36918
Chr2:26147251-26149500	2	26147251	26149500	7.60069	7.05429	7.30287	7.31928	5.77128
Chr2:26149951-26150850	2	26149951	26150850	5.91619	6.2063	6.17734	6.09994	4.02126
Chr2:26151001-26152050	2	26151001	26152050	6.43076	6.46933	6.11023	6.33677	4.36918
Chr2:26156851-26158800	2	26156851	26158800	7.89019	6.97183	6.71791	7.19331	5.36918
Chr2:26158801-26161800	2	26158801	26161800	7.78126	7.62134	7.17734	7.52665	5.84723
Chr2:26161951-26164350	2	26161951	26164350	7.27876	7.10676	6.80537	7.06363	5.98809
Chr2:26166901-26179800	2	26166901	26179800	10.4262	9.90674	9.43215	9.92171	8.27607
Chr2:26180101-26181450	2	26180101	26181450	6.56827	6.38687	6.88783	6.61432	4.46872
Chr2:26181751-26216100	2	26181751	26216100	14.1385	13.1725	12.9929	13.4346	9.58142
Chr2:26238301-26242200	2	26238301	26242200	8.1963	7.83857	7.30287	7.77924	6.23426
Chr2:26242201-26244000	2	26242201	26244000	7.35676	5.62134	6.71791	6.56534	5.26227
Chr2:26245501-26254800	2	26245501	26254800	9.86372	9.08731	8.88784	9.27962	7.80976
Chr2:26254951-26259450	2	26254951	26259450	8.55178	8.06759	7.80537	8.14158	7.06962
Chr2:26264701-26268900	2	26264701	26268900	8.60069	8.11959	7.86766	8.19598	6.60622
Chr2:26269051-26270850	2	26269051	26270850	6.96681	6.82297	6.41835	6.73604	5.14679
Chr2:26273851-26274600	2	26273851	26274600	6.35676	5.2063	5.41835	5.66047	3.36918
Chr2:26274901-26278350	2	26274901	26278350	8.44868	7.65696	7.5508	7.88548	6.36918
Chr2:26278651-26284800	2	26278651	26284800	9.15323	8.79925	8.36177	8.77142	7.28975
Chr2:26284801-26296200	2	26284801	26296200	10.2484	9.82688	9.85234	9.97587	8.15429
Chr2:26301751-26305950	2	26301751	26305950	7.89019	7.88437	7.86766	7.88074	6.67035
Chr2:26567401-26568900	2	26567401	26568900	7.23812	6.15739	6.17734	6.52428	5.14679
Chr2:26568901-26570250	2	26568901	26570250	7.01572	6.05429	5.88783	6.31928	4.95415
Chr2:26583001-26586150	2	26583001	26586150	8.39424	7.05429	6.6248	7.35778	6.05368
Chr2:26588551-26593950	2	26588551	26593950	9.23812	8.19422	7.7623	8.39822	6.98809
Chr2:26596801-26601450	2	26596801	26601450	8.80927	8.3655	8.14417	8.43965	6.82862
Chr2:26601451-26607750	2	26601451	26607750	10.0037	9.06759	8.79472	9.28866	6.79065
Chr2:26607751-26610900	2	26607751	26610900	8.15323	7.50886	7.39033	7.68414	6.20568
Chr2:26647501-26647950	2	26647501	26647950	5.43076	4.75884	5.17734	5.12231	2.88376
Chr2:26657401-26658150	2	26657401	26658150	4.91619	6.10676	5.52526	5.51607	3.88376
Chr2:26658301-26660250	2	26658301	26660250	7.23812	6.94326	6.84719	7.00952	4.64929
Chr2:26660551-26661450	2	26660551	26661450	5.43076	6.15739	6.17734	5.92183	3.14679
Chr2:26662051-26662950	2	26662051	26662950	6.91619	5.69172	5.30287	5.97026	4.14679
Chr2:26662951-26664900	2	26662951	26664900	6.6938	6.72567	6.96584	6.7951	5.36918
Chr2:26664901-26666550	2	26664901	26666550	5.91619	6.854	7.03984	6.60334	4.88376
Chr2:26666701-26674050	2	26666701	26674050	8.50115	9.2536	9.09295	8.94923	7.52761
Chr2:26677951-26679900	2	26677951	26679900	6.01572	7.2063	7.36177	6.86126	5.56183
Chr2:26686651-26692650	2	26686651	26692650	7.83675	8.73404	8.9753	8.51536	6.95415
Chr2:26693701-26698350	2	26693701	26698350	7.94172	8.63926	8.5508	8.37726	6.05368
Chr2:26698951-26699250	2	26698951	26699250	4.10883	4.88437	4.88783	4.62701	0.409826
Chr2:26699701-26700450	2	26699701	26700450	2.10883	5.99985	5.80537	4.63802	0.409826
Chr2:26702251-26702550	2	26702251	26702550	2.10883	5.10676	5.30287	4.17282	1.56183
Chr2:26704051-26704950	2	26704051	26704950	5.6938	5.88437	5.52526	5.70114	2.14679
Chr2:26705701-26709450	2	26705701	26709450	7.66342	8.40793	8.16085	8.0774	6.23426
Chr2:26709901-26710500	2	26709901	26710500	5.27876	5.75884	5.30287	5.44682	3.88376
Chr2:26718751-26719200	2	26718751	26719200	4.91619	4.88437	5.80537	5.20198	3.56183
Chr2:26719201-26719500	2	26719201	26719500	4.43076	4.75884	5.41835	4.86932	3.56183
Chr2:26721751-26724750	2	26721751	26724750	7.1963	7.8072	7.86766	7.62372	5.91938
Chr2:26726401-26729250	2	26726401	26729250	7.6324	7.77514	7.60055	7.66936	5.73175
[truncated: 28,145 more rows]
