# Supplementary material for: SMCHD1 has separable roles in chromatin architecture and gene silencing that could be targeted in disease
Source: Nat Commun. 2023 Sep 25;14:5466. doi: 10.1038/s41467-023-40992-6 (PMC10519958; doi:10.1038/s41467-023-40992-6)
Supplement: Supplementary file 12 — Supplementary Data 8 [file 41467_2023_40992_MOESM12_ESM.xlsx]

## Sheet: Smchd1_MD43_vs_WT_diff_binding
Probe	Chromosome	Start	End	Probe Strand	Feature	ID	Description	Feature Strand	Differential binding	Feature Orientation	Distance	Smchd1MD43-GFP/MD43-GFP	Smchd1GFP/GFP	Smchd1del/del
3037801..3038250	1	3037801	3038250		null					Not found	0	-1.22567	-0.910712	-1.64327
3147601..3148050	1	3147601	3148050		null					Not found	0	-0.862272	-0.854071	-0.984568
3216601..3217350	1	3216601	3217350		null					Not found	0	-0.909712	-0.876304	-0.149642
3250801..3252000	1	3250801	3252000		null					Not found	0	0.240587	-0.0359776	-0.00115142
3335101..3336000	1	3335101	3336000		null					Not found	0	0.198336	0.229935	0.251085
3344101..3344700	1	3344101	3344700		null					Not found	0	-0.907626	-1.39566	-1.07863
3361201..3361500	1	3361201	3361500		null					Not found	0	-1.25116	-1.63757	-1.05957
3370051..3370650	1	3370051	3370650		null					Not found	0	-0.845095	-1.44661	-1.42805
3400201..3400650	1	3400201	3400650		null					Not found	0	-0.80563	-1.50543	-1.10487
3439201..3439650	1	3439201	3439650		null					Not found	0	-0.908481	-1.53026	-0.604199
3448051..3448500	1	3448051	3448500		null					Not found	0	-1.3941	-2.05475	-0.649642
3490351..3490800	1	3490351	3490800		null					Not found	0	-1.7292	-1.1546	-2.65463
3490951..3491400	1	3490951	3491400		null					Not found	0	-1.00924	-1.48794	-1.12108
3514801..3515100	1	3514801	3515100		null					Not found	0	-1.28154	-1.35357	-2.14327
3530401..3530700	1	3530401	3530700		null					Not found	0	-1.76593	-1.32722	-1.50988
3532051..3532350	1	3532051	3532350		null					Not found	0	-1.38696	-1.27669	-1.47558
3535951..3536550	1	3535951	3536550		null					Not found	0	-0.598429	-1.41912	-0.749323
3552451..3552900	1	3552451	3552900		null					Not found	0	-1.71986	-1.06536	-1.3286
3553351..3553950	1	3553351	3553950		null					Not found	0	-0.975077	-1.17622	-1.25259
3554101..3554400	1	3554101	3554400		null					Not found	0	-1.35378	-1.47362	-1.83961
3626551..3626850	1	3626551	3626850		null					Not found	0	-1.45157	-2.03238	-1.19587
3637651..3637950	1	3637651	3637950		null					Not found	0	-1.57094	-1.33144	-1.60487
3670351..3671100	1	3670351	3671100		null					Not found	0	-0.690267	-0.757151	-0.151421
3671851..3672600	1	3671851	3672600		null					Not found	0	-0.231917	0.128222	-0.0939292
3755551..3756000	1	3755551	3756000		null					Not found	0	-1.31174	-1.23494	-0.692087
3771901..3772200	1	3771901	3772200		null					Not found	0	-1.58624	-1.30544	-3.12108
3784351..3784800	1	3784351	3784800		null					Not found	0	-0.860526	-1.32722	-1.07735
3803701..3804300	1	3803701	3804300		null					Not found	0	-0.988625	-0.795547	-1.18533
3807601..3808200	1	3807601	3808200		null					Not found	0	-0.504505	-0.621801	-1.04344
3811651..3812400	1	3811651	3812400		null					Not found	0	-1.18694	-0.531766	-1.13209
3830551..3831300	1	3830551	3831300		null					Not found	0	-0.61872	-0.327981	-1.33592
3831451..3831900	1	3831451	3831900		null					Not found	0	-1.20532	-1.25622	-1.04344
3841201..3841650	1	3841201	3841650		null					Not found	0	-1.54494	-2.79555	-1.05831
3860851..3861300	1	3860851	3861300		null					Not found	0	-1.66943	-1.40755	-0.799149
3877951..3878400	1	3877951	3878400		null					Not found	0	-1.03477	-0.610779	-1.47335
3879601..3879900	1	3879601	3879900		null					Not found	0	-0.978405	-0.725248	-1.02886
3891901..3892650	1	3891901	3892650		null					Not found	0	-0.760768	-0.308261	-0.609557
3893551..3893850	1	3893551	3893850		null					Not found	0	-2.03505	-1.36276	-2.48231
3934201..3934800	1	3934201	3934800		null					Not found	0	-1.25885	-0.602791	-0.823152
3953551..3953850	1	3953551	3953850		null					Not found	0	-1.76024	-1.22925	-1.22053
3985801..3986550	1	3985801	3986550		null					Not found	0	-0.437631	-0.705376	-0.924919
4017901..4018200	1	4017901	4018200		null					Not found	0	-1.35656	-1.28077	-1.25753
4034401..4035000	1	4034401	4035000		null					Not found	0	-1.66322	-1.24759	-2.64327
4035601..4036350	1	4035601	4036350		null					Not found	0	-1.23507	-0.863594	-0.674955
4038751..4039350	1	4038751	4039350		null					Not found	0	-0.668906	-0.483334	-0.500573
4059151..4059750	1	4059151	4059750		null					Not found	0	-0.736774	-0.908948	-0.625188
4063351..4063950	1	4063351	4063950		null					Not found	0	-0.626332	-1.16327	-1.32135
4101001..4101300	1	4101001	4101300		null					Not found	0	-1.11965	-0.639175	-1.05831
4102951..4103550	1	4102951	4103550		null					Not found	0	-1.01242	-0.706387	-1.08121
4132801..4133400	1	4132801	4133400		null					Not found	0	-0.792785	-1.17807	-0.415611
4134601..4135050	1	4134601	4135050		null					Not found	0	-0.979241	-1.61411	-1.70809
4137301..4137600	1	4137301	4137600		null					Not found	0	-1.69289	-1.32262	-1.28615
4139101..4139550	1	4139101	4139550		null					Not found	0	-1.2976	-1.15109	-1.30706
4142101..4143300	1	4142101	4143300		null					Not found	0	0.485983	-0.0347461	0.992895
4175851..4176900	1	4175851	4176900		null					Not found	0	-0.0196422	0.346726	-0.104199
4209601..4209900	1	4209601	4209900		null					Not found	0	-1.76593	-1.64729	-1.25753
4227751..4228950	1	4227751	4228950		null					Not found	0	-0.020249	-0.292179	0.910007
4233151..4233900	1	4233151	4233900		null					Not found	0	-0.961155	-0.444724	-0.369827
4241401..4241850	1	4241401	4241850		null					Not found	0	-1.00589	-0.783489	-1.3286
4259401..4260450	1	4259401	4260450		null					Not found	0	0.485475	0.42209	0.0693337
4287451..4287750	1	4287451	4287750		null					Not found	0	-1.21201	-2.12006	-1.88938
4327951..4328700	1	4327951	4328700		null					Not found	0	-0.300145	-0.832557	-0.343783
4332151..4332900	1	4332151	4332900		null					Not found	0	-0.917822	-1.81601	0.618507
4335001..4335750	1	4335001	4335750		null					Not found	0	-1.04262	-0.589554	-0.7174
4347001..4347450	1	4347001	4347450		null					Not found	0	-0.680416	-1.01165	-1.05957
4353301..4354200	1	4353301	4354200		null					Not found	0	-0.301581	-0.214891	-0.26834
4354501..4355100	1	4354501	4355100		null					Not found	0	-1.1466	-0.718562	-0.862153
4358701..4359000	1	4358701	4359000		null					Not found	0	-1.48178	-1.19095	-2.04344
4383151..4384050	1	4383151	4384050		null					Not found	0	-0.242724	0.0912726	0.36791
4412401..4413000	1	4412401	4413000		null					Not found	0	-1.22878	-0.567752	-0.534901
4416301..4417800	1	4416301	4417800		null					Not found	0	1.98419	1.63015	2.48121
4452751..4453050	1	4452751	4453050		null					Not found	0	-1.58449	-1.18318	-1.60487
4456351..4457250	1	4456351	4457250		null					Not found	0	-0.266107	-0.032378	-0.788732
4469101..4469550	1	4469101	4469550		null					Not found	0	-1.03931	-1.44661	-1.52886
4490251..4491000	1	4490251	4491000		null					Not found	0	-0.326959	-1.25162	-0.233983
4491601..4492500	1	4491601	4492500		null					Not found	0	-0.0864439	0.459308	0.320244
4516501..4517400	1	4516501	4517400		null					Not found	0	0.268732	-0.313875	0.895885
4524451..4527000	1	4524451	4527000		null					Not found	0	1.24835	1.18194	0.862863
4543801..4544550	1	4543801	4544550		null					Not found	0	-0.911754	-0.340106	-1.01813
4545751..4546050	1	4545751	4546050		null					Not found	0	-1.48355	-1.24228	-1.70809
4567651..4567950	1	4567651	4567950		null					Not found	0	-1.44614	-1.2232	-1.25753
4575151..4575450	1	4575151	4575450		null					Not found	0	-1.17311	-1.46221	-1.62108
4598401..4599000	1	4598401	4599000		null					Not found	0	-0.662932	-0.515423	-0.810606
4604101..4604400	1	4604101	4604400		null					Not found	0	-1.72744	-1.36571	-1.57863
4613251..4614300	1	4613251	4614300		null					Not found	0	0.108292	-0.0135808	-0.208092
4645051..4646100	1	4645051	4646100		null					Not found	0	-0.628568	-0.0982058	-0.104866
4691101..4692000	1	4691101	4692000		null					Not found	0	-0.586209	-0.185639	-1.07863
4692301..4692750	1	4692301	4692750		null					Not found	0	-1.05726	-1.44258	-1.22053
4693201..4693800	1	4693201	4693800		null					Not found	0	-1.46008	-2.11139	-0.660382
4705201..4705800	1	4705201	4705800		null					Not found	0	-0.74844	-0.888894	-1.36215
4722601..4723050	1	4722601	4723050		null					Not found	0	-0.962798	-1.09659	-0.765831
4745251..4745700	1	4745251	4745700		null					Not found	0	-1.03172	-1.11815	-1.31239
4747801..4748100	1	4747801	4748100		null					Not found	0	-2.15305	-1.3549	-1.72053
4748551..4748850	1	4748551	4748850		null					Not found	0	-1.91782	-1.42372	-1.94283
4761301..4762650	1	4761301	4762650		null					Not found	0	0.401903	0.111739	-0.321797
4762801..4763100	1	4762801	4763100		null					Not found	0	-1.66322	-1.27546	-2.07863
4764451..4765500	1	4764451	4765500		null					Not found	0	-0.63716	0.201785	-0.654634
4767001..4771950	1	4767001	4771950		null					Not found	0	3.04268	2.83092	3.33277
4774951..4776600	1	4774951	4776600		null					Not found	0	0.465234	0.53879	0.343216
4779001..4781250	1	4779001	4781250		null					Not found	0	1.55643	1.29216	1.83944
4781851..4782600	1	4781851	4782600		null					Not found	0	-0.640594	-0.978476	-0.265831
4788451..4789200	1	4788451	4789200		null					Not found	0	-0.425903	-0.538384	-0.577346
4807801..4808400	1	4807801	4808400		null					Not found	0	-0.754963	-1.33656	-0.661104
4839001..4839750	1	4839001	4839750		null					Not found	0	-0.37744	-0.652063	-0.661104
4840351..4840800	1	4840351	4840800		null					Not found	0	-1.01702	-1.38239	-1.25096
4877101..4877700	1	4877101	4877700		null					Not found	0	-0.474244	-0.850938	-0.249323
4910551..4911300	1	4910551	4911300		null					Not found	0	-0.322748	-0.45754	-0.739597
4918951..4919850	1	4918951	4919850		null					Not found	0	-0.871096	-0.87503	0.404094
4932901..4933650	1	4932901	4933650		null					Not found	0	-0.539435	-0.672065	-0.739597
4935601..4936350	1	4935601	4936350		null					Not found	0	-0.870898	-0.849768	-0.345179
4987201..4988400	1	4987201	4988400		null					Not found	0	0.48683	0.524206	0.399628
5012101..5012550	1	5012101	5012550		null					Not found	0	-1.12139	-1.83739	-1.59954
5017501..5020950	1	5017501	5020950		null					Not found	0	2.97265	3.19867	3.0514
5045251..5045700	1	5045251	5045700		null					Not found	0	-0.999744	-0.788091	-1.58901
5069851..5071500	1	5069851	5071500		null					Not found	0	1.15329	0.629116	1.26136
5099101..5099700	1	5099101	5099700		null					Not found	0	-0.947392	-1.31641	-0.625188
5100151..5100450	1	5100151	5100450		null					Not found	0	-2.26196	-1.43727	-3.14327
5102701..5103150	1	5102701	5103150		null					Not found	0	-1.20423	-1.03329	-1.32135
5106001..5106900	1	5106001	5106900		null					Not found	0	-0.194271	0.0163047	-0.200426
5138251..5139000	1	5138251	5139000		null					Not found	0	-0.126182	-0.673439	-0.353616
5182951..5184150	1	5182951	5184150		null					Not found	0	1.2863	1.57145	1.42024
5206501..5208150	1	5206501	5208150		null					Not found	0	1.11827	1.19704	1.2063
5210851..5211750	1	5210851	5211750		null					Not found	0	-0.362778	0.0251736	-0.125187
5218801..5219100	1	5218801	5219100		null					Not found	0	-1.02025	-1.44661	-0.984568
5227951..5228250	1	5227951	5228250		null					Not found	0	-1.5506	-1.16081	-1.7396
5229901..5230200	1	5229901	5230200		null					Not found	0	-1.40239	-2.7489	-1.93858
5247901..5249100	1	5247901	5249100		null					Not found	0	0.0304187	-0.246527	0.0002933
5261551..5262000	1	5261551	5262000		null					Not found	0	-1.39942	-0.639075	-1.35079
5264851..5265150	1	5264851	5265150		null					Not found	0	-1.03693	-2.29471	-1.39535
5265451..5266050	1	5265451	5266050		null					Not found	0	-0.964748	-0.898493	-1.28959
5296951..5297400	1	5296951	5297400		null					Not found	0	-1.16348	-0.95436	-0.977816
5307301..5307600	1	5307301	5307600		null					Not found	0	-1.38422	-2.7489	-1.94712
5309101..5309400	1	5309101	5309400		null					Not found	0	-1.38107	-1.39312	-2.2396
5311201..5311500	1	5311201	5311500		null					Not found	0	-1.12498	-1.43201	-1.45359
5322151..5322450	1	5322151	5322450		null					Not found	0	-1.80157	-1.75757	-2.30706
5324101..5324550	1	5324101	5324550		null					Not found	0	-0.938545	-0.972509	-1.43435
5337301..5337900	1	5337301	5337900		null					Not found	0	-1.85361	-0.932642	-1.28615
5347951..5348250	1	5347951	5348250		null					Not found	0	-1.37595	-1.71951	-1.22683
5348851..5349600	1	5348851	5349600		null					Not found	0	-0.596496	-0.996626	-0.643979
5349901..5350350	1	5349901	5350350		null					Not found	0	-1.63625	-0.974927	-1.63209
5357251..5358000	1	5357251	5358000		null					Not found	0	-0.888014	-0.436608	-1.03611
5377801..5378250	1	5377801	5378250		null					Not found	0	-0.477179	-0.550727	-0.712731
5430451..5430900	1	5430451	5430900		null					Not found	0	-2.01756	-1.011	-2.18983
5465851..5466300	1	5465851	5466300		null					Not found	0	-1.11782	-1.52389	-1.88938
5484001..5484750	1	5484001	5484750		null					Not found	0	-0.722181	-0.247595	-0.454669
5492701..5493300	1	5492701	5493300		null					Not found	0	-0.534435	-0.675061	-0.881493
5516101..5517000	1	5516101	5517000		null					Not found	0	-0.625975	-0.226683	-0.722099
5532751..5533200	1	5532751	5533200		null					Not found	0	-1.5944	-1.09796	-1.00521
5540401..5540700	1	5540401	5540700		null					Not found	0	-1.98942	-1.3558	-2.52886
5584351..5584950	1	5584351	5584950		null					Not found	0	-0.627583	-0.607003	-0.954669
5655151..5655450	1	5655151	5655450		null					Not found	0	-1.09712	-0.744379	-1.03611
5659951..5660700	1	5659951	5660700		null					Not found	0	-1.16094	-0.607003	-0.793054
5672851..5673150	1	5672851	5673150		null					Not found	0	-1.76402	-1.39772	-2.02886
5755051..5755500	1	5755051	5755500		null					Not found	0	-1.19053	-1.09933	-1.35835
5764951..5765550	1	5764951	5765550		null					Not found	0	-0.70957	-1.00839	-0.947116
5779351..5779800	1	5779351	5779800		null					Not found	0	-1.0456	-0.748903	-1.18384
5800051..5800800	1	5800051	5800800		null					Not found	0	-0.875794	-0.61777	-0.903384
5802301..5802900	1	5802301	5802900		null					Not found	0	-1.47906	-0.761118	-0.892356
5828851..5829450	1	5828851	5829450		null					Not found	0	-0.773219	-0.886576	-0.260839
5856451..5857350	1	5856451	5857350		null					Not found	0	-0.524298	-0.467073	-0.342389
5888851..5889450	1	5888851	5889450		null					Not found	0	-0.624255	-1.2748	-0.954669
5899051..5899500	1	5899051	5899500		null					Not found	0	-1.01934	-1.02241	-0.770857
5915101..5918400	1	5915101	5918400		null					Not found	0	1.91716	1.74412	2.46525
5948101..5948850	1	5948101	5948850		null					Not found	0	-0.464396	-0.672253	-1.02886
5985001..5985300	1	5985001	5985300		null					Not found	0	-1.50673	-1.23286	-2.3286
6013351..6014100	1	6013351	6014100		null					Not found	0	-0.774796	-0.591735	-1.28615
6015151..6015900	1	6015151	6015900		null					Not found	0	-0.662644	-0.32693	-0.808832
6020851..6021450	1	6020851	6021450		null					Not found	0	-1.47253	-0.452536	-0.760839
6079951..6080400	1	6079951	6080400		null					Not found	0	-1.24364	-0.964929	-1.65463
6089551..6090300	1	6089551	6090300		null					Not found	0	-1.26107	-0.651598	-0.881493
6142951..6144750	1	6142951	6144750		null					Not found	0	1.37885	0.699464	1.0502
6151051..6151350	1	6151051	6151350		null					Not found	0	-1.81972	-1.32575	-1.49367
6152401..6153150	1	6152401	6153150		null					Not found	0	-0.193424	-1.08047	0.150614
6160351..6160800	1	6160351	6160800		null					Not found	0	-0.87117	-1.21058	-0.892356
6162301..6162900	1	6162301	6162900		null					Not found	0	-0.598555	-1.2909	-0.828596
6165451..6166200	1	6165451	6166200		null					Not found	0	-0.49355	-0.361701	-0.417669
6202801..6203400	1	6202801	6203400		null					Not found	0	-0.850753	-0.844964	-1.44283
6207151..6208050	1	6207151	6208050		null					Not found	0	-0.527847	-0.280773	-0.236384
6214501..6215400	1	6214501	6215400		null					Not found	0	-0.341129	0.11527	0.333278
6269851..6270450	1	6269851	6270450		null					Not found	0	-0.773785	-1.03512	-0.904395
6271651..6272850	1	6271651	6272850		null					Not found	0	1.00019	0.967817	1.34178
6340651..6341250	1	6340651	6341250		null					Not found	0	-1.05635	-0.510168	-1.15463
6363751..6364050	1	6363751	6364050		null					Not found	0	-0.964267	-1.8051	-1.6461
6382351..6383400	1	6382351	6383400		null					Not found	0	0.863258	0.922726	1.06933
6388951..6389400	1	6388951	6389400		null					Not found	0	-1.66943	-3.00408	-0.867901
6400501..6402300	1	6400501	6402300		null					Not found	0	1.16835	1.13335	1.66126
6403501..6404100	1	6403501	6404100		null					Not found	0	-0.548165	-0.695302	-0.823152
6405751..6407100	1	6405751	6407100		null					Not found	0	0.993272	0.641687	1.47038
6408001..6408450	1	6408001	6408450		null					Not found	0	-0.822906	-0.340106	-0.669091
6409351..6411000	1	6409351	6411000		null					Not found	0	0.954082	1.12209	1.8011
6413251..6413850	1	6413251	6413850		null					Not found	0	-1.01542	-0.499224	-1.50988
6416701..6418500	1	6416701	6418500		null					Not found	0	0.95617	0.589568	0.951715
6439351..6441300	1	6439351	6441300		null					Not found	0	0.732055	0.650324	0.310922
6444451..6444900	1	6444451	6444900		null					Not found	0	-1.14319	-1.09122	-0.897348
6457801..6458250	1	6457801	6458250		null					Not found	0	-1.40344	-2.6312	-0.867901
6480751..6481200	1	6480751	6481200		null					Not found	0	-1.4326	-1.87725	-0.692087
6482251..6484050	1	6482251	6484050		null					Not found	0	1.79821	1.65706	2.2748
6506101..6506700	1	6506101	6506700		null					Not found	0	-1.04262	-0.680782	-1.38149
6562051..6562650	1	6562051	6562650		null					Not found	0	-0.722326	-0.684909	-1.79305
6584551..6585300	1	6584551	6585300		null					Not found	0	-0.731268	-0.557507	-0.977816
6587701..6588000	1	6587701	6588000		null					Not found	0	-2.26107	-1.35994	-1.93858
6607201..6607800	1	6607201	6607800		null					Not found	0	-0.972321	-0.845349	-0.497113
6651601..6651900	1	6651601	6651900		null					Not found	0	-1.4326	-1.29041	-1.16618
6682351..6682650	1	6682351	6682650		null					Not found	0	-1.4486	-1.61411	-1.83592
6729751..6730050	1	6729751	6730050		null					Not found	0	-2.75836	-2.02246	-1.23638
6748351..6748650	1	6748351	6748650		null					Not found	0	-1.35277	-2.60653	-2.18384
6750901..6751200	1	6750901	6751200		null					Not found	0	-1.45157	-1.37957	-1.33776
6802501..6802950	1	6802501	6802950		null					Not found	0	-0.719574	-1.61125	-0.999418
6805801..6806100	1	6805801	6806100		null					Not found	0	-1.73993	-1.33527	-1.15463
6820651..6821250	1	6820651	6821250		null					Not found	0	-0.626332	-1.14243	-1.10487
6829801..6830100	1	6829801	6830100		null					Not found	0	-1.83526	-1.40077	-1.78615
6841651..6841950	1	6841651	6841950		null					Not found	0	-1.76039	-1.4523	-1.50057
6845401..6845700	1	6845401	6845700		null					Not found	0	-1.81972	-1.50894	-1.63209
6867151..6867450	1	6867151	6867450		null					Not found	0	-1.33818	-1.14186	-1.56587
6871501..6871950	1	6871501	6871950		null					Not found	0	-1.84006	-1.12763	-2.29305
6904501..6904950	1	6904501	6904950		null					Not found	0	-2.28856	-0.8954	-1.36215
6927301..6927600	1	6927301	6927600		null					Not found	0	-1.50673	-1.27058	-0.888387
6966601..6966900	1	6966601	6966900		null					Not found	0	-1.37744	-2.02157	-1.83961
6979051..6979500	1	6979051	6979500		null					Not found	0	-1.89545	-1.1286	-1.40338
6980551..6981150	1	6980551	6981150		null					Not found	0	-0.716766	-1.15438	-0.88641
6997351..6998850	1	6997351	6998850		null					Not found	0	0.812501	0.87406	0.847153
7001851..7002150	1	7001851	7002150		null					Not found	0	-1.15537	-0.693273	-0.897348
7010101..7011600	1	7010101	7011600		null					Not found	0	0.37556	-0.0166906	0.749043
7013551..7013850	1	7013551	7013850		null					Not found	0	-0.793416	-0.634574	-1.06334
7052551..7052850	1	7052551	7052850		null					Not found	0	-1.27691	-1.07002	-1.08121
7064701..7065900	1	7064701	7065900		null					Not found	0	0.160219	-0.145443	-0.471126
7066051..7066500	1	7066051	7066500		null					Not found	0	-1.32529	-1.01626	-2.18983
7066801..7067250	1	7066801	7067250		null					Not found	0	-0.917168	-1.01626	-1.12519
7079551..7080300	1	7079551	7080300		null					Not found	0	-0.524875	-0.706618	-0.660382
7112851..7113300	1	7112851	7113300		null					Not found	0	-1.90811	-1.68913	-0.702717
7133101..7133700	1	7133101	7133700		null					Not found	0	-0.776216	-0.717792	-0.970017
7141501..7142250	1	7141501	7142250		null					Not found	0	-0.475525	-1.14674	0.0677581
7148401..7148850	1	7148401	7148850		null					Not found	0	-1.04008	-0.980619	-1.75259
7150501..7150800	1	7150501	7150800		null					Not found	0	-1.89545	-1.64974	-1.18983
7156801..7157100	1	7156801	7157100		null					Not found	0	-1.78772	-1.40335	-1.68983
7157251..7157550	1	7157251	7157550		null					Not found	0	-1.8559	-1.12335	-0.777615
7199251..7200000	1	7199251	7200000		null					Not found	0	-0.668257	-1.37537	-1.31596
7204951..7207350	1	7204951	7207350		null					Not found	0	1.48202	1.67019	1.82024
7218301..7219050	1	7218301	7219050		null					Not found	0	-0.466759	-0.666261	-0.33684
7219801..7221450	1	7219801	7221450		null					Not found	0	0.438643	0.625608	0.872576
7236751..7237950	1	7236751	7237950		null					Not found	0	0.0617681	0.109202	-0.345179
7242301..7242600	1	7242301	7242600		null					Not found	0	-1.34995	-1.10288	-1.63209
7252951..7253550	1	7252951	7253550		null					Not found	0	-0.674906	-0.766393	-1.22683
7261201..7261800	1	7261201	7261800		null					Not found	0	-0.642359	-0.732821	-0.960113
7291801..7292250	1	7291801	7292250		null					Not found	0	-0.92441	-0.834439	-1.72053
7297801..7298100	1	7297801	7298100		null					Not found	0	-2.04774	-1.37121	-2.12108
7326601..7327350	1	7326601	7327350		null					Not found	0	-0.424084	-1.14935	-0.674955
7349251..7349850	1	7349251	7349850		null					Not found	0	-0.469907	-0.585761	-0.913558
7360951..7361250	1	7360951	7361250		null					Not found	0	-2.1349	-2.14243	-0.984568
7396501..7399200	1	7396501	7399200		null					Not found	0	4.29705	4.27293	4.53907
7429201..7429800	1	7429201	7429800		null					Not found	0	-0.92746	-1.19645	-0.697382
7433251..7434000	1	7433251	7434000		null					Not found	0	-0.855328	-0.630114	-1.51458
7466101..7466400	1	7466101	7466400		null					Not found	0	-1.46823	-2.03512	-1.0969
7498051..7498350	1	7498051	7498350		null					Not found	0	-1.81091	-1.34108	-1.72053
7499251..7499550	1	7499251	7499550		null					Not found	0	-1.16239	-1.02157	-1.44712
7503901..7504500	1	7503901	7504500		null					Not found	0	-1.33221	-1.07002	-1.03611
7511701..7512300	1	7511701	7512300		null					Not found	0	-1.26191	-0.7279	-1.8286
7563751..7564050	1	7563751	7564050		null					Not found	0	-1.12776	-1.2702	-1.60487
7573951..7574700	1	7573951	7574700		null					Not found	0	-0.435947	-0.103077	-1.12108
7588651..7588950	1	7588651	7588950		null					Not found	0	-2.30291	-1.36857	-1.65463
7589251..7589850	1	7589251	7589850		null					Not found	0	-0.846503	-1.24458	-1.85079
7591501..7591950	1	7591501	7591950		null					Not found	0	-1.07138	-1.28077	-1.1461
7612051..7612800	1	7612051	7612800		null					Not found	0	-0.874946	-0.0707565	-1.42805
7629451..7630350	1	7629451	7630350		null					Not found	0	-0.245181	-0.837277	-1.23638
7652101..7652550	1	7652101	7652550		null					Not found	0	-1.41296	-1.02875	-1.6461
7654651..7654950	1	7654651	7654950		null					Not found	0	-2.14111	-1.60056	-1.15463
7664101..7664850	1	7664101	7664850		null					Not found	0	-0.58887	-0.20176	-0.4874
7680751..7681350	1	7680751	7681350		null					Not found	0	-1.31771	-0.71396	-1.28959
7684051..7684650	1	7684051	7684650		null					Not found	0	-1.00589	-0.821784	-0.654634
7691251..7692000	1	7691251	7692000		null					Not found	0	-0.519416	-0.853678	-0.743634
7714501..7714950	1	7714501	7714950		null					Not found	0	-0.921654	-0.941749	-1.26583
7737151..7737750	1	7737151	7737750		null					Not found	0	-1.29425	-0.908948	-0.643274
7739101..7739700	1	7739101	7739700		null					Not found	0	-0.796965	-0.614345	-0.844248
7740451..7741200	1	7740451	7741200		null					Not found	0	-0.566312	-0.405572	-0.558312
7742251..7743000	1	7742251	7743000		null					Not found	0	-0.707066	-0.579639	-0.892356
7783201..7783500	1	7783201	7783500		null					Not found	0	-1.36285	-1.45889	-1.00057
7785601..7785900	1	7785601	7785900		null					Not found	0	-1.42159	-1.29432	-2.09954
7838401..7838700	1	7838401	7838700		null					Not found	0	-1.68692	-1.13773	-1.05957
7861351..7861950	1	7861351	7861950		null					Not found	0	-1.04072	-0.880602	-1.29653
7877701..7878300	1	7877701	7878300		null					Not found	0	-1.43156	-0.844964	-0.984568
7895251..7895850	1	7895251	7895850		null					Not found	0	-0.598555	-0.510552	-1.39735
7915501..7915950	1	7915501	7915950		null					Not found	0	-1.54857	-1.01084	-2.06334
7928851..7929450	1	7928851	7929450		null					Not found	0	-0.569037	-0.461275	-0.453585
7956001..7956600	1	7956001	7956600		null					Not found	0	-0.678489	-1.32575	-0.977816
7964251..7964850	1	7964251	7964850		null					Not found	0	-0.963607	-0.496601	-0.756705
8017801..8018100	1	8017801	8018100		null					Not found	0	-1.51176	-1.35994	-1.52886
8040451..8041350	1	8040451	8041350		null					Not found	0	-0.31211	-0.473619	-0.513991
8047051..8047800	1	8047051	8047800		null					Not found	0	-0.220829	-0.305327	-0.749323
8064751..8065200	1	8064751	8065200		null					Not found	0	-1.00826	-0.95436	-1.24932
8068951..8069700	1	8068951	8069700		null					Not found	0	-0.774594	-0.56613	-1.28615
8070901..8071350	1	8070901	8071350		null					Not found	0	-1.17311	-1.13076	-1.98231
8072401..8073000	1	8072401	8073000		null					Not found	0	-0.842641	-0.675386	-0.680868
8088151..8088750	1	8088151	8088750		null					Not found	0	-0.753992	-0.682154	-1.27761
8105851..8106450	1	8105851	8106450		null					Not found	0	-1.28258	-0.672253	-1.01458
8123401..8123700	1	8123401	8123700		null					Not found	0	-0.983879	-1.17507	-1.29305
8125051..8125350	1	8125051	8125350		null					Not found	0	-1.46008	-1.61813	-2.75259
8129701..8130150	1	8129701	8130150		null					Not found	0	-1.20532	-1.09973	-1.72683
8134801..8135400	1	8134801	8135400		null					Not found	0	-1.33609	-0.649694	-0.984568
8140951..8141550	1	8140951	8141550		null					Not found	0	-0.87512	-0.96138	-1.94283
8147101..8147550	1	8147101	8147550		null					Not found	0	-1.14319	-1.00194	-1.10487
8148601..8149050	1	8148601	8149050		null					Not found	0	-1.10987	-0.974826	-1.73638
8179501..8179950	1	8179501	8179950		null					Not found	0	-1.13722	-0.885107	-1.93858
8188651..8189250	1	8188651	8189250		null					Not found	0	-0.595575	-0.701785	-0.858346
8260501..8261100	1	8260501	8261100		null					Not found	0	-0.818207	-1.13674	-1.32315
8271601..8272350	1	8271601	8272350		null					Not found	0	-0.960261	-0.691365	-1.25259
8287951..8289000	1	8287951	8289000		null					Not found	0	0.148517	0.269083	-0.250957
8289151..8289750	1	8289151	8289750		null					Not found	0	-1.52027	-1.17683	-0.534901
8329351..8329650	1	8329351	8329650		null					Not found	0	-1.36713	-1.12888	-1.05957
8380051..8380800	1	8380051	8380800		null					Not found	0	-0.216605	-0.87503	-0.194352
8431801..8432100	1	8431801	8432100		null					Not found	0	-1.92242	-1.42141	-2.75259
8433451..8433750	1	8433451	8433750		null					Not found	0	-1.62189	-1.32262	-1.89735
8470801..8471550	1	8470801	8471550		null					Not found	0	-0.264422	-0.8954	-0.494816
8546101..8546850	1	8546101	8546850		null					Not found	0	-0.536281	-0.989284	-0.973349
8605501..8605950	1	8605501	8605950		null					Not found	0	-1.11216	-1.46096	-1.01813
8683501..8684100	1	8683501	8684100		null					Not found	0	-0.481561	-0.792219	-0.799149
8684851..8685600	1	8684851	8685600		null					Not found	0	-1.48709	-0.721416	-0.382474
8686801..8687100	1	8686801	8687100		null					Not found	0	-1.30158	-1.7706	-1.43858
8687401..8688000	1	8687401	8688000		null					Not found	0	-0.769761	-0.943449	-1.06587
8697001..8697600	1	8697001	8697600		null					Not found	0	-2.31026	-0.581463	-1.52886
8706301..8707050	1	8706301	8707050		null					Not found	0	-0.748018	-0.562067	-1.3286
8757151..8757600	1	8757151	8757600		null					Not found	0	-0.841546	-1.68469	-0.956842
8760151..8760900	1	8760151	8760900		null					Not found	0	0.0165355	0.217951	-0.0471279
8810551..8811150	1	8810551	8811150		null					Not found	0	-0.711448	-0.861036	-0.947116
8856751..8857200	1	8856751	8857200		null					Not found	0	-1.43643	-1.17346	-0.7174
8859151..8860350	1	8859151	8860350		null					Not found	0	-0.221578	0.272493	0.0131672
8863651..8864250	1	8863651	8864250		null					Not found	0	-1.44549	-0.614107	-1.15178
8874001..8875050	1	8874001	8875050		null					Not found	0	0.155827	-0.0726097	-0.358346
8913751..8914050	1	8913751	8914050		null					Not found	0	-1.45207	-1.3784	-1.55831
8925451..8925750	1	8925451	8925750		null					Not found	0	-1.25137	-1.35091	-1.0969
8940751..8941200	1	8940751	8941200		null					Not found	0	-1.49881	-1.5176	-0.714284
8976301..8977050	1	8976301	8977050		null					Not found	0	-0.473269	-0.756477	-0.971126
8999251..8999850	1	8999251	8999850		null					Not found	0	-0.674627	-0.587315	-1.20809
9161251..9162000	1	9161251	9162000		null					Not found	0	-0.520274	-0.07447	-0.889377
9167251..9167700	1	9167251	9167700		null					Not found	0	-0.939913	-2.46221	-1.12108
9173851..9174150	1	9173851	9174150		null					Not found	0	-1.41757	-0.753726	-0.889377
9182101..9182550	1	9182101	9182550		null					Not found	0	-1.01934	-0.995254	-1.35835
9223651..9223950	1	9223651	9223950		null					Not found	0	-2.45606	-1.53704	-2.10487
9313051..9313650	1	9313051	9313650		null					Not found	0	-0.690709	-0.890798	-0.622445
9322501..9322800	1	9322501	9322800		null					Not found	0	-1.43908	-1.58093	-1.15178
9354001..9354900	1	9354001	9354900		null					Not found	0	-0.327518	0.119294	-0.897348
9433501..9433800	1	9433501	9433800		null					Not found	0	-1.53756	-1.40855	-1.28615
9437551..9438150	1	9437551	9438150		null					Not found	0	-0.835696	-1.09973	-1.03611
9439651..9440400	1	9439651	9440400		null					Not found	0	-0.27494	-0.665146	-0.810606
9448801..9449550	1	9448801	9449550		null					Not found	0	0.374602	0.674834	0.310171
9468751..9470550	1	9468751	9470550		null					Not found	0	1.5135	1.49852	1.63963
9540451..9542250	1	9540451	9542250		null					Not found	0	2.37093	2.32152	2.60966
9544801..9546900	1	9544801	9546900		null					Not found	0	2.15843	2.29819	2.22408
9547801..9550200	1	9547801	9550200		null					Not found	0	2.03911	1.91575	2.42245
9551251..9551700	1	9551251	9551700		null					Not found	0	-0.794428	-0.825101	-0.997113
9554101..9554850	1	9554101	9554850		null					Not found	0	-0.576969	-1.0683	-0.251366
9556651..9558600	1	9556651	9558600		null					Not found	0	0.449691	1.24719	0.544245
9562351..9563100	1	9562351	9563100		null					Not found	0	-0.328637	-0.231309	-1.07735
9565951..9567000	1	9565951	9567000		null					Not found	0	0.454664	0.284367	0.771587
9568501..9570450	1	9568501	9570450		null					Not found	0	1.20244	0.871811	1.07195
9571801..9574200	1	9571801	9574200		null					Not found	0	1.71467	1.18911	2.18273
9577351..9577650	1	9577351	9577650		null					Not found	0	-1.21161	-1.32722	-1.06967
9618901..9619650	1	9618901	9619650		null					Not found	0	-0.888014	-0.65595	-0.208863
9620251..9623250	1	9620251	9623250		null					Not found	0	2.31998	2.24715	2.49883
9624301..9625050	1	9624301	9625050		null					Not found	0	-0.343939	-0.594475	-0.59888
9626401..9626700	1	9626401	9626700		null					Not found	0	-1.16094	-1.44944	-1.56082
9661801..9662400	1	9661801	9662400		null					Not found	0	-0.574292	-0.266948	-0.321346
9695251..9696750	1	9695251	9696750		null					Not found	0	1.41472	1.255	1.57729
9699451..9700200	1	9699451	9700200		null					Not found	0	-0.132184	-0.0278454	-0.252594
9702001..9702300	1	9702001	9702300		null					Not found	0	-1.14739	-1.68824	-1.2221
9702751..9703800	1	9702751	9703800		null					Not found	0	1.56037	0.841334	1.3273
9729301..9730200	1	9729301	9730200		null					Not found	0	1.00066	0.774382	0.905083
9737701..9738300	1	9737701	9738300		null					Not found	0	-0.671513	-0.544991	-0.388882
9762151..9763050	1	9762151	9763050		null					Not found	0	-0.343146	-0.152698	-0.460113
9769801..9770250	1	9769801	9770250		null					Not found	0	-1.07394	-1.07076	-0.650353
9772501..9774750	1	9772501	9774750		null					Not found	0	1.91128	1.3131	2.18644
9792301..9792900	1	9792301	9792900		null					Not found	0	-1.73275	-0.757568	-1.11563
9795001..9795750	1	9795001	9795750		null					Not found	0	-0.429712	-0.489701	-1.0851
9814651..9815250	1	9814651	9815250		null					Not found	0	-0.70957	-1.08325	-0.51458
9837301..9837750	1	9837301	9837750		null					Not found	0	-1.30291	-0.846586	-1.08121
9852751..9853050	1	9852751	9853050		null					Not found	0	-1.22027	-1.65595	-0.947116
9900901..9902250	1	9900901	9902250		null					Not found	0	0.346541	0.241063	-0.24242
9906451..9906900	1	9906451	9906900		null					Not found	0	-1.36092	-1.13223	-1.04344
9920101..9920400	1	9920101	9920400		null					Not found	0	-1.27462	-2.95204	-1.00521
9949351..9950700	1	9949351	9950700		null					Not found	0	0.404899	0.590524	0.309231
9951601..9952500	1	9951601	9952500		null					Not found	0	-0.416796	-0.361292	-0.109893
9953551..9954450	1	9953551	9954450		null					Not found	0	0.0372577	-0.00436352	-0.0252672
9957301..9957900	1	9957301	9957900		null					Not found	0	-0.556529	-0.640182	-0.560821
9960751..9961500	1	9960751	9961500		null					Not found	0	-0.755935	-0.941466	-1.50988
9962101..9962850	1	9962101	9962850		null					Not found	0	-0.535541	-0.596081	-1.00405
9989701..9990750	1	9989701	9990750		null					Not found	0	0.221405	-0.231729	0.344829
9995251..9995850	1	9995251	9995850		null					Not found	0	-0.638988	-0.601395	-0.695865
9997501..9999750	1	9997501	9999750		null					Not found	0	1.06618	1.26547	0.957175
10000951..10002150	1	10000951	10002150		null					Not found	0	0.524193	0.286469	0.0950988
10003501..10003950	1	10003501	10003950		null					Not found	0	-1.29211	-0.935379	-1.13487
10006351..10008300	1	10006351	10008300		null					Not found	0	1.92396	1.92485	2.18728
10008751..10009800	1	10008751	10009800		null					Not found	0	0.171846	-0.134972	0.0190973
10015651..10016700	1	10015651	10016700		null					Not found	0	0.0749646	0.0399074	0.13426
10024051..10024650	1	10024051	10024650		null					Not found	0	-0.723598	-0.670802	-0.777615
10026901..10027950	1	10026901	10027950		null					Not found	0	-0.281465	0.0323793	-0.301338
10028701..10029600	1	10028701	10029600		null					Not found	0	-0.384214	-0.0900988	-0.151778
10037251..10038300	1	10037251	10038300		null					Not found	0	0.767248	0.81857	1.08304
10038751..10040250	1	10038751	10040250		null					Not found	0	1.47097	1.86934	2.00776
10042651..10043400	1	10042651	10043400		null					Not found	0	-0.543737	-0.775916	-0.643979
10043851..10044150	1	10043851	10044150		null					Not found	0	-1.38885	-1.34608	-1.47558
10046701..10047000	1	10046701	10047000		null					Not found	0	-1.37447	-1.61411	-1.89735
10048801..10049550	1	10048801	10049550		null					Not found	0	-0.347498	-0.692262	-1.36983
10060801..10061400	1	10060801	10061400		null					Not found	0	-0.991095	-0.756284	-1.14187
10084351..10084650	1	10084351	10084650		null					Not found	0	-1.15376	-1.39143	-0.720529
10087351..10087650	1	10087351	10087650		null					Not found	0	-1.66322	-1.41054	-1.10487
10088851..10091100	1	10088851	10091100		null					Not found	0	2.93418	2.8299	3.1015
10105051..10106850	1	10105051	10106850		null					Not found	0	0.382015	0.562494	0.297665
10114501..10116150	1	10114501	10116150		null					Not found	0	0.769584	0.565038	0.952872
10131901..10132350	1	10131901	10132350		null					Not found	0	-1.14722	-2.16589	-1.53127
10139551..10139850	1	10139551	10139850		null					Not found	0	-0.854992	-0.650877	-1.15463
10145551..10145850	1	10145551	10145850		null					Not found	0	-1.52027	-1.2584	-1.11563
10151251..10152000	1	10151251	10152000		null					Not found	0	-0.723598	-0.456611	-0.683843
10158151..10158600	1	10158151	10158600		null					Not found	0	-0.837838	-1.1773	-0.810606
10164901..10165500	1	10164901	10165500		null					Not found	0	-1.11404	-0.634574	-1.09954
10179451..10179900	1	10179451	10179900		null					Not found	0	-0.955225	-1.93241	-1.52886
10181551..10182450	1	10181551	10182450		null					Not found	0	0.243987	0.260724	-0.228413
10194901..10195350	1	10194901	10195350		null					Not found	0	-1.51008	-0.919995	-1.56587
10196851..10197600	1	10196851	10197600		null					Not found	0	0.262495	-0.960938	-0.0913026
10211101..10211400	1	10211101	10211400		null					Not found	0	-1.4018	-1.46221	-1.66038
10227001..10227300	1	10227001	10227300		null					Not found	0	-0.888014	-1.4523	-0.913558
10244401..10245150	1	10244401	10245150		null					Not found	0	-0.581228	-1.09568	-0.762499
10270201..10270650	1	10270201	10270650		null					Not found	0	-2.27462	-1.01084	-1.47782
10317601..10318050	1	10317601	10318050		null					Not found	0	-1.12937	-0.922888	-1.61563
10368901..10369800	1	10368901	10369800		null					Not found	0	0.0956857	0.132018	-0.369827
10397701..10398450	1	10397701	10398450		null					Not found	0	0.0993495	-0.626282	-0.0452807
10402801..10403250	1	10402801	10403250		null					Not found	0	-1.20532	-1.01275	-1.44712
10403701..10404000	1	10403701	10404000		null					Not found	0	-1.37342	-1.83739	-1.51458
10407901..10408650	1	10407901	10408650		null					Not found	0	-0.44451	-1.1831	-1.09954
10430851..10431300	1	10430851	10431300		null					Not found	0	-0.86991	-1.4749	-1.3286
10444051..10444350	1	10444051	10444350		null					Not found	0	-1.58909	-1.5114	-2.2396
10466101..10466850	1	10466101	10466850		null					Not found	0	-1.16457	-0.495631	-0.359772
10467451..10468350	1	10467451	10468350		null					Not found	0	-0.191542	-0.742537	-0.325415
10484551..10484850	1	10484551	10484850		null					Not found	0	-1.35656	-1.92507	-1.18983
10487701..10488900	1	10487701	10488900		null					Not found	0	1.10627	-0.120398	1.46661
10492051..10493100	1	10492051	10493100		null					Not found	0	-0.170065	0.183332	-0.106204
10563301..10563600	1	10563301	10563600		null					Not found	0	-2.64113	-1.44258	-2.55831
10573351..10574100	1	10573351	10574100		null					Not found	0	-0.471326	-0.406407	-1.01458
10591951..10593000	1	10591951	10593000		null					Not found	0	-0.796393	-0.244598	-0.649642
10610851..10611150	1	10610851	10611150		null					Not found	0	-1.31026	-1.35826	-1.12108
10616251..10616550	1	10616251	10616550		null					Not found	0	-1.37595	-1.7706	-2.43858
10617901..10618950	1	10617901	10618950		null					Not found	0	-0.240439	-0.0566315	-0.51458
10627501..10628250	1	10627501	10628250		null					Not found	0	-0.637707	-0.506797	-0.99367
10645951..10646550	1	10645951	10646550		null					Not found	0	-0.533367	-0.113273	-0.488536
10656001..10657350	1	10656001	10657350		null					Not found	0	0.17622	0.298054	-0.019904
10706701..10707300	1	10706701	10707300		null					Not found	0	-0.881903	-0.801216	-1.60487
10719451..10720050	1	10719451	10720050		null					Not found	0	-0.900052	-0.816014	-0.98231
10720351..10721550	1	10720351	10721550		null					Not found	0	-0.198431	0.0408799	-0.15535
10759201..10760700	1	10759201	10760700		null					Not found	0	1.10605	0.760929	1.29191
10826701..10827300	1	10826701	10827300		null					Not found	0	-1.58678	-0.984932	-1.15463
10835101..10836150	1	10835101	10836150		null					Not found	0	0.483717	0.246831	0.675265
10836301..10836750	1	10836301	10836750		null					Not found	0	-0.976923	-1.03741	-0.516351
10879951..10880700	1	10879951	10880700		null					Not found	0	-0.349953	-0.691673	-0.881493
10898101..10898400	1	10898101	10898400		null					Not found	0	-1.33818	-1.9164	-1.69587
10918051..10918650	1	10918051	10918650		null					Not found	0	-0.554091	-0.365242	-0.793054
10920001..10920900	1	10920001	10920900		null					Not found	0	-0.301165	-0.268062	-0.812385
10932901..10934250	1	10932901	10934250		null					Not found	0	0.362779	0.385267	-0.391361
10937101..10937700	1	10937101	10937700		null					Not found	0	-0.549253	-1.3549	-1.68983
10993951..10994400	1	10993951	10994400		null					Not found	0	-1.30291	-1.4057	-0.578633
11003251..11003700	1	11003251	11003700		null					Not found	0	-0.597756	-1.41658	-0.695865
11011801..11012100	1	11011801	11012100		null					Not found	0	-1.68611	-1.52643	-2.10487
11027251..11027700	1	11027251	11027700		null					Not found	0	-1.07138	-2.21656	-1.44283
11028751..11029500	1	11028751	11029500		null					Not found	0	-0.83322	-0.542436	-0.523475
11048101..11048850	1	11048101	11048850		null					Not found	0	-0.64359	-0.484353	-0.534901
11057401..11057700	1	11057401	11057700		null					Not found	0	-1.43643	-1.04204	-1.43435
11064901..11065950	1	11064901	11065950		null					Not found	0	0.768672	0.329285	1.24828
11089651..11090100	1	11089651	11090100		null					Not found	0	-1.24627	-1.01084	-1.16038
11093851..11094150	1	11093851	11094150		null					Not found	0	-1.3304	-1.43084	-2.43858
11097151..11097900	1	11097151	11097900		null					Not found	0	-0.862272	-0.571405	-0.689829
11151301..11152050	1	11151301	11152050		null					Not found	0	-0.217977	-0.614107	-0.629321
11177701..11178300	1	11177701	11178300		null					Not found	0	-0.712051	-0.613535	-0.328596
11211451..11212050	1	11211451	11212050		null					Not found	0	-0.71426	-1.10288	-0.680868
11220151..11220450	1	11220151	11220450		null					Not found	0	-1.93176	-1.09568	-1.94283
11233501..11234250	1	11233501	11234250		null					Not found	0	0.0311013	-0.341728	-0.0231768
11235001..11235750	1	11235001	11235750		null					Not found	0	-0.238908	-0.372764	-0.151778
11273851..11274150	1	11273851	11274150		null					Not found	0	-1.97446	-1.92289	-1.22053
11283451..11284050	1	11283451	11284050		null					Not found	0	-0.996555	-0.890798	-1.23638
11325301..11325600	1	11325301	11325600		null					Not found	0	-1.48408	-1.39312	-1.21273
11345701..11346000	1	11345701	11346000		null					Not found	0	-0.884643	-1.21124	-0.812385
11379151..11379750	1	11379151	11379750		null					Not found	0	-0.634339	-0.407245	-1.35079
11385751..11386500	1	11385751	11386500		null					Not found	0	-0.619071	-1.01187	-0.358346
11387101..11387550	1	11387101	11387550		null					Not found	0	-0.672069	-0.832557	-0.785293
11401051..11401650	1	11401051	11401650		null					Not found	0	-0.808554	-0.661446	-1.28615
11413351..11415450	1	11413351	11415450		null					Not found	0	1.92637	1.72548	1.71922
11443651..11444250	1	11443651	11444250		null					Not found	0	-1.54857	-1.11896	-1.82135
11453101..11453400	1	11453101	11453400		null					Not found	0	-1.90576	-1.53412	-1.76583
11457301..11458350	1	11457301	11458350		null					Not found	0	0.101417	0.0803428	0.00918654
11478001..11478300	1	11478001	11478300		null					Not found	0	-1.44126	-1.18427	-1.1461
11487451..11488200	1	11487451	11488200		null					Not found	0	-0.232808	-0.187011	-0.708092
11503951..11504400	1	11503951	11504400		null					Not found	0	-1.1043	-1.3549	-1.62108
11521501..11522100	1	11521501	11522100		null					Not found	0	-1.16475	-0.672253	-1.07863
11534401..11535900	1	11534401	11535900		null					Not found	0	0.449815	0.499918	-0.102866
11564701..11566350	1	11564701	11566350		null					Not found	0	1.45674	1.56615	1.87548
11566651..11567100	1	11566651	11567100		null					Not found	0	-1.62758	-1.42993	-0.953585
11569351..11569800	1	11569351	11569800		null					Not found	0	-1.64842	-1.12142	-2.39735
11580001..11580900	1	11580001	11580900		null					Not found	0	-0.591076	-0.0643869	-1.06334
11642101..11642400	1	11642101	11642400		null					Not found	0	-1.09823	-0.908948	-1.35835
11653501..11653800	1	11653501	11653800		null					Not found	0	-1.24011	-3.09039	-1.41561
11654551..11655300	1	11654551	11655300		null					Not found	0	-0.617667	-0.329536	-0.414584
11665201..11665500	1	11665201	11665500		null					Not found	0	-1.20039	-1.35702	-1.51458
11690551..11691300	1	11690551	11691300		null					Not found	0	-0.39849	-0.826583	-0.649642
11735401..11735700	1	11735401	11735700		null					Not found	0	-1.63625	-1.29295	-1.51931
11747101..11747550	1	11747101	11747550		null					Not found	0	-1.42408	-0.922888	-1.28615
11840251..11840550	1	11840251	11840550		null					Not found	0	-1.19912	-1.3784	-1.11971
11873401..11874150	1	11873401	11874150		null					Not found	0	0.115357	0.274	0.151083
11936851..11937600	1	11936851	11937600		null					Not found	0	-0.652363	-0.562581	-0.736384
11962651..11963100	1	11962651	11963100		null					Not found	0	-1.62758	-1.05979	-1.8286
11998201..11998500	1	11998201	11998500		null					Not found	0	-1.38841	-2.50406	-2.3286
12022501..12022950	1	12022501	12022950		null					Not found	0	-0.765929	-0.902517	-1.65463
12027901..12028650	1	12027901	12028650		null					Not found	0	-0.706749	-1.55746	0.28045
12044701..12045000	1	12044701	12045000		null					Not found	0	-1.37979	-1.46194	-2.85079
12064501..12065250	1	12064501	12065250		null					Not found	0	-1.68692	-0.34608	-1.76583
12120751..12121800	1	12120751	12121800		null					Not found	0	-0.0218709	-0.558952	0.0131672
12126301..12126900	1	12126301	12126900		null					Not found	0	-0.540143	-1.17346	-0.528865
12148801..12149250	1	12148801	12149250		null					Not found	0	-1.1043	-1.76326	-1.54344
12202051..12202500	1	12202051	12202500		null					Not found	0	-0.917822	-0.951753	-1.44712
12216001..12216600	1	12216001	12216600		null					Not found	0	-0.606123	-1.68824	-0.689829
12238051..12238350	1	12238051	12238350		null					Not found	0	-1.34995	-1.17683	-1.14187
12292651..12293250	1	12292651	12293250		null					Not found	0	-1.01803	-0.687959	-0.917669
12332401..12332700	1	12332401	12332700		null					Not found	0	-2.39587	-1.1931	-2.05831
12372751..12373350	1	12372751	12373350		null					Not found	0	-1.96475	-1.82658	-0.552698
12412801..12413100	1	12412801	12413100		null					Not found	0	-1.58058	-1.13497	-1.54344
12422251..12423150	1	12422251	12423150		null					Not found	0	-0.141106	-0.192817	-0.0434381
12500401..12500700	1	12500401	12500700		null					Not found	0	-1.70675	-1.15109	-1.33776
12520351..12520950	1	12520351	12520950		null					Not found	0	-0.865098	-1.55106	-0.643274
12558301..12559050	1	12558301	12559050		null					Not found	0	-0.593043	-0.287838	-0.470017
12568801..12569550	1	12568801	12569550		null					Not found	0	-1.39609	-0.618131	-0.434348
12579301..12579600	1	12579301	12579600		null					Not found	0	-1.27103	-1.73742	-1.5969
12582601..12583050	1	12582601	12583050		null					Not found	0	-0.904778	-1.14891	-1.06587
12584401..12585300	1	12584401	12585300		null					Not found	0	-0.221732	-0.48268	-0.897348
12586951..12587550	1	12586951	12587550		null					Not found	0	-0.864219	-0.868427	-0.842389
12588901..12589350	1	12588901	12589350		null					Not found	0	-1.05219	-1.14243	-1.15463
12592351..12593250	1	12592351	12593250		null					Not found	0	-0.772413	-0.483334	-0.641867
12595351..12595950	1	12595351	12595950		null					Not found	0	-0.878676	-0.705809	-1.40338
12604801..12605250	1	12604801	12605250		null					Not found	0	-1.52257	-0.633976	-1.26583
12609151..12609600	1	12609151	12609600		null					Not found	0	-1.44614	-2.76639	-0.889377
12610951..12612600	1	12610951	12612600		null					Not found	0	0.259676	0.343268	0.0836182
12615601..12616200	1	12615601	12616200		null					Not found	0	-1.12776	-1.30907	-0.646098
12618751..12619650	1	12618751	12619650		null					Not found	0	-0.390593	-0.284641	-1.2221
12634201..12634500	1	12634201	12634500		null					Not found	0	-1.07963	-0.816886	-1.60487
12675151..12675750	1	12675151	12675750		null					Not found	0	-0.939913	-1.36708	-1.09954
12676501..12676950	1	12676501	12676950		null					Not found	0	-1.25116	-0.958052	-0.952503
12679051..12679500	1	12679051	12679500		null					Not found	0	-1.07963	-1.44258	-1.46011
12696001..12696450	1	12696001	12696450		null					Not found	0	-1.16348	-3.17072	-1.27761
12698851..12699600	1	12698851	12699600		null					Not found	0	0.376174	-0.00880101	0.263616
12701401..12702450	1	12701401	12702450		null					Not found	0	0.407817	0.370964	-0.137661
12726301..12726600	1	12726301	12726600		null					Not found	0	-1.18097	-1.2584	-1.66909
12727501..12727800	1	12727501	12727800		null					Not found	0	-1.3359	-1.38594	-1.41356
12729751..12730350	1	12729751	12730350		null					Not found	0	-1.22309	-0.553327	-1.18983
12730801..12731250	1	12730801	12731250		null					Not found	0	-0.929243	-1.39143	-1.29305
12739651..12740250	1	12739651	12740250		null					Not found	0	-0.55131	-1.6314	-1.36215
12744451..12745200	1	12744451	12745200		null					Not found	0	-1.39942	-1.92507	-0.286152
12750901..12751500	1	12750901	12751500		null					Not found	0	-0.532449	-0.388321	-1.36215
12752251..12752550	1	12752251	12752550		null					Not found	0	-1.10309	-1.51792	-1.31239
12761551..12762150	1	12761551	12762150		null					Not found	0	-0.957588	-0.901606	-1.46011
12763351..12763800	1	12763351	12763800		null					Not found	0	-1.30291	-1.03995	-0.952503
12764551..12765150	1	12764551	12765150		null					Not found	0	-0.705415	-1.29158	-0.770857
12781501..12781800	1	12781501	12781800		null					Not found	0	-1.35738	-1.42141	-1.74932
12782701..12783450	1	12782701	12783450		null					Not found	0	-0.296132	-1.3247	-0.454669
12785101..12785850	1	12785101	12785850		null					Not found	0	-0.613566	-0.562067	-0.776767
12786151..12786900	1	12786151	12786900		null					Not found	0	-0.850753	-0.293463	-1.05957
12788101..12788700	1	12788101	12788700		null					Not found	0	-0.886785	-0.722252	-1.18983
12789301..12789750	1	12789301	12789750		null					Not found	0	-1.10309	-0.746761	-1.8286
12790801..12791100	1	12790801	12791100		null					Not found	0	-1.18694	-1.07478	-1.68983
12793201..12794250	1	12793201	12794250		null					Not found	0	-0.486939	-0.152296	0.0528844
12797701..12798150	1	12797701	12798150		null					Not found	0	-1.22073	-1.11611	-1.69587
12805351..12806700	1	12805351	12806700		null					Not found	0	0.149603	0.155036	-0.0139913
12807001..12807300	1	12807001	12807300		null					Not found	0	-1.32275	-1.5469	-1.0969
12811051..12811650	1	12811051	12811650		null					Not found	0	-0.556297	-0.197047	-0.604867
12813601..12814800	1	12813601	12814800		null					Not found	0	-0.184798	0.308411	-0.287441
12814951..12815250	1	12814951	12815250		null					Not found	0	-1.78806	-1.1874	-1.09163
12815401..12815700	1	12815401	12815700		null					Not found	0	-1.07773	-1.18977	-2.39735
12818101..12819600	1	12818101	12819600		null					Not found	0	0.588315	0.656543	-0.00988102
12823201..12823500	1	12823201	12823500		null					Not found	0	-1.06608	-1.62491	-2.29305
12834001..12836100	1	12834001	12836100		null					Not found	0	0.842214	0.840484	1.28741
12837001..12839700	1	12837001	12839700		null					Not found	0	1.3567	1.72442	1.56142
12849301..12849750	1	12849301	12849750		null					Not found	0	-0.959666	-1.17507	-1.65178
12851551..12852450	1	12851551	12852450		null					Not found	0	-0.194514	-0.520895	-0.414584
12858901..12859800	1	12858901	12859800		null					Not found	0	-0.0992621	-0.07587	-0.573499
12862801..12865950	1	12862801	12865950		null					Not found	0	1.98932	1.87248	2.21371
12871651..12872250	1	12871651	12872250		null					Not found	0	-0.38225	-0.900436	-0.279314
12878851..12879450	1	12878851	12879450		null					Not found	0	-0.979241	-0.963447	-0.722099
12879751..12880050	1	12879751	12880050		null					Not found	0	-1.61025	-1.21656	-0.971126
12917251..12917550	1	12917251	12917550		null					Not found	0	-2.71526	-1.32996	-2.65463
12935401..12936450	1	12935401	12936450		null					Not found	0	1.30705	0.775693	0.71417
12938551..12939150	1	12938551	12939150		null					Not found	0	-1.39942	-0.844733	-0.743633
12940351..12940950	1	12940351	12940950		null					Not found	0	-0.692412	-0.770602	-0.99367
12941851..12943050	1	12941851	12943050		null					Not found	0	0.167568	-0.0737716	-0.538548
12976801..12977550	1	12976801	12977550		null					Not found	0	-0.274618	-0.612773	-0.251366
12978751..12979350	1	12978751	12979350		null					Not found	0	-1.1047	-0.590644	-1.16909
12979801..12980100	1	12979801	12980100		null					Not found	0	-1.34476	-1.07224	-1.3286
12984601..12985800	1	12984601	12985800		null					Not found	0	0.111781	-0.0483294	-0.239597
12989551..12993600	1	12989551	12993600		null					Not found	0	3.39073	3.22296	3.02705
13000201..13000950	1	13000201	13000950		null					Not found	0	-0.255262	-0.463886	-0.536115
13006201..13007100	1	13006201	13007100		null					Not found	0	0.10673	-0.946582	-0.460113
13007701..13009350	1	13007701	13009350		null					Not found	0	0.467313	0.69688	0.335277
13015651..13016250	1	13015651	13016250		null					Not found	0	-0.487986	-0.325357	-0.242016
13019401..13019850	1	13019401	13019850		null					Not found	0	-1.03283	-1.3558	-0.561449
13042801..13044900	1	13042801	13044900		null					Not found	0	0.910906	0.78438	1.0951
13047601..13048500	1	13047601	13048500		null					Not found	0	0.158029	-0.292618	0.065652
13049101..13053750	1	13049101	13053750		null					Not found	0	3.61758	3.57801	3.83846
13079401..13080000	1	13079401	13080000		null					Not found	0	-0.208279	-0.594475	-0.375151
13090351..13091550	1	13090351	13091550		null					Not found	0	0.108292	0.565613	-0.339609
13104751..13105800	1	13104751	13105800		null					Not found	0	0.14478	0.2721	-0.340535
13107151..13107900	1	13107151	13107900		null					Not found	0	-0.350254	-0.335032	-1.18087
13110301..13110600	1	13110301	13110600		null					Not found	0	-1.09593	-0.922072	-1.38149
13111651..13112550	1	13111651	13112550		null					Not found	0	-0.127761	-0.0645543	-0.643979
13117501..13119150	1	13117501	13119150		null					Not found	0	1.60334	1.76506	1.40656
13132651..13136700	1	13132651	13136700		null					Not found	0	2.61427	2.60969	2.68959
13137601..13138950	1	13137601	13138950		null					Not found	0	1.40845	0.674888	1.01317
13141651..13143600	1	13141651	13143600		null					Not found	0	1.55255	1.49059	1.80262
13145251..13147350	1	13145251	13147350		null					Not found	0	1.00443	0.942752	0.77849
13148101..13149150	1	13148101	13149150		null					Not found	0	-0.00464206	0.279292	0.146384
13149601..13152300	1	13149601	13152300		null					Not found	0	2.30817	2.35412	2.66724
13154551..13155000	1	13154551	13155000		null					Not found	0	-1.34875	-0.883225	-1.06334
13156501..13156950	1	13156501	13156950		null					Not found	0	-0.774594	-0.808236	-1.15463
13163851..13165200	1	13163851	13165200		null					Not found	0	-0.0253273	0.234454	0.0864415
13168351..13169100	1	13168351	13169100		null					Not found	0	-0.391733	-1.05284	-0.359772
13181101..13183350	1	13181101	13183350		null					Not found	0	0.718119	0.975949	0.672769
13186051..13186800	1	13186051	13186800		null					Not found	0	-0.495132	-0.385496	-0.668361
13187101..13189500	1	13187101	13189500		null					Not found	0	1.12051	1.08492	0.964492
13189801..13191000	1	13189801	13191000		null					Not found	0	0.479726	0.462014	0.5198
13194001..13194450	1	13194001	13194450		null					Not found	0	-0.939457	-1.03512	-0.804414
13196701..13197300	1	13196701	13197300		null					Not found	0	-0.652363	-0.678322	-0.867901
13198801..13199250	1	13198801	13199250		null					Not found	0	-0.96038	-0.970202	-0.689829
13203001..13203900	1	13203001	13203900		null					Not found	0	-0.750996	0.184965	-0.734782
13204501..13205400	1	13204501	13205400		null					Not found	0	-0.895763	-0.175759	-0.3655
13217101..13217700	1	13217101	13217700		null					Not found	0	-1.44045	-0.469504	-1.1461
13218901..13220400	1	13218901	13220400		null					Not found	0	0.361252	0.328227	0.238539
13221301..13222050	1	13221301	13222050		null					Not found	0	-0.835696	-0.291385	-0.415611
13224601..13225050	1	13224601	13225050		null					Not found	0	-0.860526	-0.570358	-1.18983
13226401..13227900	1	13226401	13227900		null					Not found	0	1.34385	1.28097	1.1575
13228651..13229250	1	13228651	13229250		null					Not found	0	-0.939143	-1.01395	-0.435932
13229851..13230450	1	13229851	13230450		null					Not found	0	-0.994248	-1.40163	-0.737186
13231351..13231650	1	13231351	13231650		null					Not found	0	-1.16094	-1.52643	-1.24932
13233751..13234050	1	13233751	13234050		null					Not found	0	-1.06253	-1.36845	-1.09954
13235551..13235850	1	13235551	13235850		null					Not found	0	-1.54374	-1.21991	-1.78615
13237051..13237350	1	13237051	13237350		null					Not found	0	-1.28679	-1.89677	-2.98231
13239601..13240650	1	13239601	13240650		null					Not found	0	-8.3747e-05	0.156624	-0.201189
13242151..13242600	1	13242151	13242600		null					Not found	0	-1.09593	-1.10526	-1.05831
13244551..13245000	1	13244551	13245000		null					Not found	0	-0.796393	-1.16521	-0.891361
13248151..13249050	1	13248151	13249050		null					Not found	0	-0.205916	-0.70737	-0.734782
13249951..13250250	1	13249951	13250250		null					Not found	0	-1.5684	-1.1874	-1.50988
13251601..13254300	1	13251601	13254300		null					Not found	0	1.18152	1.29338	1.03639
13257151..13258050	1	13257151	13258050		null					Not found	0	-0.754613	-0.0106542	-0.494816
13259101..13260150	1	13259101	13260150		null					Not found	0	-0.0898285	-0.178066	0.0221841
13262701..13263900	1	13262701	13263900		null					Not found	0	0.51017	0.51309	0.383349
13272901..13273350	1	13272901	13273350		null					Not found	0	-1.03588	-0.934264	-0.928048
13275601..13276650	1	13275601	13276650		null					Not found	0	-0.177434	0.0115744	-0.0754196
13284001..13284900	1	13284001	13284900		null					Not found	0	-0.486939	-0.305842	0.199538
13285801..13286550	1	13285801	13286550		null					Not found	0	-0.584489	-0.180848	-0.403384
13300501..13302750	1	13300501	13302750		null					Not found	0	1.23705	0.992603	0.752002
13308451..13308900	1	13308451	13308900		null					Not found	0	-1.01877	-0.925251	-1.14187
13314301..13315350	1	13314301	13315350		null					Not found	0	-0.000617787	-0.104795	0.285716
13317901..13318500	1	13317901	13318500		null					Not found	0	-0.54857	-0.506797	-1.34892
13321501..13322100	1	13321501	13322100		null					Not found	0	-0.69563	-1.04718	-1.33776
13324501..13325400	1	13324501	13325400		null					Not found	0	-0.216909	-0.335273	-0.304414
13342351..13343100	1	13342351	13343100		null					Not found	0	-0.565407	-0.278536	-0.141867
13347001..13347750	1	13347001	13347750		null					Not found	0	-0.656082	-0.431294	-1.09954
13349101..13349700	1	13349101	13349700		null					Not found	0	-1.24822	-0.65543	-0.739597
13353751..13354650	1	13353751	13354650		null					Not found	0	-0.266275	0.058204	-0.358346
13355401..13356300	1	13355401	13356300		null					Not found	0	0.526514	0.249785	0.570382
13369051..13369500	1	13369051	13369500		null					Not found	0	-1.00944	-1.04906	-1.05831
13372051..13373700	1	13372051	13373700		null					Not found	0	0.83372	1.4456	1.29306
13376551..13377600	1	13376551	13377600		null					Not found	0	0.792219	-0.236807	0.541524
13381051..13381500	1	13381051	13381500		null					Not found	0	-1.16157	-0.766	-0.823152
13391251..13392150	1	13391251	13392150		null					Not found	0	-0.352504	-0.105382	-0.395847
13407151..13407900	1	13407151	13407900		null					Not found	0	-0.554437	-0.730081	-1.4218
13417051..13417350	1	13417051	13417350		null					Not found	0	-1.7571	-1.25243	-1.56334
13418851..13419300	1	13418851	13419300		null					Not found	0	-0.86991	-0.85008	-1.35079
13419751..13420050	1	13419751	13420050		null					Not found	0	-1.29425	-1.1931	-0.786152
13423501..13424550	1	13423501	13424550		null					Not found	0	0.0499625	0.17726	-0.0851023
13444801..13445550	1	13444801	13445550		null					Not found	0	-0.343667	-0.760244	-0.7174
13459351..13460100	1	13459351	13460100		null					Not found	0	-0.581066	-0.11578	-0.476697
13500151..13501350	1	13500151	13501350		null					Not found	0	1.63277	1.38422	2.03418
13506451..13507200	1	13506451	13507200		null					Not found	0	-0.376537	-0.213562	-0.560821
13510801..13511250	1	13510801	13511250		null					Not found	0	-0.957292	-1.38063	-1.06334
13512301..13512900	1	13512301	13512900		null					Not found	0	-0.733642	-1.23011	-0.565865
13518301..13518750	1	13518301	13518750		null					Not found	0	-0.862272	-0.974927	-0.812385
13524901..13526400	1	13524901	13526400		null					Not found	0	0.608696	0.408128	0.146384
13529551..13534050	1	13529551	13534050		null					Not found	0	3.04756	3.26432	3.27171
13561201..13561950	1	13561201	13561950		null					Not found	0	-0.670795	-0.304236	-0.837762
13568551..13569600	1	13568551	13569600		null					Not found	0	-0.320728	0.0297727	-0.154634
13572001..13572750	1	13572001	13572750		null					Not found	0	-0.300734	-0.444674	-0.251366
13584301..13584900	1	13584301	13584900		null					Not found	0	-0.793542	-0.668366	-0.464498
13587601..13588050	1	13587601	13588050		null					Not found	0	-0.881094	-1.40409	-0.689829
13589551..13591200	1	13589551	13591200		null					Not found	0	2.25799	2.58622	2.30181
13604551..13605300	1	13604551	13605300		null					Not found	0	-0.528939	-0.385941	-1.0851
13606351..13607700	1	13606351	13607700		null					Not found	0	0.0740956	0.288281	0.152721
13608601..13609200	1	13608601	13609200		null					Not found	0	-1.41022	-0.791183	-1.12108
13614451..13615050	1	13614451	13615050		null					Not found	0	-0.975077	-0.604822	-0.738792
13616401..13617600	1	13616401	13617600		null					Not found	0	-0.225361	-0.00677276	-0.0890121
13619251..13619850	1	13619251	13619850		null					Not found	0	-0.607094	-0.0845946	-0.397348
13621501..13622400	1	13621501	13622400		null					Not found	0	-0.00670379	-0.364461	-0.0608208
13625851..13626300	1	13625851	13626300		null					Not found	0	-0.991095	-0.853482	-1.28615
13627201..13627950	1	13627201	13627950		null					Not found	0	-0.788141	-0.256221	-1.3286
13628101..13628400	1	13628101	13628400		null					Not found	0	-1.3062	-1.39191	-1.96011
13628851..13629600	1	13628851	13629600		null					Not found	0	-0.378931	-0.743878	-0.501151
13630351..13630800	1	13630351	13630800		null					Not found	0	-0.78009	-0.951272	-0.842389
13632001..13633500	1	13632001	13633500		null					Not found	0	0.512153	0.756396	0.546686
13635001..13635750	1	13635001	13635750		null					Not found	0	-0.461727	-0.479785	-1.56334
13636351..13636650	1	13636351	13636650		null					Not found	0	-1.41572	-0.857857	-2.16618
13649701..13650450	1	13649701	13650450		null					Not found	0	-0.570782	-0.353542	-0.716619
13659301..13660800	1	13659301	13660800		null					Not found	0	1.31566	1.12273	1.54702
13675201..13676100	1	13675201	13676100		null					Not found	0	-0.427435	-0.0147318	-0.646098
13696651..13698000	1	13696651	13698000		null					Not found	0	0.882878	-0.149955	1.04817
13698151..13698750	1	13698151	13698750		null					Not found	0	-0.955756	-0.890841	-0.519311
13702801..13703850	1	13702801	13703850		null					Not found	0	-0.00944186	0.2721	-0.257117
13704901..13707000	1	13704901	13707000		null					Not found	0	2.22812	1.83915	2.64838
13708051..13708950	1	13708051	13708950		null					Not found	0	-0.324777	-0.329299	-0.36598
13728901..13729500	1	13728901	13729500		null					Not found	0	-0.628568	-0.922888	-1.76583
13771051..13771650	1	13771051	13771650		null					Not found	0	-1.33518	-1.76118	-0.726829
13774651..13775100	1	13774651	13775100		null					Not found	0	-1.39388	-1.22873	-1.00057
13777351..13777650	1	13777351	13777650		null					Not found	0	-1.52894	-1.45476	-1.56334
13780651..13780950	1	13780651	13780950		null					Not found	0	-1.34238	-1.58307	-0.98231
13781551..13781850	1	13781551	13781850		null					Not found	0	-1.57692	-1.29471	-2.10487
13783801..13784400	1	13783801	13784400		null					Not found	0	-1.01033	-1.38594	-0.376609
13785751..13787550	1	13785751	13787550		null					Not found	0	0.799212	0.701075	0.499427
13787851..13790250	1	13787851	13790250		null					Not found	0	1.95606	1.75017	2.37142
13814851..13815600	1	13814851	13815600		null					Not found	0	-0.339226	-0.591735	-0.984568
13823251..13823700	1	13823251	13823700		null					Not found	0	-0.995785	-0.923977	-1.25259
13831801..13832700	1	13831801	13832700		null					Not found	0	-0.251155	-0.21844	-0.51458
13834951..13835400	1	13834951	13835400		null					Not found	0	-0.983129	-1.16589	-1.53127
13839601..13840500	1	13839601	13840500		null					Not found	0	0.0848288	-0.58779	0.0247
13841701..13842300	1	13841701	13842300		null					Not found	0	-0.980948	-1.78672	-1.02886
13842901..13843500	1	13842901	13843500		null					Not found	0	-0.995785	-0.712729	-1.09032
13845151..13845750	1	13845151	13845750		null					Not found	0	-0.589917	-0.577335	-0.903384
13850251..13850550	1	13850251	13850550		null					Not found	0	-1.19077	-2.37305	-1.91356
13851001..13851450	1	13851001	13851450		null					Not found	0	-1.34875	-1.05475	-1.22053
13855501..13855800	1	13855501	13855800		null					Not found	0	-1.31997	-1.16777	-0.888387
13859251..13860300	1	13859251	13860300		null					Not found	0	-0.187567	0.0088391	0.253731
13869601..13869900	1	13869601	13869900		null					Not found	0	-1.59776	-1.1931	-0.943902
13870801..13871100	1	13870801	13871100		null					Not found	0	-1.62473	-1.39772	-1.13209
13960651..13961400	1	13960651	13961400		null					Not found	0	-0.699492	-0.594475	-0.0890121
13983901..13984650	1	13983901	13984650		null					Not found	0	-0.583671	-0.647899	-0.749323
14003851..14004300	1	14003851	14004300		null					Not found	0	-1.0404	-1.58307	-1.78615
14011201..14012550	1	14011201	14012550		null					Not found	0	-0.301914	-0.0898422	0.723021
14038201..14038500	1	14038201	14038500		null					Not found	0	-1.35956	-1.55392	-2.01458
14044951..14045250	1	14044951	14045250		null					Not found	0	-1.31771	-1.10018	-1.96011
14079301..14080050	1	14079301	14080050		null					Not found	0	-0.467688	-0.165121	-0.98231
14105101..14106000	1	14105101	14106000		null					Not found	0	-0.391796	-0.45613	-0.556436
14126251..14126700	1	14126251	14126700		null					Not found	0	-1.00276	-1.92507	-1.78959
14156251..14156550	1	14156251	14156550		null					Not found	0	-0.946118	-1.11085	-1.72683
14164801..14165400	1	14164801	14165400		null					Not found	0	-1.17339	-0.872492	-0.48231
14170501..14171250	1	14170501	14171250		null					Not found	0	-0.493415	-0.929231	-0.859296
14176951..14178000	1	14176951	14178000		null					Not found	0	0.454758	-0.229698	-0.178645
14188651..14189400	1	14188651	14189400		null					Not found	0	-0.109864	-0.25135	-0.200426
14194351..14194650	1	14194351	14194650		null					Not found	0	-1.3304	-2.95204	-1.70809
14197951..14198850	1	14197951	14198850		null					Not found	0	-0.0832944	0.0716413	-0.38641
14202901..14203350	1	14202901	14203350		null					Not found	0	-1.23428	-1.82127	-0.728413
14210101..14210400	1	14210101	14210400		null					Not found	0	-1.3031	-1.24759	-1.57863
14221651..14222250	1	14221651	14222250		null					Not found	0	-0.707805	-1.10925	-0.55332
14224351..14224950	1	14224351	14224950		null					Not found	0	-0.880993	-0.838759	-1.36983
14243101..14243550	1	14243101	14243550		null					Not found	0	-0.799943	-1.00596	-0.891361
14244751..14245050	1	14244751	14245050		null					Not found	0	-1.32822	-2.22737	-1.53127
14254801..14255250	1	14254801	14255250		null					Not found	0	-1.43387	-2.51886	-1.00988
14256301..14256600	1	14256301	14256600		null					Not found	0	-1.55468	-1.34959	-1.98231
14257051..14257950	1	14257051	14257950		null					Not found	0	-0.0116237	-0.534285	-0.373695
14263201..14263650	1	14263201	14263650		null					Not found	0	-1.25807	-0.959615	-1.7174
14267851..14268150	1	14267851	14268150		null					Not found	0	-1.34476	-1.82127	-2.19587
14272351..14272650	1	14272351	14272650		null					Not found	0	-1.50524	-1.98928	-1.18384
14277301..14277600	1	14277301	14277600		null					Not found	0	-1.48178	-1.43267	-1.36215
14296651..14297100	1	14296651	14297100		null					Not found	0	-0.965952	-0.905437	-1.09954
14309401..14310450	1	14309401	14310450		null					Not found	0	-0.00772979	0.0543101	0.523583
14331001..14331600	1	14331001	14331600		null					Not found	0	-0.462446	-0.743628	-1.23638
14375101..14376000	1	14375101	14376000		null					Not found	0	-0.663221	-0.109249	-0.443902
14382001..14382600	1	14382001	14382600		null					Not found	0	-1.04008	-0.662553	-0.736384
14392951..14393550	1	14392951	14393550		null					Not found	0	-0.735131	-1.50741	-0.777615
14419351..14420100	1	14419351	14420100		null					Not found	0	-0.362778	-0.801216	-0.667632
14422651..14423400	1	14422651	14423400		null					Not found	0	-0.636248	-1.23494	-1.26583
14456551..14457150	1	14456551	14457150		null					Not found	0	-1.00062	-1.00559	-1.36215
14460601..14460900	1	14460601	14460900		null					Not found	0	-1.32899	-1.47576	-1.60487
14497801..14499300	1	14497801	14499300		null					Not found	0	0.29223	0.475179	-0.254647
14519551..14520150	1	14519551	14520150		null					Not found	0	-0.889759	-0.639829	-0.850793
14570401..14571600	1	14570401	14571600		null					Not found	0	0.435041	0.121526	1.14968
14575651..14576250	1	14575651	14576250		null					Not found	0	-1.66554	-1.15102	-1.52886
14589751..14590500	1	14589751	14590500		null					Not found	0	-0.521779	-0.588739	-0.348917
14592301..14592750	1	14592301	14592750		null					Not found	0	-1.82043	-2.29471	-0.670552
14600401..14601150	1	14600401	14601150		null					Not found	0	-0.567403	-0.998108	-0.700426
14607451..14607900	1	14607451	14607900		null					Not found	0	-1.52488	-0.901605	-0.850793
14615851..14616600	1	14615851	14616600		null					Not found	0	-1.26107	-0.530862	-0.947116
14621401..14621700	1	14621401	14621700		null					Not found	0	-1.82043	-1.15109	-1.1461
14631901..14632200	1	14631901	14632200		null					Not found	0	-1.11404	-0.884395	-1.10487
14635651..14636700	1	14635651	14636700		null					Not found	0	-0.284553	-0.365597	0.661315
14646901..14647650	1	14646901	14647650		null					Not found	0	-0.742117	-0.403243	-1.16618
14655451..14656650	1	14655451	14656650		null					Not found	0	0.671807	0.643423	0.7826
14664151..14664750	1	14664151	14664750		null					Not found	0	-1.08124	-0.760244	-1.51458
14667901..14668200	1	14667901	14668200		null					Not found	0	-1.34742	-1.32387	-1.60487
14685001..14685300	1	14685001	14685300		null					Not found	0	-1.60807	-1.04624	-2.57863
14685901..14686650	1	14685901	14686650		null					Not found	0	-0.335135	-0.928817	0.0352268
14687851..14688450	1	14687851	14688450		null					Not found	0	-0.700463	-0.944444	-1.06967
14705551..14705850	1	14705551	14705850		null					Not found	0	-1.36922	-1.47291	-1.03127
14706001..14706900	1	14706001	14706900		null					Not found	0	0.67134	0.618993	-0.0471279
14707951..14708550	1	14707951	14708550		null					Not found	0	-1.09926	-1.17072	-0.414584
14714401..14715000	1	14714401	14715000		null					Not found	0	-0.655291	-1.37328	-0.460113
14716201..14716800	1	14716201	14716800		null					Not found	0	-0.702184	-0.890798	-0.526464
14717851..14718150	1	14717851	14718150		null					Not found	0	-1.34344	-2.19309	-1.52886
14719801..14720400	1	14719801	14720400		null					Not found	0	-0.850279	-1.3111	-1.72053
14728801..14730450	1	14728801	14730450		null					Not found	0	1.52906	1.33702	1.96389
14738251..14740650	1	14738251	14740650		null					Not found	0	1.86124	1.83529	2.0502
14742451..14742900	1	14742451	14742900		null					Not found	0	-0.911969	-0.905437	-0.765831
14748751..14749050	1	14748751	14749050		null					Not found	0	-1.30182	-1.55746	-1.68384
14749651..14750250	1	14749651	14750250		null					Not found	0	-0.539249	-0.970903	-1.09163
14751151..14751600	1	14751151	14751600		null					Not found	0	-1.45832	-0.887249	-1.76583
14791801..14792100	1	14791801	14792100		null					Not found	0	-1.27473	-2.07821	-1.85079
14819251..14820150	1	14819251	14820150		null					Not found	0	-0.615525	-0.136295	-0.997113
14861701..14863200	1	14861701	14863200		null					Not found	0	0.416165	0.0976132	0.788432
14877301..14877600	1	14877301	14877600		null					Not found	0	-1.20681	-1.26556	-1.05957
14878351..14878800	1	14878351	14878800		null					Not found	0	-0.750996	-0.908375	-0.625187
14913601..14914050	1	14913601	14914050		null					Not found	0	-0.943006	-1.45476	-1.69587
14918401..14919450	1	14918401	14919450		null					Not found	0	0.461693	0.0967218	0.454412
14943301..14944050	1	14943301	14944050		null					Not found	0	-0.743557	0.0976132	-1.05332
14965651..14966400	1	14965651	14966400		null					Not found	0	-0.351462	-0.397888	-0.938579
14968651..14969100	1	14968651	14969100		null					Not found	0	-1.37342	-0.919095	-1.68983
14979751..14981550	1	14979751	14981550		null					Not found	0	0.983609	0.288346	0.967746
14982301..14982750	1	14982301	14982750		null					Not found	0	-1.05726	-0.987103	-0.654634
15006001..15007050	1	15006001	15007050		null					Not found	0	-0.18694	0.0600159	0.338896
15008551..15009150	1	15008551	15009150		null					Not found	0	-1.02513	-0.786723	-1.38938
15010651..15011100	1	15010651	15011100		null					Not found	0	-1.68369	-1.15873	-1.61563
15017551..15018900	1	15017551	15018900		null					Not found	0	0.600509	0.602911	0.293448
15061801..15062550	1	15061801	15062550		null					Not found	0	-0.26674	-0.527264	-0.712731
15073501..15073800	1	15073501	15073800		null					Not found	0	-2.30291	-1.30584	-1.15463
15111151..15111900	1	15111151	15111900		null					Not found	0	-0.433869	-1.54989	-0.0471279
15122551..15122850	1	15122551	15122850		null					Not found	0	-1.28856	-1.27226	-2.12108
15162901..15163200	1	15162901	15163200		null					Not found	0	-1.28241	-0.84705	-1.05957
15172501..15172800	1	15172501	15172800		null					Not found	0	-1.40374	-0.894032	-0.975579
15200851..15201750	1	15200851	15201750		null					Not found	0	-0.581635	-0.067278	-0.604867
15202651..15203100	1	15202651	15203100		null					Not found	0	-1.0532	-1.3549	-0.892356
15204301..15205200	1	15204301	15205200		null					Not found	0	-0.0842328	-0.436608	-0.601535
15205651..15207000	1	15205651	15207000		null					Not found	0	0.217887	-0.0484251	-0.174955
15219151..15219900	1	15219151	15219900		null					Not found	0	-1.16457	-0.479424	-0.599543
15234451..15235050	1	15234451	15235050		null					Not found	0	-1.28574	-0.736192	-1.16909
15240901..15241200	1	15240901	15241200		null					Not found	0	-1.35277	-1.65595	-1.1461
15255601..15257100	1	15255601	15257100		null					Not found	0	0.456263	0.802772	0.480096
15282301..15283050	1	15282301	15283050		null					Not found	0	-0.367989	-0.600559	-0.793054
15285451..15287700	1	15285451	15287700		null					Not found	0	1.1986	1.26365	1.40186
15288901..15289500	1	15288901	15289500		null					Not found	0	-0.864219	-0.916404	-1.47335
15293551..15294600	1	15293551	15294600		null					Not found	0	-0.481121	0.0259306	-0.2174
15297151..15297600	1	15297151	15297600		null					Not found	0	-1.09712	-1.3549	-1.35835
15312301..15313050	1	15312301	15313050		null					Not found	0	-0.631715	-0.25977	-1.1461
15325801..15326100	1	15325801	15326100		null					Not found	0	-1.18924	-1.33293	-1.96011
15327001..15327900	1	15327001	15327900		null					Not found	0	0.242114	-0.475761	0.232916
15329401..15330000	1	15329401	15330000		null					Not found	0	-0.533772	-1.24759	-1.02886
15352651..15352950	1	15352651	15352950		null					Not found	0	-1.38422	-2.33741	-0.917669
15365551..15366600	1	15365551	15366600		null					Not found	0	0.199069	-0.126624	0.0635397
15401251..15402000	1	15401251	15402000		null					Not found	0	-0.573706	-1.09933	-1.15463
15434701..15435000	1	15434701	15435000		null					Not found	0	-1.69071	-1.77806	-1.22683
15435751..15436050	1	15435751	15436050		null					Not found	0	-1.4326	-2.09659	-1.28615
15446701..15447000	1	15446701	15447000		null					Not found	0	-1.31997	-2.58307	-1.66909
15450751..15451350	1	15450751	15451350		null					Not found	0	-0.905761	-1.34433	-1.91767
15453751..15454350	1	15453751	15454350		null					Not found	0	-0.908641	-1.42993	-0.737186
15468901..15469650	1	15468901	15469650		null					Not found	0	-0.340899	-0.754748	-0.615633
15477451..15477750	1	15477451	15477750		null					Not found	0	-1.69289	-1.5231	-1.35079
15508501..15508800	1	15508501	15508800		null					Not found	0	-1.53245	-1.3784	-2.18983
15541801..15542250	1	15541801	15542250		null					Not found	0	-0.894878	-1.60354	-0.947116
15558301..15559200	1	15558301	15559200		null					Not found	0	-0.266275	-0.48143	-1.12932
15565951..15566700	1	15565951	15566700		null					Not found	0	-0.528939	-1.0581	-1.03611
15591751..15592200	1	15591751	15592200		null					Not found	0	-1.4979	-2.79555	-1.07735
15605401..15605700	1	15605401	15605700		null					Not found	0	-1.35277	-2.26723	-1.48231
15621601..15623100	1	15621601	15623100		null					Not found	0	1.14104	0.447345	1.94073
15626101..15626400	1	15626101	15626400		null					Not found	0	-1.28457	-2.1931	-2.10487
15627151..15627900	1	15627151	15627900		null					Not found	0	-0.699492	-0.591735	-0.680868
15628501..15628800	1	15628501	15628800		null					Not found	0	-1.50506	-1.88826	-1.21428
15643951..15645450	1	15643951	15645450		null					Not found	0	0.504313	0.694164	0.263616
15652951..15653400	1	15652951	15653400		null					Not found	0	-0.871987	-1.73105	-1.40338
15659251..15660300	1	15659251	15660300		null					Not found	0	0.0177293	0.116566	-0.269178
15670951..15671400	1	15670951	15671400		null					Not found	0	-1.20324	-2.01626	-1.43435
15683701..15684450	1	15683701	15684450		null					Not found	0	-1.08655	-2.22873	-0.218572
15685051..15685800	1	15685051	15685800		null					Not found	0	-0.599609	-0.797988	-0.152847
15709501..15709950	1	15709501	15709950		null					Not found	0	-1.63262	-0.962708	-0.975579
15710551..15710850	1	15710551	15710850		null					Not found	0	-0.944041	-0.643771	-0.917669
15712801..15713100	1	15712801	15713100		null					Not found	0	-1.34238	-0.801638	-1.18087
15745951..15746400	1	15745951	15746400		null					Not found	0	-1.12776	-1.40557	-1.25259
15768751..15769500	1	15768751	15769500		null					Not found	0	-0.988625	-0.279023	-1.06587
15775651..15775950	1	15775651	15775950		null					Not found	0	-1.32529	-2.22058	-1.72683
15791101..15793050	1	15791101	15793050		null					Not found	0	1.24178	0.994415	1.80352
15794401..15794850	1	15794401	15794850		null					Not found	0	-1.57222	-1.10925	-0.970017
15807151..15807450	1	15807151	15807450		null					Not found	0	-2.85361	-2.28077	-1.25753
15827551..15828150	1	15827551	15828150		null					Not found	0	-0.700047	-0.413585	-1.09954
15858751..15859050	1	15858751	15859050		null					Not found	0	-1.68208	-1.19813	-1.19587
15859351..15859950	1	15859351	15859950		null					Not found	0	-1.88679	-0.752453	-1.26583
15861901..15862350	1	15861901	15862350		null					Not found	0	-0.876369	-1.23703	-0.844248
15879001..15880050	1	15879001	15880050		null					Not found	0	-0.658619	0.116822	-0.862153
15890851..15891600	1	15890851	15891600		null					Not found	0	-0.450208	-0.60193	-0.453044
15894751..15895050	1	15894751	15895050		null					Not found	0	-1.29235	-1.31508	-1.39735
15896401..15897450	1	15896401	15897450		null					Not found	0	-0.30795	-0.385496	-0.571583
15898951..15899400	1	15898951	15899400		null					Not found	0	-1.63407	-1.06615	-1.12519
15901351..15903300	1	15901351	15903300		null					Not found	0	2.10611	1.97575	2.34621
15965401..15966300	1	15965401	15966300		null					Not found	0	-0.324253	0.155556	-0.807062
15968401..15969300	1	15968401	15969300		null					Not found	0	-0.46661	0.0460759	-0.246066
15978751..15979050	1	15978751	15979050		null					Not found	0	-1.50506	-2.52389	-1.12108
15990601..15991350	1	15990601	15991350		null					Not found	0	-0.3521	-0.402244	-0.51458
15993301..15994350	1	15993301	15994350		null					Not found	0	0.774254	0.283744	1.1113
15995251..15996000	1	15995251	15996000		null					Not found	0	-0.437711	-0.964929	-1.05957
15999751..16000200	1	15999751	16000200		null					Not found	0	-0.882815	-1.24228	-1.63209
16006651..16007550	1	16006651	16007550		null					Not found	0	0.463238	-0.168254	0.662238
16017751..16018350	1	16017751	16018350		null					Not found	0	-0.737448	-1.09296	-1.43435
16028701..16029300	1	16028701	16029300		null					Not found	0	-0.798686	-1.05409	-1.25259
16050151..16050900	1	16050151	16050900		null					Not found	0	-0.373416	-1.38808	-0.984568
16052401..16052700	1	16052401	16052700		null					Not found	0	-1.63722	-1.69294	-1.85079
16057201..16058250	1	16057201	16058250		null					Not found	0	0.139474	-0.453389	-0.359296
16059601..16060050	1	16059601	16060050		null					Not found	0	-1.37624	-1.18038	-0.99367
16061401..16063200	1	16061401	16063200		null					Not found	0	1.21401	0.883686	0.677526
16067851..16069350	1	16067851	16069350		null					Not found	0	0.547591	0.559542	0.102903
16104601..16106700	1	16104601	16106700		null					Not found	0	1.75322	2.12462	1.89476
16114201..16115400	1	16114201	16115400		null					Not found	0	0.285168	0.282341	0.337812
16115551..16117350	1	16115551	16117350		null					Not found	0	1.41928	1.01115	1.43453
16117801..16118100	1	16117801	16118100		null					Not found	0	-1.40659	-1.72142	-0.952503
16122751..16123200	1	16122751	16123200		null					Not found	0	-0.924741	-0.814347	-0.867901
16128001..16128300	1	16128001	16128300		null					Not found	0	-1.51008	-1.7706	-1.12932
16129351..16129800	1	16129351	16129800		null					Not found	0	-1.62473	-1.38808	-0.864064
16132801..16133250	1	16132801	16133250		null					Not found	0	-1.43006	-1.7706	-0.913558
16135051..16135650	1	16135051	16135650		null					Not found	0	-0.715261	-1.14703	-0.420767
16148701..16149450	1	16148701	16149450		null					Not found	0	-0.182689	-0.14656	-0.500573
16154251..16155600	1	16154251	16155600		null					Not found	0	0.51947	0.709878	0.863125
16158751..16160700	1	16158751	16160700		null					Not found	0	1.46161	1.1394	0.958858
16175551..16176000	1	16175551	16176000		null					Not found	0	-1.41296	-1.17561	-0.716619
16177501..16178250	1	16177501	16178250		null					Not found	0	-0.345156	-0.42084	-0.13487
16182001..16182600	1	16182001	16182600		null					Not found	0	-0.976923	-0.551564	-1.39735
16184701..16185450	1	16184701	16185450		null					Not found	0	-0.765929	-0.263898	-0.807062
16201651..16202400	1	16201651	16202400		null					Not found	0	-0.325215	-0.579639	-0.494816
16209901..16210200	1	16209901	16210200		null					Not found	0	-1.77948	-1.28307	-1.56587
16211551..16211850	1	16211551	16211850		null					Not found	0	-1.21544	-1.26695	-0.749323
16212151..16212900	1	16212151	16212900		null					Not found	0	-0.378505	-0.574558	-1.02886
16213501..16214700	1	16213501	16214700		null					Not found	0	0.273814	0.330441	-0.104867
16225051..16225800	1	16225051	16225800		null					Not found	0	-0.694772	-0.847825	-0.321797
16226701..16227300	1	16226701	16227300		null					Not found	0	-1.0883	-0.837353	-0.641867
16227601..16229100	1	16227601	16229100		null					Not found	0	0.507447	0.520648	0.406564
16231201..16231800	1	16231201	16231800		null					Not found	0	-0.631896	-1.36845	-0.430142
16245601..16246500	1	16245601	16246500		null					Not found	0	-0.150765	-0.406872	-0.246066
16252501..16253550	1	16252501	16253550		null					Not found	0	-0.580308	0.249452	-0.622445
16255501..16257000	1	16255501	16257000		null					Not found	0	0.388995	0.429497	0.322094
16258351..16258650	1	16258351	16258650		null					Not found	0	-1.07685	-0.881101	-1.7396
16268551..16269450	1	16268551	16269450		null					Not found	0	-0.184027	-0.351908	-0.738792
16270651..16270950	1	16270651	16270950		null					Not found	0	-1.45157	-1.32859	-1.41767
16275001..16275750	1	16275001	16275750		null					Not found	0	-0.351009	-0.643239	-0.897348
16276801..16277250	1	16276801	16277250		null					Not found	0	-1.14202	-1.42372	-2.02886
16294051..16294500	1	16294051	16294500		null					Not found	0	-1.43069	-1.04729	-1.03611
16294951..16295400	1	16294951	16295400		null					Not found	0	-1.29359	-1.46725	-0.765831
16304401..16306050	1	16304401	16306050		null					Not found	0	0.871368	0.913588	1.14697
16312351..16312950	1	16312351	16312950		null					Not found	0	-1.10261	-0.775916	-0.462302
16313551..16314600	1	16313551	16314600		null					Not found	0	-0.000617787	0.148252	-0.273384
16329601..16330050	1	16329601	16330050		null					Not found	0	-1.06055	-1.22058	-1.91356
16347901..16348800	1	16347901	16348800		null					Not found	0	-0.134826	-0.321525	-0.11835
16377151..16377450	1	16377151	16377450		null					Not found	0	-1.3062	-2.79555	-3.35079
16385251..16385850	1	16385251	16385850		null					Not found	0	-1.04234	-0.652063	-1.05332
16391101..16391550	1	16391101	16391550		null					Not found	0	-0.964508	-1.53998	-1.6461
16396651..16397100	1	16396651	16397100		null					Not found	0	-0.856958	-1.11085	-1.2174
16414651..16415700	1	16414651	16415700		null					Not found	0	-0.278282	0.277375	-0.0731789
16426951..16427700	1	16426951	16427700		null					Not found	0	-0.620127	-0.331282	-0.953585
16432951..16434750	1	16432951	16434750		null					Not found	0	1.28392	0.915305	1.892
16435801..16436400	1	16435801	16436400		null					Not found	0	-0.983129	-0.565418	-0.793054
16439701..16440600	1	16439701	16440600		null					Not found	0	-0.230504	-0.107998	0.485714
16442251..16443000	1	16442251	16443000		null					Not found	0	-0.783542	-0.0330615	-0.63487
16468501..16469100	1	16468501	16469100		null					Not found	0	-0.334607	-0.578707	-1.07863
16490851..16492350	1	16490851	16492350		null					Not found	0	1.82057	1.25624	1.18912
16497451..16497900	1	16497451	16497900		null					Not found	0	-0.910571	-0.926437	-0.601535
16519201..16520400	1	16519201	16520400		null					Not found	0	1.45506	1.14984	1.1485
16545151..16545750	1	16545151	16545750		null					Not found	0	-0.621892	-0.904346	-1.12244
16548751..16549050	1	16548751	16549050		null					Not found	0	-1.10285	-0.83739	-1.79305
16553701..16554600	1	16553701	16554600		null					Not found	0	0.438078	0.173342	0.287463
16577401..16579050	1	16577401	16579050		null					Not found	0	1.09688	1.11536	1.38745
16591351..16591800	1	16591351	16591800		null					Not found	0	-1.03675	-0.925752	-2.12108
16602451..16603200	1	16602451	16603200		null					Not found	0	-0.215237	-0.598338	-0.760839
16608151..16608750	1	16608151	16608750		null					Not found	0	-1.18561	-0.666261	-1.16618
16616251..16616850	1	16616251	16616850		null					Not found	0	-0.599103	-0.600281	-0.500573
16631101..16633050	1	16631101	16633050		null					Not found	0	1.68066	1.38159	1.06986
16645801..16646400	1	16645801	16646400		null					Not found	0	-0.60658	-0.694879	-0.914584
16649851..16650600	1	16649851	16650600		null					Not found	0	-0.36024	-0.282446	-0.322248
16704751..16705500	1	16704751	16705500		null					Not found	0	-0.502363	-0.151393	-1.33961
16716751..16717050	1	16716751	16717050		null					Not found	0	-1.39942	-1.3222	-2.05831
16720501..16721550	1	16720501	16721550		null					Not found	0	0.548331	0.404602	0.285716
16723651..16724250	1	16723651	16724250		null					Not found	0	-0.74297	-0.379967	-0.786152
16724851..16725300	1	16724851	16725300		null					Not found	0	-1.02323	-0.801638	-0.63487
16771651..16772400	1	16771651	16772400		null					Not found	0	-0.84006	-0.246261	-0.770857
16791901..16792500	1	16791901	16792500		null					Not found	0	-0.667284	-1.19119	-1.57863
16794001..16794300	1	16794001	16794300		null					Not found	0	-2.14111	-1.28847	-2.63209
16797451..16799400	1	16797451	16799400		null					Not found	0	2.38184	2.38796	2.69321
16799701..16800450	1	16799701	16800450		null					Not found	0	-0.357086	-0.531766	-1.05831
16841701..16842000	1	16841701	16842000		null					Not found	0	-0.951	-1.22796	-1.09163
16860301..16860750	1	16860301	16860750		null					Not found	0	-1.09216	-0.962216	-1.29305
16886551..16887150	1	16886551	16887150		null					Not found	0	-1.07041	-0.673439	-1.32315
16925851..16926600	1	16925851	16926600		null					Not found	0	-0.627822	-0.727085	-1.03611
16961101..16961400	1	16961101	16961400		null					Not found	0	-1.40659	-1.51017	-1.89735
16973251..16974000	1	16973251	16974000		null					Not found	0	-0.225361	-0.304236	-0.526464
16989751..16990500	1	16989751	16990500		null					Not found	0	-1.04574	-0.381244	-0.897348
16996801..16997250	1	16996801	16997250		null					Not found	0	-0.882739	-1.61277	-1.46011
17003851..17004600	1	17003851	17004600		null					Not found	0	-0.981757	-0.370747	-1.00057
17010451..17011200	1	17010451	17011200		null					Not found	0	-0.698386	-0.66989	-0.254647
17033701..17034000	1	17033701	17034000		null					Not found	0	-1.29929	-1.38808	-1.47558
17041351..17041950	1	17041351	17041950		null					Not found	0	-0.672118	-1.33742	-1.32315
17053651..17054400	1	17053651	17054400		null					Not found	0	-0.645443	-0.912661	-0.560821
17070001..17070300	1	17070001	17070300		null					Not found	0	-1.21524	-1.07224	-1.16618
17071501..17071950	1	17071501	17071950		null					Not found	0	-1.06209	-1.66477	-2.18983
17073001..17073300	1	17073001	17073300		null					Not found	0	-0.874223	-0.297867	-1.19587
17099101..17099850	1	17099101	17099850		null					Not found	0	-0.281683	-0.167396	-0.397348
17120101..17121150	1	17120101	17121150		null					Not found	0	-0.26007	-0.167773	-0.307062
17122951..17125050	1	17122951	17125050		null					Not found	0	2.24736	1.92028	2.64663
17125351..17125650	1	17125351	17125650		null					Not found	0	-1.38841	-2.12888	-2.13209
17127301..17127600	1	17127301	17127600		null					Not found	0	-1.74844	-2.03512	-1.19738
17145151..17146200	1	17145151	17146200		null					Not found	0	0.254668	0.306192	0.75758
17150551..17151300	1	17150551	17151300		null					Not found	0	-0.506239	-0.452298	-1.15463
17161051..17161500	1	17161051	17161500		null					Not found	0	-0.996651	-1.56207	-1.29653
17166751..17167200	1	17166751	17167200		null					Not found	0	-1.14111	-1.03995	-1.46011
17174551..17175000	1	17174551	17175000		null					Not found	0	-0.799943	-1.38594	-1.41561
17200651..17201250	1	17200651	17201250		null					Not found	0	-0.87542	-1.24759	-1.56334
17205001..17205600	1	17205001	17205600		null					Not found	0	-1.00826	-0.749915	-0.970017
17227501..17227800	1	17227501	17227800		null					Not found	0	-1.24822	-1.32293	-1.3286
17234701..17235000	1	17234701	17235000		null					Not found	0	-1.31646	-1.23131	-1.29653
17250751..17251200	1	17250751	17251200		null					Not found	0	-1.11782	-0.944586	-1.40338
17275501..17275800	1	17275501	17275800		null					Not found	0	-1.43387	-1.82127	-1.91356
17307601..17308050	1	17307601	17308050		null					Not found	0	-1.65105	-1.17072	-1.2174
17327701..17328150	1	17327701	17328150		null					Not found	0	-0.820428	-0.746384	-1.2174
17360551..17361150	1	17360551	17361150		null					Not found	0	-0.429386	-0.532228	-0.649642
17404951..17405250	1	17404951	17405250		null					Not found	0	-1.37979	-1.85976	-0.977816
17418751..17419050	1	17418751	17419050		null					Not found	0	-1.45116	-1.88322	-2.98231
17440801..17441550	1	17440801	17441550		null					Not found	0	-0.657032	-0.342839	-0.669091
17447701..17448000	1	17447701	17448000		null					Not found	0	-1.34344	-1.43306	-1.65178
17466001..17466300	1	17466001	17466300		null					Not found	0	-0.995977	-0.766851	-1.09954
17490451..17490750	1	17490451	17490750		null					Not found	0	-1.26191	-1.30124	-1.06967
17494501..17495100	1	17494501	17495100		null					Not found	0	-1.16873	-0.819365	-2.38938
17520151..17521500	1	17520151	17521500		null					Not found	0	0.143042	0.384173	-0.0899928
17552401..17553300	1	17552401	17553300		null					Not found	0	0.164304	0.256372	-0.281017
17611351..17611950	1	17611351	17611950		null					Not found	0	-1.1349	-0.81413	-1.46011
17625601..17626350	1	17625601	17626350		null					Not found	0	-0.794744	-0.596196	-1.36215
17629201..17630100	1	17629201	17630100		null					Not found	0	-0.0171974	-0.531464	0.23999
17631601..17632500	1	17631601	17632500		null					Not found	0	-0.805695	-0.120056	-0.185335
17666551..17667150	1	17666551	17667150		null					Not found	0	-1.48576	-1.00839	-1.68983
17709451..17709900	1	17709451	17709900		null					Not found	0	-0.812392	-1.41155	-0.947116
17760751..17761050	1	17760751	17761050		null					Not found	0	-1.4326	-2.11896	-0.977816
17788951..17789700	1	17788951	17789700		null					Not found	0	-0.349602	-0.0559585	-1.09954
17802001..17802750	1	17802001	17802750		null					Not found	0	-0.732249	-0.575284	-0.760839
17811451..17812200	1	17811451	17812200		null					Not found	0	-0.292999	-0.601256	-0.377584
17846251..17846850	1	17846251	17846850		null					Not found	0	-0.547319	-0.983078	-0.714284
17853001..17853300	1	17853001	17853300		null					Not found	0	-1.41022	-1.83739	-1.32135
17861401..17862000	1	17861401	17862000		null					Not found	0	-1.46746	-2.09039	-0.535508
17866351..17867250	1	17866351	17867250		null					Not found	0	-0.13253	-0.0380468	-0.516351
17938201..17938500	1	17938201	17938500		null					Not found	0	-1.54766	-2.47806	-1.25096
17940601..17941050	1	17940601	17941050		null					Not found	0	-1.03588	-0.935379	-0.915611
17942101..17942400	1	17942101	17942400		null					Not found	0	-1.85821	-1.35091	-1.75259
17952901..17953650	1	17952901	17953650		null					Not found	0	-0.524226	-0.0769618	-0.661104
17979451..17980200	1	17979451	17980200		null					Not found	0	-0.515786	-1.23105	-0.692087
17983651..17984250	1	17983651	17984250		null					Not found	0	-0.729957	-0.575614	-1.03127
17989651..17990250	1	17989651	17990250		null					Not found	0	-0.655765	-0.834439	-1.0349
18002101..18002850	1	18002101	18002850		null					Not found	0	-0.536305	-0.775916	-0.734782
18012751..18013650	1	18012751	18013650		null					Not found	0	0.254132	-0.614107	1.20619
18029851..18030600	1	18029851	18030600		null					Not found	0	-0.826162	-0.536553	-0.850793
18031951..18032250	1	18031951	18032250		null					Not found	0	-1.43803	-2.04906	-1.83961
18036001..18036300	1	18036001	18036300		null					Not found	0	-1.35738	-1.90369	-1.65463
18039301..18040350	1	18039301	18040350		null					Not found	0	0.00402301	-0.698788	-0.695865
18041101..18041850	1	18041101	18041850		null					Not found	0	-0.781936	-0.222544	-0.904395
18042301..18042750	1	18042301	18042750		null					Not found	0	-0.947392	-1.48443	-1.56334
18042901..18043950	1	18042901	18043950		null					Not found	0	-0.00412801	-0.137754	-0.563339
18047701..18048000	1	18047701	18048000		null					Not found	0	-1.40239	-1.01395	-1.48231
18057001..18057600	1	18057001	18057600		null					Not found	0	-0.561259	-1.24688	-0.788732
18076801..18077100	1	18076801	18077100		null					Not found	0	-2.00905	-1.39772	-1.47782
18094651..18095100	1	18094651	18095100		null					Not found	0	-1.12356	-1.53998	-1.78615
18097951..18099150	1	18097951	18099150		null					Not found	0	-0.145911	0.115333	-0.2174
18107401..18108300	1	18107401	18108300		null					Not found	0	0.256101	0.218416	0.144022
18152551..18152850	1	18152551	18152850		null					Not found	0	-1.27462	-1.39578	-1.7396
18193501..18193800	1	18193501	18193800		null					Not found	0	-1.53737	-1.26695	-2.05831
18232201..18232650	1	18232201	18232650		null					Not found	0	-1.1047	-1.42424	-1.73638
18268801..18269400	1	18268801	18269400		null					Not found	0	-0.96038	-2.44472	-2.39735
18289951..18290700	1	18289951	18290700		null					Not found	0	-0.753915	-1.03995	-0.559565
18357751..18358050	1	18357751	18358050		null					Not found	0	-1.26611	-1.91426	-1.52886
18416101..18416850	1	18416101	18416850		null					Not found	0	-0.763787	-0.572104	-1.04344
18576901..18577500	1	18576901	18577500		null					Not found	0	-0.920282	-0.769744	-0.897348
18610201..18610800	1	18610201	18610800		null					Not found	0	-0.936585	-1.32262	-0.756705
18642901..18643200	1	18642901	18643200		null					Not found	0	-1.2357	-1.56344	-1.4218
18643801..18644100	1	18643801	18644100		null					Not found	0	-1.30389	-1.07559	-1.89735
18649651..18650250	1	18649651	18650250		null					Not found	0	-0.751131	-0.298634	-1.12108
18699751..18700350	1	18699751	18700350		null					Not found	0	-0.767203	-0.987206	-1.38149
18715051..18715650	1	18715051	18715650		null					Not found	0	-0.927738	-0.640182	-0.228413
18742801..18743700	1	18742801	18743700		null					Not found	0	-0.302915	0.080005	-0.643274
18771601..18772650	1	18771601	18772650		null					Not found	0	-0.0620926	0.0786738	-0.464498
18773851..18774600	1	18773851	18774600		null					Not found	0	-0.430988	-0.0211952	-0.914584
18782701..18783150	1	18782701	18783150		null					Not found	0	-0.996555	-0.893094	-1.18983
18783451..18784050	1	18783451	18784050		null					Not found	0	-0.92441	-0.837277	-1.43435
18793501..18794250	1	18793501	18794250		null					Not found	0	-0.112564	-0.553243	0.570382
18814801..18815250	1	18814801	18815250		null					Not found	0	-1.36505	-1.16424	-1.27761
18901651..18901950	1	18901651	18901950		null					Not found	0	-1.17674	-1.45353	-1.12108
18903601..18904050	1	18903601	18904050		null					Not found	0	-1.07356	-2.19119	-2.00057
18919651..18920400	1	18919651	18920400		null					Not found	0	-0.193787	-0.373285	-0.760839
18957001..18957300	1	18957001	18957300		null					Not found	0	-1.23207	-1.8954	-2.33592
18968701..18969150	1	18968701	18969150		null					Not found	0	-0.579202	-0.922888	-0.716619
18975301..18975750	1	18975301	18975750		null					Not found	0	-1.4979	-2.69904	-0.641867
18976801..18977550	1	18976801	18977550		null					Not found	0	-0.60202	-1.48443	0.0106107
18983851..18984150	1	18983851	18984150		null					Not found	0	-1.22878	-1.35994	-1.68983
18985951..18986250	1	18985951	18986250		null					Not found	0	-1.39388	-2.10925	-1.75259
19006501..19006800	1	19006501	19006800		null					Not found	0	-1.54494	-1.30826	-1.31239
19006951..19007550	1	19006951	19007550		null					Not found	0	-0.690709	-1.25931	-1.24932
19009351..19009800	1	19009351	19009800		null					Not found	0	-0.901737	-0.868427	-1.15463
19036951..19038000	1	19036951	19038000		null					Not found	0	-0.255757	-0.516746	-0.499418
19056001..19057050	1	19056001	19057050		null					Not found	0	0.386873	-1.16289	1.11691
19063951..19064400	1	19063951	19064400		null					Not found	0	-0.983129	-0.875769	-0.641867
19109701..19110300	1	19109701	19110300		null					Not found	0	-1.05792	-0.821784	-0.604867
19144951..19145250	1	19144951	19145250		null					Not found	0	-1.34875	-1.71572	-1.25753
19145401..19145850	1	19145401	19145850		null					Not found	0	-1.83014	-0.749915	-1.51458
19177951..19179900	1	19177951	19179900		null					Not found	0	0.734894	0.0257036	1.39726
19192351..19193400	1	19192351	19193400		null					Not found	0	0.32914	-0.10985	0.933818
19205401..19206450	1	19205401	19206450		null					Not found	0	1.28344	-0.00677276	1.93366
19208851..19209150	1	19208851	19209150		null					Not found	0	-1.17006	-1.35268	-1.24932
19209751..19210650	1	19209751	19210650		null					Not found	0	-0.49355	0.111739	-0.357872
19216201..19216950	1	19216201	19216950		null					Not found	0	-0.505059	-0.456679	-0.722099
19217401..19217700	1	19217401	19217700		null					Not found	0	-1.50506	-1.41912	-0.913558
19228651..19228950	1	19228651	19228950		null					Not found	0	-1.96092	-1.90789	-1.2174
19230901..19231650	1	19230901	19231650		null					Not found	0	-0.299285	-0.449037	-0.183098
19232551..19233900	1	19232551	19233900		null					Not found	0	0.152367	0.110203	0.791137
19236451..19237200	1	19236451	19237200		null					Not found	0	-0.242724	-0.342487	-0.188328
19240351..19241100	1	19240351	19241100		null					Not found	0	-0.830144	-0.30816	-0.917669
19258501..19259250	1	19258501	19259250		null					Not found	0	-0.329599	-0.397234	-0.942834
19265701..19266150	1	19265701	19266150		null					Not found	0	-1.45157	-0.816668	-1.58901
19279051..19279500	1	19279051	19279500		null					Not found	0	-1.29264	-2.02246	-1.7174
19289701..19290750	1	19289701	19290750		null					Not found	0	0.627789	0.151573	0.78591
19295251..19295550	1	19295251	19295550		null					Not found	0	-1.48408	-1.63757	-0.844248
19299901..19300950	1	19299901	19300950		null					Not found	0	-0.0340436	0.224785	-0.559565
19331101..19332150	1	19331101	19332150		null					Not found	0	-0.0679657	0.0166903	-0.460113
19332301..19332600	1	19332301	19332600		null					Not found	0	-1.50064	-1.16289	-1.39136
19336201..19336650	1	19336201	19336650		null					Not found	0	-1.1303	-1.93241	-1.68983
19365301..19365900	1	19365301	19365900		null					Not found	0	-0.80466	-0.741447	-1.27761
19386001..19386600	1	19386001	19386600		null					Not found	0	-1.07963	-0.434732	-1.48231
19412251..19412550	1	19412251	19412550		null					Not found	0	-1.64805	-1.20176	-1.38149
19464751..19465350	1	19464751	19465350		null					Not found	0	-1.0991	-0.680782	-1.28959
19512151..19512750	1	19512151	19512750		null					Not found	0	-1.0646	-1.30424	-0.208863
19522501..19523850	1	19522501	19523850		null					Not found	0	-0.0414292	0.303298	0.160391
19544851..19545600	1	19544851	19545600		null					Not found	0	-0.444388	-0.132915	-0.286152
19565851..19566300	1	19565851	19566300		null					Not found	0	-1.01242	-0.903692	-1.11971
19582801..19583550	1	19582801	19583550		null					Not found	0	-1.8559	-1.81776	-0.475579
19652101..19652850	1	19652101	19652850		null					Not found	0	-0.825262	-0.211885	-0.869827
19662301..19662600	1	19662301	19662600		null					Not found	0	-1.16548	-1.99389	-1.59954
19729801..19730550	1	19729801	19730550		null					Not found	0	-0.508213	-1.05261	-0.538548
19730851..19731450	1	19730851	19731450		null					Not found	0	-1.17006	-1.30826	-1.58901
19777051..19777650	1	19777051	19777650		null					Not found	0	-1.09712	-2.14703	-0.604867
19782751..19783500	1	19782751	19783500		null					Not found	0	-0.739025	-0.945535	-0.862153
19837501..19837950	1	19837501	19837950		null					Not found	0	-0.581553	-0.717792	-0.917669
19850101..19850400	1	19850101	19850400		null					Not found	0	-1.4269	-1.19958	-2.06334
19868701..19869000	1	19868701	19869000		null					Not found	0	-1.85361	-1.39772	-1.59954
19876951..19877400	1	19876951	19877400		null					Not found	0	-1.04072	-0.668126	-1.44712
19927801..19928100	1	19927801	19928100		null					Not found	0	-1.83124	-1.90649	-1.31061
19957351..19957800	1	19957351	19957800		null					Not found	0	-0.981072	-1.47291	-1.26583
19964851..19965150	1	19964851	19965150		null					Not found	0	-1.87707	-1.33144	-1.23638
19989151..19989450	1	19989151	19989450		null					Not found	0	-1.96092	-1.41155	-1.32315
20010751..20011050	1	20010751	20011050		null					Not found	0	-1.36713	-1.98062	-2.44712
20028451..20029200	1	20028451	20029200		null					Not found	0	-1.15537	-0.353237	-1.02886
20058301..20058750	1	20058301	20058750		null					Not found	0	-1.26825	-1.08962	-1.05957
20062051..20062650	1	20062051	20062650		null					Not found	0	-0.764321	-0.618709	-1.23638
20077351..20077800	1	20077351	20077800		null					Not found	0	-1.18694	-1.21882	-0.565865
20079451..20080050	1	20079451	20080050		null					Not found	0	-0.853607	-1.2702	-1.03611
20091001..20091750	1	20091001	20091750		null					Not found	0	-0.25378	-0.261142	-0.114278
20116201..20116500	1	20116201	20116500		null					Not found	0	-1.32529	-1.38051	-1.08901
20150401..20150850	1	20150401	20150850		null					Not found	0	-0.584489	-0.527264	-0.7174
20224501..20225100	1	20224501	20225100		null					Not found	0	-1.37744	-0.766393	-1.03611
20259901..20260500	1	20259901	20260500		null					Not found	0	-1.20049	-0.840131	-0.743634
20289901..20290650	1	20289901	20290650		null					Not found	0	0.05988	-0.0139505	0.149207
20302351..20302950	1	20302351	20302950		null					Not found	0	-1.08423	-1.75475	-0.359772
20305951..20306700	1	20305951	20306700		null					Not found	0	-0.927738	-1.25622	-0.460113
20310601..20312400	1	20310601	20312400		null					Not found	0	0.799359	0.604503	1.06149
20342701..20343000	1	20342701	20343000		null					Not found	0	-1.58887	-0.937244	-2.07863
20358151..20358600	1	20358151	20358600		null					Not found	0	-0.996555	-0.943354	-2.14327
20378251..20378550	1	20378251	20378550		null					Not found	0	-2.29425	-1.16906	-2.3286
20389951..20390400	1	20389951	20390400		null					Not found	0	-1.55591	-0.948826	-1.26583
20428351..20428800	1	20428351	20428800		null					Not found	0	-0.798239	-1.20894	-0.478376
20447101..20447550	1	20447101	20447550		null					Not found	0	-2.60521	-1.07224	-1.89735
20449801..20451000	1	20449801	20451000		null					Not found	0	1.28271	1.17566	1.87593
20501401..20502000	1	20501401	20502000		null					Not found	0	-1.28352	-1.01604	-1.27761
20504251..20504550	1	20504251	20504550		null					Not found	0	-1.48178	-1.05744	-1.65463
20507851..20508150	1	20507851	20508150		null					Not found	0	-1.56904	-1.57456	-1.15178
20509801..20510250	1	20509801	20510250		null					Not found	0	-2.00276	-1.18427	-2.25259
20520151..20520600	1	20520151	20520600		null					Not found	0	-1.2097	-1.0256	-1.76583
20522701..20523600	1	20522701	20523600		null					Not found	0	-0.672118	-0.438989	-0.0434381
20525551..20526000	1	20525551	20526000		null					Not found	0	-1.60795	-0.785631	-1.53127
20544301..20545200	1	20544301	20545200		null					Not found	0	0.239674	-0.238443	0.721748
20547601..20547900	1	20547601	20547900		null					Not found	0	-1.59843	-1.61871	-0.812385
20552401..20555550	1	20552401	20555550		null					Not found	0	2.2965	2.2869	2.62651
20555701..20556600	1	20555701	20556600		null					Not found	0	-0.0330856	-0.34166	-0.271278
20558551..20558850	1	20558551	20558850		null					Not found	0	-1.11973	-1.23011	-1.47113
20560201..20560500	1	20560201	20560500		null					Not found	0	-1.43595	-1.37328	-1.25753
20568751..20569650	1	20568751	20569650		null					Not found	0	-0.596077	-0.438095	-0.454669
20569801..20570550	1	20569801	20570550		null					Not found	0	-0.412964	-0.080472	-0.881493
20573551..20574300	1	20573551	20574300		null					Not found	0	-1.06011	-0.677505	-1.25753
20595451..20596200	1	20595451	20596200		null					Not found	0	-0.280233	0.0900881	-0.689829
20611651..20613600	1	20611651	20613600		null					Not found	0	1.76714	1.81982	2.25073
20617801..20618250	1	20617801	20618250		null					Not found	0	-0.873477	-0.894032	-0.765831
20622901..20623200	1	20622901	20623200		null					Not found	0	-1.24181	-1.39566	-2.57863
20679151..20680050	1	20679151	20680050		null					Not found	0	-0.0062162	-0.636319	-0.141867
20698951..20699400	1	20698951	20699400		null					Not found	0	-1.24509	-0.849029	-1.26583
20733301..20734050	1	20733301	20734050		null					Not found	0	-0.589917	-0.254039	-0.897348
20738101..20739600	1	20738101	20739600		null					Not found	0	0.799966	0.790146	1.03639
20753551..20754000	1	20753551	20754000		null					Not found	0	-0.864219	-0.838302	-1.32315
20759551..20760150	1	20759551	20760150		null					Not found	0	-0.605211	-0.517917	-0.897348
20766751..20767350	1	20766751	20767350		null					Not found	0	-0.622422	-0.911243	-0.835919
20773051..20774100	1	20773051	20774100		null					Not found	0	-0.0468087	-0.391434	-0.434348
20775151..20776350	1	20775151	20776350		null					Not found	0	0.166265	0.32255	0.085929
20780401..20780850	1	20780401	20780850		null					Not found	0	-1.10696	-1.1527	-0.913558
20789101..20789550	1	20789101	20789550		null					Not found	0	-0.749053	-0.983078	-1.64327
20797201..20797800	1	20797201	20797800		null					Not found	0	-0.887399	-0.693808	-0.93646
20800801..20802600	1	20800801	20802600		null					Not found	0	1.22457	1.085	1.6836
20802751..20804400	1	20802751	20804400		null					Not found	0	0.769809	1.08196	0.678203
20821201..20822550	1	20821201	20822550		null					Not found	0	0.548243	0.247309	0.408206
20853151..20853450	1	20853151	20853450		null					Not found	0	-1.32931	-1.28307	-1.26583
20890051..20892150	1	20890051	20892150		null					Not found	0	2.2302	2.61996	2.60239
20906251..20907150	1	20906251	20907150		null					Not found	0	-0.108413	-0.435422	-0.98231
20908801..20910300	1	20908801	20910300		null					Not found	0	0.910732	0.78608	0.918786
20919751..20920350	1	20919751	20920350		null					Not found	0	-0.746298	-0.678322	-0.286152
20922751..20923500	1	20922751	20923500		null					Not found	0	-0.873477	-0.878862	-0.157143
20924701..20926050	1	20924701	20926050		null					Not found	0	0.249101	0.574155	0.686278
20928901..20929500	1	20928901	20929500		null					Not found	0	-0.580227	-1.29787	-0.443902
20932801..20935800	1	20932801	20935800		null					Not found	0	2.4833	2.50279	2.64852
20936701..20937150	1	20936701	20937150		null					Not found	0	-0.813268	-0.440982	-0.714284
20938501..20940300	1	20938501	20940300		null					Not found	0	1.13433	1.11676	1.84858
20940601..20941500	1	20940601	20941500		null					Not found	0	-0.22281	-0.54297	0.214707
20941951..20943600	1	20941951	20943600		null					Not found	0	0.938073	0.760748	1.30565
20977501..20978550	1	20977501	20978550		null					Not found	0	-0.0385034	0.274339	-0.325869
20979301..20979900	1	20979301	20979900		null					Not found	0	-0.480725	-0.701785	-0.643979
20993551..20995950	1	20993551	20995950		null					Not found	0	1.33685	1.32251	1.19608
20996701..20998350	1	20996701	20998350		null					Not found	0	0.662371	0.565104	0.790751
21005851..21007500	1	21005851	21007500		null					Not found	0	0.834985	0.491903	0.312047
21010351..21012300	1	21010351	21012300		null					Not found	0	0.818662	0.736039	0.410988
21012751..21014100	1	21012751	21014100		null					Not found	0	0.445972	0.431842	0.112602
21049201..21050550	1	21049201	21050550		null					Not found	0	0.158971	0.570074	0.494788
21054301..21055200	1	21054301	21055200		null					Not found	0	-0.130299	0.00737391	-0.0533198
21057901..21058800	1	21057901	21058800		null					Not found	0	-0.0719448	-0.130553	-0.0831553
21060751..21061350	1	21060751	21061350		null					Not found	0	-1.07773	-0.842273	-1.04344
21067201..21068100	1	21067201	21068100		null					Not found	0	-0.0453848	-0.854228	-0.344248
21072301..21073200	1	21072301	21073200		null					Not found	0	0.125272	-0.585761	-0.110903
21074101..21075000	1	21074101	21075000		null					Not found	0	0.450813	0.660656	0.686278
21075901..21076650	1	21075901	21076650		null					Not found	0	-0.151928	-0.130553	0.124849
21079951..21081000	1	21079951	21081000		null					Not found	0	0.886229	0.61546	0.63282
21086251..21086850	1	21086251	21086850		null					Not found	0	-0.641744	-1.24405	-1.2221
21100651..21102300	1	21100651	21102300		null					Not found	0	2.24896	2.14488	2.70814
21124351..21125550	1	21124351	21125550		null					Not found	0	0.119442	-0.103762	-1.0349
21128251..21129300	1	21128251	21129300		null					Not found	0	0.648628	0.241273	0.602652
21138901..21139200	1	21138901	21139200		null					Not found	0	-1.96958	-1.9164	-1.17055
21154201..21155700	1	21154201	21155700		null					Not found	0	0.445972	0.052727	0.307913
21161401..21163800	1	21161401	21163800		null					Not found	0	2.18127	1.84293	2.37513
21165451..21168000	1	21165451	21168000		null					Not found	0	2.75065	2.64965	2.64153
21185701..21186300	1	21185701	21186300		null					Not found	0	-1.55591	-0.91905	-1.62932
21206401..21207150	1	21206401	21207150		null					Not found	0	-0.133063	-0.194469	-0.789595
21208201..21209700	1	21208201	21209700		null					Not found	0	0.247835	0.384388	0.613836
21209851..21210750	1	21209851	21210750		null					Not found	0	-0.24144	-0.757054	0.0114639
21212251..21212850	1	21212251	21212850		null					Not found	0	-0.673018	-1.04765	-0.786152
21213151..21215550	1	21213151	21215550		null					Not found	0	1.99769	1.80174	2.04994
21216901..21219300	1	21216901	21219300		null					Not found	0	2.68889	2.70205	2.81662
21227701..21228300	1	21227701	21228300		null					Not found	0	-0.616617	-0.467882	-0.762499
21244201..21245100	1	21244201	21245100		null					Not found	0	-0.367989	-0.454758	-0.132437
21253801..21254400	1	21253801	21254400		null					Not found	0	-1.337	-0.858729	-1.36983
21256501..21257100	1	21256501	21257100		null					Not found	0	-0.665539	-0.701899	-0.609557
21257701..21258000	1	21257701	21258000		null					Not found	0	-1.4009	-2.21991	-1.49367
21267001..21267750	1	21267001	21267750		null					Not found	0	-0.59944	-0.70339	-0.960113
21268801..21269250	1	21268801	21269250		null					Not found	0	-1.19775	-0.847825	-1.7174
21270151..21272700	1	21270151	21272700		null					Not found	0	2.0997	1.82546	2.21558
21273151..21273600	1	21273151	21273600		null					Not found	0	-1.58887	-1.28307	-0.762499
21275251..21277050	1	21275251	21277050		null					Not found	0	1.37022	1.14137	1.53859
21277351..21277800	1	21277351	21277800		null					Not found	0	-0.745725	-0.839558	-0.773384
21281401..21282150	1	21281401	21282150		null					Not found	0	-0.63643	-0.890798	-0.222099
21284101..21284850	1	21284101	21284850		null					Not found	0	-0.658619	-0.747139	-0.388882
21288151..21288600	1	21288151	21288600		null					Not found	0	-1.26611	-0.942126	-1.7174
21309601..21309900	1	21309601	21309900		null					Not found	0	-1.41942	-1.88322	-1.36215
21343801..21345900	1	21343801	21345900		null					Not found	0	2.16995	1.65428	2.42397
21347251..21347850	1	21347251	21347850		null					Not found	0	-0.902793	-1.33144	-1.36215
21359551..21361200	1	21359551	21361200		null					Not found	0	0.143702	0.810233	0.420239
21372451..21373500	1	21372451	21373500		null					Not found	0	0.122329	0.013441	-0.547128
21383851..21384600	1	21383851	21384600		null					Not found	0	-1.12356	-0.863594	-0.518125
21390001..21390450	1	21390001	21390450		null					Not found	0	-0.9674	-1.41155	-1.88938
21410401..21412350	1	21410401	21412350		null					Not found	0	1.20703	0.768295	1.37768
21418651..21420300	1	21418651	21420300		null					Not found	0	0.927191	0.213747	1.19537
21448051..21448800	1	21448051	21448800		null					Not found	0	-0.697385	-1.30025	-1.05332
21458701..21459300	1	21458701	21459300		null					Not found	0	-1.50524	-0.385941	-0.59032
21459901..21462000	1	21459901	21462000		null					Not found	0	2.64851	2.7263	2.77267
21464101..21464400	1	21464101	21464400		null					Not found	0	-1.16873	-1.69159	-1.68384
21484501..21484950	1	21484501	21484950		null					Not found	0	-1.43069	-1.13532	-0.765831
21521851..21522750	1	21521851	21522750		null					Not found	0	0.538451	0.289878	0.38758
21551401..21552150	1	21551401	21552150		null					Not found	0	-0.835581	-0.325357	-0.599543
21673501..21674100	1	21673501	21674100		null					Not found	0	-0.938545	-1.03672	-1.70809
21674251..21674700	1	21674251	21674700		null					Not found	0	-1.00826	-1.49325	-0.793054
21685201..21685500	1	21685201	21685500		null					Not found	0	-1.39059	-1.95204	-1.18983
21708001..21708750	1	21708001	21708750		null					Not found	0	0.133832	-0.114133	-0.873695
21731551..21732300	1	21731551	21732300		null					Not found	0	-0.68847	-0.306496	-0.220529
21742801..21743100	1	21742801	21743100		null					Not found	0	-1.45074	-2.24759	-1.69587
21756451..21756750	1	21756451	21756750		null					Not found	0	-1.62473	-2.33144	-2.00988
21781501..21781950	1	21781501	21781950		null					Not found	0	-0.754089	-1.29139	-1.05831
21814801..21815400	1	21814801	21815400		null					Not found	0	-0.688944	-1.35158	-1.10487
21822001..21822600	1	21822001	21822600		null					Not found	0	-0.873477	-1.30424	-1.18384
21829951..21830850	1	21829951	21830850		null					Not found	0	-0.247895	0.0112365	0.144022
21867451..21867750	1	21867451	21867750		null					Not found	0	-1.27462	-1.54989	-2.18983
21870001..21870750	1	21870001	21870750		null					Not found	0	-0.554578	-0.840131	-1.60487
21960151..21962850	1	21960151	21962850		null					Not found	0	2.43372	2.62134	2.73194
21963001..21963900	1	21963001	21963900		null					Not found	0	-0.197065	-0.152232	0.071952
21967351..21968100	1	21967351	21968100		null					Not found	0	-0.454808	-1.21656	-0.223279
22019701..22020600	1	22019701	22020600		null					Not found	0	-0.339242	-0.0351181	-0.547128
22046251..22046850	1	22046251	22046850		null					Not found	0	-0.776541	-0.840131	-0.476697
22073101..22073850	1	22073101	22073850		null					Not found	0	-0.676109	-0.302636	-0.769178
22103851..22104600	1	22103851	22104600		null					Not found	0	-0.990619	-0.40534	-0.770857
22105201..22106100	1	22105201	22106100		null					Not found	0	1.10214	0.662023	0.823294
22893751..22894050	1	22893751	22894050		null					Not found	0	-1.45723	-2.51886	-1.28615
22939801..22940400	1	22939801	22940400		null					Not found	0	-0.876569	-1.23703	-1.7174
22960801..22961250	1	22960801	22961250		null					Not found	0	-0.735877	-1.00231	-0.561449
22969651..22970100	1	22969651	22970100		null					Not found	0	-1.04645	-1.07522	-1.76583
22991551..22992150	1	22991551	22992150		null					Not found	0	-0.59591	-1.29826	-0.971126
22995601..22996050	1	22995601	22996050		null					Not found	0	-1.03172	-1.00061	-1.18983
23005351..23005650	1	23005351	23005650		null					Not found	0	-1.48924	-1.40004	-1.74932
23044351..23044650	1	23044351	23044650		null					Not found	0	-1.15376	-1.13645	-1.93435
23049301..23050050	1	23049301	23050050		null					Not found	0	-0.276914	-0.868022	-0.488536
23058301..23058900	1	23058301	23058900		null					Not found	0	-0.795061	-0.643771	-1.14187
23059351..23060250	1	23059351	23060250		null					Not found	0	0.106056	0.23154	0.251085
23060551..23064450	1	23060551	23064450		null					Not found	0	2.6464	2.50951	2.8239
23099701..23100150	1	23099701	23100150		null					Not found	0	-1.48355	-0.881974	-1.54344
23100751..23101350	1	23100751	23101350		null					Not found	0	-1.35035	-0.497274	-1.2174
23109601..23110350	1	23109601	23110350		null					Not found	0	-1.01542	-0.324703	-1.21428
23112301..23112900	1	23112301	23112900		null					Not found	0	-1.40539	-1.17561	-0.625187
23114701..23115600	1	23114701	23115600		null					Not found	0	0.17277	-0.647899	-0.332706
23116801..23117550	1	23116801	23117550		null					Not found	0	-0.347149	-0.455889	-0.716619
23141251..23142300	1	23141251	23142300		null					Not found	0	0.0304187	0.164825	-0.122787
23143201..23144550	1	23143201	23144550		null					Not found	0	0.155315	0.163216	0.0216239
23160151..23160900	1	23160151	23160900		null					Not found	0	0.104549	0.0724316	0.0750815
23168401..23170200	1	23168401	23170200		null					Not found	0	1.23083	0.802642	1.36778
23193601..23194200	1	23193601	23194200		null					Not found	0	-0.668906	-1.26344	-0.867901
23205001..23205600	1	23205001	23205600		null					Not found	0	-1.29425	-0.867618	-1.15463
23211151..23211450	1	23211151	23211450		null					Not found	0	-1.30694	-2.62491	-1.54344
23212501..23214150	1	23212501	23214150		null					Not found	0	0.582203	-0.0399513	0.129449
23225551..23226300	1	23225551	23226300		null					Not found	0	-1.10285	-0.467882	-0.984568
23234401..23234700	1	23234401	23234700		null					Not found	0	-1.1194	-1.47576	-1.85079
23256601..23257350	1	23256601	23257350		null					Not found	0	-0.779476	-0.196446	-0.0773458
23263801..23264400	1	23263801	23264400		null					Not found	0	-1.27622	-1.20787	-0.623129
23286451..23287350	1	23286451	23287350		null					Not found	0	0.461936	0.798733	0.919594
23320801..23321700	1	23320801	23321700		null					Not found	0	0.0739847	-0.461935	0.250677
23323201..23324400	1	23323201	23324400		null					Not found	0	0.48859	0.0280061	0.757378
23332201..23332800	1	23332201	23332800		null					Not found	0	-0.849096	-1.77994	-1.09163
23335801..23336550	1	23335801	23336550		null					Not found	0	-0.790834	-0.382922	-0.793054
23337901..23338650	1	23337901	23338650		null					Not found	0	-0.612799	-0.904564	-1.11563
23354551..23354850	1	23354551	23354850		null					Not found	0	-1.15043	-1.74488	-1.2396
23371201..23371950	1	23371201	23371950		null					Not found	0	-0.479935	-0.63592	-1.07735
23378551..23379000	1	23378551	23379000		null					Not found	0	-1.03172	-0.794296	-1.36983
23380201..23380800	1	23380201	23380800		null					Not found	0	-1.19096	-1.10288	-0.536115
23382451..23382750	1	23382451	23382750		null					Not found	0	-1.36713	-0.854228	-1.14187
23389801..23390550	1	23389801	23390550		null					Not found	0	-0.555912	-0.341566	-1.39735
23392201..23392950	1	23392201	23392950		null					Not found	0	-0.627822	-0.52926	-0.271278
23422951..23423400	1	23422951	23423400		null					Not found	0	-1.0646	-1.01165	-0.971126
23424451..23425800	1	23424451	23425800		null					Not found	0	0.052742	0.252484	0.112602
23452951..23453700	1	23452951	23453700		null					Not found	0	-0.519273	-1.14703	-0.737186
23489851..23491200	1	23489851	23491200		null					Not found	0	-0.0563859	-0.307403	0.610623
23495101..23495850	1	23495101	23495850		null					Not found	0	-0.128817	-0.306496	0.0966158
23496451..23496750	1	23496451	23496750		null					Not found	0	-1.13627	-1.23807	-1.48457
23537851..23538600	1	23537851	23538600		null					Not found	0	-0.327581	-1.19206	-1.02886
23543401..23543700	1	23543401	23543700		null					Not found	0	-1.18097	-1.15022	-1.41767
23555851..23556300	1	23555851	23556300		null					Not found	0	-1.09024	-1.41381	-2.04344
23576401..23576700	1	23576401	23576700		null					Not found	0	-1.20423	-1.17576	-1.63209
23591401..23592150	1	23591401	23592150		null					Not found	0	-0.279452	-0.665278	-0.867901
23604151..23604900	1	23604151	23604900		null					Not found	0	-0.722834	-0.712904	-0.505212
23625301..23625900	1	23625301	23625900		null					Not found	0	-0.849616	-0.816014	-0.578633
23638801..23639400	1	23638801	23639400		null					Not found	0	-1.24822	-0.670212	-1.58901
23644801..23645400	1	23644801	23645400		null					Not found	0	-0.774594	-0.813407	-0.947116
23671501..23671950	1	23671501	23671950		null					Not found	0	-1.01877	-1.14768	-1.57863
23673451..23675700	1	23673451	23675700		null					Not found	0	1.1652	1.12877	1.28123
23684251..23685150	1	23684251	23685150		null					Not found	0	0.741053	0.419072	1.03233
23685751..23686200	1	23685751	23686200		null					Not found	0	-0.976738	-1.12666	-1.28615
23705101..23706300	1	23705101	23706300		null					Not found	0	1.99646	1.72203	2.35274
23711251..23711850	1	23711251	23711850		null					Not found	0	-0.763391	-1.5231	-0.651778
23730301..23731050	1	23730301	23731050		null					Not found	0	-1.34995	-0.734105	-1.28959
23760451..23764350	1	23760451	23764350		null					Not found	0	3.23917	3.47146	3.26637
23766751..23767500	1	23766751	23767500		null					Not found	0	-0.295085	-0.443786	-0.897348
23768401..23768850	1	23768401	23768850		null					Not found	0	-1.50524	-0.980772	-1.43435
23787751..23788200	1	23787751	23788200		null					Not found	0	-0.808684	-1.37642	-0.848917
23792551..23794200	1	23792551	23794200		null					Not found	0	2.57923	2.58545	2.84181
23825851..23828400	1	23825851	23828400		null					Not found	0	2.66106	2.29214	2.83006
23842501..23843100	1	23842501	23843100		null					Not found	0	-1.31646	-0.535094	-1.03611
23843851..23844150	1	23843851	23844150		null					Not found	0	-1.41022	-1.28077	-1.18384
23847301..23847750	1	23847301	23847750		null					Not found	0	-2.12273	-1.24228	-1.20809
23848051..23848800	1	23848051	23848800		null					Not found	0	-0.445285	-0.301614	-0.379536
23849251..23849700	1	23849251	23849700		null					Not found	0	-1.7144	-0.746384	-0.625188
23850151..23850900	1	23850151	23850900		null					Not found	0	-0.497049	-0.390369	-0.382474
23853301..23853750	1	23853301	23853750		null					Not found	0	-0.96038	-1.86488	-0.585102
23865451..23866050	1	23865451	23866050		null					Not found	0	-1.07685	-0.591735	-0.897348
23873251..23874000	1	23873251	23874000		null					Not found	0	-0.630274	-0.432666	-0.720529
23893501..23894400	1	23893501	23894400		null					Not found	0	-0.176744	-0.00145891	-0.135567
23905651..23906400	1	23905651	23906400		null					Not found	0	0.00963493	-0.392802	0.408697
23906701..23907450	1	23906701	23907450		null					Not found	0	-0.576741	-1.26243	-1.04221
23909851..23910600	1	23909851	23910600		null					Not found	0	-0.385321	-0.720165	-0.882474
23916901..23917950	1	23916901	23917950		null					Not found	0	-0.246975	-0.959028	-0.350793
23920051..23920950	1	23920051	23920950		null					Not found	0	0.447711	0.250876	0.629208
23934751..23935800	1	23934751	23935800		null					Not found	0	0.0078087	0.055414	-0.689829
23958601..23960400	1	23958601	23960400		null					Not found	0	0.768525	0.956695	0.839437
23967751..23969550	1	23967751	23969550		null					Not found	0	0.405874	0.856173	0.310171
23970301..23970900	1	23970301	23970900		null					Not found	0	-0.820428	-1.14393	-0.460113
23989051..23989350	1	23989051	23989350		null					Not found	0	-1.68611	-1.03972	-2.2396
23993251..23994450	1	23993251	23994450		null					Not found	0	0.060515	0.0967817	0.112602
23995201..23996700	1	23995201	23996700		null					Not found	0	0.734905	0.663014	0.759698
24016351..24016650	1	24016351	24016650		null					Not found	0	-1.57094	-1.11557	-0.917669
24019351..24019950	1	24019351	24019950		null					Not found	0	-0.970554	-0.498286	-1.09163
24022951..24023850	1	24022951	24023850		null					Not found	0	-0.23602	-0.266739	-0.2174
24026251..24026550	1	24026251	24026550		null					Not found	0	-1.75492	-2.30907	-1.06334
24051151..24051600	1	24051151	24051600		null					Not found	0	-1.50193	-1.12666	-1.63209
24053551..24054000	1	24053551	24054000		null					Not found	0	-1.88679	-0.952042	-1.39735
24071701..24072150	1	24071701	24072150		null					Not found	0	-1.00635	-1.53154	-0.889377
24099451..24099900	1	24099451	24099900		null					Not found	0	-1.2104	-0.775916	-0.749323
24107401..24108300	1	24107401	24108300		null					Not found	0	-0.300734	-0.0817949	-0.0422124
24136501..24138000	1	24136501	24138000		null					Not found	0	2.4898	1.96977	2.85178
24158251..24159450	1	24158251	24159450		null					Not found	0	0.237125	0.0133957	-0.122445
24169051..24169800	1	24169051	24169800		null					Not found	0	-0.555552	-0.742537	-0.377584
24171301..24173250	1	24171301	24173250		null					Not found	0	0.724587	0.930475	1.3438
24174901..24175650	1	24174901	24175650		null					Not found	0	-0.138715	-0.427525	-0.0306706
24175951..24176850	1	24175951	24176850		null					Not found	0	-0.34905	-0.117586	-0.785293
24186901..24187650	1	24186901	24187650		null					Not found	0	-0.624255	-0.464096	-0.938579
24219301..24219600	1	24219301	24219600		null					Not found	0	-1.66657	-1.54227	-1.12519
24223951..24224550	1	24223951	24224550		null					Not found	0	-0.801567	-0.856908	-1.2174
24229651..24231000	1	24229651	24231000		null					Not found	0	0.180272	0.350255	0.412945
24235051..24235350	1	24235051	24235350		null					Not found	0	-1.63407	-1.46556	-1.00057
24238801..24240000	1	24238801	24240000		null					Not found	0	1.30478	0.96155	1.10578
24241651..24241950	1	24241651	24241950		null					Not found	0	-1.41022	-1.21656	-1.33592
24244801..24245550	1	24244801	24245550		null					Not found	0	-0.969581	-0.668606	-0.736384
24248551..24249300	1	24248551	24249300		null					Not found	0	-0.389501	-0.925069	-0.285722
24263101..24264000	1	24263101	24264000		null					Not found	0	-0.245464	-0.334205	-0.187204
24270751..24271350	1	24270751	24271350		null					Not found	0	-1.20641	-1.35893	-0.749323
24276601..24276900	1	24276601	24276900		null					Not found	0	-1.80986	-1.28077	-1.08901
24286201..24287400	1	24286201	24287400		null					Not found	0	-0.344262	0.114893	-0.806178
24295051..24296100	1	24295051	24296100		null					Not found	0	-0.268136	-0.653459	0.119486
24297151..24298050	1	24297151	24298050		null					Not found	0	0.588643	0.399673	0.257984
24298501..24299250	1	24298501	24299250		null					Not found	0	-0.587483	-0.571012	-0.238792
24300001..24302100	1	24300001	24302100		null					Not found	0	1.42216	0.798189	1.15155
24302401..24304050	1	24302401	24304050		null					Not found	0	2.0552	2.17995	2.13735
24304651..24305400	1	24304651	24305400		null					Not found	0	-0.615525	-0.300954	-0.303534
24305851..24306150	1	24305851	24306150		null					Not found	0	-1.4979	-1.3289	-1.88149
24312001..24312600	1	24312001	24312600		null					Not found	0	-0.840895	-1.14891	-0.609557
24337201..24338850	1	24337201	24338850		null					Not found	0	1.06445	1.38401	0.683148
24361801..24362400	1	24361801	24362400		null					Not found	0	-0.658619	-0.931671	-1.40338
24362701..24363450	1	24362701	24363450		null					Not found	0	-0.609931	-1.03523	-0.452503
24368701..24369000	1	24368701	24369000		null					Not found	0	-1.3681	-2.14243	-1.23638
24369451..24369900	1	24369451	24369900		null					Not found	0	-1.02951	-1.26556	-0.785293
24374251..24375450	1	24374251	24375450		null					Not found	0	0.33294	-0.531866	1.16729
24375901..24376800	1	24375901	24376800		null					Not found	0	-0.467549	-0.181275	0.268807
24378001..24379050	1	24378001	24379050		null					Not found	0	0.873494	1.11905	1.35655
24384601..24385200	1	24384601	24385200		null					Not found	0	-0.419826	-0.751118	-0.415611
24414901..24415200	1	24414901	24415200		null					Not found	0	-1.5684	-1.23494	-2.08901
24418951..24419700	1	24418951	24419700		null					Not found	0	-0.676769	-0.434239	-0.888387
24420751..24421650	1	24420751	24421650		null					Not found	0	-0.198785	-0.151694	-0.230397
24434401..24435300	1	24434401	24435300		null					Not found	0	-0.536577	-0.558952	0.00288652
24453151..24453600	1	24453151	24453600		null					Not found	0	-0.720297	-0.792219	-0.770857
24467401..24467700	1	24467401	24467700		null					Not found	0	-1.86441	-1.04204	-0.999418
24469051..24469500	1	24469051	24469500		null					Not found	0	-1.23761	-1.99811	-0.770857
24478651..24478950	1	24478651	24478950		null					Not found	0	-1.41526	-1.99053	-1.62108
24494251..24494550	1	24494251	24494550		null					Not found	0	-1.38193	-1.11896	-1.66909
24558751..24559200	1	24558751	24559200		null					Not found	0	-1.17984	-1.80909	-0.756705
24633151..24634350	1	24633151	24634350		null					Not found	0	0.658573	-0.338732	1.63749
24634801..24635400	1	24634801	24635400		null					Not found	0	-0.829055	-0.666048	-0.743634
24635551..24635850	1	24635551	24635850		null					Not found	0	-1.16157	-1.48443	-1.34892
24678151..24679200	1	24678151	24679200		null					Not found	0	1.19253	0.972338	0.943564
24680551..24681600	1	24680551	24681600		null					Not found	0	0.339413	0.443277	0.156914
24682501..24683250	1	24682501	24683250		null					Not found	0	-0.481286	-0.80312	-1.07863
24693301..24693600	1	24693301	24693600		null					Not found	0	-1.66091	-1.00775	-0.960113
24712951..24713550	1	24712951	24713550		null					Not found	0	-0.731065	-0.775916	-1.41767
24713701..24714000	1	24713701	24714000		null					Not found	0	-1.53108	-1.33656	-1.0969
24716551..24717450	1	24716551	24717450		null					Not found	0	0.734438	0.461147	0.499427
24718801..24719700	1	24718801	24719700		null					Not found	0	0.326605	-0.0511253	0.611242
24728401..24728700	1	24728401	24728700		null					Not found	0	-1.5684	-1.38618	-1.88938
24729001..24729600	1	24729001	24729600		null					Not found	0	-0.773219	-0.805281	-0.689829
24752701..24753300	1	24752701	24753300		null					Not found	0	-0.585253	-0.623744	-1.28615
24758251..24759000	1	24758251	24759000		null					Not found	0	-0.477452	-0.792219	-0.808832
24782851..24783450	1	24782851	24783450		null					Not found	0	-0.611543	-0.65869	-1.14187
24818401..24819150	1	24818401	24819150		null					Not found	0	-0.581635	-0.972107	-1.35079
24843901..24844650	1	24843901	24844650		null					Not found	0	-0.634339	-0.644076	-1.05957
24876451..24877350	1	24876451	24877350		null					Not found	0	0.0340481	0.0303476	-0.106204
24897751..24898500	1	24897751	24898500		null					Not found	0	-0.268362	-0.585761	-0.858346
24900451..24901950	1	24900451	24901950		null					Not found	0	1.33169	0.231705	1.58452
24924901..24925200	1	24924901	24925200		null					Not found	0	-1.72393	-1.42993	-1.2174
25012951..25013250	1	25012951	25013250		null					Not found	0	-1.53737	-1.33144	-1.18533
25015951..25016550	1	25015951	25016550		null					Not found	0	-1.09926	-0.591235	-1.65463
25021051..25021350	1	25021051	25021350		null					Not found	0	-1.48924	-1.36857	-1.18983
25026901..25027500	1	25026901	25027500		null					Not found	0	-0.743443	-1.09659	-0.970017
25053751..25054500	1	25053751	25054500		null					Not found	0	-0.557404	-0.402244	-0.397348
25057501..25057800	1	25057501	25057800		null					Not found	0	-1.35846	-1.93987	-1.80706
25066651..25066950	1	25066651	25066950		null					Not found	0	-1.5944	-1.32575	-1.0349
25085401..25086300	1	25085401	25086300		null					Not found	0	-0.0912975	-0.511399	0.356726
25089751..25090050	1	25089751	25090050		null					Not found	0	-1.86755	-2.11139	-1.19738
25106401..25107150	1	25106401	25107150		null					Not found	0	-0.16515	-0.491029	-0.286152
25111501..25112250	1	25111501	25112250		null					Not found	0	-1.16457	-0.361292	-1.25259
25117501..25117950	1	25117501	25117950		null					Not found	0	-1.05635	-0.821269	-0.561449
25171501..25172100	1	25171501	25172100		null					Not found	0	-0.939457	-1.08388	-0.629321
25178251..25179150	1	25178251	25179150		null					Not found	0	-0.452316	-0.123277	-0.578633
25180051..25180800	1	25180051	25180800		null					Not found	0	-0.49927	-0.478452	-0.689829
25223701..25224600	1	25223701	25224600		null					Not found	0	-0.566036	-0.167773	-0.312385
25234201..25234500	1	25234201	25234500		null					Not found	0	-1.5243	-2.15992	-1.11971
25281301..25281900	1	25281301	25281900		null					Not found	0	-1.62189	-0.881891	-1.36983
25302901..25303350	1	25302901	25303350		null					Not found	0	-1.28574	-0.97975	-1.13209
25348201..25348500	1	25348201	25348500		null					Not found	0	-1.31771	-1.63877	-2.02886
25357051..25357350	1	25357051	25357350		null					Not found	0	-1.44737	-1.36276	-1.18384
25361551..25361850	1	25361551	25361850		null					Not found	0	-2.07206	-1.39772	-0.93646
25453501..25453800	1	25453501	25453800		null					Not found	0	-2.08024	-1.37121	-1.50988
25471351..25472250	1	25471351	25472250		null					Not found	0	0.677924	0.828322	0.876871
25473301..25473900	1	25473301	25473900		null					Not found	0	-0.824857	-1.49414	-0.960113
25496851..25497150	1	25496851	25497150		null					Not found	0	-1.45207	-1.33688	-1.79305
25504201..25504950	1	25504201	25504950		null					Not found	0	0.122648	0.394405	0.455488
25507351..25507650	1	25507351	25507650		null					Not found	0	-1.54374	-1.37121	-0.862153
25508551..25508850	1	25508551	25508850		null					Not found	0	-1.35561	-1.38808	-1.18087
25510351..25511250	1	25510351	25511250		null					Not found	0	-0.284816	-0.610116	0.0415244
25518301..25518600	1	25518301	25518600		null					Not found	0	-2.25225	-1.30584	-1.89735
25527601..25528050	1	25527601	25528050		null					Not found	0	-0.986419	-1.71856	-1.24932
25530451..25531050	1	25530451	25531050		null					Not found	0	-0.635277	-1.44258	-1.1461
25582501..25583100	1	25582501	25583100		null					Not found	0	-0.612785	-1.10209	-0.947116
25598701..25599450	1	25598701	25599450		null					Not found	0	-0.465118	-0.497948	-0.125187
25614901..25615650	1	25614901	25615650		null					Not found	0	-0.446143	-0.668606	-0.470017
25618651..25619250	1	25618651	25619250		null					Not found	0	-1.03609	-1.08445	-0.629321
25650301..25650750	1	25650301	25650750		null					Not found	0	-1.30952	-0.895914	-0.815956
25696051..25696350	1	25696051	25696350		null					Not found	0	-1.63625	-2.03972	-1.30706
25738051..25738800	1	25738051	25738800		null					Not found	0	-0.56872	-0.370172	-0.304414
25760551..25760850	1	25760551	25760850		null					Not found	0	-1.4326	-1.08224	-1.00057
25826851..25827900	1	25826851	25827900		null					Not found	0	0.330525	0.367364	1.00375
25884901..25885650	1	25884901	25885650		null					Not found	0	-0.0923202	-1.04308	0.298811
25970101..25971000	1	25970101	25971000		null					Not found	0	-0.0240293	-0.394567	-0.188328
26134801..26135100	1	26134801	26135100		null					Not found	0	-1.54374	-1.3549	-1.94712
26202601..26203800	1	26202601	26203800		null					Not found	0	0.263226	0.232608	0.277901
26232151..26232900	1	26232151	26232900		null					Not found	0	-0.55131	-0.975736	-0.500573
26246551..26246850	1	26246551	26246850		null					Not found	0	-1.39793	-1.33293	-1.85835
26339851..26340600	1	26339851	26340600		null					Not found	0	-0.380677	-0.587248	-0.475579
26361001..26361300	1	26361001	26361300		null					Not found	0	-1.46823	-1.03995	-1.00405
26382601..26383350	1	26382601	26383350		null					Not found	0	-1.01542	-0.509093	-1.2174
26462251..26462550	1	26462251	26462550		null					Not found	0	-1.64805	-1.3558	-1.74932
26524351..26525700	1	26524351	26525700		null					Not found	0	0.544906	0.634171	-0.0539419
26540551..26541150	1	26540551	26541150		null					Not found	0	-0.883271	-1.01626	-1.07863
26547151..26547450	1	26547151	26547450		null					Not found	0	-1.57243	-1.27058	-2.89735
26548351..26548800	1	26548351	26548800		null					Not found	0	-0.867768	-0.701785	-1.33592
26550151..26550450	1	26550151	26550450		null					Not found	0	-1.45074	-1.29826	-1.54344
26605051..26605800	1	26605051	26605800		null					Not found	0	-0.589091	-0.316412	-0.984568
26632801..26633550	1	26632801	26633550		null					Not found	0	-0.484099	-1.17072	-0.844248
26652001..26652450	1	26652001	26652450		null					Not found	0	-1.07326	-1.20664	-1.2221
26742001..26742300	1	26742001	26742300		null					Not found	0	-1.55458	-2.19693	-1.2221
26796151..26796750	1	26796151	26796750		null					Not found	0	-1.16022	-0.549892	-0.891361
26823901..26824650	1	26823901	26824650		null					Not found	0	-0.562117	-0.80312	-1.44712
26872801..26873550	1	26872801	26873550		null					Not found	0	-0.446276	-0.945535	-1.07863
26899651..26900850	1	26899651	26900850		null					Not found	0	0.950835	0.921988	0.756367
26902201..26903400	1	26902201	26903400		null					Not found	0	-0.405861	-1.01802	0.0415244
26938201..26938500	1	26938201	26938500		null					Not found	0	-2.11281	-1.21124	-1.88938
26985751..26986200	1	26985751	26986200		null					Not found	0	-0.944876	-1.04906	-1.31596
27001351..27001950	1	27001351	27001950		null					Not found	0	-0.562117	-1.05858	-0.943902
27099451..27100200	1	27099451	27100200		null					Not found	0	-0.397196	-0.571405	-1.12519
27122101..27122550	1	27122101	27122550		null					Not found	0	-1.23087	-0.888261	-1.57863
27154051..27154350	1	27154051	27154350		null					Not found	0	-1.15074	-0.314105	-1.05957
27168151..27168900	1	27168151	27168900		null					Not found	0	-0.73275	0.0215235	-0.850793
27190501..27190950	1	27190501	27190950		null					Not found	0	-1.2249	-1.30907	-1.05831
27214501..27215100	1	27214501	27215100		null					Not found	0	-0.90237	-1.53998	-1.56587
27218251..27218550	1	27218251	27218550		null					Not found	0	-1.45606	-1.3549	-1.51931
27239551..27240300	1	27239551	27240300		null					Not found	0	-0.305838	-0.358031	-0.7174
27255151..27255450	1	27255151	27255450		null					Not found	0	-1.25225	-1.30424	-1.28615
27267751..27268050	1	27267751	27268050		null					Not found	0	-1.4486	-1.29432	-1.3679
27282301..27282900	1	27282301	27282900		null					Not found	0	-0.871096	-1.10925	-1.15463
27307501..27308100	1	27307501	27308100		null					Not found	0	-0.904275	-1.72477	-1.06587
27332401..27333150	1	27332401	27333150		null					Not found	0	-0.145025	-0.660552	-0.7174
27369151..27369450	1	27369151	27369450		null					Not found	0	-1.41757	-1.93389	-1.91356
27414301..27414750	1	27414301	27414750		null					Not found	0	-1.0055	-1.27887	-1.60487
27442951..27443400	1	27442951	27443400		null					Not found	0	-1.92774	-0.963447	-1.58901
27444001..27444450	1	27444001	27444450		null					Not found	0	-1.08193	-0.853482	-1.55831
27480901..27481650	1	27480901	27481650		null					Not found	0	-0.579202	-1.11815	-0.604867
27483301..27483750	1	27483301	27483750		null					Not found	0	-1.06276	-0.859762	-1.43858
27486301..27486900	1	27486301	27486900		null					Not found	0	-2.00276	-0.735577	-1.32315
27489451..27490500	1	27489451	27490500		null					Not found	0	-0.507957	-0.198533	-0.534901
27526201..27526500	1	27526201	27526500		null					Not found	0	-1.5944	-1.25622	-1.25753
27528301..27528600	1	27528301	27528600		null					Not found	0	-1.51176	-1.15109	-1.44712
27552601..27552900	1	27552601	27552900		null					Not found	0	-1.30694	-1.39312	-1.97335
27571651..27571950	1	27571651	27571950		null					Not found	0	-1.30291	-2.15637	-2.20809
27578701..27579150	1	27578701	27579150		null					Not found	0	-1.23507	-1.32996	-1.43435
27640951..27641550	1	27640951	27641550		null					Not found	0	-0.898583	-1.17683	-1.29653
27693001..27693450	1	27693001	27693450		null					Not found	0	-1.6498	-1.13146	-1.09163
27703951..27704250	1	27703951	27704250		null					Not found	0	-1.39942	-2.58307	-1.55581
27733951..27734400	1	27733951	27734400		null					Not found	0	-2.16457	-0.886576	-1.8286
27900151..27901350	1	27900151	27901350		null					Not found	0	0.51115	0.599977	0.377555
27918901..27919350	1	27918901	27919350		null					Not found	0	-1.09357	-1.05888	-1.48231
27919801..27920550	1	27919801	27920550		null					Not found	0	-0.775566	-0.158916	-0.739597
27923401..27923700	1	27923401	27923700		null					Not found	0	-0.70957	-2.24759	-0.864064
27938701..27939150	1	27938701	27939150		null					Not found	0	-0.999906	-1.75245	-1.51458
27985951..27986550	1	27985951	27986550		null					Not found	0	-0.836731	-0.477266	-1.25096
28018051..28018650	1	28018051	28018650		null					Not found	0	-0.796965	-0.729171	-0.915611
28119301..28119900	1	28119301	28119900		null					Not found	0	-0.862807	-0.746761	-0.581214
28170901..28171650	1	28170901	28171650		null					Not found	0	-0.9674	-0.399488	-0.752594
28194001..28194450	1	28194001	28194450		null					Not found	0	-1.29258	-1.14157	-1.17055
28210501..28210950	1	28210501	28210950		null					Not found	0	-1.30182	-0.801638	-0.786152
28301701..28302150	1	28301701	28302150		null					Not found	0	-1.53245	-1.24123	-1.44712
28339801..28340100	1	28339801	28340100		null					Not found	0	-1.28328	-2.43727	-1.23638
28384801..28385400	1	28384801	28385400		null					Not found	0	-1.00413	-1.35702	-1.03611
28387501..28388550	1	28387501	28388550		null					Not found	0	-0.345421	-0.089738	-0.135567
28392001..28392600	1	28392001	28392600		null					Not found	0	-0.448767	-0.76326	-0.24242
28395151..28395750	1	28395151	28395750		null					Not found	0	-1.16157	-1.38594	-0.621077
28397851..28398300	1	28397851	28398300		null					Not found	0	-1.00062	-1.09206	-1.61563
28478101..28478700	1	28478101	28478700		null					Not found	0	-0.682617	-1.28307	-1.25259
28514551..28515150	1	28514551	28515150		null					Not found	0	-0.722326	-0.53026	-0.488536
28565251..28565550	1	28565251	28565550		null					Not found	0	-1.28073	-0.71723	-1.00405
28659901..28660500	1	28659901	28660500		null					Not found	0	-0.820228	-0.460963	-1.47558
28722001..28722600	1	28722001	28722600		null					Not found	0	-0.931762	-0.645678	-1.15463
28777051..28778100	1	28777051	28778100		null					Not found	0	-0.358737	-0.162148	-0.678645
28800901..28801200	1	28800901	28801200		null					Not found	0	-1.15537	-1.71927	-1.74932
28822051..28822350	1	28822051	28822350		null					Not found	0	-1.2976	-1.73008	-1.02886
28848001..28848600	1	28848001	28848600		null					Not found	0	-0.603252	-0.661446	-0.960113
28910401..28910850	1	28910401	28910850		null					Not found	0	-0.961155	-1.19669	-1.74932
28985701..28986000	1	28985701	28986000		null					Not found	0	-1.41022	-1.60056	-1.55831
28999351..29000250	1	28999351	29000250		null					Not found	0	-0.0572595	-1.26556	-0.873695
29050651..29051100	1	29050651	29051100		null					Not found	0	-1.14111	-1.10394	-2.14327
29112901..29113650	1	29112901	29113650		null					Not found	0	-0.578636	-0.371063	-1.41767
29141251..29141850	1	29141251	29141850		null					Not found	0	-0.851465	-1.20371	-1.46011
29247901..29248200	1	29247901	29248200		null					Not found	0	-1.69426	-1.53998	-1.13209
29275801..29276550	1	29275801	29276550		null					Not found	0	-0.602997	-0.0639004	-1.02886
29320951..29321700	1	29320951	29321700		null					Not found	0	-0.390265	-0.653459	-0.807062
29368351..29368800	1	29368351	29368800		null					Not found	0	-1.15497	-0.725879	-1.78615
29405701..29406000	1	29405701	29406000		null					Not found	0	-2.48924	-1.32575	-2.19587
29433151..29433600	1	29433151	29433600		null					Not found	0	-0.993227	-1.04624	-1.51458
29484601..29485050	1	29484601	29485050		null					Not found	0	-0.974464	-1.32387	-1.26583
29485351..29485800	1	29485351	29485800		null					Not found	0	-0.907626	-0.999382	-0.789595
29506951..29507700	1	29506951	29507700		null					Not found	0	-0.857631	-0.306496	-0.765831
29523451..29523900	1	29523451	29523900		null					Not found	0	-1.14424	-1.66626	-1.25096
29553901..29554350	1	29553901	29554350		null					Not found	0	-0.927459	-0.843962	-1.16618
29566201..29566650	1	29566201	29566650		null					Not found	0	-1.17006	-0.783489	-0.756705
29571001..29571450	1	29571001	29571450		null					Not found	0	-1.27325	-0.774915	-1.16618
29577901..29578200	1	29577901	29578200		null					Not found	0	-1.23761	-1.8954	-1.23638
29599501..29599800	1	29599501	29599800		null					Not found	0	-1.41296	-1.95825	-1.28615
29603701..29604300	1	29603701	29604300		null					Not found	0	-0.694258	-0.538221	-1.29305
29652901..29653800	1	29652901	29653800		null					Not found	0	-0.30726	-0.241786	-0.762499
29654701..29655000	1	29654701	29655000		null					Not found	0	-1.34995	-1.49177	-2.14327
29788651..29789100	1	29788651	29789100		null					Not found	0	-0.527871	-0.998108	-0.835919
29791351..29791650	1	29791351	29791650		null					Not found	0	-1.16457	-1.30424	-1.32135
29814751..29815050	1	29814751	29815050		null					Not found	0	-1.84006	-2.10288	-1.2174
29846551..29847150	1	29846551	29847150		null					Not found	0	-1.30841	-1.05142	-0.475579
29863501..29864400	1	29863501	29864400		null					Not found	0	-0.484564	-0.551397	-0.397348
29888101..29888700	1	29888101	29888700		null					Not found	0	-1.25554	-0.577467	-1.80706
29930101..29930400	1	29930101	29930400		null					Not found	0	-1.3972	-2.69904	-1.94712
29951851..29952600	1	29951851	29952600		null					Not found	0	-0.724838	-0.294321	-2.01931
29965501..29965950	1	29965501	29965950		null					Not found	0	-1.15376	-1.75245	-0.83684
29985601..29986200	1	29985601	29986200		null					Not found	0	-0.960261	-0.663292	-1.35835
29989951..29990250	1	29989951	29990250		null					Not found	0	-1.27279	-1.76326	-1.48231
30085201..30086250	1	30085201	30086250		null					Not found	0	-0.0378206	-0.324416	-0.284865
30086701..30088650	1	30086701	30088650		null					Not found	0	0.68217	0.886872	0.316902
30089101..30089550	1	30089101	30089550		null					Not found	0	-1.08446	-1.72477	-1.19738
30090901..30091350	1	30090901	30091350		null					Not found	0	-0.813268	-1.19813	-0.917669
30128701..30129000	1	30128701	30129000		null					Not found	0	-1.50524	-1.9709	-1.00405
30246451..30246900	1	30246451	30246900		null					Not found	0	-1.50294	-1.14746	-1.2174
30250651..30251400	1	30250651	30251400		null					Not found	0	-0.723853	-0.627654	-1.07735
30259051..30259950	1	30259051	30259950		null					Not found	0	-0.254356	-0.614107	0.204122
30260251..30260700	1	30260251	30260700		null					Not found	0	-1.27691	-1.31641	-0.867901
30299251..30299700	1	30299251	30299700		null					Not found	0	-1.1043	-1.12019	-1.70809
30359101..30359400	1	30359101	30359400		null					Not found	0	-1.5944	-1.3289	-1.09163
30363151..30363450	1	30363151	30363450		null					Not found	0	-2.23339	-1.35994	-2.07863
30386101..30386700	1	30386101	30386700		null					Not found	0	-0.777334	-0.524286	-0.578633
30400651..30401100	1	30400651	30401100		null					Not found	0	-1.57243	-0.910801	-1.68983
30408451..30409050	1	30408451	30409050		null					Not found	0	-0.64199	0.273062	-0.536115
30424351..30425100	1	30424351	30425100		null					Not found	0	-0.174624	-0.143933	-0.453585
30495601..30495900	1	30495601	30495900		null					Not found	0	-0.764024	-0.890798	-1.15463
30509251..30509850	1	30509251	30509850		null					Not found	0	-0.786064	-0.725729	-1.28959
30515251..30516300	1	30515251	30516300		null					Not found	0	-0.435616	-0.133916	-0.424919
30526351..30526950	1	30526351	30526950		null					Not found	0	-0.970493	-0.651237	-0.807062
30540151..30540750	1	30540151	30540750		null					Not found	0	-0.976738	-0.431294	-0.862153
30566401..30567150	1	30566401	30567150		null					Not found	0	-0.570782	-1.13076	-1.06967
30583951..30584550	1	30583951	30584550		null					Not found	0	-0.817432	-0.698191	-0.585102
30585901..30586650	1	30585901	30586650		null					Not found	0	-0.497902	-0.611965	-0.115633
30587851..30588900	1	30587851	30588900		null					Not found	0	-0.0951451	-0.0742371	-0.250957
30634051..30634500	1	30634051	30634500		null					Not found	0	-1.45606	-0.841736	-0.903384
30638851..30639150	1	30638851	30639150		null					Not found	0	-2.36838	-1.28077	-1.02886
30643201..30643800	1	30643201	30643800		null					Not found	0	-1.05726	-0.525436	-0.511053
30696151..30696900	1	30696151	30696900		null					Not found	0	-0.684174	-1.73008	-0.122787
30700201..30700950	1	30700201	30700950		null					Not found	0	-1.04262	-1.30907	-0.174955
30758701..30759600	1	30758701	30759600		null					Not found	0	-0.0585591	-0.0713735	-1.05831
30760201..30760950	1	30760201	30760950		null					Not found	0	-0.811364	-0.429926	-0.534901
30771601..30772500	1	30771601	30772500		null					Not found	0	0.300707	0.704651	0.473536
30776851..30777150	1	30776851	30777150		null					Not found	0	-1.66943	-1.91071	-1.2625
30777451..30781050	1	30777451	30781050		null					Not found	0	2.30542	2.13965	2.66815
30781201..30781650	1	30781201	30781650		null					Not found	0	-0.944214	-1.60559	-0.815956
30782551..30782850	1	30782551	30782850		null					Not found	0	-1.35035	-1.75705	-1.40338
30793651..30794100	1	30793651	30794100		null					Not found	0	-1.6658	-0.643239	-1.18533
30794551..30794850	1	30794551	30794850		null					Not found	0	-1.49427	-1.71856	-1.80706
30799051..30799650	1	30799051	30799650		null					Not found	0	-0.999744	-0.424557	-1.25259
30807901..30808350	1	30807901	30808350		null					Not found	0	-0.838393	-0.121424	-0.864064
30810451..30811500	1	30810451	30811500		null					Not found	0	-0.779476	-1.07953	-0.122787
30834001..30834750	1	30834001	30834750		null					Not found	0	-1.14845	-0.427784	-1.41561
30845701..30846000	1	30845701	30846000		null					Not found	0	-2.09044	-2.71384	-1.00988
30872851..30873450	1	30872851	30873450		null					Not found	0	-0.91905	-0.903692	-0.202717
30875701..30877200	1	30875701	30877200		null					Not found	0	0.44869	0.43387	0.600143
30899101..30899850	1	30899101	30899850		null					Not found	0	-1.08655	-0.680289	-0.353616
30908851..30909150	1	30908851	30909150		null					Not found	0	-1.33609	-1.59174	-2.06334
30910201..30910800	1	30910201	30910800		null					Not found	0	-0.804918	-0.695811	-0.643274
30913801..30914250	1	30913801	30914250		null					Not found	0	-0.995785	-1.10327	-0.83684
30918151..30918450	1	30918151	30918450		null					Not found	0	-1.42974	-1.93987	-1.97782
30920101..30921450	1	30920101	30921450		null					Not found	0	0.526097	0.536846	1.40968
30930751..30932100	1	30930751	30932100		null					Not found	0	0.127231	0.114516	0.696136
30945151..30945450	1	30945151	30945450		null					Not found	0	-1.08655	-1.3549	-1.15178
30948151..30949500	1	30948151	30949500		null					Not found	0	1.00156	0.726136	1.70846
30963001..30964350	1	30963001	30964350		null					Not found	0	0.695413	0.629828	0.88199
30977251..30977850	1	30977251	30977850		null					Not found	0	-0.612265	-0.0815348	-0.468357
30998101..30998850	1	30998101	30998850		null					Not found	0	-0.9414	-0.356074	-0.339609
31024651..31024950	1	31024651	31024950		null					Not found	0	-1.34995	-2.24405	-1.31061
31050301..31050600	1	31050301	31050600		null					Not found	0	-1.87707	-1.1577	-1.00405
31072501..31073100	1	31072501	31073100		null					Not found	0	-1.1194	-0.792115	-1.05957
31096201..31096950	1	31096201	31096950		null					Not found	0	-0.997069	-1.15109	-0.414584
31102951..31103400	1	31102951	31103400		null					Not found	0	-1.41526	-0.730081	-0.494816
31110301..31110600	1	31110301	31110600		null					Not found	0	-1.18504	-1.52357	-1.89735
31152901..31153650	1	31152901	31153650		null					Not found	0	0.244551	0.14954	0.695585
31153801..31154550	1	31153801	31154550		null					Not found	0	0.0298947	-1.82658	0.799574
31172551..31173150	1	31172551	31173150		null					Not found	0	-1.52719	-1.83376	-0.736384
31174651..31175100	1	31174651	31175100		null					Not found	0	-0.988404	-0.5231	-1.50057
31177501..31177800	1	31177501	31177800		null					Not found	0	-1.46823	-1.25477	-2.01931
31203451..31204500	1	31203451	31204500		null					Not found	0	-0.197552	0.0269884	-0.226829
31208101..31208700	1	31208101	31208700		null					Not found	0	-0.749053	-1.01187	-1.56587
31220701..31221150	1	31220701	31221150		null					Not found	0	-0.957292	-1.00677	-1.79305
31222351..31222950	1	31222351	31222950		null					Not found	0	-0.917822	-0.875769	-0.646098
31231501..31231950	1	31231501	31231950		null					Not found	0	-0.526758	-0.630114	-1.00405
31232701..31233000	1	31232701	31233000		null					Not found	0	-1.59776	-1.84473	-1.23638
31237351..31238100	1	31237351	31238100		null					Not found	0	-0.473269	-0.65595	-0.839609
31245751..31246050	1	31245751	31246050		null					Not found	0	-1.96958	-1.33656	-2.85079
31283101..31283400	1	31283101	31283400		null					Not found	0	-1.50673	-1.95825	-1.01813
31287151..31287900	1	31287151	31287900		null					Not found	0	-0.460083	-0.733371	-1.22683
31300951..31301400	1	31300951	31301400		null					Not found	0	-1.1559	-1.5114	-2.44712
31317901..31318200	1	31317901	31318200		null					Not found	0	-1.22222	-1.50909	-1.26583
31339051..31339650	1	31339051	31339650		null					Not found	0	-0.883931	-1.19821	-0.569672
31340251..31340550	1	31340251	31340550		null					Not found	0	-2.3941	-1.52643	-2.12108
31371151..31371750	1	31371151	31371750		null					Not found	0	-0.831235	-0.691869	-0.752594
31392901..31393800	1	31392901	31393800		null					Not found	0	-0.209153	-0.61842	-0.534901
31416451..31416900	1	31416451	31416900		null					Not found	0	-0.990048	-0.742537	-0.917669
31423501..31423950	1	31423501	31423950		null					Not found	0	-1.33221	-1.00146	-1.85835
31446751..31447050	1	31446751	31447050		null					Not found	0	-1.28556	-1.25977	-1.8286
31506301..31507350	1	31506301	31507350		null					Not found	0	-0.216649	0.282208	-0.786152
31522951..31523850	1	31522951	31523850		null					Not found	0	-0.365225	-0.0817949	-0.601535
31544851..31545150	1	31544851	31545150		null					Not found	0	-1.32529	-1.03995	-1.47782
31591351..31591800	1	31591351	31591800		null					Not found	0	-1.17006	-1.3549	-1.58901
31702051..31702650	1	31702051	31702650		null					Not found	0	-1.13157	-0.736684	-0.917669
31715101..31715850	1	31715101	31715850		null					Not found	0	-1.12147	-0.316412	-0.654634
31727101..31727400	1	31727101	31727400		null					Not found	0	-1.34875	-1.39675	-1.3286
31752751..31753650	1	31752751	31753650		null					Not found	0	-0.349351	-0.600281	-0.786152
31778101..31778550	1	31778101	31778550		null					Not found	0	-2.04008	-1.06341	-2.05831
31782001..31782600	1	31782001	31782600		null					Not found	0	-1.62568	-0.881891	-1.50057
31810051..31810350	1	31810051	31810350		null					Not found	0	-2.37624	-1.41343	-1.26583
31812001..31812300	1	31812001	31812300		null					Not found	0	-1.35846	-1.37456	-2.38938
31855801..31856700	1	31855801	31856700		null					Not found	0	-0.601201	0.25097	-0.804415
31913401..31913850	1	31913401	31913850		null					Not found	0	-1.20049	-0.959615	-1.62108
31935751..31936350	1	31935751	31936350		null					Not found	0	-0.943006	-0.66221	-1.43435
31937701..31938000	1	31937701	31938000		null					Not found	0	-1.05639	-1.1126	-1.32135
31974301..31974900	1	31974301	31974900		null					Not found	0	-0.74844	-1.21489	-2.15463
32094901..32095200	1	32094901	32095200		null					Not found	0	-1.37173	-1.41155	-1.73638
32098651..32099100	1	32098651	32099100		null					Not found	0	-1.23761	-1.22651	-0.920767
32125651..32125950	1	32125651	32125950		null					Not found	0	-3.36838	-3.17561	-1.19738
32184451..32184750	1	32184451	32184750		null					Not found	0	-1.3304	-1.82658	-0.975579
32212351..32212650	1	32212351	32212650		null					Not found	0	-1.34742	-2.3289	-1.56334
32279701..32280450	1	32279701	32280450		null					Not found	0	-0.392052	-0.823034	-0.622445
32302351..32302800	1	32302351	32302800		null					Not found	0	-1.67677	-2.62805	-0.897348
32334001..32334600	1	32334001	32334600		null					Not found	0	-1.16475	-0.85762	-1.25753
32340901..32341200	1	32340901	32341200		null					Not found	0	-2.82257	-1.30424	-2.26583
32406001..32406750	1	32406001	32406750		null					Not found	0	-0.581093	-1.32262	-1.11971
32407051..32407500	1	32407051	32407500		null					Not found	0	-1.26107	-1.02157	-1.85835
32408701..32409450	1	32408701	32409450		null					Not found	0	-1.19154	-0.609407	-1.35079
32430601..32430900	1	32430601	32430900		null					Not found	0	-1.38885	-1.80909	-2.39735
32517451..32517900	1	32517451	32517900		null					Not found	0	-0.957588	-3.35135	-1.58901
32520751..32521050	1	32520751	32521050		null					Not found	0	-1.3895	-1.90649	-2.44712
32600101..32600700	1	32600101	32600700		null					Not found	0	-1.92863	-0.668606	-2.55831
32605201..32605500	1	32605201	32605500		null					Not found	0	-1.40727	-1.39772	-1.15463
32640301..32640750	1	32640301	32640750		null					Not found	0	-1.73993	-0.987777	-1.49367
32682751..32683200	1	32682751	32683200		null					Not found	0	-1.22012	-1.17072	-1.89735
32685751..32686050	1	32685751	32686050		null					Not found	0	-1.22515	-1.01395	-1.28615
32707201..32707650	1	32707201	32707650		null					Not found	0	-0.991953	-0.715725	-0.712731
32718451..32718750	1	32718451	32718750		null					Not found	0	-1.38885	-2.78454	-1.2174
32740651..32740950	1	32740651	32740950		null					Not found	0	-1.37624	-1.27471	-1.78959
32795401..32796300	1	32795401	32796300		null					Not found	0	-0.668874	-0.0566989	-1.18983
32872801..32873400	1	32872801	32873400		null					Not found	0	-1.36671	-0.543567	-0.712731
32881651..32881950	1	32881651	32881950		null					Not found	0	-1.41358	-1.25541	-1.36983
32964451..32965650	1	32964451	32965650		null					Not found	0	1.21602	0.458996	1.67524
32972101..32973450	1	32972101	32973450		null					Not found	0	0.388466	0.01579	0.295368
32996251..32996550	1	32996251	32996550		null					Not found	0	-2.76593	-2.99053	-1.14187
33021001..33021900	1	33021001	33021900		null					Not found	0	-0.334924	-0.775916	-0.325415
33022501..33024150	1	33022501	33024150		null					Not found	0	0.881157	0.484848	1.30956
33029701..33030000	1	33029701	33030000		null					Not found	0	-1.5834	-1.01165	-1.46011
33043951..33044700	1	33043951	33044700		null					Not found	0	-0.678622	-0.113947	-0.430666
33059251..33059550	1	33059251	33059550		null					Not found	0	-1.5684	-3.53103	-1.7174
33093301..33093600	1	33093301	33093600		null					Not found	0	-1.33609	-1.60391	-1.52886
33094801..33095250	1	33094801	33095250		null					Not found	0	-1.3304	-0.848097	-0.867901
33106051..33106500	1	33106051	33106500		null					Not found	0	-1.34575	-1.04378	-1.7174
33108301..33109350	1	33108301	33109350		null					Not found	0	-0.057943	0.176883	-0.697382
33134701..33135000	1	33134701	33135000		null					Not found	0	-1.74356	-1.5068	-1.25096
33150751..33151050	1	33150751	33151050		null					Not found	0	-1.63722	-1.09973	-1.60487
33174451..33175650	1	33174451	33175650		null					Not found	0	0.233713	0.022591	0.291908
33212251..33213000	1	33212251	33213000		null					Not found	0	-0.826162	-0.226363	-0.807062
33219301..33219750	1	33219301	33219750		null					Not found	0	-0.993673	-0.766	-0.749323
33233851..33234600	1	33233851	33234600		null					Not found	0	-0.535541	-0.854071	-1.39136
33244351..33245400	1	33244351	33245400		null					Not found	0	0.149816	0.243259	-0.701189
33246001..33246450	1	33246001	33246450		null					Not found	0	-1.86755	-0.785631	-1.36215
33271651..33272100	1	33271651	33272100		null					Not found	0	-1.35378	-1.12142	-0.897348
33276901..33277650	1	33276901	33277650		null					Not found	0	-0.640594	-0.449444	-0.242016
33321601..33322200	1	33321601	33322200		null					Not found	0	-1.79443	-0.873309	-1.76583
33324901..33325650	1	33324901	33325650		null					Not found	0	-0.76928	-0.496881	-0.869827
33331651..33332700	1	33331651	33332700		null					Not found	0	-0.271196	-0.461901	-0.528865
33338101..33338700	1	33338101	33338700		null					Not found	0	-0.74523	-0.578884	-1.01813
33369601..33370050	1	33369601	33370050		null					Not found	0	-0.870898	-0.844964	-1.01813
33370951..33371550	1	33370951	33371550		null					Not found	0	-1.13799	-0.524207	-1.09954
33372001..33372600	1	33372001	33372600		null					Not found	0	-0.857198	-1.00677	-1.00405
33372901..33373500	1	33372901	33373500		null					Not found	0	-0.942489	-0.883225	-0.984568
33387151..33387750	1	33387151	33387750		null					Not found	0	-0.816835	-1.28077	-1.28615
33391351..33392100	1	33391351	33392100		null					Not found	0	-0.209128	-0.797429	-1.28615
33395851..33396150	1	33395851	33396150		null					Not found	0	-1.35358	-1.17072	-1.74932
33401251..33402150	1	33401251	33402150		null					Not found	0	-0.223093	-0.248799	-1.01813
33436201..33437100	1	33436201	33437100		null					Not found	0	-0.150765	-0.059785	-0.680868
33446251..33446850	1	33446251	33446850		null					Not found	0	-1.00944	-0.578397	-0.342389
33453151..33454050	1	33453151	33454050		null					Not found	0	-0.846034	-0.073539	-0.873695
33454201..33454950	1	33454201	33454950		null					Not found	0	-1.07266	-0.494923	-0.788732
33460051..33460350	1	33460051	33460350		null					Not found	0	-0.946321	-1.12019	-1.05332
33462751..33463350	1	33462751	33463350		null					Not found	0	-0.638195	-0.605595	-0.649642
33468001..33469050	1	33468001	33469050		null					Not found	0	-0.643821	0.401212	-0.649642
33474451..33474750	1	33474451	33474750		null					Not found	0	-1.48709	-2.26723	-1.72053
33480151..33480750	1	33480151	33480750		null					Not found	0	-0.826816	-0.975736	-1.18087
33489001..33489300	1	33489001	33489300		null					Not found	0	-1.74356	-1.04624	-1.51458
33504001..33504900	1	33504001	33504900		null					Not found	0	-0.240372	-1.25931	-0.556436
33509101..33510000	1	33509101	33510000		null					Not found	0	-0.261071	0.0312212	-0.424919
33512401..33513300	1	33512401	33513300		null					Not found	0	-0.373416	0.33713	0.176396
33517951..33518850	1	33517951	33518850		null					Not found	0	0.133704	0.121262	-0.55332
33520051..33521100	1	33520051	33521100		null					Not found	0	-0.352142	0.14	-0.726829
33522151..33522600	1	33522151	33522600		null					Not found	0	-1.44533	-0.684219	-0.844248
33523801..33524700	1	33523801	33524700		null					Not found	0	0.114083	-0.14638	-0.108214
33525301..33525750	1	33525301	33525750		null					Not found	0	-0.822034	-1.25541	-0.947116
33536401..33537900	1	33536401	33537900		null					Not found	0	0.942112	0.299245	1.02707
33542401..33543000	1	33542401	33543000		null					Not found	0	-0.781197	-0.413428	-1.01576
33550501..33550800	1	33550501	33550800		null					Not found	0	-1.3922	-1.77592	-2.18983
33565351..33566400	1	33565351	33566400		null					Not found	0	1.57379	1.33254	1.37687
33578551..33579150	1	33578551	33579150		null					Not found	0	-0.715261	-0.553916	-0.708092
33581401..33581700	1	33581401	33581700		null					Not found	0	-1.42502	-1.5469	-2.10487
33582451..33583350	1	33582451	33583350		null					Not found	0	-0.192145	-0.762739	-0.823152
33585301..33585600	1	33585301	33585600		null					Not found	0	-1.302	-1.4523	-1.68087
33589651..33590100	1	33589651	33590100		null					Not found	0	-0.954077	-1.25477	-0.873695
33596101..33596850	1	33596101	33596850		null					Not found	0	-0.533821	-0.800582	-0.146098
33604651..33605400	1	33604651	33605400		null					Not found	0	-0.360924	-0.587315	-0.821346
33606751..33607800	1	33606751	33607800		null					Not found	0	-0.177024	-0.101694	-0.284865
33608551..33609600	1	33608551	33609600		null					Not found	0	-0.319642	0.0967218	-0.475579
33615451..33616050	1	33615451	33616050		null					Not found	0	-1.02228	-0.328113	-0.475579
33622801..33623400	1	33622801	33623400		null					Not found	0	-0.767203	-0.978476	-1.05332
33627601..33628350	1	33627601	33628350		null					Not found	0	-0.469606	-0.768756	-0.146098
33629101..33630450	1	33629101	33630450		null					Not found	0	0.242993	0.753317	0.362689
33639901..33640950	1	33639901	33640950		null					Not found	0	0.0382108	0.169392	0.242883
33644701..33645000	1	33644701	33645000		null					Not found	0	-1.05846	-1.2639	-1.46011
33660751..33663000	1	33660751	33663000		null					Not found	0	1.30253	1.44829	1.37171
33663301..33664200	1	33663301	33664200		null					Not found	0	0.154342	-0.0608407	0.320244
33664351..33665400	1	33664351	33665400		null					Not found	0	0.56637	0.119398	0.405083
33665551..33667050	1	33665551	33667050		null					Not found	0	0.580387	0.413614	0.214492
33669301..33673200	1	33669301	33673200		null					Not found	0	2.56457	2.58638	2.67187
33684151..33685200	1	33684151	33685200		null					Not found	0	1.21554	0.843398	1.62933
33685351..33686400	1	33685351	33686400		null					Not found	0	0.0439639	-0.285375	0.297665
33695701..33696450	1	33695701	33696450		null					Not found	0	-0.965952	-0.476746	-0.152847
33702151..33702600	1	33702151	33702600		null					Not found	0	-0.831235	-0.874537	-0.64257
33710551..33711300	1	33710551	33711300		null					Not found	0	0.0133611	-0.0542129	-0.765831
33722851..33724650	1	33722851	33724650		null					Not found	0	0.797373	0.570131	0.567758
33729001..33730350	1	33729001	33730350		null					Not found	0	0.0881521	0.263531	0.107644
33732601..33733650	1	33732601	33733650		null					Not found	0	0.174738	0.291296	0.155752
33736801..33746400	1	33736801	33746400		null					Not found	0	4.32323	4.29521	4.20384
33748651..33749700	1	33748651	33749700		null					Not found	0	0.660008	0.407667	0.731765
33753601..33753900	1	33753601	33753900		null					Not found	0	-1.74859	-1.49757	-0.873695
33760201..33760950	1	33760201	33760950		null					Not found	0	-0.216072	-0.384755	-0.828596
33763801..33764400	1	33763801	33764400		null					Not found	0	-1.23087	-0.647899	-1.12108
33768151..33768450	1	33768151	33768450		null					Not found	0	-1.45116	-1.52074	-1.27086
33775801..33776850	1	33775801	33776850		null					Not found	0	0.0484442	-0.191844	-0.236384
33777001..33777750	1	33777001	33777750		null					Not found	0	-0.417566	-0.812758	-0.406929
33802351..33803550	1	33802351	33803550		null					Not found	0	0.199828	-0.716905	-0.151778
33816451..33817200	1	33816451	33817200		null					Not found	0	-0.838393	-0.303236	-1.18384
33826201..33827250	1	33826201	33827250		null					Not found	0	-0.018767	0.19303	0.187615
33841801..33842550	1	33841801	33842550		null					Not found	0	-0.026804	-0.600559	-0.912535
33864151..33864900	1	33864151	33864900		null					Not found	0	-0.446143	-0.17213	-0.869827
33866401..33866850	1	33866401	33866850		null					Not found	0	-0.948205	-1.1286	-0.714284
33875401..33876300	1	33875401	33876300		null					Not found	0	0.018648	-1.17072	0.952872
33883201..33884400	1	33883201	33884400		null					Not found	0	1.20926	0.943166	0.93366
33886651..33887400	1	33886651	33887400		null					Not found	0	-0.773785	-0.625695	-0.862153
33888751..33889350	1	33888751	33889350		null					Not found	0	-0.990048	-0.929414	-0.51458
33891151..33894600	1	33891151	33894600		null					Not found	0	2.59944	2.41975	2.86693
33898051..33898950	1	33898051	33898950		null					Not found	0	-0.308687	-0.364773	-0.519311
33902701..33903150	1	33902701	33903150		null					Not found	0	-1.25362	-1.05475	-1.14327
33906151..33906450	1	33906151	33906450		null					Not found	0	-1.4269	-0.94744	-1.85079
33906601..33908100	1	33906601	33908100		null					Not found	0	1.44779	1.56103	1.53385
33927151..33927750	1	33927151	33927750		null					Not found	0	-0.442517	-0.653769	-0.793054
33931651..33933150	1	33931651	33933150		null					Not found	0	0.717508	0.478489	0.345366
33936301..33937200	1	33936301	33937200		null					Not found	0	-0.142757	-0.717674	-0.345179
33962851..33967500	1	33962851	33967500		null					Not found	0	3.09113	2.80534	3.31107
33971851..33972450	1	33971851	33972450		null					Not found	0	-0.473919	-0.854228	-1.28615
33977101..33978450	1	33977101	33978450		null					Not found	0	0.254132	0.354093	0.213848
33979501..33979950	1	33979501	33979950		null					Not found	0	-0.826816	-1.92909	-1.48231
33993601..33994650	1	33993601	33994650		null					Not found	0	0.129102	0.115532	-0.0440518
33995401..33997200	1	33995401	33997200		null					Not found	0	0.512014	0.505175	0.202161
34002151..34003350	1	34002151	34003350		null					Not found	0	0.418907	0.459855	-0.0434381
34004701..34006650	1	34004701	34006650		null					Not found	0	1.43569	1.59359	2.03578
34010701..34012350	1	34010701	34012350		null					Not found	0	1.6461	1.85642	1.61214
34016851..34018200	1	34016851	34018200		null					Not found	0	0.403504	0.501714	0.156914
34019401..34019850	1	34019401	34019850		null					Not found	0	-0.782553	-0.849029	-1.21428
34020001..34020900	1	34020001	34020900		null					Not found	0	-0.144119	0.163519	-0.00988102
34025851..34026600	1	34025851	34026600		null					Not found	0	-0.525526	-0.312574	-0.666176
34032001..34033050	1	34032001	34033050		null					Not found	0	0.0888987	-0.00193956	-0.353616
34035451..34035900	1	34035451	34035900		null					Not found	0	-0.818828	-0.977104	-0.956842
34038001..34038900	1	34038001	34038900		null					Not found	0	-0.0555139	-0.142589	-0.523475
34048051..34049250	1	34048051	34049250		null					Not found	0	-0.456873	0.0740369	0.0349517
34050301..34051650	1	34050301	34051650		null					Not found	0	0.460751	0.439232	0.315785
34052101..34052550	1	34052101	34052550		null					Not found	0	-1.23475	-1.01275	-1.01931
34053301..34055400	1	34053301	34055400		null					Not found	0	0.717396	0.711472	0.692938
34055851..34057050	1	34055851	34057050		null					Not found	0	-0.0982841	0.082107	0.199538
34058401..34059900	1	34058401	34059900		null					Not found	0	0.334896	0.514973	0.135936
34060351..34061850	1	34060351	34061850		null					Not found	0	1.88041	2.0137	2.15955
34064401..34065300	1	34064401	34065300		null					Not found	0	0.196309	-0.594475	-0.279314
34067251..34069350	1	34067251	34069350		null					Not found	0	2.02405	1.86053	2.25816
34069951..34071000	1	34069951	34071000		null					Not found	0	0.059573	0.140775	-0.736384
34072201..34072950	1	34072201	34072950		null					Not found	0	-0.367911	-0.688237	-0.837762
34074751..34075350	1	34074751	34075350		null					Not found	0	-1.76593	-1.32575	-0.88641
34090201..34091250	1	34090201	34091250		null					Not found	0	0.0300162	-0.0800946	0.0376976
34092001..34092300	1	34092001	34092300		null					Not found	0	-1.23339	-1.4489	-1.18983
34093501..34094850	1	34093501	34094850		null					Not found	0	1.1363	0.68992	0.998849
34096351..34098450	1	34096351	34098450		null					Not found	0	1.51955	1.4803	1.52442
34105051..34105650	1	34105051	34105650		null					Not found	0	-1.32529	-0.993886	-0.543438
34113751..34114950	1	34113751	34114950		null					Not found	0	0.33966	0.010404	-0.538548
34116301..34119000	1	34116301	34119000		null					Not found	0	1.88662	1.69473	1.91404
34125001..34125450	1	34125001	34125450		null					Not found	0	-1.01242	-1.54989	-0.473349
34127701..34128450	1	34127701	34128450		null					Not found	0	-0.647164	-0.258402	-0.468357
34128901..34129500	1	34128901	34129500		null					Not found	0	-0.723926	-1.03741	-0.850793
34130701..34131150	1	34130701	34131150		null					Not found	0	-1.28328	-1.75705	-0.956842
34131451..34132650	1	34131451	34132650		null					Not found	0	-0.479803	-0.556533	0.38758
34132801..34133700	1	34132801	34133700		null					Not found	0	-0.56872	-0.272895	-0.475579
34145101..34145700	1	34145101	34145700		null					Not found	0	-0.669427	-0.966416	-0.862153
34146451..34147350	1	34146451	34147350		null					Not found	0	-0.093453	-0.806952	-0.596896
34147951..34148550	1	34147951	34148550		null					Not found	0	-0.654108	-0.539976	-1.21273
34151401..34152450	1	34151401	34152450		null					Not found	0	-0.0473437	-0.277919	-0.561449
34159801..34161000	1	34159801	34161000		null					Not found	0	0.200654	0.0892434	0.110623
34161301..34161900	1	34161301	34161900		null					Not found	0	-0.686916	-1.07696	-0.621077
34162501..34163250	1	34162501	34163250		null					Not found	0	-0.30726	-0.668126	-0.639761
34163851..34165650	1	34163851	34165650		null					Not found	0	2.38285	2.52058	2.65173
34167751..34170150	1	34167751	34170150		null					Not found	0	1.31483	1.19216	1.54652
34170901..34171650	1	34170901	34171650		null					Not found	0	-0.38588	-0.564944	-0.756705
34171951..34172400	1	34171951	34172400		null					Not found	0	-1.29808	-1.00194	-1.00988
34173151..34176000	1	34173151	34176000		null					Not found	0	1.32736	1.23746	1.21898
34177651..34180500	1	34177651	34180500		null					Not found	0	1.37388	1.61793	1.31876
34181101..34183050	1	34181101	34183050		null					Not found	0	0.912261	0.661076	0.975405
34188001..34192500	1	34188001	34192500		null					Not found	0	3.00759	3.12897	3.20996
34195501..34196550	1	34195501	34196550		null					Not found	0	-0.0576057	-0.150001	0.071952
34200151..34202250	1	34200151	34202250		null					Not found	0	1.78768	1.57657	1.68057
34203601..34205250	1	34203601	34205250		null					Not found	0	0.634671	0.319958	0.623391
34209751..34210500	1	34209751	34210500		null					Not found	0	-0.893373	-0.719274	-1.21428
34211851..34212900	1	34211851	34212900		null					Not found	0	0.228734	-0.205785	-0.0886854
34215001..34217850	1	34215001	34217850		null					Not found	0	0.984406	1.4535	1.4492
34218001..34219950	1	34218001	34219950		null					Not found	0	2.4125	2.52231	2.54935
34220251..34221000	1	34220251	34221000		null					Not found	0	-0.319972	-0.0898101	-0.0633386
34237201..34239000	1	34237201	34239000		null					Not found	0	0.843708	1.03298	0.880799
34250401..34251300	1	34250401	34251300		null					Not found	0	-0.266015	-0.0425025	-0.821346
34252801..34254000	1	34252801	34254000		null					Not found	0	0.0311013	-0.25731	-0.211956
34259851..34260450	1	34259851	34260450		null					Not found	0	-0.620127	-0.983078	-0.399857
34261651..34262550	1	34261651	34262550		null					Not found	0	-0.139914	-0.349301	-0.454669
34263001..34264200	1	34263001	34264200		null					Not found	0	-0.242644	0.404321	-0.65535
34265551..34266150	1	34265551	34266150		null					Not found	0	-1.30903	-0.932226	-1.69587
34266601..34267200	1	34266601	34267200		null					Not found	0	-0.92441	-0.716905	-0.915611
34270501..34271550	1	34270501	34271550		null					Not found	0	-0.061247	0.0249842	-0.286152
34284151..34284750	1	34284151	34284750		null					Not found	0	-0.827493	-0.966416	-1.14187
34284901..34285950	1	34284901	34285950		null					Not found	0	0.241018	-0.0553759	0.107147
34287151..34288200	1	34287151	34288200		null					Not found	0	-0.27522	-0.0657884	-0.345179
34289101..34293750	1	34289101	34293750		null					Not found	0	2.03444	2.07705	1.91684
34309051..34309800	1	34309051	34309800		null					Not found	0	-0.582733	-0.301614	-0.83684
34310851..34311600	1	34310851	34311600		null					Not found	0	-0.66034	-1.10288	-0.51458
34315501..34315950	1	34315501	34315950		null					Not found	0	-0.89327	-0.945535	-1.12519
34326751..34327350	1	34326751	34327350		null					Not found	0	-0.723853	-0.690469	-0.222099
34330051..34330800	1	34330051	34330800		null					Not found	0	-0.152428	-0.323933	-1.01813
34334401..34335000	1	34334401	34335000		null					Not found	0	-1.22012	-0.847825	-0.862153
34374601..34375500	1	34374601	34375500		null					Not found	0	-0.54074	-0.0900989	-0.269178
34388701..34389300	1	34388701	34389300		null					Not found	0	-0.620127	-0.591735	-0.728413
34389901..34390350	1	34389901	34390350		null					Not found	0	-1.0384	-1.07261	-1.06587
34409701..34411050	1	34409701	34411050		null					Not found	0	0.976772	1.12943	1.43366
34429051..34430250	1	34429051	34430250		null					Not found	0	0.394671	0.151204	-0.0799221
34430551..34432800	1	34430551	34432800		null					Not found	0	1.02556	0.839073	0.641179
34439701..34440600	1	34439701	34440600		null					Not found	0	0.81331	0.732867	0.971135
34441501..34444950	1	34441501	34444950		null					Not found	0	1.85409	1.94039	1.8605
34448101..34448700	1	34448101	34448700		null					Not found	0	-0.738048	-0.661236	-0.0471279
34459051..34460550	1	34459051	34460550		null					Not found	0	0.874557	0.963771	1.33328
34462201..34466400	1	34462201	34466400		null					Not found	0	2.78566	2.65819	2.76156
34482151..34483650	1	34482151	34483650		null					Not found	0	0.352386	0.720165	0.854786
34485301..34488300	1	34485301	34488300		null					Not found	0	2.30358	2.24251	2.35218
34506901..34507650	1	34506901	34507650		null					Not found	0	-0.448325	-0.38434	-0.152847
34508401..34509150	1	34508401	34509150		null					Not found	0	-0.736101	-1.11788	-0.353616
34510351..34511700	1	34510351	34511700		null					Not found	0	2.1449	2.20012	2.54283
34512901..34514550	1	34512901	34514550		null					Not found	0	0.801758	0.706234	0.771587
34515601..34516950	1	34515601	34516950		null					Not found	0	0.555713	0.406383	0.0349517
34533901..34534650	1	34533901	34534650		null					Not found	0	-0.42514	-0.579639	-0.252594
34540951..34542300	1	34540951	34542300		null					Not found	0	0.754536	0.529966	0.63282
34543801..34545300	1	34543801	34545300		null					Not found	0	0.499243	0.602341	0.123391
34551451..34553400	1	34551451	34553400		null					Not found	0	0.837476	0.762321	0.731765
34557601..34557900	1	34557601	34557900		null					Not found	0	-1.0429	-0.554927	-0.984568
34570951..34571700	1	34570951	34571700		null					Not found	0	-0.538654	-0.461727	-0.135567
34579501..34580700	1	34579501	34580700		null					Not found	0	0.312565	0.497359	0.612726
34583401..34585650	1	34583401	34585650		null					Not found	0	1.98898	2.45909	2.97242
34594951..34595550	1	34594951	34595550		null					Not found	0	-0.51317	-0.783489	-0.842389
34599001..34600500	1	34599001	34600500		null					Not found	0	0.447257	0.722703	0.707379
34601251..34603050	1	34601251	34603050		null					Not found	0	2.94216	2.90334	2.94342
34610851..34611450	1	34610851	34611450		null					Not found	0	-1.2505	-1.08579	-0.49367
34613851..34615350	1	34613851	34615350		null					Not found	0	0.13882	0.138356	0.350358
34615651..34616400	1	34615651	34616400		null					Not found	0	-0.3635	-1.03523	-0.379536
34618651..34619100	1	34618651	34619100		null					Not found	0	-1.10793	-0.363241	-0.850793
34640551..34643400	1	34640551	34643400		null					Not found	0	3.15197	3.0481	3.16165
34654051..34654950	1	34654051	34654950		null					Not found	0	-0.273618	-0.0993332	-0.672017
34661251..34666200	1	34661251	34666200		null					Not found	0	3.09452	3.01155	3.15129
34679251..34680750	1	34679251	34680750		null					Not found	0	0.519016	0.614845	0.780548
34687801..34688400	1	34687801	34688400		null					Not found	0	-0.735728	-1.39772	-1.3679
34698601..34702050	1	34698601	34702050		null					Not found	0	3.1431	3.04658	3.29634
34705201..34706850	1	34705201	34706850		null					Not found	0	0.538589	0.693126	0.594846
34709551..34711200	1	34709551	34711200		null					Not found	0	0.739444	0.263808	0.249043
34725751..34726650	1	34725751	34726650		null					Not found	0	0.883766	0.905038	1.14532
34737901..34739550	1	34737901	34739550		null					Not found	0	2.53404	2.42813	2.75299
34744351..34746750	1	34744351	34746750		null					Not found	0	1.19741	1.41984	1.09851
34748401..34750350	1	34748401	34750350		null					Not found	0	1.04333	0.715587	0.958247
34776301..34777500	1	34776301	34777500		null					Not found	0	0.675215	0.821078	0.482319
34781851..34782450	1	34781851	34782450		null					Not found	0	-0.95673	-1.5231	-1.26583
34789801..34792650	1	34789801	34792650		null					Not found	0	1.71645	1.74703	1.40533
34792951..34793850	1	34792951	34793850		null					Not found	0	-0.0229892	0.211395	0.341779
34794151..34796100	1	34794151	34796100		null					Not found	0	0.893165	1.35865	0.886398
34796701..34800750	1	34796701	34800750		null					Not found	0	2.07791	2.15642	2.04977
34806901..34809150	1	34806901	34809150		null					Not found	0	1.79631	1.55365	1.36943
[truncated: 223,770+ more rows]

## Sheet: Smchd1_DEL_vs_WT_diff_binding
Probe	Chromosome	Start	End	Probe Strand	Feature	ID	Description	Feature Strand	Differential binding	Feature Orientation	Distance	Smchd1MD43-GFP/MD43-GFP	Smchd1GFP/GFP	Smchd1del/del
3037801..3038250	1	3037801	3038250		null					Not found	0	-1.22567	-0.910712	-1.64327
3147601..3148050	1	3147601	3148050		null					Not found	0	-0.862272	-0.854071	-0.984568
3216601..3217350	1	3216601	3217350		null					Not found	0	-0.909712	-0.876304	-0.149642
3250801..3252000	1	3250801	3252000		null					Not found	0	0.240587	-0.0359776	-0.00115142
3335101..3336000	1	3335101	3336000		null					Not found	0	0.198336	0.229935	0.251085
3344101..3344700	1	3344101	3344700		null					Not found	0	-0.907626	-1.39566	-1.07863
3361201..3361500	1	3361201	3361500		null					Not found	0	-1.25116	-1.63757	-1.05957
3370051..3370650	1	3370051	3370650		null					Not found	0	-0.845095	-1.44661	-1.42805
3400201..3400650	1	3400201	3400650		null					Not found	0	-0.80563	-1.50543	-1.10487
3439201..3439650	1	3439201	3439650		null					Not found	0	-0.908481	-1.53026	-0.604199
3448051..3448500	1	3448051	3448500		null					Not found	0	-1.3941	-2.05475	-0.649642
3490351..3490800	1	3490351	3490800		null					Not found	0	-1.7292	-1.1546	-2.65463
3490951..3491400	1	3490951	3491400		null					Not found	0	-1.00924	-1.48794	-1.12108
3514801..3515100	1	3514801	3515100		null					Not found	0	-1.28154	-1.35357	-2.14327
3530401..3530700	1	3530401	3530700		null					Not found	0	-1.76593	-1.32722	-1.50988
3532051..3532350	1	3532051	3532350		null					Not found	0	-1.38696	-1.27669	-1.47558
3535951..3536550	1	3535951	3536550		null					Not found	0	-0.598429	-1.41912	-0.749323
3552451..3552900	1	3552451	3552900		null					Not found	0	-1.71986	-1.06536	-1.3286
3553351..3553950	1	3553351	3553950		null					Not found	0	-0.975077	-1.17622	-1.25259
3554101..3554400	1	3554101	3554400		null					Not found	0	-1.35378	-1.47362	-1.83961
3626551..3626850	1	3626551	3626850		null					Not found	0	-1.45157	-2.03238	-1.19587
3637651..3637950	1	3637651	3637950		null					Not found	0	-1.57094	-1.33144	-1.60487
3670351..3671100	1	3670351	3671100		null					Not found	0	-0.690267	-0.757151	-0.151421
3671851..3672600	1	3671851	3672600		null					Not found	0	-0.231917	0.128222	-0.0939292
3755551..3756000	1	3755551	3756000		null					Not found	0	-1.31174	-1.23494	-0.692087
3771901..3772200	1	3771901	3772200		null					Not found	0	-1.58624	-1.30544	-3.12108
3784351..3784800	1	3784351	3784800		null					Not found	0	-0.860526	-1.32722	-1.07735
3803701..3804300	1	3803701	3804300		null					Not found	0	-0.988625	-0.795547	-1.18533
3807601..3808200	1	3807601	3808200		null					Not found	0	-0.504505	-0.621801	-1.04344
3811651..3812400	1	3811651	3812400		null					Not found	0	-1.18694	-0.531766	-1.13209
3830551..3831300	1	3830551	3831300		null					Not found	0	-0.61872	-0.327981	-1.33592
3831451..3831900	1	3831451	3831900		null					Not found	0	-1.20532	-1.25622	-1.04344
3841201..3841650	1	3841201	3841650		null					Not found	0	-1.54494	-2.79555	-1.05831
3860851..3861300	1	3860851	3861300		null					Not found	0	-1.66943	-1.40755	-0.799149
3877951..3878400	1	3877951	3878400		null					Not found	0	-1.03477	-0.610779	-1.47335
3879601..3879900	1	3879601	3879900		null					Not found	0	-0.978405	-0.725248	-1.02886
3891901..3892650	1	3891901	3892650		null					Not found	0	-0.760768	-0.308261	-0.609557
3893551..3893850	1	3893551	3893850		null					Not found	0	-2.03505	-1.36276	-2.48231
3934201..3934800	1	3934201	3934800		null					Not found	0	-1.25885	-0.602791	-0.823152
3953551..3953850	1	3953551	3953850		null					Not found	0	-1.76024	-1.22925	-1.22053
3985801..3986550	1	3985801	3986550		null					Not found	0	-0.437631	-0.705376	-0.924919
4017901..4018200	1	4017901	4018200		null					Not found	0	-1.35656	-1.28077	-1.25753
4034401..4035000	1	4034401	4035000		null					Not found	0	-1.66322	-1.24759	-2.64327
4035601..4036350	1	4035601	4036350		null					Not found	0	-1.23507	-0.863594	-0.674955
4038751..4039350	1	4038751	4039350		null					Not found	0	-0.668906	-0.483334	-0.500573
4059151..4059750	1	4059151	4059750		null					Not found	0	-0.736774	-0.908948	-0.625188
4063351..4063950	1	4063351	4063950		null					Not found	0	-0.626332	-1.16327	-1.32135
4101001..4101300	1	4101001	4101300		null					Not found	0	-1.11965	-0.639175	-1.05831
4102951..4103550	1	4102951	4103550		null					Not found	0	-1.01242	-0.706387	-1.08121
4132801..4133400	1	4132801	4133400		null					Not found	0	-0.792785	-1.17807	-0.415611
4134601..4135050	1	4134601	4135050		null					Not found	0	-0.979241	-1.61411	-1.70809
4137301..4137600	1	4137301	4137600		null					Not found	0	-1.69289	-1.32262	-1.28615
4139101..4139550	1	4139101	4139550		null					Not found	0	-1.2976	-1.15109	-1.30706
4142101..4143300	1	4142101	4143300		null					Not found	0	0.485983	-0.0347461	0.992895
4175851..4176900	1	4175851	4176900		null					Not found	0	-0.0196422	0.346726	-0.104199
4209601..4209900	1	4209601	4209900		null					Not found	0	-1.76593	-1.64729	-1.25753
4227751..4228950	1	4227751	4228950		null					Not found	0	-0.020249	-0.292179	0.910007
4233151..4233900	1	4233151	4233900		null					Not found	0	-0.961155	-0.444724	-0.369827
4241401..4241850	1	4241401	4241850		null					Not found	0	-1.00589	-0.783489	-1.3286
4259401..4260450	1	4259401	4260450		null					Not found	0	0.485475	0.42209	0.0693337
4287451..4287750	1	4287451	4287750		null					Not found	0	-1.21201	-2.12006	-1.88938
4327951..4328700	1	4327951	4328700		null					Not found	0	-0.300145	-0.832557	-0.343783
4332151..4332900	1	4332151	4332900		null					Not found	0	-0.917822	-1.81601	0.618507
4335001..4335750	1	4335001	4335750		null					Not found	0	-1.04262	-0.589554	-0.7174
4347001..4347450	1	4347001	4347450		null					Not found	0	-0.680416	-1.01165	-1.05957
4353301..4354200	1	4353301	4354200		null					Not found	0	-0.301581	-0.214891	-0.26834
4354501..4355100	1	4354501	4355100		null					Not found	0	-1.1466	-0.718562	-0.862153
4358701..4359000	1	4358701	4359000		null					Not found	0	-1.48178	-1.19095	-2.04344
4383151..4384050	1	4383151	4384050		null					Not found	0	-0.242724	0.0912726	0.36791
4412401..4413000	1	4412401	4413000		null					Not found	0	-1.22878	-0.567752	-0.534901
4416301..4417800	1	4416301	4417800		null					Not found	0	1.98419	1.63015	2.48121
4452751..4453050	1	4452751	4453050		null					Not found	0	-1.58449	-1.18318	-1.60487
4456351..4457250	1	4456351	4457250		null					Not found	0	-0.266107	-0.032378	-0.788732
4469101..4469550	1	4469101	4469550		null					Not found	0	-1.03931	-1.44661	-1.52886
4490251..4491000	1	4490251	4491000		null					Not found	0	-0.326959	-1.25162	-0.233983
4491601..4492500	1	4491601	4492500		null					Not found	0	-0.0864439	0.459308	0.320244
4516501..4517400	1	4516501	4517400		null					Not found	0	0.268732	-0.313875	0.895885
4524451..4527000	1	4524451	4527000		null					Not found	0	1.24835	1.18194	0.862863
4543801..4544550	1	4543801	4544550		null					Not found	0	-0.911754	-0.340106	-1.01813
4545751..4546050	1	4545751	4546050		null					Not found	0	-1.48355	-1.24228	-1.70809
4567651..4567950	1	4567651	4567950		null					Not found	0	-1.44614	-1.2232	-1.25753
4575151..4575450	1	4575151	4575450		null					Not found	0	-1.17311	-1.46221	-1.62108
4598401..4599000	1	4598401	4599000		null					Not found	0	-0.662932	-0.515423	-0.810606
4604101..4604400	1	4604101	4604400		null					Not found	0	-1.72744	-1.36571	-1.57863
4613251..4614300	1	4613251	4614300		null					Not found	0	0.108292	-0.0135808	-0.208092
4645051..4646100	1	4645051	4646100		null					Not found	0	-0.628568	-0.0982058	-0.104866
4691101..4692000	1	4691101	4692000		null					Not found	0	-0.586209	-0.185639	-1.07863
4692301..4692750	1	4692301	4692750		null					Not found	0	-1.05726	-1.44258	-1.22053
4693201..4693800	1	4693201	4693800		null					Not found	0	-1.46008	-2.11139	-0.660382
4705201..4705800	1	4705201	4705800		null					Not found	0	-0.74844	-0.888894	-1.36215
4722601..4723050	1	4722601	4723050		null					Not found	0	-0.962798	-1.09659	-0.765831
4745251..4745700	1	4745251	4745700		null					Not found	0	-1.03172	-1.11815	-1.31239
4747801..4748100	1	4747801	4748100		null					Not found	0	-2.15305	-1.3549	-1.72053
4748551..4748850	1	4748551	4748850		null					Not found	0	-1.91782	-1.42372	-1.94283
4761301..4762650	1	4761301	4762650		null					Not found	0	0.401903	0.111739	-0.321797
4762801..4763100	1	4762801	4763100		null					Not found	0	-1.66322	-1.27546	-2.07863
4764451..4765500	1	4764451	4765500		null					Not found	0	-0.63716	0.201785	-0.654634
4767001..4771950	1	4767001	4771950		null					Not found	0	3.04268	2.83092	3.33277
4774951..4776600	1	4774951	4776600		null					Not found	0	0.465234	0.53879	0.343216
4779001..4781250	1	4779001	4781250		null					Not found	0	1.55643	1.29216	1.83944
4781851..4782600	1	4781851	4782600		null					Not found	0	-0.640594	-0.978476	-0.265831
4788451..4789200	1	4788451	4789200		null					Not found	0	-0.425903	-0.538384	-0.577346
4807801..4808400	1	4807801	4808400		null					Not found	0	-0.754963	-1.33656	-0.661104
4839001..4839750	1	4839001	4839750		null					Not found	0	-0.37744	-0.652063	-0.661104
4840351..4840800	1	4840351	4840800		null					Not found	0	-1.01702	-1.38239	-1.25096
4877101..4877700	1	4877101	4877700		null					Not found	0	-0.474244	-0.850938	-0.249323
4910551..4911300	1	4910551	4911300		null					Not found	0	-0.322748	-0.45754	-0.739597
4918951..4919850	1	4918951	4919850		null					Not found	0	-0.871096	-0.87503	0.404094
4932901..4933650	1	4932901	4933650		null					Not found	0	-0.539435	-0.672065	-0.739597
4935601..4936350	1	4935601	4936350		null					Not found	0	-0.870898	-0.849768	-0.345179
4987201..4988400	1	4987201	4988400		null					Not found	0	0.48683	0.524206	0.399628
5012101..5012550	1	5012101	5012550		null					Not found	0	-1.12139	-1.83739	-1.59954
5017501..5020950	1	5017501	5020950		null					Not found	0	2.97265	3.19867	3.0514
5045251..5045700	1	5045251	5045700		null					Not found	0	-0.999744	-0.788091	-1.58901
5069851..5071500	1	5069851	5071500		null					Not found	0	1.15329	0.629116	1.26136
5099101..5099700	1	5099101	5099700		null					Not found	0	-0.947392	-1.31641	-0.625188
5100151..5100450	1	5100151	5100450		null					Not found	0	-2.26196	-1.43727	-3.14327
5102701..5103150	1	5102701	5103150		null					Not found	0	-1.20423	-1.03329	-1.32135
5106001..5106900	1	5106001	5106900		null					Not found	0	-0.194271	0.0163047	-0.200426
5138251..5139000	1	5138251	5139000		null					Not found	0	-0.126182	-0.673439	-0.353616
5182951..5184150	1	5182951	5184150		null					Not found	0	1.2863	1.57145	1.42024
5206501..5208150	1	5206501	5208150		null					Not found	0	1.11827	1.19704	1.2063
5210851..5211750	1	5210851	5211750		null					Not found	0	-0.362778	0.0251736	-0.125187
5218801..5219100	1	5218801	5219100		null					Not found	0	-1.02025	-1.44661	-0.984568
5227951..5228250	1	5227951	5228250		null					Not found	0	-1.5506	-1.16081	-1.7396
5229901..5230200	1	5229901	5230200		null					Not found	0	-1.40239	-2.7489	-1.93858
5247901..5249100	1	5247901	5249100		null					Not found	0	0.0304187	-0.246527	0.0002933
5261551..5262000	1	5261551	5262000		null					Not found	0	-1.39942	-0.639075	-1.35079
5264851..5265150	1	5264851	5265150		null					Not found	0	-1.03693	-2.29471	-1.39535
5265451..5266050	1	5265451	5266050		null					Not found	0	-0.964748	-0.898493	-1.28959
5296951..5297400	1	5296951	5297400		null					Not found	0	-1.16348	-0.95436	-0.977816
5307301..5307600	1	5307301	5307600		null					Not found	0	-1.38422	-2.7489	-1.94712
5309101..5309400	1	5309101	5309400		null					Not found	0	-1.38107	-1.39312	-2.2396
5311201..5311500	1	5311201	5311500		null					Not found	0	-1.12498	-1.43201	-1.45359
5322151..5322450	1	5322151	5322450		null					Not found	0	-1.80157	-1.75757	-2.30706
5324101..5324550	1	5324101	5324550		null					Not found	0	-0.938545	-0.972509	-1.43435
5337301..5337900	1	5337301	5337900		null					Not found	0	-1.85361	-0.932642	-1.28615
5347951..5348250	1	5347951	5348250		null					Not found	0	-1.37595	-1.71951	-1.22683
5348851..5349600	1	5348851	5349600		null					Not found	0	-0.596496	-0.996626	-0.643979
5349901..5350350	1	5349901	5350350		null					Not found	0	-1.63625	-0.974927	-1.63209
5357251..5358000	1	5357251	5358000		null					Not found	0	-0.888014	-0.436608	-1.03611
5377801..5378250	1	5377801	5378250		null					Not found	0	-0.477179	-0.550727	-0.712731
5430451..5430900	1	5430451	5430900		null					Not found	0	-2.01756	-1.011	-2.18983
5465851..5466300	1	5465851	5466300		null					Not found	0	-1.11782	-1.52389	-1.88938
5484001..5484750	1	5484001	5484750		null					Not found	0	-0.722181	-0.247595	-0.454669
5492701..5493300	1	5492701	5493300		null					Not found	0	-0.534435	-0.675061	-0.881493
5516101..5517000	1	5516101	5517000		null					Not found	0	-0.625975	-0.226683	-0.722099
5532751..5533200	1	5532751	5533200		null					Not found	0	-1.5944	-1.09796	-1.00521
5540401..5540700	1	5540401	5540700		null					Not found	0	-1.98942	-1.3558	-2.52886
5584351..5584950	1	5584351	5584950		null					Not found	0	-0.627583	-0.607003	-0.954669
5655151..5655450	1	5655151	5655450		null					Not found	0	-1.09712	-0.744379	-1.03611
5659951..5660700	1	5659951	5660700		null					Not found	0	-1.16094	-0.607003	-0.793054
5672851..5673150	1	5672851	5673150		null					Not found	0	-1.76402	-1.39772	-2.02886
5755051..5755500	1	5755051	5755500		null					Not found	0	-1.19053	-1.09933	-1.35835
5764951..5765550	1	5764951	5765550		null					Not found	0	-0.70957	-1.00839	-0.947116
5779351..5779800	1	5779351	5779800		null					Not found	0	-1.0456	-0.748903	-1.18384
5800051..5800800	1	5800051	5800800		null					Not found	0	-0.875794	-0.61777	-0.903384
5802301..5802900	1	5802301	5802900		null					Not found	0	-1.47906	-0.761118	-0.892356
5828851..5829450	1	5828851	5829450		null					Not found	0	-0.773219	-0.886576	-0.260839
5856451..5857350	1	5856451	5857350		null					Not found	0	-0.524298	-0.467073	-0.342389
5888851..5889450	1	5888851	5889450		null					Not found	0	-0.624255	-1.2748	-0.954669
5899051..5899500	1	5899051	5899500		null					Not found	0	-1.01934	-1.02241	-0.770857
5915101..5918400	1	5915101	5918400		null					Not found	0	1.91716	1.74412	2.46525
5948101..5948850	1	5948101	5948850		null					Not found	0	-0.464396	-0.672253	-1.02886
5985001..5985300	1	5985001	5985300		null					Not found	0	-1.50673	-1.23286	-2.3286
6013351..6014100	1	6013351	6014100		null					Not found	0	-0.774796	-0.591735	-1.28615
6015151..6015900	1	6015151	6015900		null					Not found	0	-0.662644	-0.32693	-0.808832
6020851..6021450	1	6020851	6021450		null					Not found	0	-1.47253	-0.452536	-0.760839
6079951..6080400	1	6079951	6080400		null					Not found	0	-1.24364	-0.964929	-1.65463
6089551..6090300	1	6089551	6090300		null					Not found	0	-1.26107	-0.651598	-0.881493
6142951..6144750	1	6142951	6144750		null					Not found	0	1.37885	0.699464	1.0502
6151051..6151350	1	6151051	6151350		null					Not found	0	-1.81972	-1.32575	-1.49367
6152401..6153150	1	6152401	6153150		null					Not found	0	-0.193424	-1.08047	0.150614
6160351..6160800	1	6160351	6160800		null					Not found	0	-0.87117	-1.21058	-0.892356
6162301..6162900	1	6162301	6162900		null					Not found	0	-0.598555	-1.2909	-0.828596
6165451..6166200	1	6165451	6166200		null					Not found	0	-0.49355	-0.361701	-0.417669
6202801..6203400	1	6202801	6203400		null					Not found	0	-0.850753	-0.844964	-1.44283
6207151..6208050	1	6207151	6208050		null					Not found	0	-0.527847	-0.280773	-0.236384
6214501..6215400	1	6214501	6215400		null					Not found	0	-0.341129	0.11527	0.333278
6269851..6270450	1	6269851	6270450		null					Not found	0	-0.773785	-1.03512	-0.904395
6271651..6272850	1	6271651	6272850		null					Not found	0	1.00019	0.967817	1.34178
6340651..6341250	1	6340651	6341250		null					Not found	0	-1.05635	-0.510168	-1.15463
6363751..6364050	1	6363751	6364050		null					Not found	0	-0.964267	-1.8051	-1.6461
6382351..6383400	1	6382351	6383400		null					Not found	0	0.863258	0.922726	1.06933
6388951..6389400	1	6388951	6389400		null					Not found	0	-1.66943	-3.00408	-0.867901
6400501..6402300	1	6400501	6402300		null					Not found	0	1.16835	1.13335	1.66126
6403501..6404100	1	6403501	6404100		null					Not found	0	-0.548165	-0.695302	-0.823152
6405751..6407100	1	6405751	6407100		null					Not found	0	0.993272	0.641687	1.47038
6408001..6408450	1	6408001	6408450		null					Not found	0	-0.822906	-0.340106	-0.669091
6409351..6411000	1	6409351	6411000		null					Not found	0	0.954082	1.12209	1.8011
6413251..6413850	1	6413251	6413850		null					Not found	0	-1.01542	-0.499224	-1.50988
6416701..6418500	1	6416701	6418500		null					Not found	0	0.95617	0.589568	0.951715
6439351..6441300	1	6439351	6441300		null					Not found	0	0.732055	0.650324	0.310922
6444451..6444900	1	6444451	6444900		null					Not found	0	-1.14319	-1.09122	-0.897348
6457801..6458250	1	6457801	6458250		null					Not found	0	-1.40344	-2.6312	-0.867901
6480751..6481200	1	6480751	6481200		null					Not found	0	-1.4326	-1.87725	-0.692087
6482251..6484050	1	6482251	6484050		null					Not found	0	1.79821	1.65706	2.2748
6506101..6506700	1	6506101	6506700		null					Not found	0	-1.04262	-0.680782	-1.38149
6562051..6562650	1	6562051	6562650		null					Not found	0	-0.722326	-0.684909	-1.79305
6584551..6585300	1	6584551	6585300		null					Not found	0	-0.731268	-0.557507	-0.977816
6587701..6588000	1	6587701	6588000		null					Not found	0	-2.26107	-1.35994	-1.93858
6607201..6607800	1	6607201	6607800		null					Not found	0	-0.972321	-0.845349	-0.497113
6651601..6651900	1	6651601	6651900		null					Not found	0	-1.4326	-1.29041	-1.16618
6682351..6682650	1	6682351	6682650		null					Not found	0	-1.4486	-1.61411	-1.83592
6729751..6730050	1	6729751	6730050		null					Not found	0	-2.75836	-2.02246	-1.23638
6748351..6748650	1	6748351	6748650		null					Not found	0	-1.35277	-2.60653	-2.18384
6750901..6751200	1	6750901	6751200		null					Not found	0	-1.45157	-1.37957	-1.33776
6802501..6802950	1	6802501	6802950		null					Not found	0	-0.719574	-1.61125	-0.999418
6805801..6806100	1	6805801	6806100		null					Not found	0	-1.73993	-1.33527	-1.15463
6820651..6821250	1	6820651	6821250		null					Not found	0	-0.626332	-1.14243	-1.10487
6829801..6830100	1	6829801	6830100		null					Not found	0	-1.83526	-1.40077	-1.78615
6841651..6841950	1	6841651	6841950		null					Not found	0	-1.76039	-1.4523	-1.50057
6845401..6845700	1	6845401	6845700		null					Not found	0	-1.81972	-1.50894	-1.63209
6867151..6867450	1	6867151	6867450		null					Not found	0	-1.33818	-1.14186	-1.56587
6871501..6871950	1	6871501	6871950		null					Not found	0	-1.84006	-1.12763	-2.29305
6904501..6904950	1	6904501	6904950		null					Not found	0	-2.28856	-0.8954	-1.36215
6927301..6927600	1	6927301	6927600		null					Not found	0	-1.50673	-1.27058	-0.888387
6966601..6966900	1	6966601	6966900		null					Not found	0	-1.37744	-2.02157	-1.83961
6979051..6979500	1	6979051	6979500		null					Not found	0	-1.89545	-1.1286	-1.40338
6980551..6981150	1	6980551	6981150		null					Not found	0	-0.716766	-1.15438	-0.88641
6997351..6998850	1	6997351	6998850		null					Not found	0	0.812501	0.87406	0.847153
7001851..7002150	1	7001851	7002150		null					Not found	0	-1.15537	-0.693273	-0.897348
7010101..7011600	1	7010101	7011600		null					Not found	0	0.37556	-0.0166906	0.749043
7013551..7013850	1	7013551	7013850		null					Not found	0	-0.793416	-0.634574	-1.06334
7052551..7052850	1	7052551	7052850		null					Not found	0	-1.27691	-1.07002	-1.08121
7064701..7065900	1	7064701	7065900		null					Not found	0	0.160219	-0.145443	-0.471126
7066051..7066500	1	7066051	7066500		null					Not found	0	-1.32529	-1.01626	-2.18983
7066801..7067250	1	7066801	7067250		null					Not found	0	-0.917168	-1.01626	-1.12519
7079551..7080300	1	7079551	7080300		null					Not found	0	-0.524875	-0.706618	-0.660382
7112851..7113300	1	7112851	7113300		null					Not found	0	-1.90811	-1.68913	-0.702717
7133101..7133700	1	7133101	7133700		null					Not found	0	-0.776216	-0.717792	-0.970017
7141501..7142250	1	7141501	7142250		null					Not found	0	-0.475525	-1.14674	0.0677581
7148401..7148850	1	7148401	7148850		null					Not found	0	-1.04008	-0.980619	-1.75259
7150501..7150800	1	7150501	7150800		null					Not found	0	-1.89545	-1.64974	-1.18983
7156801..7157100	1	7156801	7157100		null					Not found	0	-1.78772	-1.40335	-1.68983
7157251..7157550	1	7157251	7157550		null					Not found	0	-1.8559	-1.12335	-0.777615
7199251..7200000	1	7199251	7200000		null					Not found	0	-0.668257	-1.37537	-1.31596
7204951..7207350	1	7204951	7207350		null					Not found	0	1.48202	1.67019	1.82024
7218301..7219050	1	7218301	7219050		null					Not found	0	-0.466759	-0.666261	-0.33684
7219801..7221450	1	7219801	7221450		null					Not found	0	0.438643	0.625608	0.872576
7236751..7237950	1	7236751	7237950		null					Not found	0	0.0617681	0.109202	-0.345179
7242301..7242600	1	7242301	7242600		null					Not found	0	-1.34995	-1.10288	-1.63209
7252951..7253550	1	7252951	7253550		null					Not found	0	-0.674906	-0.766393	-1.22683
7261201..7261800	1	7261201	7261800		null					Not found	0	-0.642359	-0.732821	-0.960113
7291801..7292250	1	7291801	7292250		null					Not found	0	-0.92441	-0.834439	-1.72053
7297801..7298100	1	7297801	7298100		null					Not found	0	-2.04774	-1.37121	-2.12108
7326601..7327350	1	7326601	7327350		null					Not found	0	-0.424084	-1.14935	-0.674955
7349251..7349850	1	7349251	7349850		null					Not found	0	-0.469907	-0.585761	-0.913558
7360951..7361250	1	7360951	7361250		null					Not found	0	-2.1349	-2.14243	-0.984568
7396501..7399200	1	7396501	7399200		null					Not found	0	4.29705	4.27293	4.53907
7429201..7429800	1	7429201	7429800		null					Not found	0	-0.92746	-1.19645	-0.697382
7433251..7434000	1	7433251	7434000		null					Not found	0	-0.855328	-0.630114	-1.51458
7466101..7466400	1	7466101	7466400		null					Not found	0	-1.46823	-2.03512	-1.0969
7498051..7498350	1	7498051	7498350		null					Not found	0	-1.81091	-1.34108	-1.72053
7499251..7499550	1	7499251	7499550		null					Not found	0	-1.16239	-1.02157	-1.44712
7503901..7504500	1	7503901	7504500		null					Not found	0	-1.33221	-1.07002	-1.03611
7511701..7512300	1	7511701	7512300		null					Not found	0	-1.26191	-0.7279	-1.8286
7563751..7564050	1	7563751	7564050		null					Not found	0	-1.12776	-1.2702	-1.60487
7573951..7574700	1	7573951	7574700		null					Not found	0	-0.435947	-0.103077	-1.12108
7588651..7588950	1	7588651	7588950		null					Not found	0	-2.30291	-1.36857	-1.65463
7589251..7589850	1	7589251	7589850		null					Not found	0	-0.846503	-1.24458	-1.85079
7591501..7591950	1	7591501	7591950		null					Not found	0	-1.07138	-1.28077	-1.1461
7612051..7612800	1	7612051	7612800		null					Not found	0	-0.874946	-0.0707565	-1.42805
7629451..7630350	1	7629451	7630350		null					Not found	0	-0.245181	-0.837277	-1.23638
7652101..7652550	1	7652101	7652550		null					Not found	0	-1.41296	-1.02875	-1.6461
7654651..7654950	1	7654651	7654950		null					Not found	0	-2.14111	-1.60056	-1.15463
7664101..7664850	1	7664101	7664850		null					Not found	0	-0.58887	-0.20176	-0.4874
7680751..7681350	1	7680751	7681350		null					Not found	0	-1.31771	-0.71396	-1.28959
7684051..7684650	1	7684051	7684650		null					Not found	0	-1.00589	-0.821784	-0.654634
7691251..7692000	1	7691251	7692000		null					Not found	0	-0.519416	-0.853678	-0.743634
7714501..7714950	1	7714501	7714950		null					Not found	0	-0.921654	-0.941749	-1.26583
7737151..7737750	1	7737151	7737750		null					Not found	0	-1.29425	-0.908948	-0.643274
7739101..7739700	1	7739101	7739700		null					Not found	0	-0.796965	-0.614345	-0.844248
7740451..7741200	1	7740451	7741200		null					Not found	0	-0.566312	-0.405572	-0.558312
7742251..7743000	1	7742251	7743000		null					Not found	0	-0.707066	-0.579639	-0.892356
7783201..7783500	1	7783201	7783500		null					Not found	0	-1.36285	-1.45889	-1.00057
7785601..7785900	1	7785601	7785900		null					Not found	0	-1.42159	-1.29432	-2.09954
7838401..7838700	1	7838401	7838700		null					Not found	0	-1.68692	-1.13773	-1.05957
7861351..7861950	1	7861351	7861950		null					Not found	0	-1.04072	-0.880602	-1.29653
7877701..7878300	1	7877701	7878300		null					Not found	0	-1.43156	-0.844964	-0.984568
7895251..7895850	1	7895251	7895850		null					Not found	0	-0.598555	-0.510552	-1.39735
7915501..7915950	1	7915501	7915950		null					Not found	0	-1.54857	-1.01084	-2.06334
7928851..7929450	1	7928851	7929450		null					Not found	0	-0.569037	-0.461275	-0.453585
7956001..7956600	1	7956001	7956600		null					Not found	0	-0.678489	-1.32575	-0.977816
7964251..7964850	1	7964251	7964850		null					Not found	0	-0.963607	-0.496601	-0.756705
8017801..8018100	1	8017801	8018100		null					Not found	0	-1.51176	-1.35994	-1.52886
8040451..8041350	1	8040451	8041350		null					Not found	0	-0.31211	-0.473619	-0.513991
8047051..8047800	1	8047051	8047800		null					Not found	0	-0.220829	-0.305327	-0.749323
8064751..8065200	1	8064751	8065200		null					Not found	0	-1.00826	-0.95436	-1.24932
8068951..8069700	1	8068951	8069700		null					Not found	0	-0.774594	-0.56613	-1.28615
8070901..8071350	1	8070901	8071350		null					Not found	0	-1.17311	-1.13076	-1.98231
8072401..8073000	1	8072401	8073000		null					Not found	0	-0.842641	-0.675386	-0.680868
8088151..8088750	1	8088151	8088750		null					Not found	0	-0.753992	-0.682154	-1.27761
8105851..8106450	1	8105851	8106450		null					Not found	0	-1.28258	-0.672253	-1.01458
8123401..8123700	1	8123401	8123700		null					Not found	0	-0.983879	-1.17507	-1.29305
8125051..8125350	1	8125051	8125350		null					Not found	0	-1.46008	-1.61813	-2.75259
8129701..8130150	1	8129701	8130150		null					Not found	0	-1.20532	-1.09973	-1.72683
8134801..8135400	1	8134801	8135400		null					Not found	0	-1.33609	-0.649694	-0.984568
8140951..8141550	1	8140951	8141550		null					Not found	0	-0.87512	-0.96138	-1.94283
8147101..8147550	1	8147101	8147550		null					Not found	0	-1.14319	-1.00194	-1.10487
8148601..8149050	1	8148601	8149050		null					Not found	0	-1.10987	-0.974826	-1.73638
8179501..8179950	1	8179501	8179950		null					Not found	0	-1.13722	-0.885107	-1.93858
8188651..8189250	1	8188651	8189250		null					Not found	0	-0.595575	-0.701785	-0.858346
8260501..8261100	1	8260501	8261100		null					Not found	0	-0.818207	-1.13674	-1.32315
8271601..8272350	1	8271601	8272350		null					Not found	0	-0.960261	-0.691365	-1.25259
8287951..8289000	1	8287951	8289000		null					Not found	0	0.148517	0.269083	-0.250957
8289151..8289750	1	8289151	8289750		null					Not found	0	-1.52027	-1.17683	-0.534901
8329351..8329650	1	8329351	8329650		null					Not found	0	-1.36713	-1.12888	-1.05957
8380051..8380800	1	8380051	8380800		null					Not found	0	-0.216605	-0.87503	-0.194352
8431801..8432100	1	8431801	8432100		null					Not found	0	-1.92242	-1.42141	-2.75259
8433451..8433750	1	8433451	8433750		null					Not found	0	-1.62189	-1.32262	-1.89735
8470801..8471550	1	8470801	8471550		null					Not found	0	-0.264422	-0.8954	-0.494816
8546101..8546850	1	8546101	8546850		null					Not found	0	-0.536281	-0.989284	-0.973349
8605501..8605950	1	8605501	8605950		null					Not found	0	-1.11216	-1.46096	-1.01813
8683501..8684100	1	8683501	8684100		null					Not found	0	-0.481561	-0.792219	-0.799149
8684851..8685600	1	8684851	8685600		null					Not found	0	-1.48709	-0.721416	-0.382474
8686801..8687100	1	8686801	8687100		null					Not found	0	-1.30158	-1.7706	-1.43858
8687401..8688000	1	8687401	8688000		null					Not found	0	-0.769761	-0.943449	-1.06587
8697001..8697600	1	8697001	8697600		null					Not found	0	-2.31026	-0.581463	-1.52886
8706301..8707050	1	8706301	8707050		null					Not found	0	-0.748018	-0.562067	-1.3286
8757151..8757600	1	8757151	8757600		null					Not found	0	-0.841546	-1.68469	-0.956842
8760151..8760900	1	8760151	8760900		null					Not found	0	0.0165355	0.217951	-0.0471279
8810551..8811150	1	8810551	8811150		null					Not found	0	-0.711448	-0.861036	-0.947116
8856751..8857200	1	8856751	8857200		null					Not found	0	-1.43643	-1.17346	-0.7174
8859151..8860350	1	8859151	8860350		null					Not found	0	-0.221578	0.272493	0.0131672
8863651..8864250	1	8863651	8864250		null					Not found	0	-1.44549	-0.614107	-1.15178
8874001..8875050	1	8874001	8875050		null					Not found	0	0.155827	-0.0726097	-0.358346
8913751..8914050	1	8913751	8914050		null					Not found	0	-1.45207	-1.3784	-1.55831
8925451..8925750	1	8925451	8925750		null					Not found	0	-1.25137	-1.35091	-1.0969
8940751..8941200	1	8940751	8941200		null					Not found	0	-1.49881	-1.5176	-0.714284
8976301..8977050	1	8976301	8977050		null					Not found	0	-0.473269	-0.756477	-0.971126
8999251..8999850	1	8999251	8999850		null					Not found	0	-0.674627	-0.587315	-1.20809
9161251..9162000	1	9161251	9162000		null					Not found	0	-0.520274	-0.07447	-0.889377
9167251..9167700	1	9167251	9167700		null					Not found	0	-0.939913	-2.46221	-1.12108
9173851..9174150	1	9173851	9174150		null					Not found	0	-1.41757	-0.753726	-0.889377
9182101..9182550	1	9182101	9182550		null					Not found	0	-1.01934	-0.995254	-1.35835
9223651..9223950	1	9223651	9223950		null					Not found	0	-2.45606	-1.53704	-2.10487
9313051..9313650	1	9313051	9313650		null					Not found	0	-0.690709	-0.890798	-0.622445
9322501..9322800	1	9322501	9322800		null					Not found	0	-1.43908	-1.58093	-1.15178
9354001..9354900	1	9354001	9354900		null					Not found	0	-0.327518	0.119294	-0.897348
9433501..9433800	1	9433501	9433800		null					Not found	0	-1.53756	-1.40855	-1.28615
9437551..9438150	1	9437551	9438150		null					Not found	0	-0.835696	-1.09973	-1.03611
9439651..9440400	1	9439651	9440400		null					Not found	0	-0.27494	-0.665146	-0.810606
9448801..9449550	1	9448801	9449550		null					Not found	0	0.374602	0.674834	0.310171
9468751..9470550	1	9468751	9470550		null					Not found	0	1.5135	1.49852	1.63963
9540451..9542250	1	9540451	9542250		null					Not found	0	2.37093	2.32152	2.60966
9544801..9546900	1	9544801	9546900		null					Not found	0	2.15843	2.29819	2.22408
9547801..9550200	1	9547801	9550200		null					Not found	0	2.03911	1.91575	2.42245
9551251..9551700	1	9551251	9551700		null					Not found	0	-0.794428	-0.825101	-0.997113
9554101..9554850	1	9554101	9554850		null					Not found	0	-0.576969	-1.0683	-0.251366
9556651..9558600	1	9556651	9558600		null					Not found	0	0.449691	1.24719	0.544245
9562351..9563100	1	9562351	9563100		null					Not found	0	-0.328637	-0.231309	-1.07735
9565951..9567000	1	9565951	9567000		null					Not found	0	0.454664	0.284367	0.771587
9568501..9570450	1	9568501	9570450		null					Not found	0	1.20244	0.871811	1.07195
9571801..9574200	1	9571801	9574200		null					Not found	0	1.71467	1.18911	2.18273
9577351..9577650	1	9577351	9577650		null					Not found	0	-1.21161	-1.32722	-1.06967
9618901..9619650	1	9618901	9619650		null					Not found	0	-0.888014	-0.65595	-0.208863
9620251..9623250	1	9620251	9623250		null					Not found	0	2.31998	2.24715	2.49883
9624301..9625050	1	9624301	9625050		null					Not found	0	-0.343939	-0.594475	-0.59888
9626401..9626700	1	9626401	9626700		null					Not found	0	-1.16094	-1.44944	-1.56082
9661801..9662400	1	9661801	9662400		null					Not found	0	-0.574292	-0.266948	-0.321346
9695251..9696750	1	9695251	9696750		null					Not found	0	1.41472	1.255	1.57729
9699451..9700200	1	9699451	9700200		null					Not found	0	-0.132184	-0.0278454	-0.252594
9702001..9702300	1	9702001	9702300		null					Not found	0	-1.14739	-1.68824	-1.2221
9702751..9703800	1	9702751	9703800		null					Not found	0	1.56037	0.841334	1.3273
9729301..9730200	1	9729301	9730200		null					Not found	0	1.00066	0.774382	0.905083
9737701..9738300	1	9737701	9738300		null					Not found	0	-0.671513	-0.544991	-0.388882
9762151..9763050	1	9762151	9763050		null					Not found	0	-0.343146	-0.152698	-0.460113
9769801..9770250	1	9769801	9770250		null					Not found	0	-1.07394	-1.07076	-0.650353
9772501..9774750	1	9772501	9774750		null					Not found	0	1.91128	1.3131	2.18644
9792301..9792900	1	9792301	9792900		null					Not found	0	-1.73275	-0.757568	-1.11563
9795001..9795750	1	9795001	9795750		null					Not found	0	-0.429712	-0.489701	-1.0851
9814651..9815250	1	9814651	9815250		null					Not found	0	-0.70957	-1.08325	-0.51458
9837301..9837750	1	9837301	9837750		null					Not found	0	-1.30291	-0.846586	-1.08121
9852751..9853050	1	9852751	9853050		null					Not found	0	-1.22027	-1.65595	-0.947116
9900901..9902250	1	9900901	9902250		null					Not found	0	0.346541	0.241063	-0.24242
9906451..9906900	1	9906451	9906900		null					Not found	0	-1.36092	-1.13223	-1.04344
9920101..9920400	1	9920101	9920400		null					Not found	0	-1.27462	-2.95204	-1.00521
9949351..9950700	1	9949351	9950700		null					Not found	0	0.404899	0.590524	0.309231
9951601..9952500	1	9951601	9952500		null					Not found	0	-0.416796	-0.361292	-0.109893
9953551..9954450	1	9953551	9954450		null					Not found	0	0.0372577	-0.00436352	-0.0252672
9957301..9957900	1	9957301	9957900		null					Not found	0	-0.556529	-0.640182	-0.560821
9960751..9961500	1	9960751	9961500		null					Not found	0	-0.755935	-0.941466	-1.50988
9962101..9962850	1	9962101	9962850		null					Not found	0	-0.535541	-0.596081	-1.00405
9989701..9990750	1	9989701	9990750		null					Not found	0	0.221405	-0.231729	0.344829
9995251..9995850	1	9995251	9995850		null					Not found	0	-0.638988	-0.601395	-0.695865
9997501..9999750	1	9997501	9999750		null					Not found	0	1.06618	1.26547	0.957175
10000951..10002150	1	10000951	10002150		null					Not found	0	0.524193	0.286469	0.0950988
10003501..10003950	1	10003501	10003950		null					Not found	0	-1.29211	-0.935379	-1.13487
10006351..10008300	1	10006351	10008300		null					Not found	0	1.92396	1.92485	2.18728
10008751..10009800	1	10008751	10009800		null					Not found	0	0.171846	-0.134972	0.0190973
10015651..10016700	1	10015651	10016700		null					Not found	0	0.0749646	0.0399074	0.13426
10024051..10024650	1	10024051	10024650		null					Not found	0	-0.723598	-0.670802	-0.777615
10026901..10027950	1	10026901	10027950		null					Not found	0	-0.281465	0.0323793	-0.301338
10028701..10029600	1	10028701	10029600		null					Not found	0	-0.384214	-0.0900988	-0.151778
10037251..10038300	1	10037251	10038300		null					Not found	0	0.767248	0.81857	1.08304
10038751..10040250	1	10038751	10040250		null					Not found	0	1.47097	1.86934	2.00776
10042651..10043400	1	10042651	10043400		null					Not found	0	-0.543737	-0.775916	-0.643979
10043851..10044150	1	10043851	10044150		null					Not found	0	-1.38885	-1.34608	-1.47558
10046701..10047000	1	10046701	10047000		null					Not found	0	-1.37447	-1.61411	-1.89735
10048801..10049550	1	10048801	10049550		null					Not found	0	-0.347498	-0.692262	-1.36983
10060801..10061400	1	10060801	10061400		null					Not found	0	-0.991095	-0.756284	-1.14187
10084351..10084650	1	10084351	10084650		null					Not found	0	-1.15376	-1.39143	-0.720529
10087351..10087650	1	10087351	10087650		null					Not found	0	-1.66322	-1.41054	-1.10487
10088851..10091100	1	10088851	10091100		null					Not found	0	2.93418	2.8299	3.1015
10105051..10106850	1	10105051	10106850		null					Not found	0	0.382015	0.562494	0.297665
10114501..10116150	1	10114501	10116150		null					Not found	0	0.769584	0.565038	0.952872
10131901..10132350	1	10131901	10132350		null					Not found	0	-1.14722	-2.16589	-1.53127
10139551..10139850	1	10139551	10139850		null					Not found	0	-0.854992	-0.650877	-1.15463
10145551..10145850	1	10145551	10145850		null					Not found	0	-1.52027	-1.2584	-1.11563
10151251..10152000	1	10151251	10152000		null					Not found	0	-0.723598	-0.456611	-0.683843
10158151..10158600	1	10158151	10158600		null					Not found	0	-0.837838	-1.1773	-0.810606
10164901..10165500	1	10164901	10165500		null					Not found	0	-1.11404	-0.634574	-1.09954
10179451..10179900	1	10179451	10179900		null					Not found	0	-0.955225	-1.93241	-1.52886
10181551..10182450	1	10181551	10182450		null					Not found	0	0.243987	0.260724	-0.228413
10194901..10195350	1	10194901	10195350		null					Not found	0	-1.51008	-0.919995	-1.56587
10196851..10197600	1	10196851	10197600		null					Not found	0	0.262495	-0.960938	-0.0913026
10211101..10211400	1	10211101	10211400		null					Not found	0	-1.4018	-1.46221	-1.66038
10227001..10227300	1	10227001	10227300		null					Not found	0	-0.888014	-1.4523	-0.913558
10244401..10245150	1	10244401	10245150		null					Not found	0	-0.581228	-1.09568	-0.762499
10270201..10270650	1	10270201	10270650		null					Not found	0	-2.27462	-1.01084	-1.47782
10317601..10318050	1	10317601	10318050		null					Not found	0	-1.12937	-0.922888	-1.61563
10368901..10369800	1	10368901	10369800		null					Not found	0	0.0956857	0.132018	-0.369827
10397701..10398450	1	10397701	10398450		null					Not found	0	0.0993495	-0.626282	-0.0452807
10402801..10403250	1	10402801	10403250		null					Not found	0	-1.20532	-1.01275	-1.44712
10403701..10404000	1	10403701	10404000		null					Not found	0	-1.37342	-1.83739	-1.51458
10407901..10408650	1	10407901	10408650		null					Not found	0	-0.44451	-1.1831	-1.09954
10430851..10431300	1	10430851	10431300		null					Not found	0	-0.86991	-1.4749	-1.3286
10444051..10444350	1	10444051	10444350		null					Not found	0	-1.58909	-1.5114	-2.2396
10466101..10466850	1	10466101	10466850		null					Not found	0	-1.16457	-0.495631	-0.359772
10467451..10468350	1	10467451	10468350		null					Not found	0	-0.191542	-0.742537	-0.325415
10484551..10484850	1	10484551	10484850		null					Not found	0	-1.35656	-1.92507	-1.18983
10487701..10488900	1	10487701	10488900		null					Not found	0	1.10627	-0.120398	1.46661
10492051..10493100	1	10492051	10493100		null					Not found	0	-0.170065	0.183332	-0.106204
10563301..10563600	1	10563301	10563600		null					Not found	0	-2.64113	-1.44258	-2.55831
10573351..10574100	1	10573351	10574100		null					Not found	0	-0.471326	-0.406407	-1.01458
10591951..10593000	1	10591951	10593000		null					Not found	0	-0.796393	-0.244598	-0.649642
10610851..10611150	1	10610851	10611150		null					Not found	0	-1.31026	-1.35826	-1.12108
10616251..10616550	1	10616251	10616550		null					Not found	0	-1.37595	-1.7706	-2.43858
10617901..10618950	1	10617901	10618950		null					Not found	0	-0.240439	-0.0566315	-0.51458
10627501..10628250	1	10627501	10628250		null					Not found	0	-0.637707	-0.506797	-0.99367
10645951..10646550	1	10645951	10646550		null					Not found	0	-0.533367	-0.113273	-0.488536
10656001..10657350	1	10656001	10657350		null					Not found	0	0.17622	0.298054	-0.019904
10706701..10707300	1	10706701	10707300		null					Not found	0	-0.881903	-0.801216	-1.60487
10719451..10720050	1	10719451	10720050		null					Not found	0	-0.900052	-0.816014	-0.98231
10720351..10721550	1	10720351	10721550		null					Not found	0	-0.198431	0.0408799	-0.15535
10759201..10760700	1	10759201	10760700		null					Not found	0	1.10605	0.760929	1.29191
10826701..10827300	1	10826701	10827300		null					Not found	0	-1.58678	-0.984932	-1.15463
10835101..10836150	1	10835101	10836150		null					Not found	0	0.483717	0.246831	0.675265
10836301..10836750	1	10836301	10836750		null					Not found	0	-0.976923	-1.03741	-0.516351
10879951..10880700	1	10879951	10880700		null					Not found	0	-0.349953	-0.691673	-0.881493
10898101..10898400	1	10898101	10898400		null					Not found	0	-1.33818	-1.9164	-1.69587
10918051..10918650	1	10918051	10918650		null					Not found	0	-0.554091	-0.365242	-0.793054
10920001..10920900	1	10920001	10920900		null					Not found	0	-0.301165	-0.268062	-0.812385
10932901..10934250	1	10932901	10934250		null					Not found	0	0.362779	0.385267	-0.391361
10937101..10937700	1	10937101	10937700		null					Not found	0	-0.549253	-1.3549	-1.68983
10993951..10994400	1	10993951	10994400		null					Not found	0	-1.30291	-1.4057	-0.578633
11003251..11003700	1	11003251	11003700		null					Not found	0	-0.597756	-1.41658	-0.695865
11011801..11012100	1	11011801	11012100		null					Not found	0	-1.68611	-1.52643	-2.10487
11027251..11027700	1	11027251	11027700		null					Not found	0	-1.07138	-2.21656	-1.44283
11028751..11029500	1	11028751	11029500		null					Not found	0	-0.83322	-0.542436	-0.523475
11048101..11048850	1	11048101	11048850		null					Not found	0	-0.64359	-0.484353	-0.534901
11057401..11057700	1	11057401	11057700		null					Not found	0	-1.43643	-1.04204	-1.43435
11064901..11065950	1	11064901	11065950		null					Not found	0	0.768672	0.329285	1.24828
11089651..11090100	1	11089651	11090100		null					Not found	0	-1.24627	-1.01084	-1.16038
11093851..11094150	1	11093851	11094150		null					Not found	0	-1.3304	-1.43084	-2.43858
11097151..11097900	1	11097151	11097900		null					Not found	0	-0.862272	-0.571405	-0.689829
11151301..11152050	1	11151301	11152050		null					Not found	0	-0.217977	-0.614107	-0.629321
11177701..11178300	1	11177701	11178300		null					Not found	0	-0.712051	-0.613535	-0.328596
11211451..11212050	1	11211451	11212050		null					Not found	0	-0.71426	-1.10288	-0.680868
11220151..11220450	1	11220151	11220450		null					Not found	0	-1.93176	-1.09568	-1.94283
11233501..11234250	1	11233501	11234250		null					Not found	0	0.0311013	-0.341728	-0.0231768
11235001..11235750	1	11235001	11235750		null					Not found	0	-0.238908	-0.372764	-0.151778
11273851..11274150	1	11273851	11274150		null					Not found	0	-1.97446	-1.92289	-1.22053
11283451..11284050	1	11283451	11284050		null					Not found	0	-0.996555	-0.890798	-1.23638
11325301..11325600	1	11325301	11325600		null					Not found	0	-1.48408	-1.39312	-1.21273
11345701..11346000	1	11345701	11346000		null					Not found	0	-0.884643	-1.21124	-0.812385
11379151..11379750	1	11379151	11379750		null					Not found	0	-0.634339	-0.407245	-1.35079
11385751..11386500	1	11385751	11386500		null					Not found	0	-0.619071	-1.01187	-0.358346
11387101..11387550	1	11387101	11387550		null					Not found	0	-0.672069	-0.832557	-0.785293
11401051..11401650	1	11401051	11401650		null					Not found	0	-0.808554	-0.661446	-1.28615
11413351..11415450	1	11413351	11415450		null					Not found	0	1.92637	1.72548	1.71922
11443651..11444250	1	11443651	11444250		null					Not found	0	-1.54857	-1.11896	-1.82135
11453101..11453400	1	11453101	11453400		null					Not found	0	-1.90576	-1.53412	-1.76583
11457301..11458350	1	11457301	11458350		null					Not found	0	0.101417	0.0803428	0.00918654
11478001..11478300	1	11478001	11478300		null					Not found	0	-1.44126	-1.18427	-1.1461
11487451..11488200	1	11487451	11488200		null					Not found	0	-0.232808	-0.187011	-0.708092
11503951..11504400	1	11503951	11504400		null					Not found	0	-1.1043	-1.3549	-1.62108
11521501..11522100	1	11521501	11522100		null					Not found	0	-1.16475	-0.672253	-1.07863
11534401..11535900	1	11534401	11535900		null					Not found	0	0.449815	0.499918	-0.102866
11564701..11566350	1	11564701	11566350		null					Not found	0	1.45674	1.56615	1.87548
11566651..11567100	1	11566651	11567100		null					Not found	0	-1.62758	-1.42993	-0.953585
11569351..11569800	1	11569351	11569800		null					Not found	0	-1.64842	-1.12142	-2.39735
11580001..11580900	1	11580001	11580900		null					Not found	0	-0.591076	-0.0643869	-1.06334
11642101..11642400	1	11642101	11642400		null					Not found	0	-1.09823	-0.908948	-1.35835
11653501..11653800	1	11653501	11653800		null					Not found	0	-1.24011	-3.09039	-1.41561
11654551..11655300	1	11654551	11655300		null					Not found	0	-0.617667	-0.329536	-0.414584
11665201..11665500	1	11665201	11665500		null					Not found	0	-1.20039	-1.35702	-1.51458
11690551..11691300	1	11690551	11691300		null					Not found	0	-0.39849	-0.826583	-0.649642
11735401..11735700	1	11735401	11735700		null					Not found	0	-1.63625	-1.29295	-1.51931
11747101..11747550	1	11747101	11747550		null					Not found	0	-1.42408	-0.922888	-1.28615
11840251..11840550	1	11840251	11840550		null					Not found	0	-1.19912	-1.3784	-1.11971
11873401..11874150	1	11873401	11874150		null					Not found	0	0.115357	0.274	0.151083
11936851..11937600	1	11936851	11937600		null					Not found	0	-0.652363	-0.562581	-0.736384
11962651..11963100	1	11962651	11963100		null					Not found	0	-1.62758	-1.05979	-1.8286
11998201..11998500	1	11998201	11998500		null					Not found	0	-1.38841	-2.50406	-2.3286
12022501..12022950	1	12022501	12022950		null					Not found	0	-0.765929	-0.902517	-1.65463
12027901..12028650	1	12027901	12028650		null					Not found	0	-0.706749	-1.55746	0.28045
12044701..12045000	1	12044701	12045000		null					Not found	0	-1.37979	-1.46194	-2.85079
12064501..12065250	1	12064501	12065250		null					Not found	0	-1.68692	-0.34608	-1.76583
12120751..12121800	1	12120751	12121800		null					Not found	0	-0.0218709	-0.558952	0.0131672
12126301..12126900	1	12126301	12126900		null					Not found	0	-0.540143	-1.17346	-0.528865
12148801..12149250	1	12148801	12149250		null					Not found	0	-1.1043	-1.76326	-1.54344
12202051..12202500	1	12202051	12202500		null					Not found	0	-0.917822	-0.951753	-1.44712
12216001..12216600	1	12216001	12216600		null					Not found	0	-0.606123	-1.68824	-0.689829
12238051..12238350	1	12238051	12238350		null					Not found	0	-1.34995	-1.17683	-1.14187
12292651..12293250	1	12292651	12293250		null					Not found	0	-1.01803	-0.687959	-0.917669
12332401..12332700	1	12332401	12332700		null					Not found	0	-2.39587	-1.1931	-2.05831
12372751..12373350	1	12372751	12373350		null					Not found	0	-1.96475	-1.82658	-0.552698
12412801..12413100	1	12412801	12413100		null					Not found	0	-1.58058	-1.13497	-1.54344
12422251..12423150	1	12422251	12423150		null					Not found	0	-0.141106	-0.192817	-0.0434381
12500401..12500700	1	12500401	12500700		null					Not found	0	-1.70675	-1.15109	-1.33776
12520351..12520950	1	12520351	12520950		null					Not found	0	-0.865098	-1.55106	-0.643274
12558301..12559050	1	12558301	12559050		null					Not found	0	-0.593043	-0.287838	-0.470017
12568801..12569550	1	12568801	12569550		null					Not found	0	-1.39609	-0.618131	-0.434348
12579301..12579600	1	12579301	12579600		null					Not found	0	-1.27103	-1.73742	-1.5969
12582601..12583050	1	12582601	12583050		null					Not found	0	-0.904778	-1.14891	-1.06587
12584401..12585300	1	12584401	12585300		null					Not found	0	-0.221732	-0.48268	-0.897348
12586951..12587550	1	12586951	12587550		null					Not found	0	-0.864219	-0.868427	-0.842389
12588901..12589350	1	12588901	12589350		null					Not found	0	-1.05219	-1.14243	-1.15463
12592351..12593250	1	12592351	12593250		null					Not found	0	-0.772413	-0.483334	-0.641867
12595351..12595950	1	12595351	12595950		null					Not found	0	-0.878676	-0.705809	-1.40338
12604801..12605250	1	12604801	12605250		null					Not found	0	-1.52257	-0.633976	-1.26583
12609151..12609600	1	12609151	12609600		null					Not found	0	-1.44614	-2.76639	-0.889377
12610951..12612600	1	12610951	12612600		null					Not found	0	0.259676	0.343268	0.0836182
12615601..12616200	1	12615601	12616200		null					Not found	0	-1.12776	-1.30907	-0.646098
12618751..12619650	1	12618751	12619650		null					Not found	0	-0.390593	-0.284641	-1.2221
12634201..12634500	1	12634201	12634500		null					Not found	0	-1.07963	-0.816886	-1.60487
12675151..12675750	1	12675151	12675750		null					Not found	0	-0.939913	-1.36708	-1.09954
12676501..12676950	1	12676501	12676950		null					Not found	0	-1.25116	-0.958052	-0.952503
12679051..12679500	1	12679051	12679500		null					Not found	0	-1.07963	-1.44258	-1.46011
12696001..12696450	1	12696001	12696450		null					Not found	0	-1.16348	-3.17072	-1.27761
12698851..12699600	1	12698851	12699600		null					Not found	0	0.376174	-0.00880101	0.263616
12701401..12702450	1	12701401	12702450		null					Not found	0	0.407817	0.370964	-0.137661
12726301..12726600	1	12726301	12726600		null					Not found	0	-1.18097	-1.2584	-1.66909
12727501..12727800	1	12727501	12727800		null					Not found	0	-1.3359	-1.38594	-1.41356
12729751..12730350	1	12729751	12730350		null					Not found	0	-1.22309	-0.553327	-1.18983
12730801..12731250	1	12730801	12731250		null					Not found	0	-0.929243	-1.39143	-1.29305
12739651..12740250	1	12739651	12740250		null					Not found	0	-0.55131	-1.6314	-1.36215
12744451..12745200	1	12744451	12745200		null					Not found	0	-1.39942	-1.92507	-0.286152
12750901..12751500	1	12750901	12751500		null					Not found	0	-0.532449	-0.388321	-1.36215
12752251..12752550	1	12752251	12752550		null					Not found	0	-1.10309	-1.51792	-1.31239
12761551..12762150	1	12761551	12762150		null					Not found	0	-0.957588	-0.901606	-1.46011
12763351..12763800	1	12763351	12763800		null					Not found	0	-1.30291	-1.03995	-0.952503
12764551..12765150	1	12764551	12765150		null					Not found	0	-0.705415	-1.29158	-0.770857
12781501..12781800	1	12781501	12781800		null					Not found	0	-1.35738	-1.42141	-1.74932
12782701..12783450	1	12782701	12783450		null					Not found	0	-0.296132	-1.3247	-0.454669
12785101..12785850	1	12785101	12785850		null					Not found	0	-0.613566	-0.562067	-0.776767
12786151..12786900	1	12786151	12786900		null					Not found	0	-0.850753	-0.293463	-1.05957
12788101..12788700	1	12788101	12788700		null					Not found	0	-0.886785	-0.722252	-1.18983
12789301..12789750	1	12789301	12789750		null					Not found	0	-1.10309	-0.746761	-1.8286
12790801..12791100	1	12790801	12791100		null					Not found	0	-1.18694	-1.07478	-1.68983
12793201..12794250	1	12793201	12794250		null					Not found	0	-0.486939	-0.152296	0.0528844
12797701..12798150	1	12797701	12798150		null					Not found	0	-1.22073	-1.11611	-1.69587
12805351..12806700	1	12805351	12806700		null					Not found	0	0.149603	0.155036	-0.0139913
12807001..12807300	1	12807001	12807300		null					Not found	0	-1.32275	-1.5469	-1.0969
12811051..12811650	1	12811051	12811650		null					Not found	0	-0.556297	-0.197047	-0.604867
12813601..12814800	1	12813601	12814800		null					Not found	0	-0.184798	0.308411	-0.287441
12814951..12815250	1	12814951	12815250		null					Not found	0	-1.78806	-1.1874	-1.09163
12815401..12815700	1	12815401	12815700		null					Not found	0	-1.07773	-1.18977	-2.39735
12818101..12819600	1	12818101	12819600		null					Not found	0	0.588315	0.656543	-0.00988102
12823201..12823500	1	12823201	12823500		null					Not found	0	-1.06608	-1.62491	-2.29305
12834001..12836100	1	12834001	12836100		null					Not found	0	0.842214	0.840484	1.28741
12837001..12839700	1	12837001	12839700		null					Not found	0	1.3567	1.72442	1.56142
12849301..12849750	1	12849301	12849750		null					Not found	0	-0.959666	-1.17507	-1.65178
12851551..12852450	1	12851551	12852450		null					Not found	0	-0.194514	-0.520895	-0.414584
12858901..12859800	1	12858901	12859800		null					Not found	0	-0.0992621	-0.07587	-0.573499
12862801..12865950	1	12862801	12865950		null					Not found	0	1.98932	1.87248	2.21371
12871651..12872250	1	12871651	12872250		null					Not found	0	-0.38225	-0.900436	-0.279314
12878851..12879450	1	12878851	12879450		null					Not found	0	-0.979241	-0.963447	-0.722099
12879751..12880050	1	12879751	12880050		null					Not found	0	-1.61025	-1.21656	-0.971126
12917251..12917550	1	12917251	12917550		null					Not found	0	-2.71526	-1.32996	-2.65463
12935401..12936450	1	12935401	12936450		null					Not found	0	1.30705	0.775693	0.71417
12938551..12939150	1	12938551	12939150		null					Not found	0	-1.39942	-0.844733	-0.743633
12940351..12940950	1	12940351	12940950		null					Not found	0	-0.692412	-0.770602	-0.99367
12941851..12943050	1	12941851	12943050		null					Not found	0	0.167568	-0.0737716	-0.538548
12976801..12977550	1	12976801	12977550		null					Not found	0	-0.274618	-0.612773	-0.251366
12978751..12979350	1	12978751	12979350		null					Not found	0	-1.1047	-0.590644	-1.16909
12979801..12980100	1	12979801	12980100		null					Not found	0	-1.34476	-1.07224	-1.3286
12984601..12985800	1	12984601	12985800		null					Not found	0	0.111781	-0.0483294	-0.239597
12989551..12993600	1	12989551	12993600		null					Not found	0	3.39073	3.22296	3.02705
13000201..13000950	1	13000201	13000950		null					Not found	0	-0.255262	-0.463886	-0.536115
13006201..13007100	1	13006201	13007100		null					Not found	0	0.10673	-0.946582	-0.460113
13007701..13009350	1	13007701	13009350		null					Not found	0	0.467313	0.69688	0.335277
13015651..13016250	1	13015651	13016250		null					Not found	0	-0.487986	-0.325357	-0.242016
13019401..13019850	1	13019401	13019850		null					Not found	0	-1.03283	-1.3558	-0.561449
13042801..13044900	1	13042801	13044900		null					Not found	0	0.910906	0.78438	1.0951
13047601..13048500	1	13047601	13048500		null					Not found	0	0.158029	-0.292618	0.065652
13049101..13053750	1	13049101	13053750		null					Not found	0	3.61758	3.57801	3.83846
13079401..13080000	1	13079401	13080000		null					Not found	0	-0.208279	-0.594475	-0.375151
13090351..13091550	1	13090351	13091550		null					Not found	0	0.108292	0.565613	-0.339609
13104751..13105800	1	13104751	13105800		null					Not found	0	0.14478	0.2721	-0.340535
13107151..13107900	1	13107151	13107900		null					Not found	0	-0.350254	-0.335032	-1.18087
13110301..13110600	1	13110301	13110600		null					Not found	0	-1.09593	-0.922072	-1.38149
13111651..13112550	1	13111651	13112550		null					Not found	0	-0.127761	-0.0645543	-0.643979
13117501..13119150	1	13117501	13119150		null					Not found	0	1.60334	1.76506	1.40656
13132651..13136700	1	13132651	13136700		null					Not found	0	2.61427	2.60969	2.68959
13137601..13138950	1	13137601	13138950		null					Not found	0	1.40845	0.674888	1.01317
13141651..13143600	1	13141651	13143600		null					Not found	0	1.55255	1.49059	1.80262
13145251..13147350	1	13145251	13147350		null					Not found	0	1.00443	0.942752	0.77849
13148101..13149150	1	13148101	13149150		null					Not found	0	-0.00464206	0.279292	0.146384
13149601..13152300	1	13149601	13152300		null					Not found	0	2.30817	2.35412	2.66724
13154551..13155000	1	13154551	13155000		null					Not found	0	-1.34875	-0.883225	-1.06334
13156501..13156950	1	13156501	13156950		null					Not found	0	-0.774594	-0.808236	-1.15463
13163851..13165200	1	13163851	13165200		null					Not found	0	-0.0253273	0.234454	0.0864415
13168351..13169100	1	13168351	13169100		null					Not found	0	-0.391733	-1.05284	-0.359772
13181101..13183350	1	13181101	13183350		null					Not found	0	0.718119	0.975949	0.672769
13186051..13186800	1	13186051	13186800		null					Not found	0	-0.495132	-0.385496	-0.668361
13187101..13189500	1	13187101	13189500		null					Not found	0	1.12051	1.08492	0.964492
13189801..13191000	1	13189801	13191000		null					Not found	0	0.479726	0.462014	0.5198
13194001..13194450	1	13194001	13194450		null					Not found	0	-0.939457	-1.03512	-0.804414
13196701..13197300	1	13196701	13197300		null					Not found	0	-0.652363	-0.678322	-0.867901
13198801..13199250	1	13198801	13199250		null					Not found	0	-0.96038	-0.970202	-0.689829
13203001..13203900	1	13203001	13203900		null					Not found	0	-0.750996	0.184965	-0.734782
13204501..13205400	1	13204501	13205400		null					Not found	0	-0.895763	-0.175759	-0.3655
13217101..13217700	1	13217101	13217700		null					Not found	0	-1.44045	-0.469504	-1.1461
13218901..13220400	1	13218901	13220400		null					Not found	0	0.361252	0.328227	0.238539
13221301..13222050	1	13221301	13222050		null					Not found	0	-0.835696	-0.291385	-0.415611
13224601..13225050	1	13224601	13225050		null					Not found	0	-0.860526	-0.570358	-1.18983
13226401..13227900	1	13226401	13227900		null					Not found	0	1.34385	1.28097	1.1575
13228651..13229250	1	13228651	13229250		null					Not found	0	-0.939143	-1.01395	-0.435932
13229851..13230450	1	13229851	13230450		null					Not found	0	-0.994248	-1.40163	-0.737186
13231351..13231650	1	13231351	13231650		null					Not found	0	-1.16094	-1.52643	-1.24932
13233751..13234050	1	13233751	13234050		null					Not found	0	-1.06253	-1.36845	-1.09954
13235551..13235850	1	13235551	13235850		null					Not found	0	-1.54374	-1.21991	-1.78615
13237051..13237350	1	13237051	13237350		null					Not found	0	-1.28679	-1.89677	-2.98231
13239601..13240650	1	13239601	13240650		null					Not found	0	-8.3747e-05	0.156624	-0.201189
13242151..13242600	1	13242151	13242600		null					Not found	0	-1.09593	-1.10526	-1.05831
13244551..13245000	1	13244551	13245000		null					Not found	0	-0.796393	-1.16521	-0.891361
13248151..13249050	1	13248151	13249050		null					Not found	0	-0.205916	-0.70737	-0.734782
13249951..13250250	1	13249951	13250250		null					Not found	0	-1.5684	-1.1874	-1.50988
13251601..13254300	1	13251601	13254300		null					Not found	0	1.18152	1.29338	1.03639
13257151..13258050	1	13257151	13258050		null					Not found	0	-0.754613	-0.0106542	-0.494816
13259101..13260150	1	13259101	13260150		null					Not found	0	-0.0898285	-0.178066	0.0221841
13262701..13263900	1	13262701	13263900		null					Not found	0	0.51017	0.51309	0.383349
13272901..13273350	1	13272901	13273350		null					Not found	0	-1.03588	-0.934264	-0.928048
13275601..13276650	1	13275601	13276650		null					Not found	0	-0.177434	0.0115744	-0.0754196
13284001..13284900	1	13284001	13284900		null					Not found	0	-0.486939	-0.305842	0.199538
13285801..13286550	1	13285801	13286550		null					Not found	0	-0.584489	-0.180848	-0.403384
13300501..13302750	1	13300501	13302750		null					Not found	0	1.23705	0.992603	0.752002
13308451..13308900	1	13308451	13308900		null					Not found	0	-1.01877	-0.925251	-1.14187
13314301..13315350	1	13314301	13315350		null					Not found	0	-0.000617787	-0.104795	0.285716
13317901..13318500	1	13317901	13318500		null					Not found	0	-0.54857	-0.506797	-1.34892
13321501..13322100	1	13321501	13322100		null					Not found	0	-0.69563	-1.04718	-1.33776
13324501..13325400	1	13324501	13325400		null					Not found	0	-0.216909	-0.335273	-0.304414
13342351..13343100	1	13342351	13343100		null					Not found	0	-0.565407	-0.278536	-0.141867
13347001..13347750	1	13347001	13347750		null					Not found	0	-0.656082	-0.431294	-1.09954
13349101..13349700	1	13349101	13349700		null					Not found	0	-1.24822	-0.65543	-0.739597
13353751..13354650	1	13353751	13354650		null					Not found	0	-0.266275	0.058204	-0.358346
13355401..13356300	1	13355401	13356300		null					Not found	0	0.526514	0.249785	0.570382
13369051..13369500	1	13369051	13369500		null					Not found	0	-1.00944	-1.04906	-1.05831
13372051..13373700	1	13372051	13373700		null					Not found	0	0.83372	1.4456	1.29306
13376551..13377600	1	13376551	13377600		null					Not found	0	0.792219	-0.236807	0.541524
13381051..13381500	1	13381051	13381500		null					Not found	0	-1.16157	-0.766	-0.823152
13391251..13392150	1	13391251	13392150		null					Not found	0	-0.352504	-0.105382	-0.395847
13407151..13407900	1	13407151	13407900		null					Not found	0	-0.554437	-0.730081	-1.4218
13417051..13417350	1	13417051	13417350		null					Not found	0	-1.7571	-1.25243	-1.56334
13418851..13419300	1	13418851	13419300		null					Not found	0	-0.86991	-0.85008	-1.35079
13419751..13420050	1	13419751	13420050		null					Not found	0	-1.29425	-1.1931	-0.786152
13423501..13424550	1	13423501	13424550		null					Not found	0	0.0499625	0.17726	-0.0851023
13444801..13445550	1	13444801	13445550		null					Not found	0	-0.343667	-0.760244	-0.7174
13459351..13460100	1	13459351	13460100		null					Not found	0	-0.581066	-0.11578	-0.476697
13500151..13501350	1	13500151	13501350		null					Not found	0	1.63277	1.38422	2.03418
13506451..13507200	1	13506451	13507200		null					Not found	0	-0.376537	-0.213562	-0.560821
13510801..13511250	1	13510801	13511250		null					Not found	0	-0.957292	-1.38063	-1.06334
13512301..13512900	1	13512301	13512900		null					Not found	0	-0.733642	-1.23011	-0.565865
13518301..13518750	1	13518301	13518750		null					Not found	0	-0.862272	-0.974927	-0.812385
13524901..13526400	1	13524901	13526400		null					Not found	0	0.608696	0.408128	0.146384
13529551..13534050	1	13529551	13534050		null					Not found	0	3.04756	3.26432	3.27171
13561201..13561950	1	13561201	13561950		null					Not found	0	-0.670795	-0.304236	-0.837762
13568551..13569600	1	13568551	13569600		null					Not found	0	-0.320728	0.0297727	-0.154634
13572001..13572750	1	13572001	13572750		null					Not found	0	-0.300734	-0.444674	-0.251366
13584301..13584900	1	13584301	13584900		null					Not found	0	-0.793542	-0.668366	-0.464498
13587601..13588050	1	13587601	13588050		null					Not found	0	-0.881094	-1.40409	-0.689829
13589551..13591200	1	13589551	13591200		null					Not found	0	2.25799	2.58622	2.30181
13604551..13605300	1	13604551	13605300		null					Not found	0	-0.528939	-0.385941	-1.0851
13606351..13607700	1	13606351	13607700		null					Not found	0	0.0740956	0.288281	0.152721
13608601..13609200	1	13608601	13609200		null					Not found	0	-1.41022	-0.791183	-1.12108
13614451..13615050	1	13614451	13615050		null					Not found	0	-0.975077	-0.604822	-0.738792
13616401..13617600	1	13616401	13617600		null					Not found	0	-0.225361	-0.00677276	-0.0890121
13619251..13619850	1	13619251	13619850		null					Not found	0	-0.607094	-0.0845946	-0.397348
13621501..13622400	1	13621501	13622400		null					Not found	0	-0.00670379	-0.364461	-0.0608208
13625851..13626300	1	13625851	13626300		null					Not found	0	-0.991095	-0.853482	-1.28615
13627201..13627950	1	13627201	13627950		null					Not found	0	-0.788141	-0.256221	-1.3286
13628101..13628400	1	13628101	13628400		null					Not found	0	-1.3062	-1.39191	-1.96011
13628851..13629600	1	13628851	13629600		null					Not found	0	-0.378931	-0.743878	-0.501151
13630351..13630800	1	13630351	13630800		null					Not found	0	-0.78009	-0.951272	-0.842389
13632001..13633500	1	13632001	13633500		null					Not found	0	0.512153	0.756396	0.546686
13635001..13635750	1	13635001	13635750		null					Not found	0	-0.461727	-0.479785	-1.56334
13636351..13636650	1	13636351	13636650		null					Not found	0	-1.41572	-0.857857	-2.16618
13649701..13650450	1	13649701	13650450		null					Not found	0	-0.570782	-0.353542	-0.716619
13659301..13660800	1	13659301	13660800		null					Not found	0	1.31566	1.12273	1.54702
13675201..13676100	1	13675201	13676100		null					Not found	0	-0.427435	-0.0147318	-0.646098
13696651..13698000	1	13696651	13698000		null					Not found	0	0.882878	-0.149955	1.04817
13698151..13698750	1	13698151	13698750		null					Not found	0	-0.955756	-0.890841	-0.519311
13702801..13703850	1	13702801	13703850		null					Not found	0	-0.00944186	0.2721	-0.257117
13704901..13707000	1	13704901	13707000		null					Not found	0	2.22812	1.83915	2.64838
13708051..13708950	1	13708051	13708950		null					Not found	0	-0.324777	-0.329299	-0.36598
13728901..13729500	1	13728901	13729500		null					Not found	0	-0.628568	-0.922888	-1.76583
13771051..13771650	1	13771051	13771650		null					Not found	0	-1.33518	-1.76118	-0.726829
13774651..13775100	1	13774651	13775100		null					Not found	0	-1.39388	-1.22873	-1.00057
13777351..13777650	1	13777351	13777650		null					Not found	0	-1.52894	-1.45476	-1.56334
13780651..13780950	1	13780651	13780950		null					Not found	0	-1.34238	-1.58307	-0.98231
13781551..13781850	1	13781551	13781850		null					Not found	0	-1.57692	-1.29471	-2.10487
13783801..13784400	1	13783801	13784400		null					Not found	0	-1.01033	-1.38594	-0.376609
13785751..13787550	1	13785751	13787550		null					Not found	0	0.799212	0.701075	0.499427
13787851..13790250	1	13787851	13790250		null					Not found	0	1.95606	1.75017	2.37142
13814851..13815600	1	13814851	13815600		null					Not found	0	-0.339226	-0.591735	-0.984568
13823251..13823700	1	13823251	13823700		null					Not found	0	-0.995785	-0.923977	-1.25259
13831801..13832700	1	13831801	13832700		null					Not found	0	-0.251155	-0.21844	-0.51458
13834951..13835400	1	13834951	13835400		null					Not found	0	-0.983129	-1.16589	-1.53127
13839601..13840500	1	13839601	13840500		null					Not found	0	0.0848288	-0.58779	0.0247
13841701..13842300	1	13841701	13842300		null					Not found	0	-0.980948	-1.78672	-1.02886
13842901..13843500	1	13842901	13843500		null					Not found	0	-0.995785	-0.712729	-1.09032
13845151..13845750	1	13845151	13845750		null					Not found	0	-0.589917	-0.577335	-0.903384
13850251..13850550	1	13850251	13850550		null					Not found	0	-1.19077	-2.37305	-1.91356
13851001..13851450	1	13851001	13851450		null					Not found	0	-1.34875	-1.05475	-1.22053
13855501..13855800	1	13855501	13855800		null					Not found	0	-1.31997	-1.16777	-0.888387
13859251..13860300	1	13859251	13860300		null					Not found	0	-0.187567	0.0088391	0.253731
13869601..13869900	1	13869601	13869900		null					Not found	0	-1.59776	-1.1931	-0.943902
13870801..13871100	1	13870801	13871100		null					Not found	0	-1.62473	-1.39772	-1.13209
13960651..13961400	1	13960651	13961400		null					Not found	0	-0.699492	-0.594475	-0.0890121
13983901..13984650	1	13983901	13984650		null					Not found	0	-0.583671	-0.647899	-0.749323
14003851..14004300	1	14003851	14004300		null					Not found	0	-1.0404	-1.58307	-1.78615
14011201..14012550	1	14011201	14012550		null					Not found	0	-0.301914	-0.0898422	0.723021
14038201..14038500	1	14038201	14038500		null					Not found	0	-1.35956	-1.55392	-2.01458
14044951..14045250	1	14044951	14045250		null					Not found	0	-1.31771	-1.10018	-1.96011
14079301..14080050	1	14079301	14080050		null					Not found	0	-0.467688	-0.165121	-0.98231
14105101..14106000	1	14105101	14106000		null					Not found	0	-0.391796	-0.45613	-0.556436
14126251..14126700	1	14126251	14126700		null					Not found	0	-1.00276	-1.92507	-1.78959
14156251..14156550	1	14156251	14156550		null					Not found	0	-0.946118	-1.11085	-1.72683
14164801..14165400	1	14164801	14165400		null					Not found	0	-1.17339	-0.872492	-0.48231
14170501..14171250	1	14170501	14171250		null					Not found	0	-0.493415	-0.929231	-0.859296
14176951..14178000	1	14176951	14178000		null					Not found	0	0.454758	-0.229698	-0.178645
14188651..14189400	1	14188651	14189400		null					Not found	0	-0.109864	-0.25135	-0.200426
14194351..14194650	1	14194351	14194650		null					Not found	0	-1.3304	-2.95204	-1.70809
14197951..14198850	1	14197951	14198850		null					Not found	0	-0.0832944	0.0716413	-0.38641
14202901..14203350	1	14202901	14203350		null					Not found	0	-1.23428	-1.82127	-0.728413
14210101..14210400	1	14210101	14210400		null					Not found	0	-1.3031	-1.24759	-1.57863
14221651..14222250	1	14221651	14222250		null					Not found	0	-0.707805	-1.10925	-0.55332
14224351..14224950	1	14224351	14224950		null					Not found	0	-0.880993	-0.838759	-1.36983
14243101..14243550	1	14243101	14243550		null					Not found	0	-0.799943	-1.00596	-0.891361
14244751..14245050	1	14244751	14245050		null					Not found	0	-1.32822	-2.22737	-1.53127
14254801..14255250	1	14254801	14255250		null					Not found	0	-1.43387	-2.51886	-1.00988
14256301..14256600	1	14256301	14256600		null					Not found	0	-1.55468	-1.34959	-1.98231
14257051..14257950	1	14257051	14257950		null					Not found	0	-0.0116237	-0.534285	-0.373695
14263201..14263650	1	14263201	14263650		null					Not found	0	-1.25807	-0.959615	-1.7174
14267851..14268150	1	14267851	14268150		null					Not found	0	-1.34476	-1.82127	-2.19587
14272351..14272650	1	14272351	14272650		null					Not found	0	-1.50524	-1.98928	-1.18384
14277301..14277600	1	14277301	14277600		null					Not found	0	-1.48178	-1.43267	-1.36215
14296651..14297100	1	14296651	14297100		null					Not found	0	-0.965952	-0.905437	-1.09954
14309401..14310450	1	14309401	14310450		null					Not found	0	-0.00772979	0.0543101	0.523583
14331001..14331600	1	14331001	14331600		null					Not found	0	-0.462446	-0.743628	-1.23638
14375101..14376000	1	14375101	14376000		null					Not found	0	-0.663221	-0.109249	-0.443902
14382001..14382600	1	14382001	14382600		null					Not found	0	-1.04008	-0.662553	-0.736384
14392951..14393550	1	14392951	14393550		null					Not found	0	-0.735131	-1.50741	-0.777615
14419351..14420100	1	14419351	14420100		null					Not found	0	-0.362778	-0.801216	-0.667632
14422651..14423400	1	14422651	14423400		null					Not found	0	-0.636248	-1.23494	-1.26583
14456551..14457150	1	14456551	14457150		null					Not found	0	-1.00062	-1.00559	-1.36215
14460601..14460900	1	14460601	14460900		null					Not found	0	-1.32899	-1.47576	-1.60487
14497801..14499300	1	14497801	14499300		null					Not found	0	0.29223	0.475179	-0.254647
14519551..14520150	1	14519551	14520150		null					Not found	0	-0.889759	-0.639829	-0.850793
14570401..14571600	1	14570401	14571600		null					Not found	0	0.435041	0.121526	1.14968
14575651..14576250	1	14575651	14576250		null					Not found	0	-1.66554	-1.15102	-1.52886
14589751..14590500	1	14589751	14590500		null					Not found	0	-0.521779	-0.588739	-0.348917
14592301..14592750	1	14592301	14592750		null					Not found	0	-1.82043	-2.29471	-0.670552
14600401..14601150	1	14600401	14601150		null					Not found	0	-0.567403	-0.998108	-0.700426
14607451..14607900	1	14607451	14607900		null					Not found	0	-1.52488	-0.901605	-0.850793
14615851..14616600	1	14615851	14616600		null					Not found	0	-1.26107	-0.530862	-0.947116
14621401..14621700	1	14621401	14621700		null					Not found	0	-1.82043	-1.15109	-1.1461
14631901..14632200	1	14631901	14632200		null					Not found	0	-1.11404	-0.884395	-1.10487
14635651..14636700	1	14635651	14636700		null					Not found	0	-0.284553	-0.365597	0.661315
14646901..14647650	1	14646901	14647650		null					Not found	0	-0.742117	-0.403243	-1.16618
14655451..14656650	1	14655451	14656650		null					Not found	0	0.671807	0.643423	0.7826
14664151..14664750	1	14664151	14664750		null					Not found	0	-1.08124	-0.760244	-1.51458
14667901..14668200	1	14667901	14668200		null					Not found	0	-1.34742	-1.32387	-1.60487
14685001..14685300	1	14685001	14685300		null					Not found	0	-1.60807	-1.04624	-2.57863
14685901..14686650	1	14685901	14686650		null					Not found	0	-0.335135	-0.928817	0.0352268
14687851..14688450	1	14687851	14688450		null					Not found	0	-0.700463	-0.944444	-1.06967
14705551..14705850	1	14705551	14705850		null					Not found	0	-1.36922	-1.47291	-1.03127
14706001..14706900	1	14706001	14706900		null					Not found	0	0.67134	0.618993	-0.0471279
14707951..14708550	1	14707951	14708550		null					Not found	0	-1.09926	-1.17072	-0.414584
14714401..14715000	1	14714401	14715000		null					Not found	0	-0.655291	-1.37328	-0.460113
14716201..14716800	1	14716201	14716800		null					Not found	0	-0.702184	-0.890798	-0.526464
14717851..14718150	1	14717851	14718150		null					Not found	0	-1.34344	-2.19309	-1.52886
14719801..14720400	1	14719801	14720400		null					Not found	0	-0.850279	-1.3111	-1.72053
14728801..14730450	1	14728801	14730450		null					Not found	0	1.52906	1.33702	1.96389
14738251..14740650	1	14738251	14740650		null					Not found	0	1.86124	1.83529	2.0502
14742451..14742900	1	14742451	14742900		null					Not found	0	-0.911969	-0.905437	-0.765831
14748751..14749050	1	14748751	14749050		null					Not found	0	-1.30182	-1.55746	-1.68384
14749651..14750250	1	14749651	14750250		null					Not found	0	-0.539249	-0.970903	-1.09163
14751151..14751600	1	14751151	14751600		null					Not found	0	-1.45832	-0.887249	-1.76583
14791801..14792100	1	14791801	14792100		null					Not found	0	-1.27473	-2.07821	-1.85079
14819251..14820150	1	14819251	14820150		null					Not found	0	-0.615525	-0.136295	-0.997113
14861701..14863200	1	14861701	14863200		null					Not found	0	0.416165	0.0976132	0.788432
14877301..14877600	1	14877301	14877600		null					Not found	0	-1.20681	-1.26556	-1.05957
14878351..14878800	1	14878351	14878800		null					Not found	0	-0.750996	-0.908375	-0.625187
14913601..14914050	1	14913601	14914050		null					Not found	0	-0.943006	-1.45476	-1.69587
14918401..14919450	1	14918401	14919450		null					Not found	0	0.461693	0.0967218	0.454412
14943301..14944050	1	14943301	14944050		null					Not found	0	-0.743557	0.0976132	-1.05332
14965651..14966400	1	14965651	14966400		null					Not found	0	-0.351462	-0.397888	-0.938579
14968651..14969100	1	14968651	14969100		null					Not found	0	-1.37342	-0.919095	-1.68983
14979751..14981550	1	14979751	14981550		null					Not found	0	0.983609	0.288346	0.967746
14982301..14982750	1	14982301	14982750		null					Not found	0	-1.05726	-0.987103	-0.654634
15006001..15007050	1	15006001	15007050		null					Not found	0	-0.18694	0.0600159	0.338896
15008551..15009150	1	15008551	15009150		null					Not found	0	-1.02513	-0.786723	-1.38938
15010651..15011100	1	15010651	15011100		null					Not found	0	-1.68369	-1.15873	-1.61563
15017551..15018900	1	15017551	15018900		null					Not found	0	0.600509	0.602911	0.293448
15061801..15062550	1	15061801	15062550		null					Not found	0	-0.26674	-0.527264	-0.712731
15073501..15073800	1	15073501	15073800		null					Not found	0	-2.30291	-1.30584	-1.15463
15111151..15111900	1	15111151	15111900		null					Not found	0	-0.433869	-1.54989	-0.0471279
15122551..15122850	1	15122551	15122850		null					Not found	0	-1.28856	-1.27226	-2.12108
15162901..15163200	1	15162901	15163200		null					Not found	0	-1.28241	-0.84705	-1.05957
15172501..15172800	1	15172501	15172800		null					Not found	0	-1.40374	-0.894032	-0.975579
15200851..15201750	1	15200851	15201750		null					Not found	0	-0.581635	-0.067278	-0.604867
15202651..15203100	1	15202651	15203100		null					Not found	0	-1.0532	-1.3549	-0.892356
15204301..15205200	1	15204301	15205200		null					Not found	0	-0.0842328	-0.436608	-0.601535
15205651..15207000	1	15205651	15207000		null					Not found	0	0.217887	-0.0484251	-0.174955
15219151..15219900	1	15219151	15219900		null					Not found	0	-1.16457	-0.479424	-0.599543
15234451..15235050	1	15234451	15235050		null					Not found	0	-1.28574	-0.736192	-1.16909
15240901..15241200	1	15240901	15241200		null					Not found	0	-1.35277	-1.65595	-1.1461
15255601..15257100	1	15255601	15257100		null					Not found	0	0.456263	0.802772	0.480096
15282301..15283050	1	15282301	15283050		null					Not found	0	-0.367989	-0.600559	-0.793054
15285451..15287700	1	15285451	15287700		null					Not found	0	1.1986	1.26365	1.40186
15288901..15289500	1	15288901	15289500		null					Not found	0	-0.864219	-0.916404	-1.47335
15293551..15294600	1	15293551	15294600		null					Not found	0	-0.481121	0.0259306	-0.2174
15297151..15297600	1	15297151	15297600		null					Not found	0	-1.09712	-1.3549	-1.35835
15312301..15313050	1	15312301	15313050		null					Not found	0	-0.631715	-0.25977	-1.1461
15325801..15326100	1	15325801	15326100		null					Not found	0	-1.18924	-1.33293	-1.96011
15327001..15327900	1	15327001	15327900		null					Not found	0	0.242114	-0.475761	0.232916
15329401..15330000	1	15329401	15330000		null					Not found	0	-0.533772	-1.24759	-1.02886
15352651..15352950	1	15352651	15352950		null					Not found	0	-1.38422	-2.33741	-0.917669
15365551..15366600	1	15365551	15366600		null					Not found	0	0.199069	-0.126624	0.0635397
15401251..15402000	1	15401251	15402000		null					Not found	0	-0.573706	-1.09933	-1.15463
15434701..15435000	1	15434701	15435000		null					Not found	0	-1.69071	-1.77806	-1.22683
15435751..15436050	1	15435751	15436050		null					Not found	0	-1.4326	-2.09659	-1.28615
15446701..15447000	1	15446701	15447000		null					Not found	0	-1.31997	-2.58307	-1.66909
15450751..15451350	1	15450751	15451350		null					Not found	0	-0.905761	-1.34433	-1.91767
15453751..15454350	1	15453751	15454350		null					Not found	0	-0.908641	-1.42993	-0.737186
15468901..15469650	1	15468901	15469650		null					Not found	0	-0.340899	-0.754748	-0.615633
15477451..15477750	1	15477451	15477750		null					Not found	0	-1.69289	-1.5231	-1.35079
15508501..15508800	1	15508501	15508800		null					Not found	0	-1.53245	-1.3784	-2.18983
15541801..15542250	1	15541801	15542250		null					Not found	0	-0.894878	-1.60354	-0.947116
15558301..15559200	1	15558301	15559200		null					Not found	0	-0.266275	-0.48143	-1.12932
15565951..15566700	1	15565951	15566700		null					Not found	0	-0.528939	-1.0581	-1.03611
15591751..15592200	1	15591751	15592200		null					Not found	0	-1.4979	-2.79555	-1.07735
15605401..15605700	1	15605401	15605700		null					Not found	0	-1.35277	-2.26723	-1.48231
15621601..15623100	1	15621601	15623100		null					Not found	0	1.14104	0.447345	1.94073
15626101..15626400	1	15626101	15626400		null					Not found	0	-1.28457	-2.1931	-2.10487
15627151..15627900	1	15627151	15627900		null					Not found	0	-0.699492	-0.591735	-0.680868
15628501..15628800	1	15628501	15628800		null					Not found	0	-1.50506	-1.88826	-1.21428
15643951..15645450	1	15643951	15645450		null					Not found	0	0.504313	0.694164	0.263616
15652951..15653400	1	15652951	15653400		null					Not found	0	-0.871987	-1.73105	-1.40338
15659251..15660300	1	15659251	15660300		null					Not found	0	0.0177293	0.116566	-0.269178
15670951..15671400	1	15670951	15671400		null					Not found	0	-1.20324	-2.01626	-1.43435
15683701..15684450	1	15683701	15684450		null					Not found	0	-1.08655	-2.22873	-0.218572
15685051..15685800	1	15685051	15685800		null					Not found	0	-0.599609	-0.797988	-0.152847
15709501..15709950	1	15709501	15709950		null					Not found	0	-1.63262	-0.962708	-0.975579
15710551..15710850	1	15710551	15710850		null					Not found	0	-0.944041	-0.643771	-0.917669
15712801..15713100	1	15712801	15713100		null					Not found	0	-1.34238	-0.801638	-1.18087
15745951..15746400	1	15745951	15746400		null					Not found	0	-1.12776	-1.40557	-1.25259
15768751..15769500	1	15768751	15769500		null					Not found	0	-0.988625	-0.279023	-1.06587
15775651..15775950	1	15775651	15775950		null					Not found	0	-1.32529	-2.22058	-1.72683
15791101..15793050	1	15791101	15793050		null					Not found	0	1.24178	0.994415	1.80352
15794401..15794850	1	15794401	15794850		null					Not found	0	-1.57222	-1.10925	-0.970017
15807151..15807450	1	15807151	15807450		null					Not found	0	-2.85361	-2.28077	-1.25753
15827551..15828150	1	15827551	15828150		null					Not found	0	-0.700047	-0.413585	-1.09954
15858751..15859050	1	15858751	15859050		null					Not found	0	-1.68208	-1.19813	-1.19587
15859351..15859950	1	15859351	15859950		null					Not found	0	-1.88679	-0.752453	-1.26583
15861901..15862350	1	15861901	15862350		null					Not found	0	-0.876369	-1.23703	-0.844248
15879001..15880050	1	15879001	15880050		null					Not found	0	-0.658619	0.116822	-0.862153
15890851..15891600	1	15890851	15891600		null					Not found	0	-0.450208	-0.60193	-0.453044
15894751..15895050	1	15894751	15895050		null					Not found	0	-1.29235	-1.31508	-1.39735
15896401..15897450	1	15896401	15897450		null					Not found	0	-0.30795	-0.385496	-0.571583
15898951..15899400	1	15898951	15899400		null					Not found	0	-1.63407	-1.06615	-1.12519
15901351..15903300	1	15901351	15903300		null					Not found	0	2.10611	1.97575	2.34621
15965401..15966300	1	15965401	15966300		null					Not found	0	-0.324253	0.155556	-0.807062
15968401..15969300	1	15968401	15969300		null					Not found	0	-0.46661	0.0460759	-0.246066
15978751..15979050	1	15978751	15979050		null					Not found	0	-1.50506	-2.52389	-1.12108
15990601..15991350	1	15990601	15991350		null					Not found	0	-0.3521	-0.402244	-0.51458
15993301..15994350	1	15993301	15994350		null					Not found	0	0.774254	0.283744	1.1113
15995251..15996000	1	15995251	15996000		null					Not found	0	-0.437711	-0.964929	-1.05957
15999751..16000200	1	15999751	16000200		null					Not found	0	-0.882815	-1.24228	-1.63209
16006651..16007550	1	16006651	16007550		null					Not found	0	0.463238	-0.168254	0.662238
16017751..16018350	1	16017751	16018350		null					Not found	0	-0.737448	-1.09296	-1.43435
16028701..16029300	1	16028701	16029300		null					Not found	0	-0.798686	-1.05409	-1.25259
16050151..16050900	1	16050151	16050900		null					Not found	0	-0.373416	-1.38808	-0.984568
16052401..16052700	1	16052401	16052700		null					Not found	0	-1.63722	-1.69294	-1.85079
16057201..16058250	1	16057201	16058250		null					Not found	0	0.139474	-0.453389	-0.359296
16059601..16060050	1	16059601	16060050		null					Not found	0	-1.37624	-1.18038	-0.99367
16061401..16063200	1	16061401	16063200		null					Not found	0	1.21401	0.883686	0.677526
16067851..16069350	1	16067851	16069350		null					Not found	0	0.547591	0.559542	0.102903
16104601..16106700	1	16104601	16106700		null					Not found	0	1.75322	2.12462	1.89476
16114201..16115400	1	16114201	16115400		null					Not found	0	0.285168	0.282341	0.337812
16115551..16117350	1	16115551	16117350		null					Not found	0	1.41928	1.01115	1.43453
16117801..16118100	1	16117801	16118100		null					Not found	0	-1.40659	-1.72142	-0.952503
16122751..16123200	1	16122751	16123200		null					Not found	0	-0.924741	-0.814347	-0.867901
16128001..16128300	1	16128001	16128300		null					Not found	0	-1.51008	-1.7706	-1.12932
16129351..16129800	1	16129351	16129800		null					Not found	0	-1.62473	-1.38808	-0.864064
16132801..16133250	1	16132801	16133250		null					Not found	0	-1.43006	-1.7706	-0.913558
16135051..16135650	1	16135051	16135650		null					Not found	0	-0.715261	-1.14703	-0.420767
16148701..16149450	1	16148701	16149450		null					Not found	0	-0.182689	-0.14656	-0.500573
16154251..16155600	1	16154251	16155600		null					Not found	0	0.51947	0.709878	0.863125
16158751..16160700	1	16158751	16160700		null					Not found	0	1.46161	1.1394	0.958858
16175551..16176000	1	16175551	16176000		null					Not found	0	-1.41296	-1.17561	-0.716619
16177501..16178250	1	16177501	16178250		null					Not found	0	-0.345156	-0.42084	-0.13487
16182001..16182600	1	16182001	16182600		null					Not found	0	-0.976923	-0.551564	-1.39735
16184701..16185450	1	16184701	16185450		null					Not found	0	-0.765929	-0.263898	-0.807062
16201651..16202400	1	16201651	16202400		null					Not found	0	-0.325215	-0.579639	-0.494816
16209901..16210200	1	16209901	16210200		null					Not found	0	-1.77948	-1.28307	-1.56587
16211551..16211850	1	16211551	16211850		null					Not found	0	-1.21544	-1.26695	-0.749323
16212151..16212900	1	16212151	16212900		null					Not found	0	-0.378505	-0.574558	-1.02886
16213501..16214700	1	16213501	16214700		null					Not found	0	0.273814	0.330441	-0.104867
16225051..16225800	1	16225051	16225800		null					Not found	0	-0.694772	-0.847825	-0.321797
16226701..16227300	1	16226701	16227300		null					Not found	0	-1.0883	-0.837353	-0.641867
16227601..16229100	1	16227601	16229100		null					Not found	0	0.507447	0.520648	0.406564
16231201..16231800	1	16231201	16231800		null					Not found	0	-0.631896	-1.36845	-0.430142
16245601..16246500	1	16245601	16246500		null					Not found	0	-0.150765	-0.406872	-0.246066
16252501..16253550	1	16252501	16253550		null					Not found	0	-0.580308	0.249452	-0.622445
16255501..16257000	1	16255501	16257000		null					Not found	0	0.388995	0.429497	0.322094
16258351..16258650	1	16258351	16258650		null					Not found	0	-1.07685	-0.881101	-1.7396
16268551..16269450	1	16268551	16269450		null					Not found	0	-0.184027	-0.351908	-0.738792
16270651..16270950	1	16270651	16270950		null					Not found	0	-1.45157	-1.32859	-1.41767
16275001..16275750	1	16275001	16275750		null					Not found	0	-0.351009	-0.643239	-0.897348
16276801..16277250	1	16276801	16277250		null					Not found	0	-1.14202	-1.42372	-2.02886
16294051..16294500	1	16294051	16294500		null					Not found	0	-1.43069	-1.04729	-1.03611
16294951..16295400	1	16294951	16295400		null					Not found	0	-1.29359	-1.46725	-0.765831
16304401..16306050	1	16304401	16306050		null					Not found	0	0.871368	0.913588	1.14697
16312351..16312950	1	16312351	16312950		null					Not found	0	-1.10261	-0.775916	-0.462302
16313551..16314600	1	16313551	16314600		null					Not found	0	-0.000617787	0.148252	-0.273384
16329601..16330050	1	16329601	16330050		null					Not found	0	-1.06055	-1.22058	-1.91356
16347901..16348800	1	16347901	16348800		null					Not found	0	-0.134826	-0.321525	-0.11835
16377151..16377450	1	16377151	16377450		null					Not found	0	-1.3062	-2.79555	-3.35079
16385251..16385850	1	16385251	16385850		null					Not found	0	-1.04234	-0.652063	-1.05332
16391101..16391550	1	16391101	16391550		null					Not found	0	-0.964508	-1.53998	-1.6461
16396651..16397100	1	16396651	16397100		null					Not found	0	-0.856958	-1.11085	-1.2174
16414651..16415700	1	16414651	16415700		null					Not found	0	-0.278282	0.277375	-0.0731789
16426951..16427700	1	16426951	16427700		null					Not found	0	-0.620127	-0.331282	-0.953585
16432951..16434750	1	16432951	16434750		null					Not found	0	1.28392	0.915305	1.892
16435801..16436400	1	16435801	16436400		null					Not found	0	-0.983129	-0.565418	-0.793054
16439701..16440600	1	16439701	16440600		null					Not found	0	-0.230504	-0.107998	0.485714
16442251..16443000	1	16442251	16443000		null					Not found	0	-0.783542	-0.0330615	-0.63487
16468501..16469100	1	16468501	16469100		null					Not found	0	-0.334607	-0.578707	-1.07863
16490851..16492350	1	16490851	16492350		null					Not found	0	1.82057	1.25624	1.18912
16497451..16497900	1	16497451	16497900		null					Not found	0	-0.910571	-0.926437	-0.601535
16519201..16520400	1	16519201	16520400		null					Not found	0	1.45506	1.14984	1.1485
16545151..16545750	1	16545151	16545750		null					Not found	0	-0.621892	-0.904346	-1.12244
16548751..16549050	1	16548751	16549050		null					Not found	0	-1.10285	-0.83739	-1.79305
16553701..16554600	1	16553701	16554600		null					Not found	0	0.438078	0.173342	0.287463
16577401..16579050	1	16577401	16579050		null					Not found	0	1.09688	1.11536	1.38745
16591351..16591800	1	16591351	16591800		null					Not found	0	-1.03675	-0.925752	-2.12108
16602451..16603200	1	16602451	16603200		null					Not found	0	-0.215237	-0.598338	-0.760839
16608151..16608750	1	16608151	16608750		null					Not found	0	-1.18561	-0.666261	-1.16618
16616251..16616850	1	16616251	16616850		null					Not found	0	-0.599103	-0.600281	-0.500573
16631101..16633050	1	16631101	16633050		null					Not found	0	1.68066	1.38159	1.06986
16645801..16646400	1	16645801	16646400		null					Not found	0	-0.60658	-0.694879	-0.914584
16649851..16650600	1	16649851	16650600		null					Not found	0	-0.36024	-0.282446	-0.322248
16704751..16705500	1	16704751	16705500		null					Not found	0	-0.502363	-0.151393	-1.33961
16716751..16717050	1	16716751	16717050		null					Not found	0	-1.39942	-1.3222	-2.05831
16720501..16721550	1	16720501	16721550		null					Not found	0	0.548331	0.404602	0.285716
16723651..16724250	1	16723651	16724250		null					Not found	0	-0.74297	-0.379967	-0.786152
16724851..16725300	1	16724851	16725300		null					Not found	0	-1.02323	-0.801638	-0.63487
16771651..16772400	1	16771651	16772400		null					Not found	0	-0.84006	-0.246261	-0.770857
16791901..16792500	1	16791901	16792500		null					Not found	0	-0.667284	-1.19119	-1.57863
16794001..16794300	1	16794001	16794300		null					Not found	0	-2.14111	-1.28847	-2.63209
16797451..16799400	1	16797451	16799400		null					Not found	0	2.38184	2.38796	2.69321
16799701..16800450	1	16799701	16800450		null					Not found	0	-0.357086	-0.531766	-1.05831
16841701..16842000	1	16841701	16842000		null					Not found	0	-0.951	-1.22796	-1.09163
16860301..16860750	1	16860301	16860750		null					Not found	0	-1.09216	-0.962216	-1.29305
16886551..16887150	1	16886551	16887150		null					Not found	0	-1.07041	-0.673439	-1.32315
16925851..16926600	1	16925851	16926600		null					Not found	0	-0.627822	-0.727085	-1.03611
16961101..16961400	1	16961101	16961400		null					Not found	0	-1.40659	-1.51017	-1.89735
16973251..16974000	1	16973251	16974000		null					Not found	0	-0.225361	-0.304236	-0.526464
16989751..16990500	1	16989751	16990500		null					Not found	0	-1.04574	-0.381244	-0.897348
16996801..16997250	1	16996801	16997250		null					Not found	0	-0.882739	-1.61277	-1.46011
17003851..17004600	1	17003851	17004600		null					Not found	0	-0.981757	-0.370747	-1.00057
17010451..17011200	1	17010451	17011200		null					Not found	0	-0.698386	-0.66989	-0.254647
17033701..17034000	1	17033701	17034000		null					Not found	0	-1.29929	-1.38808	-1.47558
17041351..17041950	1	17041351	17041950		null					Not found	0	-0.672118	-1.33742	-1.32315
17053651..17054400	1	17053651	17054400		null					Not found	0	-0.645443	-0.912661	-0.560821
17070001..17070300	1	17070001	17070300		null					Not found	0	-1.21524	-1.07224	-1.16618
17071501..17071950	1	17071501	17071950		null					Not found	0	-1.06209	-1.66477	-2.18983
17073001..17073300	1	17073001	17073300		null					Not found	0	-0.874223	-0.297867	-1.19587
17099101..17099850	1	17099101	17099850		null					Not found	0	-0.281683	-0.167396	-0.397348
17120101..17121150	1	17120101	17121150		null					Not found	0	-0.26007	-0.167773	-0.307062
17122951..17125050	1	17122951	17125050		null					Not found	0	2.24736	1.92028	2.64663
17125351..17125650	1	17125351	17125650		null					Not found	0	-1.38841	-2.12888	-2.13209
17127301..17127600	1	17127301	17127600		null					Not found	0	-1.74844	-2.03512	-1.19738
17145151..17146200	1	17145151	17146200		null					Not found	0	0.254668	0.306192	0.75758
17150551..17151300	1	17150551	17151300		null					Not found	0	-0.506239	-0.452298	-1.15463
17161051..17161500	1	17161051	17161500		null					Not found	0	-0.996651	-1.56207	-1.29653
17166751..17167200	1	17166751	17167200		null					Not found	0	-1.14111	-1.03995	-1.46011
17174551..17175000	1	17174551	17175000		null					Not found	0	-0.799943	-1.38594	-1.41561
17200651..17201250	1	17200651	17201250		null					Not found	0	-0.87542	-1.24759	-1.56334
17205001..17205600	1	17205001	17205600		null					Not found	0	-1.00826	-0.749915	-0.970017
17227501..17227800	1	17227501	17227800		null					Not found	0	-1.24822	-1.32293	-1.3286
17234701..17235000	1	17234701	17235000		null					Not found	0	-1.31646	-1.23131	-1.29653
17250751..17251200	1	17250751	17251200		null					Not found	0	-1.11782	-0.944586	-1.40338
17275501..17275800	1	17275501	17275800		null					Not found	0	-1.43387	-1.82127	-1.91356
17307601..17308050	1	17307601	17308050		null					Not found	0	-1.65105	-1.17072	-1.2174
17327701..17328150	1	17327701	17328150		null					Not found	0	-0.820428	-0.746384	-1.2174
17360551..17361150	1	17360551	17361150		null					Not found	0	-0.429386	-0.532228	-0.649642
17404951..17405250	1	17404951	17405250		null					Not found	0	-1.37979	-1.85976	-0.977816
17418751..17419050	1	17418751	17419050		null					Not found	0	-1.45116	-1.88322	-2.98231
17440801..17441550	1	17440801	17441550		null					Not found	0	-0.657032	-0.342839	-0.669091
17447701..17448000	1	17447701	17448000		null					Not found	0	-1.34344	-1.43306	-1.65178
17466001..17466300	1	17466001	17466300		null					Not found	0	-0.995977	-0.766851	-1.09954
17490451..17490750	1	17490451	17490750		null					Not found	0	-1.26191	-1.30124	-1.06967
17494501..17495100	1	17494501	17495100		null					Not found	0	-1.16873	-0.819365	-2.38938
17520151..17521500	1	17520151	17521500		null					Not found	0	0.143042	0.384173	-0.0899928
17552401..17553300	1	17552401	17553300		null					Not found	0	0.164304	0.256372	-0.281017
17611351..17611950	1	17611351	17611950		null					Not found	0	-1.1349	-0.81413	-1.46011
17625601..17626350	1	17625601	17626350		null					Not found	0	-0.794744	-0.596196	-1.36215
17629201..17630100	1	17629201	17630100		null					Not found	0	-0.0171974	-0.531464	0.23999
17631601..17632500	1	17631601	17632500		null					Not found	0	-0.805695	-0.120056	-0.185335
17666551..17667150	1	17666551	17667150		null					Not found	0	-1.48576	-1.00839	-1.68983
17709451..17709900	1	17709451	17709900		null					Not found	0	-0.812392	-1.41155	-0.947116
17760751..17761050	1	17760751	17761050		null					Not found	0	-1.4326	-2.11896	-0.977816
17788951..17789700	1	17788951	17789700		null					Not found	0	-0.349602	-0.0559585	-1.09954
17802001..17802750	1	17802001	17802750		null					Not found	0	-0.732249	-0.575284	-0.760839
17811451..17812200	1	17811451	17812200		null					Not found	0	-0.292999	-0.601256	-0.377584
17846251..17846850	1	17846251	17846850		null					Not found	0	-0.547319	-0.983078	-0.714284
17853001..17853300	1	17853001	17853300		null					Not found	0	-1.41022	-1.83739	-1.32135
17861401..17862000	1	17861401	17862000		null					Not found	0	-1.46746	-2.09039	-0.535508
17866351..17867250	1	17866351	17867250		null					Not found	0	-0.13253	-0.0380468	-0.516351
17938201..17938500	1	17938201	17938500		null					Not found	0	-1.54766	-2.47806	-1.25096
17940601..17941050	1	17940601	17941050		null					Not found	0	-1.03588	-0.935379	-0.915611
17942101..17942400	1	17942101	17942400		null					Not found	0	-1.85821	-1.35091	-1.75259
17952901..17953650	1	17952901	17953650		null					Not found	0	-0.524226	-0.0769618	-0.661104
17979451..17980200	1	17979451	17980200		null					Not found	0	-0.515786	-1.23105	-0.692087
17983651..17984250	1	17983651	17984250		null					Not found	0	-0.729957	-0.575614	-1.03127
17989651..17990250	1	17989651	17990250		null					Not found	0	-0.655765	-0.834439	-1.0349
18002101..18002850	1	18002101	18002850		null					Not found	0	-0.536305	-0.775916	-0.734782
18012751..18013650	1	18012751	18013650		null					Not found	0	0.254132	-0.614107	1.20619
18029851..18030600	1	18029851	18030600		null					Not found	0	-0.826162	-0.536553	-0.850793
18031951..18032250	1	18031951	18032250		null					Not found	0	-1.43803	-2.04906	-1.83961
18036001..18036300	1	18036001	18036300		null					Not found	0	-1.35738	-1.90369	-1.65463
18039301..18040350	1	18039301	18040350		null					Not found	0	0.00402301	-0.698788	-0.695865
18041101..18041850	1	18041101	18041850		null					Not found	0	-0.781936	-0.222544	-0.904395
18042301..18042750	1	18042301	18042750		null					Not found	0	-0.947392	-1.48443	-1.56334
18042901..18043950	1	18042901	18043950		null					Not found	0	-0.00412801	-0.137754	-0.563339
18047701..18048000	1	18047701	18048000		null					Not found	0	-1.40239	-1.01395	-1.48231
18057001..18057600	1	18057001	18057600		null					Not found	0	-0.561259	-1.24688	-0.788732
18076801..18077100	1	18076801	18077100		null					Not found	0	-2.00905	-1.39772	-1.47782
18094651..18095100	1	18094651	18095100		null					Not found	0	-1.12356	-1.53998	-1.78615
18097951..18099150	1	18097951	18099150		null					Not found	0	-0.145911	0.115333	-0.2174
18107401..18108300	1	18107401	18108300		null					Not found	0	0.256101	0.218416	0.144022
18152551..18152850	1	18152551	18152850		null					Not found	0	-1.27462	-1.39578	-1.7396
18193501..18193800	1	18193501	18193800		null					Not found	0	-1.53737	-1.26695	-2.05831
18232201..18232650	1	18232201	18232650		null					Not found	0	-1.1047	-1.42424	-1.73638
18268801..18269400	1	18268801	18269400		null					Not found	0	-0.96038	-2.44472	-2.39735
18289951..18290700	1	18289951	18290700		null					Not found	0	-0.753915	-1.03995	-0.559565
18357751..18358050	1	18357751	18358050		null					Not found	0	-1.26611	-1.91426	-1.52886
18416101..18416850	1	18416101	18416850		null					Not found	0	-0.763787	-0.572104	-1.04344
18576901..18577500	1	18576901	18577500		null					Not found	0	-0.920282	-0.769744	-0.897348
18610201..18610800	1	18610201	18610800		null					Not found	0	-0.936585	-1.32262	-0.756705
18642901..18643200	1	18642901	18643200		null					Not found	0	-1.2357	-1.56344	-1.4218
18643801..18644100	1	18643801	18644100		null					Not found	0	-1.30389	-1.07559	-1.89735
18649651..18650250	1	18649651	18650250		null					Not found	0	-0.751131	-0.298634	-1.12108
18699751..18700350	1	18699751	18700350		null					Not found	0	-0.767203	-0.987206	-1.38149
18715051..18715650	1	18715051	18715650		null					Not found	0	-0.927738	-0.640182	-0.228413
18742801..18743700	1	18742801	18743700		null					Not found	0	-0.302915	0.080005	-0.643274
18771601..18772650	1	18771601	18772650		null					Not found	0	-0.0620926	0.0786738	-0.464498
18773851..18774600	1	18773851	18774600		null					Not found	0	-0.430988	-0.0211952	-0.914584
18782701..18783150	1	18782701	18783150		null					Not found	0	-0.996555	-0.893094	-1.18983
18783451..18784050	1	18783451	18784050		null					Not found	0	-0.92441	-0.837277	-1.43435
18793501..18794250	1	18793501	18794250		null					Not found	0	-0.112564	-0.553243	0.570382
18814801..18815250	1	18814801	18815250		null					Not found	0	-1.36505	-1.16424	-1.27761
18901651..18901950	1	18901651	18901950		null					Not found	0	-1.17674	-1.45353	-1.12108
18903601..18904050	1	18903601	18904050		null					Not found	0	-1.07356	-2.19119	-2.00057
18919651..18920400	1	18919651	18920400		null					Not found	0	-0.193787	-0.373285	-0.760839
18957001..18957300	1	18957001	18957300		null					Not found	0	-1.23207	-1.8954	-2.33592
18968701..18969150	1	18968701	18969150		null					Not found	0	-0.579202	-0.922888	-0.716619
18975301..18975750	1	18975301	18975750		null					Not found	0	-1.4979	-2.69904	-0.641867
18976801..18977550	1	18976801	18977550		null					Not found	0	-0.60202	-1.48443	0.0106107
18983851..18984150	1	18983851	18984150		null					Not found	0	-1.22878	-1.35994	-1.68983
18985951..18986250	1	18985951	18986250		null					Not found	0	-1.39388	-2.10925	-1.75259
19006501..19006800	1	19006501	19006800		null					Not found	0	-1.54494	-1.30826	-1.31239
19006951..19007550	1	19006951	19007550		null					Not found	0	-0.690709	-1.25931	-1.24932
19009351..19009800	1	19009351	19009800		null					Not found	0	-0.901737	-0.868427	-1.15463
19036951..19038000	1	19036951	19038000		null					Not found	0	-0.255757	-0.516746	-0.499418
19056001..19057050	1	19056001	19057050		null					Not found	0	0.386873	-1.16289	1.11691
19063951..19064400	1	19063951	19064400		null					Not found	0	-0.983129	-0.875769	-0.641867
19109701..19110300	1	19109701	19110300		null					Not found	0	-1.05792	-0.821784	-0.604867
19144951..19145250	1	19144951	19145250		null					Not found	0	-1.34875	-1.71572	-1.25753
19145401..19145850	1	19145401	19145850		null					Not found	0	-1.83014	-0.749915	-1.51458
19177951..19179900	1	19177951	19179900		null					Not found	0	0.734894	0.0257036	1.39726
19192351..19193400	1	19192351	19193400		null					Not found	0	0.32914	-0.10985	0.933818
19205401..19206450	1	19205401	19206450		null					Not found	0	1.28344	-0.00677276	1.93366
19208851..19209150	1	19208851	19209150		null					Not found	0	-1.17006	-1.35268	-1.24932
19209751..19210650	1	19209751	19210650		null					Not found	0	-0.49355	0.111739	-0.357872
19216201..19216950	1	19216201	19216950		null					Not found	0	-0.505059	-0.456679	-0.722099
19217401..19217700	1	19217401	19217700		null					Not found	0	-1.50506	-1.41912	-0.913558
19228651..19228950	1	19228651	19228950		null					Not found	0	-1.96092	-1.90789	-1.2174
19230901..19231650	1	19230901	19231650		null					Not found	0	-0.299285	-0.449037	-0.183098
19232551..19233900	1	19232551	19233900		null					Not found	0	0.152367	0.110203	0.791137
19236451..19237200	1	19236451	19237200		null					Not found	0	-0.242724	-0.342487	-0.188328
19240351..19241100	1	19240351	19241100		null					Not found	0	-0.830144	-0.30816	-0.917669
19258501..19259250	1	19258501	19259250		null					Not found	0	-0.329599	-0.397234	-0.942834
19265701..19266150	1	19265701	19266150		null					Not found	0	-1.45157	-0.816668	-1.58901
19279051..19279500	1	19279051	19279500		null					Not found	0	-1.29264	-2.02246	-1.7174
19289701..19290750	1	19289701	19290750		null					Not found	0	0.627789	0.151573	0.78591
19295251..19295550	1	19295251	19295550		null					Not found	0	-1.48408	-1.63757	-0.844248
19299901..19300950	1	19299901	19300950		null					Not found	0	-0.0340436	0.224785	-0.559565
19331101..19332150	1	19331101	19332150		null					Not found	0	-0.0679657	0.0166903	-0.460113
19332301..19332600	1	19332301	19332600		null					Not found	0	-1.50064	-1.16289	-1.39136
19336201..19336650	1	19336201	19336650		null					Not found	0	-1.1303	-1.93241	-1.68983
19365301..19365900	1	19365301	19365900		null					Not found	0	-0.80466	-0.741447	-1.27761
19386001..19386600	1	19386001	19386600		null					Not found	0	-1.07963	-0.434732	-1.48231
19412251..19412550	1	19412251	19412550		null					Not found	0	-1.64805	-1.20176	-1.38149
19464751..19465350	1	19464751	19465350		null					Not found	0	-1.0991	-0.680782	-1.28959
19512151..19512750	1	19512151	19512750		null					Not found	0	-1.0646	-1.30424	-0.208863
19522501..19523850	1	19522501	19523850		null					Not found	0	-0.0414292	0.303298	0.160391
19544851..19545600	1	19544851	19545600		null					Not found	0	-0.444388	-0.132915	-0.286152
19565851..19566300	1	19565851	19566300		null					Not found	0	-1.01242	-0.903692	-1.11971
19582801..19583550	1	19582801	19583550		null					Not found	0	-1.8559	-1.81776	-0.475579
19652101..19652850	1	19652101	19652850		null					Not found	0	-0.825262	-0.211885	-0.869827
19662301..19662600	1	19662301	19662600		null					Not found	0	-1.16548	-1.99389	-1.59954
19729801..19730550	1	19729801	19730550		null					Not found	0	-0.508213	-1.05261	-0.538548
19730851..19731450	1	19730851	19731450		null					Not found	0	-1.17006	-1.30826	-1.58901
19777051..19777650	1	19777051	19777650		null					Not found	0	-1.09712	-2.14703	-0.604867
19782751..19783500	1	19782751	19783500		null					Not found	0	-0.739025	-0.945535	-0.862153
19837501..19837950	1	19837501	19837950		null					Not found	0	-0.581553	-0.717792	-0.917669
19850101..19850400	1	19850101	19850400		null					Not found	0	-1.4269	-1.19958	-2.06334
19868701..19869000	1	19868701	19869000		null					Not found	0	-1.85361	-1.39772	-1.59954
19876951..19877400	1	19876951	19877400		null					Not found	0	-1.04072	-0.668126	-1.44712
19927801..19928100	1	19927801	19928100		null					Not found	0	-1.83124	-1.90649	-1.31061
19957351..19957800	1	19957351	19957800		null					Not found	0	-0.981072	-1.47291	-1.26583
19964851..19965150	1	19964851	19965150		null					Not found	0	-1.87707	-1.33144	-1.23638
19989151..19989450	1	19989151	19989450		null					Not found	0	-1.96092	-1.41155	-1.32315
20010751..20011050	1	20010751	20011050		null					Not found	0	-1.36713	-1.98062	-2.44712
20028451..20029200	1	20028451	20029200		null					Not found	0	-1.15537	-0.353237	-1.02886
20058301..20058750	1	20058301	20058750		null					Not found	0	-1.26825	-1.08962	-1.05957
20062051..20062650	1	20062051	20062650		null					Not found	0	-0.764321	-0.618709	-1.23638
20077351..20077800	1	20077351	20077800		null					Not found	0	-1.18694	-1.21882	-0.565865
20079451..20080050	1	20079451	20080050		null					Not found	0	-0.853607	-1.2702	-1.03611
20091001..20091750	1	20091001	20091750		null					Not found	0	-0.25378	-0.261142	-0.114278
20116201..20116500	1	20116201	20116500		null					Not found	0	-1.32529	-1.38051	-1.08901
20150401..20150850	1	20150401	20150850		null					Not found	0	-0.584489	-0.527264	-0.7174
20224501..20225100	1	20224501	20225100		null					Not found	0	-1.37744	-0.766393	-1.03611
20259901..20260500	1	20259901	20260500		null					Not found	0	-1.20049	-0.840131	-0.743634
20289901..20290650	1	20289901	20290650		null					Not found	0	0.05988	-0.0139505	0.149207
20302351..20302950	1	20302351	20302950		null					Not found	0	-1.08423	-1.75475	-0.359772
20305951..20306700	1	20305951	20306700		null					Not found	0	-0.927738	-1.25622	-0.460113
20310601..20312400	1	20310601	20312400		null					Not found	0	0.799359	0.604503	1.06149
20342701..20343000	1	20342701	20343000		null					Not found	0	-1.58887	-0.937244	-2.07863
20358151..20358600	1	20358151	20358600		null					Not found	0	-0.996555	-0.943354	-2.14327
20378251..20378550	1	20378251	20378550		null					Not found	0	-2.29425	-1.16906	-2.3286
20389951..20390400	1	20389951	20390400		null					Not found	0	-1.55591	-0.948826	-1.26583
20428351..20428800	1	20428351	20428800		null					Not found	0	-0.798239	-1.20894	-0.478376
20447101..20447550	1	20447101	20447550		null					Not found	0	-2.60521	-1.07224	-1.89735
20449801..20451000	1	20449801	20451000		null					Not found	0	1.28271	1.17566	1.87593
20501401..20502000	1	20501401	20502000		null					Not found	0	-1.28352	-1.01604	-1.27761
20504251..20504550	1	20504251	20504550		null					Not found	0	-1.48178	-1.05744	-1.65463
20507851..20508150	1	20507851	20508150		null					Not found	0	-1.56904	-1.57456	-1.15178
20509801..20510250	1	20509801	20510250		null					Not found	0	-2.00276	-1.18427	-2.25259
20520151..20520600	1	20520151	20520600		null					Not found	0	-1.2097	-1.0256	-1.76583
20522701..20523600	1	20522701	20523600		null					Not found	0	-0.672118	-0.438989	-0.0434381
20525551..20526000	1	20525551	20526000		null					Not found	0	-1.60795	-0.785631	-1.53127
20544301..20545200	1	20544301	20545200		null					Not found	0	0.239674	-0.238443	0.721748
20547601..20547900	1	20547601	20547900		null					Not found	0	-1.59843	-1.61871	-0.812385
20552401..20555550	1	20552401	20555550		null					Not found	0	2.2965	2.2869	2.62651
20555701..20556600	1	20555701	20556600		null					Not found	0	-0.0330856	-0.34166	-0.271278
20558551..20558850	1	20558551	20558850		null					Not found	0	-1.11973	-1.23011	-1.47113
20560201..20560500	1	20560201	20560500		null					Not found	0	-1.43595	-1.37328	-1.25753
20568751..20569650	1	20568751	20569650		null					Not found	0	-0.596077	-0.438095	-0.454669
20569801..20570550	1	20569801	20570550		null					Not found	0	-0.412964	-0.080472	-0.881493
20573551..20574300	1	20573551	20574300		null					Not found	0	-1.06011	-0.677505	-1.25753
20595451..20596200	1	20595451	20596200		null					Not found	0	-0.280233	0.0900881	-0.689829
20611651..20613600	1	20611651	20613600		null					Not found	0	1.76714	1.81982	2.25073
20617801..20618250	1	20617801	20618250		null					Not found	0	-0.873477	-0.894032	-0.765831
20622901..20623200	1	20622901	20623200		null					Not found	0	-1.24181	-1.39566	-2.57863
20679151..20680050	1	20679151	20680050		null					Not found	0	-0.0062162	-0.636319	-0.141867
20698951..20699400	1	20698951	20699400		null					Not found	0	-1.24509	-0.849029	-1.26583
20733301..20734050	1	20733301	20734050		null					Not found	0	-0.589917	-0.254039	-0.897348
20738101..20739600	1	20738101	20739600		null					Not found	0	0.799966	0.790146	1.03639
20753551..20754000	1	20753551	20754000		null					Not found	0	-0.864219	-0.838302	-1.32315
20759551..20760150	1	20759551	20760150		null					Not found	0	-0.605211	-0.517917	-0.897348
20766751..20767350	1	20766751	20767350		null					Not found	0	-0.622422	-0.911243	-0.835919
20773051..20774100	1	20773051	20774100		null					Not found	0	-0.0468087	-0.391434	-0.434348
20775151..20776350	1	20775151	20776350		null					Not found	0	0.166265	0.32255	0.085929
20780401..20780850	1	20780401	20780850		null					Not found	0	-1.10696	-1.1527	-0.913558
20789101..20789550	1	20789101	20789550		null					Not found	0	-0.749053	-0.983078	-1.64327
20797201..20797800	1	20797201	20797800		null					Not found	0	-0.887399	-0.693808	-0.93646
20800801..20802600	1	20800801	20802600		null					Not found	0	1.22457	1.085	1.6836
20802751..20804400	1	20802751	20804400		null					Not found	0	0.769809	1.08196	0.678203
20821201..20822550	1	20821201	20822550		null					Not found	0	0.548243	0.247309	0.408206
20853151..20853450	1	20853151	20853450		null					Not found	0	-1.32931	-1.28307	-1.26583
20890051..20892150	1	20890051	20892150		null					Not found	0	2.2302	2.61996	2.60239
20906251..20907150	1	20906251	20907150		null					Not found	0	-0.108413	-0.435422	-0.98231
20908801..20910300	1	20908801	20910300		null					Not found	0	0.910732	0.78608	0.918786
20919751..20920350	1	20919751	20920350		null					Not found	0	-0.746298	-0.678322	-0.286152
20922751..20923500	1	20922751	20923500		null					Not found	0	-0.873477	-0.878862	-0.157143
20924701..20926050	1	20924701	20926050		null					Not found	0	0.249101	0.574155	0.686278
20928901..20929500	1	20928901	20929500		null					Not found	0	-0.580227	-1.29787	-0.443902
20932801..20935800	1	20932801	20935800		null					Not found	0	2.4833	2.50279	2.64852
20936701..20937150	1	20936701	20937150		null					Not found	0	-0.813268	-0.440982	-0.714284
20938501..20940300	1	20938501	20940300		null					Not found	0	1.13433	1.11676	1.84858
20940601..20941500	1	20940601	20941500		null					Not found	0	-0.22281	-0.54297	0.214707
20941951..20943600	1	20941951	20943600		null					Not found	0	0.938073	0.760748	1.30565
20977501..20978550	1	20977501	20978550		null					Not found	0	-0.0385034	0.274339	-0.325869
20979301..20979900	1	20979301	20979900		null					Not found	0	-0.480725	-0.701785	-0.643979
20993551..20995950	1	20993551	20995950		null					Not found	0	1.33685	1.32251	1.19608
20996701..20998350	1	20996701	20998350		null					Not found	0	0.662371	0.565104	0.790751
21005851..21007500	1	21005851	21007500		null					Not found	0	0.834985	0.491903	0.312047
21010351..21012300	1	21010351	21012300		null					Not found	0	0.818662	0.736039	0.410988
21012751..21014100	1	21012751	21014100		null					Not found	0	0.445972	0.431842	0.112602
21049201..21050550	1	21049201	21050550		null					Not found	0	0.158971	0.570074	0.494788
21054301..21055200	1	21054301	21055200		null					Not found	0	-0.130299	0.00737391	-0.0533198
21057901..21058800	1	21057901	21058800		null					Not found	0	-0.0719448	-0.130553	-0.0831553
21060751..21061350	1	21060751	21061350		null					Not found	0	-1.07773	-0.842273	-1.04344
21067201..21068100	1	21067201	21068100		null					Not found	0	-0.0453848	-0.854228	-0.344248
21072301..21073200	1	21072301	21073200		null					Not found	0	0.125272	-0.585761	-0.110903
21074101..21075000	1	21074101	21075000		null					Not found	0	0.450813	0.660656	0.686278
21075901..21076650	1	21075901	21076650		null					Not found	0	-0.151928	-0.130553	0.124849
21079951..21081000	1	21079951	21081000		null					Not found	0	0.886229	0.61546	0.63282
21086251..21086850	1	21086251	21086850		null					Not found	0	-0.641744	-1.24405	-1.2221
21100651..21102300	1	21100651	21102300		null					Not found	0	2.24896	2.14488	2.70814
21124351..21125550	1	21124351	21125550		null					Not found	0	0.119442	-0.103762	-1.0349
21128251..21129300	1	21128251	21129300		null					Not found	0	0.648628	0.241273	0.602652
21138901..21139200	1	21138901	21139200		null					Not found	0	-1.96958	-1.9164	-1.17055
21154201..21155700	1	21154201	21155700		null					Not found	0	0.445972	0.052727	0.307913
21161401..21163800	1	21161401	21163800		null					Not found	0	2.18127	1.84293	2.37513
21165451..21168000	1	21165451	21168000		null					Not found	0	2.75065	2.64965	2.64153
21185701..21186300	1	21185701	21186300		null					Not found	0	-1.55591	-0.91905	-1.62932
21206401..21207150	1	21206401	21207150		null					Not found	0	-0.133063	-0.194469	-0.789595
21208201..21209700	1	21208201	21209700		null					Not found	0	0.247835	0.384388	0.613836
21209851..21210750	1	21209851	21210750		null					Not found	0	-0.24144	-0.757054	0.0114639
21212251..21212850	1	21212251	21212850		null					Not found	0	-0.673018	-1.04765	-0.786152
21213151..21215550	1	21213151	21215550		null					Not found	0	1.99769	1.80174	2.04994
21216901..21219300	1	21216901	21219300		null					Not found	0	2.68889	2.70205	2.81662
21227701..21228300	1	21227701	21228300		null					Not found	0	-0.616617	-0.467882	-0.762499
21244201..21245100	1	21244201	21245100		null					Not found	0	-0.367989	-0.454758	-0.132437
21253801..21254400	1	21253801	21254400		null					Not found	0	-1.337	-0.858729	-1.36983
21256501..21257100	1	21256501	21257100		null					Not found	0	-0.665539	-0.701899	-0.609557
21257701..21258000	1	21257701	21258000		null					Not found	0	-1.4009	-2.21991	-1.49367
21267001..21267750	1	21267001	21267750		null					Not found	0	-0.59944	-0.70339	-0.960113
21268801..21269250	1	21268801	21269250		null					Not found	0	-1.19775	-0.847825	-1.7174
21270151..21272700	1	21270151	21272700		null					Not found	0	2.0997	1.82546	2.21558
21273151..21273600	1	21273151	21273600		null					Not found	0	-1.58887	-1.28307	-0.762499
21275251..21277050	1	21275251	21277050		null					Not found	0	1.37022	1.14137	1.53859
21277351..21277800	1	21277351	21277800		null					Not found	0	-0.745725	-0.839558	-0.773384
21281401..21282150	1	21281401	21282150		null					Not found	0	-0.63643	-0.890798	-0.222099
21284101..21284850	1	21284101	21284850		null					Not found	0	-0.658619	-0.747139	-0.388882
21288151..21288600	1	21288151	21288600		null					Not found	0	-1.26611	-0.942126	-1.7174
21309601..21309900	1	21309601	21309900		null					Not found	0	-1.41942	-1.88322	-1.36215
21343801..21345900	1	21343801	21345900		null					Not found	0	2.16995	1.65428	2.42397
21347251..21347850	1	21347251	21347850		null					Not found	0	-0.902793	-1.33144	-1.36215
21359551..21361200	1	21359551	21361200		null					Not found	0	0.143702	0.810233	0.420239
21372451..21373500	1	21372451	21373500		null					Not found	0	0.122329	0.013441	-0.547128
21383851..21384600	1	21383851	21384600		null					Not found	0	-1.12356	-0.863594	-0.518125
21390001..21390450	1	21390001	21390450		null					Not found	0	-0.9674	-1.41155	-1.88938
21410401..21412350	1	21410401	21412350		null					Not found	0	1.20703	0.768295	1.37768
21418651..21420300	1	21418651	21420300		null					Not found	0	0.927191	0.213747	1.19537
21448051..21448800	1	21448051	21448800		null					Not found	0	-0.697385	-1.30025	-1.05332
21458701..21459300	1	21458701	21459300		null					Not found	0	-1.50524	-0.385941	-0.59032
21459901..21462000	1	21459901	21462000		null					Not found	0	2.64851	2.7263	2.77267
21464101..21464400	1	21464101	21464400		null					Not found	0	-1.16873	-1.69159	-1.68384
21484501..21484950	1	21484501	21484950		null					Not found	0	-1.43069	-1.13532	-0.765831
21521851..21522750	1	21521851	21522750		null					Not found	0	0.538451	0.289878	0.38758
21551401..21552150	1	21551401	21552150		null					Not found	0	-0.835581	-0.325357	-0.599543
21673501..21674100	1	21673501	21674100		null					Not found	0	-0.938545	-1.03672	-1.70809
21674251..21674700	1	21674251	21674700		null					Not found	0	-1.00826	-1.49325	-0.793054
21685201..21685500	1	21685201	21685500		null					Not found	0	-1.39059	-1.95204	-1.18983
21708001..21708750	1	21708001	21708750		null					Not found	0	0.133832	-0.114133	-0.873695
21731551..21732300	1	21731551	21732300		null					Not found	0	-0.68847	-0.306496	-0.220529
21742801..21743100	1	21742801	21743100		null					Not found	0	-1.45074	-2.24759	-1.69587
21756451..21756750	1	21756451	21756750		null					Not found	0	-1.62473	-2.33144	-2.00988
21781501..21781950	1	21781501	21781950		null					Not found	0	-0.754089	-1.29139	-1.05831
21814801..21815400	1	21814801	21815400		null					Not found	0	-0.688944	-1.35158	-1.10487
21822001..21822600	1	21822001	21822600		null					Not found	0	-0.873477	-1.30424	-1.18384
21829951..21830850	1	21829951	21830850		null					Not found	0	-0.247895	0.0112365	0.144022
21867451..21867750	1	21867451	21867750		null					Not found	0	-1.27462	-1.54989	-2.18983
21870001..21870750	1	21870001	21870750		null					Not found	0	-0.554578	-0.840131	-1.60487
21960151..21962850	1	21960151	21962850		null					Not found	0	2.43372	2.62134	2.73194
21963001..21963900	1	21963001	21963900		null					Not found	0	-0.197065	-0.152232	0.071952
21967351..21968100	1	21967351	21968100		null					Not found	0	-0.454808	-1.21656	-0.223279
22019701..22020600	1	22019701	22020600		null					Not found	0	-0.339242	-0.0351181	-0.547128
22046251..22046850	1	22046251	22046850		null					Not found	0	-0.776541	-0.840131	-0.476697
22073101..22073850	1	22073101	22073850		null					Not found	0	-0.676109	-0.302636	-0.769178
22103851..22104600	1	22103851	22104600		null					Not found	0	-0.990619	-0.40534	-0.770857
22105201..22106100	1	22105201	22106100		null					Not found	0	1.10214	0.662023	0.823294
22893751..22894050	1	22893751	22894050		null					Not found	0	-1.45723	-2.51886	-1.28615
22939801..22940400	1	22939801	22940400		null					Not found	0	-0.876569	-1.23703	-1.7174
22960801..22961250	1	22960801	22961250		null					Not found	0	-0.735877	-1.00231	-0.561449
22969651..22970100	1	22969651	22970100		null					Not found	0	-1.04645	-1.07522	-1.76583
22991551..22992150	1	22991551	22992150		null					Not found	0	-0.59591	-1.29826	-0.971126
22995601..22996050	1	22995601	22996050		null					Not found	0	-1.03172	-1.00061	-1.18983
23005351..23005650	1	23005351	23005650		null					Not found	0	-1.48924	-1.40004	-1.74932
23044351..23044650	1	23044351	23044650		null					Not found	0	-1.15376	-1.13645	-1.93435
23049301..23050050	1	23049301	23050050		null					Not found	0	-0.276914	-0.868022	-0.488536
23058301..23058900	1	23058301	23058900		null					Not found	0	-0.795061	-0.643771	-1.14187
23059351..23060250	1	23059351	23060250		null					Not found	0	0.106056	0.23154	0.251085
23060551..23064450	1	23060551	23064450		null					Not found	0	2.6464	2.50951	2.8239
23099701..23100150	1	23099701	23100150		null					Not found	0	-1.48355	-0.881974	-1.54344
23100751..23101350	1	23100751	23101350		null					Not found	0	-1.35035	-0.497274	-1.2174
23109601..23110350	1	23109601	23110350		null					Not found	0	-1.01542	-0.324703	-1.21428
23112301..23112900	1	23112301	23112900		null					Not found	0	-1.40539	-1.17561	-0.625187
23114701..23115600	1	23114701	23115600		null					Not found	0	0.17277	-0.647899	-0.332706
23116801..23117550	1	23116801	23117550		null					Not found	0	-0.347149	-0.455889	-0.716619
23141251..23142300	1	23141251	23142300		null					Not found	0	0.0304187	0.164825	-0.122787
23143201..23144550	1	23143201	23144550		null					Not found	0	0.155315	0.163216	0.0216239
23160151..23160900	1	23160151	23160900		null					Not found	0	0.104549	0.0724316	0.0750815
23168401..23170200	1	23168401	23170200		null					Not found	0	1.23083	0.802642	1.36778
23193601..23194200	1	23193601	23194200		null					Not found	0	-0.668906	-1.26344	-0.867901
23205001..23205600	1	23205001	23205600		null					Not found	0	-1.29425	-0.867618	-1.15463
23211151..23211450	1	23211151	23211450		null					Not found	0	-1.30694	-2.62491	-1.54344
23212501..23214150	1	23212501	23214150		null					Not found	0	0.582203	-0.0399513	0.129449
23225551..23226300	1	23225551	23226300		null					Not found	0	-1.10285	-0.467882	-0.984568
23234401..23234700	1	23234401	23234700		null					Not found	0	-1.1194	-1.47576	-1.85079
23256601..23257350	1	23256601	23257350		null					Not found	0	-0.779476	-0.196446	-0.0773458
23263801..23264400	1	23263801	23264400		null					Not found	0	-1.27622	-1.20787	-0.623129
23286451..23287350	1	23286451	23287350		null					Not found	0	0.461936	0.798733	0.919594
23320801..23321700	1	23320801	23321700		null					Not found	0	0.0739847	-0.461935	0.250677
23323201..23324400	1	23323201	23324400		null					Not found	0	0.48859	0.0280061	0.757378
23332201..23332800	1	23332201	23332800		null					Not found	0	-0.849096	-1.77994	-1.09163
23335801..23336550	1	23335801	23336550		null					Not found	0	-0.790834	-0.382922	-0.793054
23337901..23338650	1	23337901	23338650		null					Not found	0	-0.612799	-0.904564	-1.11563
23354551..23354850	1	23354551	23354850		null					Not found	0	-1.15043	-1.74488	-1.2396
23371201..23371950	1	23371201	23371950		null					Not found	0	-0.479935	-0.63592	-1.07735
23378551..23379000	1	23378551	23379000		null					Not found	0	-1.03172	-0.794296	-1.36983
23380201..23380800	1	23380201	23380800		null					Not found	0	-1.19096	-1.10288	-0.536115
23382451..23382750	1	23382451	23382750		null					Not found	0	-1.36713	-0.854228	-1.14187
23389801..23390550	1	23389801	23390550		null					Not found	0	-0.555912	-0.341566	-1.39735
23392201..23392950	1	23392201	23392950		null					Not found	0	-0.627822	-0.52926	-0.271278
23422951..23423400	1	23422951	23423400		null					Not found	0	-1.0646	-1.01165	-0.971126
23424451..23425800	1	23424451	23425800		null					Not found	0	0.052742	0.252484	0.112602
23452951..23453700	1	23452951	23453700		null					Not found	0	-0.519273	-1.14703	-0.737186
23489851..23491200	1	23489851	23491200		null					Not found	0	-0.0563859	-0.307403	0.610623
23495101..23495850	1	23495101	23495850		null					Not found	0	-0.128817	-0.306496	0.0966158
23496451..23496750	1	23496451	23496750		null					Not found	0	-1.13627	-1.23807	-1.48457
23537851..23538600	1	23537851	23538600		null					Not found	0	-0.327581	-1.19206	-1.02886
23543401..23543700	1	23543401	23543700		null					Not found	0	-1.18097	-1.15022	-1.41767
23555851..23556300	1	23555851	23556300		null					Not found	0	-1.09024	-1.41381	-2.04344
23576401..23576700	1	23576401	23576700		null					Not found	0	-1.20423	-1.17576	-1.63209
23591401..23592150	1	23591401	23592150		null					Not found	0	-0.279452	-0.665278	-0.867901
23604151..23604900	1	23604151	23604900		null					Not found	0	-0.722834	-0.712904	-0.505212
23625301..23625900	1	23625301	23625900		null					Not found	0	-0.849616	-0.816014	-0.578633
23638801..23639400	1	23638801	23639400		null					Not found	0	-1.24822	-0.670212	-1.58901
23644801..23645400	1	23644801	23645400		null					Not found	0	-0.774594	-0.813407	-0.947116
23671501..23671950	1	23671501	23671950		null					Not found	0	-1.01877	-1.14768	-1.57863
23673451..23675700	1	23673451	23675700		null					Not found	0	1.1652	1.12877	1.28123
23684251..23685150	1	23684251	23685150		null					Not found	0	0.741053	0.419072	1.03233
23685751..23686200	1	23685751	23686200		null					Not found	0	-0.976738	-1.12666	-1.28615
23705101..23706300	1	23705101	23706300		null					Not found	0	1.99646	1.72203	2.35274
23711251..23711850	1	23711251	23711850		null					Not found	0	-0.763391	-1.5231	-0.651778
23730301..23731050	1	23730301	23731050		null					Not found	0	-1.34995	-0.734105	-1.28959
23760451..23764350	1	23760451	23764350		null					Not found	0	3.23917	3.47146	3.26637
23766751..23767500	1	23766751	23767500		null					Not found	0	-0.295085	-0.443786	-0.897348
23768401..23768850	1	23768401	23768850		null					Not found	0	-1.50524	-0.980772	-1.43435
23787751..23788200	1	23787751	23788200		null					Not found	0	-0.808684	-1.37642	-0.848917
23792551..23794200	1	23792551	23794200		null					Not found	0	2.57923	2.58545	2.84181
23825851..23828400	1	23825851	23828400		null					Not found	0	2.66106	2.29214	2.83006
23842501..23843100	1	23842501	23843100		null					Not found	0	-1.31646	-0.535094	-1.03611
23843851..23844150	1	23843851	23844150		null					Not found	0	-1.41022	-1.28077	-1.18384
23847301..23847750	1	23847301	23847750		null					Not found	0	-2.12273	-1.24228	-1.20809
23848051..23848800	1	23848051	23848800		null					Not found	0	-0.445285	-0.301614	-0.379536
23849251..23849700	1	23849251	23849700		null					Not found	0	-1.7144	-0.746384	-0.625188
23850151..23850900	1	23850151	23850900		null					Not found	0	-0.497049	-0.390369	-0.382474
23853301..23853750	1	23853301	23853750		null					Not found	0	-0.96038	-1.86488	-0.585102
23865451..23866050	1	23865451	23866050		null					Not found	0	-1.07685	-0.591735	-0.897348
23873251..23874000	1	23873251	23874000		null					Not found	0	-0.630274	-0.432666	-0.720529
23893501..23894400	1	23893501	23894400		null					Not found	0	-0.176744	-0.00145891	-0.135567
23905651..23906400	1	23905651	23906400		null					Not found	0	0.00963493	-0.392802	0.408697
23906701..23907450	1	23906701	23907450		null					Not found	0	-0.576741	-1.26243	-1.04221
23909851..23910600	1	23909851	23910600		null					Not found	0	-0.385321	-0.720165	-0.882474
23916901..23917950	1	23916901	23917950		null					Not found	0	-0.246975	-0.959028	-0.350793
23920051..23920950	1	23920051	23920950		null					Not found	0	0.447711	0.250876	0.629208
23934751..23935800	1	23934751	23935800		null					Not found	0	0.0078087	0.055414	-0.689829
23958601..23960400	1	23958601	23960400		null					Not found	0	0.768525	0.956695	0.839437
23967751..23969550	1	23967751	23969550		null					Not found	0	0.405874	0.856173	0.310171
23970301..23970900	1	23970301	23970900		null					Not found	0	-0.820428	-1.14393	-0.460113
23989051..23989350	1	23989051	23989350		null					Not found	0	-1.68611	-1.03972	-2.2396
23993251..23994450	1	23993251	23994450		null					Not found	0	0.060515	0.0967817	0.112602
23995201..23996700	1	23995201	23996700		null					Not found	0	0.734905	0.663014	0.759698
24016351..24016650	1	24016351	24016650		null					Not found	0	-1.57094	-1.11557	-0.917669
24019351..24019950	1	24019351	24019950		null					Not found	0	-0.970554	-0.498286	-1.09163
24022951..24023850	1	24022951	24023850		null					Not found	0	-0.23602	-0.266739	-0.2174
24026251..24026550	1	24026251	24026550		null					Not found	0	-1.75492	-2.30907	-1.06334
24051151..24051600	1	24051151	24051600		null					Not found	0	-1.50193	-1.12666	-1.63209
24053551..24054000	1	24053551	24054000		null					Not found	0	-1.88679	-0.952042	-1.39735
24071701..24072150	1	24071701	24072150		null					Not found	0	-1.00635	-1.53154	-0.889377
24099451..24099900	1	24099451	24099900		null					Not found	0	-1.2104	-0.775916	-0.749323
24107401..24108300	1	24107401	24108300		null					Not found	0	-0.300734	-0.0817949	-0.0422124
24136501..24138000	1	24136501	24138000		null					Not found	0	2.4898	1.96977	2.85178
24158251..24159450	1	24158251	24159450		null					Not found	0	0.237125	0.0133957	-0.122445
24169051..24169800	1	24169051	24169800		null					Not found	0	-0.555552	-0.742537	-0.377584
24171301..24173250	1	24171301	24173250		24171461..24173260	24171461..24173260	No description		Differential in DEL vs WT (FDR<0.1)	overlapping	0	0.724587	0.930475	1.3438
24174901..24175650	1	24174901	24175650		null					Not found	0	-0.138715	-0.427525	-0.0306706
24175951..24176850	1	24175951	24176850		null					Not found	0	-0.34905	-0.117586	-0.785293
24186901..24187650	1	24186901	24187650		null					Not found	0	-0.624255	-0.464096	-0.938579
24219301..24219600	1	24219301	24219600		null					Not found	0	-1.66657	-1.54227	-1.12519
24223951..24224550	1	24223951	24224550		null					Not found	0	-0.801567	-0.856908	-1.2174
24229651..24231000	1	24229651	24231000		null					Not found	0	0.180272	0.350255	0.412945
24235051..24235350	1	24235051	24235350		null					Not found	0	-1.63407	-1.46556	-1.00057
24238801..24240000	1	24238801	24240000		null					Not found	0	1.30478	0.96155	1.10578
24241651..24241950	1	24241651	24241950		null					Not found	0	-1.41022	-1.21656	-1.33592
24244801..24245550	1	24244801	24245550		null					Not found	0	-0.969581	-0.668606	-0.736384
24248551..24249300	1	24248551	24249300		null					Not found	0	-0.389501	-0.925069	-0.285722
24263101..24264000	1	24263101	24264000		null					Not found	0	-0.245464	-0.334205	-0.187204
24270751..24271350	1	24270751	24271350		null					Not found	0	-1.20641	-1.35893	-0.749323
24276601..24276900	1	24276601	24276900		null					Not found	0	-1.80986	-1.28077	-1.08901
24286201..24287400	1	24286201	24287400		null					Not found	0	-0.344262	0.114893	-0.806178
24295051..24296100	1	24295051	24296100		null					Not found	0	-0.268136	-0.653459	0.119486
24297151..24298050	1	24297151	24298050		null					Not found	0	0.588643	0.399673	0.257984
24298501..24299250	1	24298501	24299250		null					Not found	0	-0.587483	-0.571012	-0.238792
24300001..24302100	1	24300001	24302100		null					Not found	0	1.42216	0.798189	1.15155
24302401..24304050	1	24302401	24304050		null					Not found	0	2.0552	2.17995	2.13735
24304651..24305400	1	24304651	24305400		null					Not found	0	-0.615525	-0.300954	-0.303534
24305851..24306150	1	24305851	24306150		null					Not found	0	-1.4979	-1.3289	-1.88149
24312001..24312600	1	24312001	24312600		null					Not found	0	-0.840895	-1.14891	-0.609557
24337201..24338850	1	24337201	24338850		null					Not found	0	1.06445	1.38401	0.683148
24361801..24362400	1	24361801	24362400		null					Not found	0	-0.658619	-0.931671	-1.40338
24362701..24363450	1	24362701	24363450		null					Not found	0	-0.609931	-1.03523	-0.452503
24368701..24369000	1	24368701	24369000		null					Not found	0	-1.3681	-2.14243	-1.23638
24369451..24369900	1	24369451	24369900		null					Not found	0	-1.02951	-1.26556	-0.785293
24374251..24375450	1	24374251	24375450		null					Not found	0	0.33294	-0.531866	1.16729
24375901..24376800	1	24375901	24376800		null					Not found	0	-0.467549	-0.181275	0.268807
24378001..24379050	1	24378001	24379050		null					Not found	0	0.873494	1.11905	1.35655
24384601..24385200	1	24384601	24385200		null					Not found	0	-0.419826	-0.751118	-0.415611
24414901..24415200	1	24414901	24415200		null					Not found	0	-1.5684	-1.23494	-2.08901
24418951..24419700	1	24418951	24419700		null					Not found	0	-0.676769	-0.434239	-0.888387
24420751..24421650	1	24420751	24421650		null					Not found	0	-0.198785	-0.151694	-0.230397
24434401..24435300	1	24434401	24435300		null					Not found	0	-0.536577	-0.558952	0.00288652
24453151..24453600	1	24453151	24453600		null					Not found	0	-0.720297	-0.792219	-0.770857
24467401..24467700	1	24467401	24467700		null					Not found	0	-1.86441	-1.04204	-0.999418
24469051..24469500	1	24469051	24469500		null					Not found	0	-1.23761	-1.99811	-0.770857
24478651..24478950	1	24478651	24478950		null					Not found	0	-1.41526	-1.99053	-1.62108
24494251..24494550	1	24494251	24494550		null					Not found	0	-1.38193	-1.11896	-1.66909
24558751..24559200	1	24558751	24559200		null					Not found	0	-1.17984	-1.80909	-0.756705
24633151..24634350	1	24633151	24634350		24633141..24634270	24633141..24634270	No description		Differential in DEL vs WT (FDR<0.1)	overlapping	0	0.658573	-0.338732	1.63749
24634801..24635400	1	24634801	24635400		null					Not found	0	-0.829055	-0.666048	-0.743634
24635551..24635850	1	24635551	24635850		null					Not found	0	-1.16157	-1.48443	-1.34892
24678151..24679200	1	24678151	24679200		null					Not found	0	1.19253	0.972338	0.943564
24680551..24681600	1	24680551	24681600		null					Not found	0	0.339413	0.443277	0.156914
24682501..24683250	1	24682501	24683250		null					Not found	0	-0.481286	-0.80312	-1.07863
24693301..24693600	1	24693301	24693600		null					Not found	0	-1.66091	-1.00775	-0.960113
24712951..24713550	1	24712951	24713550		null					Not found	0	-0.731065	-0.775916	-1.41767
24713701..24714000	1	24713701	24714000		null					Not found	0	-1.53108	-1.33656	-1.0969
24716551..24717450	1	24716551	24717450		null					Not found	0	0.734438	0.461147	0.499427
24718801..24719700	1	24718801	24719700		null					Not found	0	0.326605	-0.0511253	0.611242
24728401..24728700	1	24728401	24728700		null					Not found	0	-1.5684	-1.38618	-1.88938
24729001..24729600	1	24729001	24729600		null					Not found	0	-0.773219	-0.805281	-0.689829
24752701..24753300	1	24752701	24753300		null					Not found	0	-0.585253	-0.623744	-1.28615
24758251..24759000	1	24758251	24759000		null					Not found	0	-0.477452	-0.792219	-0.808832
24782851..24783450	1	24782851	24783450		null					Not found	0	-0.611543	-0.65869	-1.14187
24818401..24819150	1	24818401	24819150		null					Not found	0	-0.581635	-0.972107	-1.35079
24843901..24844650	1	24843901	24844650		null					Not found	0	-0.634339	-0.644076	-1.05957
24876451..24877350	1	24876451	24877350		null					Not found	0	0.0340481	0.0303476	-0.106204
24897751..24898500	1	24897751	24898500		null					Not found	0	-0.268362	-0.585761	-0.858346
24900451..24901950	1	24900451	24901950		null					Not found	0	1.33169	0.231705	1.58452
24924901..24925200	1	24924901	24925200		null					Not found	0	-1.72393	-1.42993	-1.2174
25012951..25013250	1	25012951	25013250		null					Not found	0	-1.53737	-1.33144	-1.18533
25015951..25016550	1	25015951	25016550		null					Not found	0	-1.09926	-0.591235	-1.65463
25021051..25021350	1	25021051	25021350		null					Not found	0	-1.48924	-1.36857	-1.18983
25026901..25027500	1	25026901	25027500		null					Not found	0	-0.743443	-1.09659	-0.970017
25053751..25054500	1	25053751	25054500		null					Not found	0	-0.557404	-0.402244	-0.397348
25057501..25057800	1	25057501	25057800		null					Not found	0	-1.35846	-1.93987	-1.80706
25066651..25066950	1	25066651	25066950		null					Not found	0	-1.5944	-1.32575	-1.0349
25085401..25086300	1	25085401	25086300		null					Not found	0	-0.0912975	-0.511399	0.356726
25089751..25090050	1	25089751	25090050		null					Not found	0	-1.86755	-2.11139	-1.19738
25106401..25107150	1	25106401	25107150		null					Not found	0	-0.16515	-0.491029	-0.286152
25111501..25112250	1	25111501	25112250		null					Not found	0	-1.16457	-0.361292	-1.25259
25117501..25117950	1	25117501	25117950		null					Not found	0	-1.05635	-0.821269	-0.561449
25171501..25172100	1	25171501	25172100		null					Not found	0	-0.939457	-1.08388	-0.629321
25178251..25179150	1	25178251	25179150		null					Not found	0	-0.452316	-0.123277	-0.578633
25180051..25180800	1	25180051	25180800		null					Not found	0	-0.49927	-0.478452	-0.689829
25223701..25224600	1	25223701	25224600		null					Not found	0	-0.566036	-0.167773	-0.312385
25234201..25234500	1	25234201	25234500		null					Not found	0	-1.5243	-2.15992	-1.11971
25281301..25281900	1	25281301	25281900		null					Not found	0	-1.62189	-0.881891	-1.36983
25302901..25303350	1	25302901	25303350		null					Not found	0	-1.28574	-0.97975	-1.13209
25348201..25348500	1	25348201	25348500		null					Not found	0	-1.31771	-1.63877	-2.02886
25357051..25357350	1	25357051	25357350		null					Not found	0	-1.44737	-1.36276	-1.18384
25361551..25361850	1	25361551	25361850		null					Not found	0	-2.07206	-1.39772	-0.93646
25453501..25453800	1	25453501	25453800		null					Not found	0	-2.08024	-1.37121	-1.50988
25471351..25472250	1	25471351	25472250		null					Not found	0	0.677924	0.828322	0.876871
25473301..25473900	1	25473301	25473900		null					Not found	0	-0.824857	-1.49414	-0.960113
25496851..25497150	1	25496851	25497150		null					Not found	0	-1.45207	-1.33688	-1.79305
25504201..25504950	1	25504201	25504950		null					Not found	0	0.122648	0.394405	0.455488
25507351..25507650	1	25507351	25507650		null					Not found	0	-1.54374	-1.37121	-0.862153
25508551..25508850	1	25508551	25508850		null					Not found	0	-1.35561	-1.38808	-1.18087
25510351..25511250	1	25510351	25511250		null					Not found	0	-0.284816	-0.610116	0.0415244
25518301..25518600	1	25518301	25518600		null					Not found	0	-2.25225	-1.30584	-1.89735
25527601..25528050	1	25527601	25528050		null					Not found	0	-0.986419	-1.71856	-1.24932
25530451..25531050	1	25530451	25531050		null					Not found	0	-0.635277	-1.44258	-1.1461
25582501..25583100	1	25582501	25583100		null					Not found	0	-0.612785	-1.10209	-0.947116
25598701..25599450	1	25598701	25599450		null					Not found	0	-0.465118	-0.497948	-0.125187
25614901..25615650	1	25614901	25615650		null					Not found	0	-0.446143	-0.668606	-0.470017
25618651..25619250	1	25618651	25619250		null					Not found	0	-1.03609	-1.08445	-0.629321
25650301..25650750	1	25650301	25650750		null					Not found	0	-1.30952	-0.895914	-0.815956
25696051..25696350	1	25696051	25696350		null					Not found	0	-1.63625	-2.03972	-1.30706
25738051..25738800	1	25738051	25738800		null					Not found	0	-0.56872	-0.370172	-0.304414
25760551..25760850	1	25760551	25760850		null					Not found	0	-1.4326	-1.08224	-1.00057
25826851..25827900	1	25826851	25827900		null					Not found	0	0.330525	0.367364	1.00375
25884901..25885650	1	25884901	25885650		null					Not found	0	-0.0923202	-1.04308	0.298811
25970101..25971000	1	25970101	25971000		null					Not found	0	-0.0240293	-0.394567	-0.188328
26134801..26135100	1	26134801	26135100		null					Not found	0	-1.54374	-1.3549	-1.94712
26202601..26203800	1	26202601	26203800		null					Not found	0	0.263226	0.232608	0.277901
26232151..26232900	1	26232151	26232900		null					Not found	0	-0.55131	-0.975736	-0.500573
26246551..26246850	1	26246551	26246850		null					Not found	0	-1.39793	-1.33293	-1.85835
26339851..26340600	1	26339851	26340600		null					Not found	0	-0.380677	-0.587248	-0.475579
26361001..26361300	1	26361001	26361300		null					Not found	0	-1.46823	-1.03995	-1.00405
26382601..26383350	1	26382601	26383350		null					Not found	0	-1.01542	-0.509093	-1.2174
26462251..26462550	1	26462251	26462550		null					Not found	0	-1.64805	-1.3558	-1.74932
26524351..26525700	1	26524351	26525700		null					Not found	0	0.544906	0.634171	-0.0539419
26540551..26541150	1	26540551	26541150		null					Not found	0	-0.883271	-1.01626	-1.07863
26547151..26547450	1	26547151	26547450		null					Not found	0	-1.57243	-1.27058	-2.89735
26548351..26548800	1	26548351	26548800		null					Not found	0	-0.867768	-0.701785	-1.33592
26550151..26550450	1	26550151	26550450		null					Not found	0	-1.45074	-1.29826	-1.54344
26605051..26605800	1	26605051	26605800		null					Not found	0	-0.589091	-0.316412	-0.984568
26632801..26633550	1	26632801	26633550		null					Not found	0	-0.484099	-1.17072	-0.844248
26652001..26652450	1	26652001	26652450		null					Not found	0	-1.07326	-1.20664	-1.2221
26742001..26742300	1	26742001	26742300		null					Not found	0	-1.55458	-2.19693	-1.2221
26796151..26796750	1	26796151	26796750		null					Not found	0	-1.16022	-0.549892	-0.891361
26823901..26824650	1	26823901	26824650		null					Not found	0	-0.562117	-0.80312	-1.44712
26872801..26873550	1	26872801	26873550		null					Not found	0	-0.446276	-0.945535	-1.07863
26899651..26900850	1	26899651	26900850		null					Not found	0	0.950835	0.921988	0.756367
26902201..26903400	1	26902201	26903400		null					Not found	0	-0.405861	-1.01802	0.0415244
26938201..26938500	1	26938201	26938500		null					Not found	0	-2.11281	-1.21124	-1.88938
26985751..26986200	1	26985751	26986200		null					Not found	0	-0.944876	-1.04906	-1.31596
27001351..27001950	1	27001351	27001950		null					Not found	0	-0.562117	-1.05858	-0.943902
27099451..27100200	1	27099451	27100200		null					Not found	0	-0.397196	-0.571405	-1.12519
27122101..27122550	1	27122101	27122550		null					Not found	0	-1.23087	-0.888261	-1.57863
27154051..27154350	1	27154051	27154350		null					Not found	0	-1.15074	-0.314105	-1.05957
27168151..27168900	1	27168151	27168900		null					Not found	0	-0.73275	0.0215235	-0.850793
27190501..27190950	1	27190501	27190950		null					Not found	0	-1.2249	-1.30907	-1.05831
27214501..27215100	1	27214501	27215100		null					Not found	0	-0.90237	-1.53998	-1.56587
27218251..27218550	1	27218251	27218550		null					Not found	0	-1.45606	-1.3549	-1.51931
27239551..27240300	1	27239551	27240300		null					Not found	0	-0.305838	-0.358031	-0.7174
27255151..27255450	1	27255151	27255450		null					Not found	0	-1.25225	-1.30424	-1.28615
27267751..27268050	1	27267751	27268050		null					Not found	0	-1.4486	-1.29432	-1.3679
27282301..27282900	1	27282301	27282900		null					Not found	0	-0.871096	-1.10925	-1.15463
27307501..27308100	1	27307501	27308100		null					Not found	0	-0.904275	-1.72477	-1.06587
27332401..27333150	1	27332401	27333150		null					Not found	0	-0.145025	-0.660552	-0.7174
27369151..27369450	1	27369151	27369450		null					Not found	0	-1.41757	-1.93389	-1.91356
27414301..27414750	1	27414301	27414750		null					Not found	0	-1.0055	-1.27887	-1.60487
27442951..27443400	1	27442951	27443400		null					Not found	0	-1.92774	-0.963447	-1.58901
27444001..27444450	1	27444001	27444450		null					Not found	0	-1.08193	-0.853482	-1.55831
27480901..27481650	1	27480901	27481650		null					Not found	0	-0.579202	-1.11815	-0.604867
27483301..27483750	1	27483301	27483750		null					Not found	0	-1.06276	-0.859762	-1.43858
27486301..27486900	1	27486301	27486900		null					Not found	0	-2.00276	-0.735577	-1.32315
27489451..27490500	1	27489451	27490500		null					Not found	0	-0.507957	-0.198533	-0.534901
27526201..27526500	1	27526201	27526500		null					Not found	0	-1.5944	-1.25622	-1.25753
27528301..27528600	1	27528301	27528600		null					Not found	0	-1.51176	-1.15109	-1.44712
27552601..27552900	1	27552601	27552900		null					Not found	0	-1.30694	-1.39312	-1.97335
27571651..27571950	1	27571651	27571950		null					Not found	0	-1.30291	-2.15637	-2.20809
27578701..27579150	1	27578701	27579150		null					Not found	0	-1.23507	-1.32996	-1.43435
27640951..27641550	1	27640951	27641550		null					Not found	0	-0.898583	-1.17683	-1.29653
27693001..27693450	1	27693001	27693450		null					Not found	0	-1.6498	-1.13146	-1.09163
27703951..27704250	1	27703951	27704250		null					Not found	0	-1.39942	-2.58307	-1.55581
27733951..27734400	1	27733951	27734400		null					Not found	0	-2.16457	-0.886576	-1.8286
27900151..27901350	1	27900151	27901350		null					Not found	0	0.51115	0.599977	0.377555
27918901..27919350	1	27918901	27919350		null					Not found	0	-1.09357	-1.05888	-1.48231
27919801..27920550	1	27919801	27920550		null					Not found	0	-0.775566	-0.158916	-0.739597
27923401..27923700	1	27923401	27923700		null					Not found	0	-0.70957	-2.24759	-0.864064
27938701..27939150	1	27938701	27939150		null					Not found	0	-0.999906	-1.75245	-1.51458
27985951..27986550	1	27985951	27986550		null					Not found	0	-0.836731	-0.477266	-1.25096
28018051..28018650	1	28018051	28018650		null					Not found	0	-0.796965	-0.729171	-0.915611
28119301..28119900	1	28119301	28119900		null					Not found	0	-0.862807	-0.746761	-0.581214
28170901..28171650	1	28170901	28171650		null					Not found	0	-0.9674	-0.399488	-0.752594
28194001..28194450	1	28194001	28194450		null					Not found	0	-1.29258	-1.14157	-1.17055
28210501..28210950	1	28210501	28210950		null					Not found	0	-1.30182	-0.801638	-0.786152
28301701..28302150	1	28301701	28302150		null					Not found	0	-1.53245	-1.24123	-1.44712
28339801..28340100	1	28339801	28340100		null					Not found	0	-1.28328	-2.43727	-1.23638
28384801..28385400	1	28384801	28385400		null					Not found	0	-1.00413	-1.35702	-1.03611
28387501..28388550	1	28387501	28388550		null					Not found	0	-0.345421	-0.089738	-0.135567
28392001..28392600	1	28392001	28392600		null					Not found	0	-0.448767	-0.76326	-0.24242
28395151..28395750	1	28395151	28395750		null					Not found	0	-1.16157	-1.38594	-0.621077
28397851..28398300	1	28397851	28398300		null					Not found	0	-1.00062	-1.09206	-1.61563
28478101..28478700	1	28478101	28478700		null					Not found	0	-0.682617	-1.28307	-1.25259
28514551..28515150	1	28514551	28515150		null					Not found	0	-0.722326	-0.53026	-0.488536
28565251..28565550	1	28565251	28565550		null					Not found	0	-1.28073	-0.71723	-1.00405
28659901..28660500	1	28659901	28660500		null					Not found	0	-0.820228	-0.460963	-1.47558
28722001..28722600	1	28722001	28722600		null					Not found	0	-0.931762	-0.645678	-1.15463
28777051..28778100	1	28777051	28778100		null					Not found	0	-0.358737	-0.162148	-0.678645
28800901..28801200	1	28800901	28801200		null					Not found	0	-1.15537	-1.71927	-1.74932
28822051..28822350	1	28822051	28822350		null					Not found	0	-1.2976	-1.73008	-1.02886
28848001..28848600	1	28848001	28848600		null					Not found	0	-0.603252	-0.661446	-0.960113
28910401..28910850	1	28910401	28910850		null					Not found	0	-0.961155	-1.19669	-1.74932
28985701..28986000	1	28985701	28986000		null					Not found	0	-1.41022	-1.60056	-1.55831
28999351..29000250	1	28999351	29000250		null					Not found	0	-0.0572595	-1.26556	-0.873695
29050651..29051100	1	29050651	29051100		null					Not found	0	-1.14111	-1.10394	-2.14327
29112901..29113650	1	29112901	29113650		null					Not found	0	-0.578636	-0.371063	-1.41767
29141251..29141850	1	29141251	29141850		null					Not found	0	-0.851465	-1.20371	-1.46011
29247901..29248200	1	29247901	29248200		null					Not found	0	-1.69426	-1.53998	-1.13209
29275801..29276550	1	29275801	29276550		null					Not found	0	-0.602997	-0.0639004	-1.02886
29320951..29321700	1	29320951	29321700		null					Not found	0	-0.390265	-0.653459	-0.807062
29368351..29368800	1	29368351	29368800		null					Not found	0	-1.15497	-0.725879	-1.78615
29405701..29406000	1	29405701	29406000		null					Not found	0	-2.48924	-1.32575	-2.19587
29433151..29433600	1	29433151	29433600		null					Not found	0	-0.993227	-1.04624	-1.51458
29484601..29485050	1	29484601	29485050		null					Not found	0	-0.974464	-1.32387	-1.26583
29485351..29485800	1	29485351	29485800		null					Not found	0	-0.907626	-0.999382	-0.789595
29506951..29507700	1	29506951	29507700		null					Not found	0	-0.857631	-0.306496	-0.765831
29523451..29523900	1	29523451	29523900		null					Not found	0	-1.14424	-1.66626	-1.25096
29553901..29554350	1	29553901	29554350		null					Not found	0	-0.927459	-0.843962	-1.16618
29566201..29566650	1	29566201	29566650		null					Not found	0	-1.17006	-0.783489	-0.756705
29571001..29571450	1	29571001	29571450		null					Not found	0	-1.27325	-0.774915	-1.16618
29577901..29578200	1	29577901	29578200		null					Not found	0	-1.23761	-1.8954	-1.23638
29599501..29599800	1	29599501	29599800		null					Not found	0	-1.41296	-1.95825	-1.28615
29603701..29604300	1	29603701	29604300		null					Not found	0	-0.694258	-0.538221	-1.29305
29652901..29653800	1	29652901	29653800		null					Not found	0	-0.30726	-0.241786	-0.762499
29654701..29655000	1	29654701	29655000		null					Not found	0	-1.34995	-1.49177	-2.14327
29788651..29789100	1	29788651	29789100		null					Not found	0	-0.527871	-0.998108	-0.835919
29791351..29791650	1	29791351	29791650		null					Not found	0	-1.16457	-1.30424	-1.32135
29814751..29815050	1	29814751	29815050		null					Not found	0	-1.84006	-2.10288	-1.2174
29846551..29847150	1	29846551	29847150		null					Not found	0	-1.30841	-1.05142	-0.475579
29863501..29864400	1	29863501	29864400		null					Not found	0	-0.484564	-0.551397	-0.397348
29888101..29888700	1	29888101	29888700		null					Not found	0	-1.25554	-0.577467	-1.80706
29930101..29930400	1	29930101	29930400		null					Not found	0	-1.3972	-2.69904	-1.94712
29951851..29952600	1	29951851	29952600		null					Not found	0	-0.724838	-0.294321	-2.01931
29965501..29965950	1	29965501	29965950		null					Not found	0	-1.15376	-1.75245	-0.83684
29985601..29986200	1	29985601	29986200		null					Not found	0	-0.960261	-0.663292	-1.35835
29989951..29990250	1	29989951	29990250		null					Not found	0	-1.27279	-1.76326	-1.48231
30085201..30086250	1	30085201	30086250		null					Not found	0	-0.0378206	-0.324416	-0.284865
30086701..30088650	1	30086701	30088650		null					Not found	0	0.68217	0.886872	0.316902
30089101..30089550	1	30089101	30089550		null					Not found	0	-1.08446	-1.72477	-1.19738
30090901..30091350	1	30090901	30091350		null					Not found	0	-0.813268	-1.19813	-0.917669
30128701..30129000	1	30128701	30129000		null					Not found	0	-1.50524	-1.9709	-1.00405
30246451..30246900	1	30246451	30246900		null					Not found	0	-1.50294	-1.14746	-1.2174
30250651..30251400	1	30250651	30251400		null					Not found	0	-0.723853	-0.627654	-1.07735
30259051..30259950	1	30259051	30259950		null					Not found	0	-0.254356	-0.614107	0.204122
30260251..30260700	1	30260251	30260700		null					Not found	0	-1.27691	-1.31641	-0.867901
30299251..30299700	1	30299251	30299700		null					Not found	0	-1.1043	-1.12019	-1.70809
30359101..30359400	1	30359101	30359400		null					Not found	0	-1.5944	-1.3289	-1.09163
30363151..30363450	1	30363151	30363450		null					Not found	0	-2.23339	-1.35994	-2.07863
30386101..30386700	1	30386101	30386700		null					Not found	0	-0.777334	-0.524286	-0.578633
30400651..30401100	1	30400651	30401100		null					Not found	0	-1.57243	-0.910801	-1.68983
30408451..30409050	1	30408451	30409050		null					Not found	0	-0.64199	0.273062	-0.536115
30424351..30425100	1	30424351	30425100		null					Not found	0	-0.174624	-0.143933	-0.453585
30495601..30495900	1	30495601	30495900		null					Not found	0	-0.764024	-0.890798	-1.15463
30509251..30509850	1	30509251	30509850		null					Not found	0	-0.786064	-0.725729	-1.28959
30515251..30516300	1	30515251	30516300		null					Not found	0	-0.435616	-0.133916	-0.424919
30526351..30526950	1	30526351	30526950		null					Not found	0	-0.970493	-0.651237	-0.807062
30540151..30540750	1	30540151	30540750		null					Not found	0	-0.976738	-0.431294	-0.862153
30566401..30567150	1	30566401	30567150		null					Not found	0	-0.570782	-1.13076	-1.06967
30583951..30584550	1	30583951	30584550		null					Not found	0	-0.817432	-0.698191	-0.585102
30585901..30586650	1	30585901	30586650		null					Not found	0	-0.497902	-0.611965	-0.115633
30587851..30588900	1	30587851	30588900		null					Not found	0	-0.0951451	-0.0742371	-0.250957
30634051..30634500	1	30634051	30634500		null					Not found	0	-1.45606	-0.841736	-0.903384
30638851..30639150	1	30638851	30639150		null					Not found	0	-2.36838	-1.28077	-1.02886
30643201..30643800	1	30643201	30643800		null					Not found	0	-1.05726	-0.525436	-0.511053
30696151..30696900	1	30696151	30696900		null					Not found	0	-0.684174	-1.73008	-0.122787
30700201..30700950	1	30700201	30700950		null					Not found	0	-1.04262	-1.30907	-0.174955
30758701..30759600	1	30758701	30759600		null					Not found	0	-0.0585591	-0.0713735	-1.05831
30760201..30760950	1	30760201	30760950		null					Not found	0	-0.811364	-0.429926	-0.534901
30771601..30772500	1	30771601	30772500		null					Not found	0	0.300707	0.704651	0.473536
30776851..30777150	1	30776851	30777150		null					Not found	0	-1.66943	-1.91071	-1.2625
30777451..30781050	1	30777451	30781050		null					Not found	0	2.30542	2.13965	2.66815
30781201..30781650	1	30781201	30781650		null					Not found	0	-0.944214	-1.60559	-0.815956
30782551..30782850	1	30782551	30782850		null					Not found	0	-1.35035	-1.75705	-1.40338
30793651..30794100	1	30793651	30794100		null					Not found	0	-1.6658	-0.643239	-1.18533
30794551..30794850	1	30794551	30794850		null					Not found	0	-1.49427	-1.71856	-1.80706
30799051..30799650	1	30799051	30799650		null					Not found	0	-0.999744	-0.424557	-1.25259
30807901..30808350	1	30807901	30808350		null					Not found	0	-0.838393	-0.121424	-0.864064
30810451..30811500	1	30810451	30811500		null					Not found	0	-0.779476	-1.07953	-0.122787
30834001..30834750	1	30834001	30834750		null					Not found	0	-1.14845	-0.427784	-1.41561
30845701..30846000	1	30845701	30846000		null					Not found	0	-2.09044	-2.71384	-1.00988
30872851..30873450	1	30872851	30873450		null					Not found	0	-0.91905	-0.903692	-0.202717
30875701..30877200	1	30875701	30877200		null					Not found	0	0.44869	0.43387	0.600143
30899101..30899850	1	30899101	30899850		null					Not found	0	-1.08655	-0.680289	-0.353616
30908851..30909150	1	30908851	30909150		null					Not found	0	-1.33609	-1.59174	-2.06334
30910201..30910800	1	30910201	30910800		null					Not found	0	-0.804918	-0.695811	-0.643274
30913801..30914250	1	30913801	30914250		null					Not found	0	-0.995785	-1.10327	-0.83684
30918151..30918450	1	30918151	30918450		null					Not found	0	-1.42974	-1.93987	-1.97782
30920101..30921450	1	30920101	30921450		null					Not found	0	0.526097	0.536846	1.40968
30930751..30932100	1	30930751	30932100		null					Not found	0	0.127231	0.114516	0.696136
30945151..30945450	1	30945151	30945450		null					Not found	0	-1.08655	-1.3549	-1.15178
30948151..30949500	1	30948151	30949500		null					Not found	0	1.00156	0.726136	1.70846
30963001..30964350	1	30963001	30964350		null					Not found	0	0.695413	0.629828	0.88199
30977251..30977850	1	30977251	30977850		null					Not found	0	-0.612265	-0.0815348	-0.468357
30998101..30998850	1	30998101	30998850		null					Not found	0	-0.9414	-0.356074	-0.339609
31024651..31024950	1	31024651	31024950		null					Not found	0	-1.34995	-2.24405	-1.31061
31050301..31050600	1	31050301	31050600		null					Not found	0	-1.87707	-1.1577	-1.00405
31072501..31073100	1	31072501	31073100		null					Not found	0	-1.1194	-0.792115	-1.05957
31096201..31096950	1	31096201	31096950		null					Not found	0	-0.997069	-1.15109	-0.414584
31102951..31103400	1	31102951	31103400		null					Not found	0	-1.41526	-0.730081	-0.494816
31110301..31110600	1	31110301	31110600		null					Not found	0	-1.18504	-1.52357	-1.89735
31152901..31153650	1	31152901	31153650		null					Not found	0	0.244551	0.14954	0.695585
31153801..31154550	1	31153801	31154550		null					Not found	0	0.0298947	-1.82658	0.799574
31172551..31173150	1	31172551	31173150		null					Not found	0	-1.52719	-1.83376	-0.736384
31174651..31175100	1	31174651	31175100		null					Not found	0	-0.988404	-0.5231	-1.50057
31177501..31177800	1	31177501	31177800		null					Not found	0	-1.46823	-1.25477	-2.01931
31203451..31204500	1	31203451	31204500		null					Not found	0	-0.197552	0.0269884	-0.226829
31208101..31208700	1	31208101	31208700		null					Not found	0	-0.749053	-1.01187	-1.56587
31220701..31221150	1	31220701	31221150		null					Not found	0	-0.957292	-1.00677	-1.79305
31222351..31222950	1	31222351	31222950		null					Not found	0	-0.917822	-0.875769	-0.646098
31231501..31231950	1	31231501	31231950		null					Not found	0	-0.526758	-0.630114	-1.00405
31232701..31233000	1	31232701	31233000		null					Not found	0	-1.59776	-1.84473	-1.23638
31237351..31238100	1	31237351	31238100		null					Not found	0	-0.473269	-0.65595	-0.839609
31245751..31246050	1	31245751	31246050		null					Not found	0	-1.96958	-1.33656	-2.85079
31283101..31283400	1	31283101	31283400		null					Not found	0	-1.50673	-1.95825	-1.01813
31287151..31287900	1	31287151	31287900		null					Not found	0	-0.460083	-0.733371	-1.22683
31300951..31301400	1	31300951	31301400		null					Not found	0	-1.1559	-1.5114	-2.44712
31317901..31318200	1	31317901	31318200		null					Not found	0	-1.22222	-1.50909	-1.26583
31339051..31339650	1	31339051	31339650		null					Not found	0	-0.883931	-1.19821	-0.569672
31340251..31340550	1	31340251	31340550		null					Not found	0	-2.3941	-1.52643	-2.12108
31371151..31371750	1	31371151	31371750		null					Not found	0	-0.831235	-0.691869	-0.752594
31392901..31393800	1	31392901	31393800		null					Not found	0	-0.209153	-0.61842	-0.534901
31416451..31416900	1	31416451	31416900		null					Not found	0	-0.990048	-0.742537	-0.917669
31423501..31423950	1	31423501	31423950		null					Not found	0	-1.33221	-1.00146	-1.85835
31446751..31447050	1	31446751	31447050		null					Not found	0	-1.28556	-1.25977	-1.8286
31506301..31507350	1	31506301	31507350		null					Not found	0	-0.216649	0.282208	-0.786152
31522951..31523850	1	31522951	31523850		null					Not found	0	-0.365225	-0.0817949	-0.601535
31544851..31545150	1	31544851	31545150		null					Not found	0	-1.32529	-1.03995	-1.47782
31591351..31591800	1	31591351	31591800		null					Not found	0	-1.17006	-1.3549	-1.58901
31702051..31702650	1	31702051	31702650		null					Not found	0	-1.13157	-0.736684	-0.917669
31715101..31715850	1	31715101	31715850		null					Not found	0	-1.12147	-0.316412	-0.654634
31727101..31727400	1	31727101	31727400		null					Not found	0	-1.34875	-1.39675	-1.3286
31752751..31753650	1	31752751	31753650		null					Not found	0	-0.349351	-0.600281	-0.786152
31778101..31778550	1	31778101	31778550		null					Not found	0	-2.04008	-1.06341	-2.05831
31782001..31782600	1	31782001	31782600		null					Not found	0	-1.62568	-0.881891	-1.50057
31810051..31810350	1	31810051	31810350		null					Not found	0	-2.37624	-1.41343	-1.26583
31812001..31812300	1	31812001	31812300		null					Not found	0	-1.35846	-1.37456	-2.38938
31855801..31856700	1	31855801	31856700		null					Not found	0	-0.601201	0.25097	-0.804415
31913401..31913850	1	31913401	31913850		null					Not found	0	-1.20049	-0.959615	-1.62108
31935751..31936350	1	31935751	31936350		null					Not found	0	-0.943006	-0.66221	-1.43435
31937701..31938000	1	31937701	31938000		null					Not found	0	-1.05639	-1.1126	-1.32135
31974301..31974900	1	31974301	31974900		null					Not found	0	-0.74844	-1.21489	-2.15463
32094901..32095200	1	32094901	32095200		null					Not found	0	-1.37173	-1.41155	-1.73638
32098651..32099100	1	32098651	32099100		null					Not found	0	-1.23761	-1.22651	-0.920767
32125651..32125950	1	32125651	32125950		null					Not found	0	-3.36838	-3.17561	-1.19738
32184451..32184750	1	32184451	32184750		null					Not found	0	-1.3304	-1.82658	-0.975579
32212351..32212650	1	32212351	32212650		null					Not found	0	-1.34742	-2.3289	-1.56334
32279701..32280450	1	32279701	32280450		null					Not found	0	-0.392052	-0.823034	-0.622445
32302351..32302800	1	32302351	32302800		null					Not found	0	-1.67677	-2.62805	-0.897348
32334001..32334600	1	32334001	32334600		null					Not found	0	-1.16475	-0.85762	-1.25753
32340901..32341200	1	32340901	32341200		null					Not found	0	-2.82257	-1.30424	-2.26583
32406001..32406750	1	32406001	32406750		null					Not found	0	-0.581093	-1.32262	-1.11971
32407051..32407500	1	32407051	32407500		null					Not found	0	-1.26107	-1.02157	-1.85835
32408701..32409450	1	32408701	32409450		null					Not found	0	-1.19154	-0.609407	-1.35079
32430601..32430900	1	32430601	32430900		null					Not found	0	-1.38885	-1.80909	-2.39735
32517451..32517900	1	32517451	32517900		null					Not found	0	-0.957588	-3.35135	-1.58901
32520751..32521050	1	32520751	32521050		null					Not found	0	-1.3895	-1.90649	-2.44712
32600101..32600700	1	32600101	32600700		null					Not found	0	-1.92863	-0.668606	-2.55831
32605201..32605500	1	32605201	32605500		null					Not found	0	-1.40727	-1.39772	-1.15463
32640301..32640750	1	32640301	32640750		null					Not found	0	-1.73993	-0.987777	-1.49367
32682751..32683200	1	32682751	32683200		null					Not found	0	-1.22012	-1.17072	-1.89735
32685751..32686050	1	32685751	32686050		null					Not found	0	-1.22515	-1.01395	-1.28615
32707201..32707650	1	32707201	32707650		null					Not found	0	-0.991953	-0.715725	-0.712731
32718451..32718750	1	32718451	32718750		null					Not found	0	-1.38885	-2.78454	-1.2174
32740651..32740950	1	32740651	32740950		null					Not found	0	-1.37624	-1.27471	-1.78959
32795401..32796300	1	32795401	32796300		null					Not found	0	-0.668874	-0.0566989	-1.18983
32872801..32873400	1	32872801	32873400		null					Not found	0	-1.36671	-0.543567	-0.712731
32881651..32881950	1	32881651	32881950		null					Not found	0	-1.41358	-1.25541	-1.36983
32964451..32965650	1	32964451	32965650		null					Not found	0	1.21602	0.458996	1.67524
32972101..32973450	1	32972101	32973450		null					Not found	0	0.388466	0.01579	0.295368
32996251..32996550	1	32996251	32996550		null					Not found	0	-2.76593	-2.99053	-1.14187
33021001..33021900	1	33021001	33021900		null					Not found	0	-0.334924	-0.775916	-0.325415
33022501..33024150	1	33022501	33024150		null					Not found	0	0.881157	0.484848	1.30956
33029701..33030000	1	33029701	33030000		null					Not found	0	-1.5834	-1.01165	-1.46011
33043951..33044700	1	33043951	33044700		null					Not found	0	-0.678622	-0.113947	-0.430666
33059251..33059550	1	33059251	33059550		null					Not found	0	-1.5684	-3.53103	-1.7174
33093301..33093600	1	33093301	33093600		null					Not found	0	-1.33609	-1.60391	-1.52886
33094801..33095250	1	33094801	33095250		null					Not found	0	-1.3304	-0.848097	-0.867901
33106051..33106500	1	33106051	33106500		null					Not found	0	-1.34575	-1.04378	-1.7174
33108301..33109350	1	33108301	33109350		null					Not found	0	-0.057943	0.176883	-0.697382
33134701..33135000	1	33134701	33135000		null					Not found	0	-1.74356	-1.5068	-1.25096
33150751..33151050	1	33150751	33151050		null					Not found	0	-1.63722	-1.09973	-1.60487
33174451..33175650	1	33174451	33175650		null					Not found	0	0.233713	0.022591	0.291908
33212251..33213000	1	33212251	33213000		null					Not found	0	-0.826162	-0.226363	-0.807062
33219301..33219750	1	33219301	33219750		null					Not found	0	-0.993673	-0.766	-0.749323
33233851..33234600	1	33233851	33234600		null					Not found	0	-0.535541	-0.854071	-1.39136
33244351..33245400	1	33244351	33245400		null					Not found	0	0.149816	0.243259	-0.701189
33246001..33246450	1	33246001	33246450		null					Not found	0	-1.86755	-0.785631	-1.36215
33271651..33272100	1	33271651	33272100		null					Not found	0	-1.35378	-1.12142	-0.897348
33276901..33277650	1	33276901	33277650		null					Not found	0	-0.640594	-0.449444	-0.242016
33321601..33322200	1	33321601	33322200		null					Not found	0	-1.79443	-0.873309	-1.76583
33324901..33325650	1	33324901	33325650		null					Not found	0	-0.76928	-0.496881	-0.869827
33331651..33332700	1	33331651	33332700		null					Not found	0	-0.271196	-0.461901	-0.528865
33338101..33338700	1	33338101	33338700		null					Not found	0	-0.74523	-0.578884	-1.01813
33369601..33370050	1	33369601	33370050		null					Not found	0	-0.870898	-0.844964	-1.01813
33370951..33371550	1	33370951	33371550		null					Not found	0	-1.13799	-0.524207	-1.09954
33372001..33372600	1	33372001	33372600		null					Not found	0	-0.857198	-1.00677	-1.00405
33372901..33373500	1	33372901	33373500		null					Not found	0	-0.942489	-0.883225	-0.984568
33387151..33387750	1	33387151	33387750		null					Not found	0	-0.816835	-1.28077	-1.28615
33391351..33392100	1	33391351	33392100		null					Not found	0	-0.209128	-0.797429	-1.28615
33395851..33396150	1	33395851	33396150		null					Not found	0	-1.35358	-1.17072	-1.74932
33401251..33402150	1	33401251	33402150		null					Not found	0	-0.223093	-0.248799	-1.01813
33436201..33437100	1	33436201	33437100		null					Not found	0	-0.150765	-0.059785	-0.680868
33446251..33446850	1	33446251	33446850		null					Not found	0	-1.00944	-0.578397	-0.342389
33453151..33454050	1	33453151	33454050		null					Not found	0	-0.846034	-0.073539	-0.873695
33454201..33454950	1	33454201	33454950		null					Not found	0	-1.07266	-0.494923	-0.788732
33460051..33460350	1	33460051	33460350		null					Not found	0	-0.946321	-1.12019	-1.05332
33462751..33463350	1	33462751	33463350		null					Not found	0	-0.638195	-0.605595	-0.649642
33468001..33469050	1	33468001	33469050		null					Not found	0	-0.643821	0.401212	-0.649642
33474451..33474750	1	33474451	33474750		null					Not found	0	-1.48709	-2.26723	-1.72053
33480151..33480750	1	33480151	33480750		null					Not found	0	-0.826816	-0.975736	-1.18087
33489001..33489300	1	33489001	33489300		null					Not found	0	-1.74356	-1.04624	-1.51458
33504001..33504900	1	33504001	33504900		null					Not found	0	-0.240372	-1.25931	-0.556436
33509101..33510000	1	33509101	33510000		null					Not found	0	-0.261071	0.0312212	-0.424919
33512401..33513300	1	33512401	33513300		null					Not found	0	-0.373416	0.33713	0.176396
33517951..33518850	1	33517951	33518850		null					Not found	0	0.133704	0.121262	-0.55332
33520051..33521100	1	33520051	33521100		null					Not found	0	-0.352142	0.14	-0.726829
33522151..33522600	1	33522151	33522600		null					Not found	0	-1.44533	-0.684219	-0.844248
33523801..33524700	1	33523801	33524700		null					Not found	0	0.114083	-0.14638	-0.108214
33525301..33525750	1	33525301	33525750		null					Not found	0	-0.822034	-1.25541	-0.947116
33536401..33537900	1	33536401	33537900		null					Not found	0	0.942112	0.299245	1.02707
33542401..33543000	1	33542401	33543000		null					Not found	0	-0.781197	-0.413428	-1.01576
33550501..33550800	1	33550501	33550800		null					Not found	0	-1.3922	-1.77592	-2.18983
33565351..33566400	1	33565351	33566400		null					Not found	0	1.57379	1.33254	1.37687
33578551..33579150	1	33578551	33579150		null					Not found	0	-0.715261	-0.553916	-0.708092
33581401..33581700	1	33581401	33581700		null					Not found	0	-1.42502	-1.5469	-2.10487
33582451..33583350	1	33582451	33583350		null					Not found	0	-0.192145	-0.762739	-0.823152
33585301..33585600	1	33585301	33585600		null					Not found	0	-1.302	-1.4523	-1.68087
33589651..33590100	1	33589651	33590100		null					Not found	0	-0.954077	-1.25477	-0.873695
33596101..33596850	1	33596101	33596850		null					Not found	0	-0.533821	-0.800582	-0.146098
33604651..33605400	1	33604651	33605400		null					Not found	0	-0.360924	-0.587315	-0.821346
33606751..33607800	1	33606751	33607800		null					Not found	0	-0.177024	-0.101694	-0.284865
33608551..33609600	1	33608551	33609600		null					Not found	0	-0.319642	0.0967218	-0.475579
33615451..33616050	1	33615451	33616050		null					Not found	0	-1.02228	-0.328113	-0.475579
33622801..33623400	1	33622801	33623400		null					Not found	0	-0.767203	-0.978476	-1.05332
33627601..33628350	1	33627601	33628350		null					Not found	0	-0.469606	-0.768756	-0.146098
33629101..33630450	1	33629101	33630450		null					Not found	0	0.242993	0.753317	0.362689
33639901..33640950	1	33639901	33640950		null					Not found	0	0.0382108	0.169392	0.242883
33644701..33645000	1	33644701	33645000		null					Not found	0	-1.05846	-1.2639	-1.46011
33660751..33663000	1	33660751	33663000		null					Not found	0	1.30253	1.44829	1.37171
33663301..33664200	1	33663301	33664200		null					Not found	0	0.154342	-0.0608407	0.320244
33664351..33665400	1	33664351	33665400		null					Not found	0	0.56637	0.119398	0.405083
33665551..33667050	1	33665551	33667050		null					Not found	0	0.580387	0.413614	0.214492
33669301..33673200	1	33669301	33673200		null					Not found	0	2.56457	2.58638	2.67187
33684151..33685200	1	33684151	33685200		null					Not found	0	1.21554	0.843398	1.62933
33685351..33686400	1	33685351	33686400		null					Not found	0	0.0439639	-0.285375	0.297665
33695701..33696450	1	33695701	33696450		null					Not found	0	-0.965952	-0.476746	-0.152847
33702151..33702600	1	33702151	33702600		null					Not found	0	-0.831235	-0.874537	-0.64257
33710551..33711300	1	33710551	33711300		null					Not found	0	0.0133611	-0.0542129	-0.765831
33722851..33724650	1	33722851	33724650		null					Not found	0	0.797373	0.570131	0.567758
33729001..33730350	1	33729001	33730350		null					Not found	0	0.0881521	0.263531	0.107644
33732601..33733650	1	33732601	33733650		null					Not found	0	0.174738	0.291296	0.155752
33736801..33746400	1	33736801	33746400		null					Not found	0	4.32323	4.29521	4.20384
33748651..33749700	1	33748651	33749700		null					Not found	0	0.660008	0.407667	0.731765
33753601..33753900	1	33753601	33753900		null					Not found	0	-1.74859	-1.49757	-0.873695
33760201..33760950	1	33760201	33760950		null					Not found	0	-0.216072	-0.384755	-0.828596
33763801..33764400	1	33763801	33764400		null					Not found	0	-1.23087	-0.647899	-1.12108
33768151..33768450	1	33768151	33768450		null					Not found	0	-1.45116	-1.52074	-1.27086
33775801..33776850	1	33775801	33776850		null					Not found	0	0.0484442	-0.191844	-0.236384
33777001..33777750	1	33777001	33777750		null					Not found	0	-0.417566	-0.812758	-0.406929
33802351..33803550	1	33802351	33803550		null					Not found	0	0.199828	-0.716905	-0.151778
33816451..33817200	1	33816451	33817200		null					Not found	0	-0.838393	-0.303236	-1.18384
33826201..33827250	1	33826201	33827250		null					Not found	0	-0.018767	0.19303	0.187615
33841801..33842550	1	33841801	33842550		null					Not found	0	-0.026804	-0.600559	-0.912535
33864151..33864900	1	33864151	33864900		null					Not found	0	-0.446143	-0.17213	-0.869827
33866401..33866850	1	33866401	33866850		null					Not found	0	-0.948205	-1.1286	-0.714284
33875401..33876300	1	33875401	33876300		null					Not found	0	0.018648	-1.17072	0.952872
33883201..33884400	1	33883201	33884400		null					Not found	0	1.20926	0.943166	0.93366
33886651..33887400	1	33886651	33887400		null					Not found	0	-0.773785	-0.625695	-0.862153
33888751..33889350	1	33888751	33889350		null					Not found	0	-0.990048	-0.929414	-0.51458
33891151..33894600	1	33891151	33894600		null					Not found	0	2.59944	2.41975	2.86693
33898051..33898950	1	33898051	33898950		null					Not found	0	-0.308687	-0.364773	-0.519311
33902701..33903150	1	33902701	33903150		null					Not found	0	-1.25362	-1.05475	-1.14327
33906151..33906450	1	33906151	33906450		null					Not found	0	-1.4269	-0.94744	-1.85079
33906601..33908100	1	33906601	33908100		null					Not found	0	1.44779	1.56103	1.53385
33927151..33927750	1	33927151	33927750		null					Not found	0	-0.442517	-0.653769	-0.793054
33931651..33933150	1	33931651	33933150		null					Not found	0	0.717508	0.478489	0.345366
33936301..33937200	1	33936301	33937200		null					Not found	0	-0.142757	-0.717674	-0.345179
33962851..33967500	1	33962851	33967500		null					Not found	0	3.09113	2.80534	3.31107
33971851..33972450	1	33971851	33972450		null					Not found	0	-0.473919	-0.854228	-1.28615
33977101..33978450	1	33977101	33978450		null					Not found	0	0.254132	0.354093	0.213848
33979501..33979950	1	33979501	33979950		null					Not found	0	-0.826816	-1.92909	-1.48231
33993601..33994650	1	33993601	33994650		null					Not found	0	0.129102	0.115532	-0.0440518
33995401..33997200	1	33995401	33997200		null					Not found	0	0.512014	0.505175	0.202161
34002151..34003350	1	34002151	34003350		null					Not found	0	0.418907	0.459855	-0.0434381
34004701..34006650	1	34004701	34006650		null					Not found	0	1.43569	1.59359	2.03578
34010701..34012350	1	34010701	34012350		null					Not found	0	1.6461	1.85642	1.61214
34016851..34018200	1	34016851	34018200		null					Not found	0	0.403504	0.501714	0.156914
34019401..34019850	1	34019401	34019850		null					Not found	0	-0.782553	-0.849029	-1.21428
34020001..34020900	1	34020001	34020900		null					Not found	0	-0.144119	0.163519	-0.00988102
34025851..34026600	1	34025851	34026600		null					Not found	0	-0.525526	-0.312574	-0.666176
34032001..34033050	1	34032001	34033050		null					Not found	0	0.0888987	-0.00193956	-0.353616
34035451..34035900	1	34035451	34035900		null					Not found	0	-0.818828	-0.977104	-0.956842
34038001..34038900	1	34038001	34038900		null					Not found	0	-0.0555139	-0.142589	-0.523475
34048051..34049250	1	34048051	34049250		null					Not found	0	-0.456873	0.0740369	0.0349517
34050301..34051650	1	34050301	34051650		null					Not found	0	0.460751	0.439232	0.315785
34052101..34052550	1	34052101	34052550		null					Not found	0	-1.23475	-1.01275	-1.01931
34053301..34055400	1	34053301	34055400		null					Not found	0	0.717396	0.711472	0.692938
34055851..34057050	1	34055851	34057050		null					Not found	0	-0.0982841	0.082107	0.199538
34058401..34059900	1	34058401	34059900		null					Not found	0	0.334896	0.514973	0.135936
34060351..34061850	1	34060351	34061850		null					Not found	0	1.88041	2.0137	2.15955
34064401..34065300	1	34064401	34065300		null					Not found	0	0.196309	-0.594475	-0.279314
34067251..34069350	1	34067251	34069350		null					Not found	0	2.02405	1.86053	2.25816
34069951..34071000	1	34069951	34071000		null					Not found	0	0.059573	0.140775	-0.736384
34072201..34072950	1	34072201	34072950		null					Not found	0	-0.367911	-0.688237	-0.837762
34074751..34075350	1	34074751	34075350		null					Not found	0	-1.76593	-1.32575	-0.88641
34090201..34091250	1	34090201	34091250		null					Not found	0	0.0300162	-0.0800946	0.0376976
34092001..34092300	1	34092001	34092300		null					Not found	0	-1.23339	-1.4489	-1.18983
34093501..34094850	1	34093501	34094850		null					Not found	0	1.1363	0.68992	0.998849
34096351..34098450	1	34096351	34098450		null					Not found	0	1.51955	1.4803	1.52442
34105051..34105650	1	34105051	34105650		null					Not found	0	-1.32529	-0.993886	-0.543438
34113751..34114950	1	34113751	34114950		null					Not found	0	0.33966	0.010404	-0.538548
34116301..34119000	1	34116301	34119000		null					Not found	0	1.88662	1.69473	1.91404
34125001..34125450	1	34125001	34125450		null					Not found	0	-1.01242	-1.54989	-0.473349
34127701..34128450	1	34127701	34128450		null					Not found	0	-0.647164	-0.258402	-0.468357
34128901..34129500	1	34128901	34129500		null					Not found	0	-0.723926	-1.03741	-0.850793
34130701..34131150	1	34130701	34131150		null					Not found	0	-1.28328	-1.75705	-0.956842
34131451..34132650	1	34131451	34132650		null					Not found	0	-0.479803	-0.556533	0.38758
34132801..34133700	1	34132801	34133700		null					Not found	0	-0.56872	-0.272895	-0.475579
34145101..34145700	1	34145101	34145700		null					Not found	0	-0.669427	-0.966416	-0.862153
34146451..34147350	1	34146451	34147350		null					Not found	0	-0.093453	-0.806952	-0.596896
34147951..34148550	1	34147951	34148550		null					Not found	0	-0.654108	-0.539976	-1.21273
34151401..34152450	1	34151401	34152450		null					Not found	0	-0.0473437	-0.277919	-0.561449
34159801..34161000	1	34159801	34161000		null					Not found	0	0.200654	0.0892434	0.110623
34161301..34161900	1	34161301	34161900		null					Not found	0	-0.686916	-1.07696	-0.621077
34162501..34163250	1	34162501	34163250		null					Not found	0	-0.30726	-0.668126	-0.639761
34163851..34165650	1	34163851	34165650		null					Not found	0	2.38285	2.52058	2.65173
34167751..34170150	1	34167751	34170150		null					Not found	0	1.31483	1.19216	1.54652
34170901..34171650	1	34170901	34171650		null					Not found	0	-0.38588	-0.564944	-0.756705
34171951..34172400	1	34171951	34172400		null					Not found	0	-1.29808	-1.00194	-1.00988
34173151..34176000	1	34173151	34176000		null					Not found	0	1.32736	1.23746	1.21898
34177651..34180500	1	34177651	34180500		null					Not found	0	1.37388	1.61793	1.31876
34181101..34183050	1	34181101	34183050		null					Not found	0	0.912261	0.661076	0.975405
34188001..34192500	1	34188001	34192500		null					Not found	0	3.00759	3.12897	3.20996
34195501..34196550	1	34195501	34196550		null					Not found	0	-0.0576057	-0.150001	0.071952
34200151..34202250	1	34200151	34202250		null					Not found	0	1.78768	1.57657	1.68057
34203601..34205250	1	34203601	34205250		null					Not found	0	0.634671	0.319958	0.623391
34209751..34210500	1	34209751	34210500		null					Not found	0	-0.893373	-0.719274	-1.21428
34211851..34212900	1	34211851	34212900		null					Not found	0	0.228734	-0.205785	-0.0886854
34215001..34217850	1	34215001	34217850		null					Not found	0	0.984406	1.4535	1.4492
34218001..34219950	1	34218001	34219950		null					Not found	0	2.4125	2.52231	2.54935
34220251..34221000	1	34220251	34221000		null					Not found	0	-0.319972	-0.0898101	-0.0633386
34237201..34239000	1	34237201	34239000		null					Not found	0	0.843708	1.03298	0.880799
34250401..34251300	1	34250401	34251300		null					Not found	0	-0.266015	-0.0425025	-0.821346
34252801..34254000	1	34252801	34254000		null					Not found	0	0.0311013	-0.25731	-0.211956
34259851..34260450	1	34259851	34260450		null					Not found	0	-0.620127	-0.983078	-0.399857
34261651..34262550	1	34261651	34262550		null					Not found	0	-0.139914	-0.349301	-0.454669
34263001..34264200	1	34263001	34264200		null					Not found	0	-0.242644	0.404321	-0.65535
34265551..34266150	1	34265551	34266150		null					Not found	0	-1.30903	-0.932226	-1.69587
34266601..34267200	1	34266601	34267200		null					Not found	0	-0.92441	-0.716905	-0.915611
34270501..34271550	1	34270501	34271550		null					Not found	0	-0.061247	0.0249842	-0.286152
34284151..34284750	1	34284151	34284750		null					Not found	0	-0.827493	-0.966416	-1.14187
34284901..34285950	1	34284901	34285950		null					Not found	0	0.241018	-0.0553759	0.107147
34287151..34288200	1	34287151	34288200		null					Not found	0	-0.27522	-0.0657884	-0.345179
34289101..34293750	1	34289101	34293750		null					Not found	0	2.03444	2.07705	1.91684
34309051..34309800	1	34309051	34309800		null					Not found	0	-0.582733	-0.301614	-0.83684
34310851..34311600	1	34310851	34311600		null					Not found	0	-0.66034	-1.10288	-0.51458
34315501..34315950	1	34315501	34315950		null					Not found	0	-0.89327	-0.945535	-1.12519
34326751..34327350	1	34326751	34327350		null					Not found	0	-0.723853	-0.690469	-0.222099
34330051..34330800	1	34330051	34330800		null					Not found	0	-0.152428	-0.323933	-1.01813
34334401..34335000	1	34334401	34335000		null					Not found	0	-1.22012	-0.847825	-0.862153
34374601..34375500	1	34374601	34375500		null					Not found	0	-0.54074	-0.0900989	-0.269178
34388701..34389300	1	34388701	34389300		null					Not found	0	-0.620127	-0.591735	-0.728413
34389901..34390350	1	34389901	34390350		null					Not found	0	-1.0384	-1.07261	-1.06587
34409701..34411050	1	34409701	34411050		null					Not found	0	0.976772	1.12943	1.43366
34429051..34430250	1	34429051	34430250		null					Not found	0	0.394671	0.151204	-0.0799221
34430551..34432800	1	34430551	34432800		null					Not found	0	1.02556	0.839073	0.641179
34439701..34440600	1	34439701	34440600		null					Not found	0	0.81331	0.732867	0.971135
34441501..34444950	1	34441501	34444950		null					Not found	0	1.85409	1.94039	1.8605
34448101..34448700	1	34448101	34448700		null					Not found	0	-0.738048	-0.661236	-0.0471279
34459051..34460550	1	34459051	34460550		null					Not found	0	0.874557	0.963771	1.33328
34462201..34466400	1	34462201	34466400		null					Not found	0	2.78566	2.65819	2.76156
34482151..34483650	1	34482151	34483650		null					Not found	0	0.352386	0.720165	0.854786
34485301..34488300	1	34485301	34488300		null					Not found	0	2.30358	2.24251	2.35218
34506901..34507650	1	34506901	34507650		null					Not found	0	-0.448325	-0.38434	-0.152847
34508401..34509150	1	34508401	34509150		null					Not found	0	-0.736101	-1.11788	-0.353616
34510351..34511700	1	34510351	34511700		null					Not found	0	2.1449	2.20012	2.54283
34512901..34514550	1	34512901	34514550		null					Not found	0	0.801758	0.706234	0.771587
34515601..34516950	1	34515601	34516950		null					Not found	0	0.555713	0.406383	0.0349517
34533901..34534650	1	34533901	34534650		null					Not found	0	-0.42514	-0.579639	-0.252594
34540951..34542300	1	34540951	34542300		null					Not found	0	0.754536	0.529966	0.63282
34543801..34545300	1	34543801	34545300		null					Not found	0	0.499243	0.602341	0.123391
34551451..34553400	1	34551451	34553400		null					Not found	0	0.837476	0.762321	0.731765
34557601..34557900	1	34557601	34557900		null					Not found	0	-1.0429	-0.554927	-0.984568
34570951..34571700	1	34570951	34571700		null					Not found	0	-0.538654	-0.461727	-0.135567
34579501..34580700	1	34579501	34580700		null					Not found	0	0.312565	0.497359	0.612726
34583401..34585650	1	34583401	34585650		null					Not found	0	1.98898	2.45909	2.97242
34594951..34595550	1	34594951	34595550		null					Not found	0	-0.51317	-0.783489	-0.842389
34599001..34600500	1	34599001	34600500		null					Not found	0	0.447257	0.722703	0.707379
34601251..34603050	1	34601251	34603050		null					Not found	0	2.94216	2.90334	2.94342
34610851..34611450	1	34610851	34611450		null					Not found	0	-1.2505	-1.08579	-0.49367
34613851..34615350	1	34613851	34615350		null					Not found	0	0.13882	0.138356	0.350358
34615651..34616400	1	34615651	34616400		null					Not found	0	-0.3635	-1.03523	-0.379536
34618651..34619100	1	34618651	34619100		null					Not found	0	-1.10793	-0.363241	-0.850793
34640551..34643400	1	34640551	34643400		null					Not found	0	3.15197	3.0481	3.16165
34654051..34654950	1	34654051	34654950		null					Not found	0	-0.273618	-0.0993332	-0.672017
34661251..34666200	1	34661251	34666200		null					Not found	0	3.09452	3.01155	3.15129
34679251..34680750	1	34679251	34680750		null					Not found	0	0.519016	0.614845	0.780548
34687801..34688400	1	34687801	34688400		null					Not found	0	-0.735728	-1.39772	-1.3679
34698601..34702050	1	34698601	34702050		null					Not found	0	3.1431	3.04658	3.29634
34705201..34706850	1	34705201	34706850		null					Not found	0	0.538589	0.693126	0.594846
34709551..34711200	1	34709551	34711200		null					Not found	0	0.739444	0.263808	0.249043
34725751..34726650	1	34725751	34726650		null					Not found	0	0.883766	0.905038	1.14532
34737901..34739550	1	34737901	34739550		null					Not found	0	2.53404	2.42813	2.75299
34744351..34746750	1	34744351	34746750		null					Not found	0	1.19741	1.41984	1.09851
34748401..34750350	1	34748401	34750350		null					Not found	0	1.04333	0.715587	0.958247
34776301..34777500	1	34776301	34777500		null					Not found	0	0.675215	0.821078	0.482319
34781851..34782450	1	34781851	34782450		null					Not found	0	-0.95673	-1.5231	-1.26583
34789801..34792650	1	34789801	34792650		null					Not found	0	1.71645	1.74703	1.40533
34792951..34793850	1	34792951	34793850		null					Not found	0	-0.0229892	0.211395	0.341779
34794151..34796100	1	34794151	34796100		null					Not found	0	0.893165	1.35865	0.886398
34796701..34800750	1	34796701	34800750		null					Not found	0	2.07791	2.15642	2.04977
34806901..34809150	1	34806901	34809150		null					Not found	0	1.79631	1.55365	1.36943
[truncated: 223,770+ more rows]
