# Supplementary material for: SMCHD1 has separable roles in chromatin architecture and gene silencing that could be targeted in disease
Source: Nat Commun. 2023 Sep 25;14:5466. doi: 10.1038/s41467-023-40992-6 (PMC10519958; doi:10.1038/s41467-023-40992-6)
Supplement: Supplementary file 14 — Source Data [file 41467_2023_40992_MOESM14_ESM.zip]

Archive with 37 entries (36 files):
- Source_Data/
- Source_Data/Figure_1c_uncropped_Western_Blot.pdf
- __MACOSX/Source_Data/._Figure_1c_uncropped_Western_Blot.pdf
- Source_Data/Supp_6_source_data.xlsx
- __MACOSX/Source_Data/._Supp_6_source_data.xlsx
- Source_Data/.DS_Store
- __MACOSX/Source_Data/._.DS_Store
- Source_Data/Figure_5b_c_source_data.xlsx
- __MACOSX/Source_Data/._Figure_5b_c_source_data.xlsx
- Source_Data/Figure_6_e_f_g_source_data.xlsx
- __MACOSX/Source_Data/._Figure_6_e_f_g_source_data.xlsx
- Source_Data/Figure_2e_source_data.xlsx
- __MACOSX/Source_Data/._Figure_2e_source_data.xlsx
- Source_Data/Supp_8_source_data.xlsx
- __MACOSX/Source_Data/._Supp_8_source_data.xlsx
- Source_Data/Figure_1a_source_data.xlsx
- __MACOSX/Source_Data/._Figure_1a_source_data.xlsx
- Source_Data/Supp_7_source_data.xlsx
- __MACOSX/Source_Data/._Supp_7_source_data.xlsx
- Source_Data/Figure_1f_source_data.xlsx
- __MACOSX/Source_Data/._Figure_1f_source_data.xlsx
- Source_Data/Figure_5i_source_data.xlsx
- __MACOSX/Source_Data/._Figure_5i_source_data.xlsx
- Source_Data/Figure_4_b-e_source_data.xlsx
- __MACOSX/Source_Data/._Figure_4_b-e_source_data.xlsx
- Source_Data/Supp_3_b_c_d_e_source_data.xlsx
- __MACOSX/Source_Data/._Supp_3_b_c_d_e_source_data.xlsx
- Source_Data/Supp_2c_source_data.xlsx
- __MACOSX/Source_Data/._Supp_2c_source_data.xlsx
- Source_Data/Supp_1_source_data.xlsx
- __MACOSX/Source_Data/._Supp_1_source_data.xlsx
- Source_Data/Figure_3i_source_data.xlsx
- __MACOSX/Source_Data/._Figure_3i_source_data.xlsx
- Source_Data/Figure_3_b_d_f_h_source_data.xlsx
- __MACOSX/Source_Data/._Figure_3_b_d_f_h_source_data.xlsx
- Source_Data/Supp_2b_source_data.xlsx
- __MACOSX/Source_Data/._Supp_2b_source_data.xlsx
