# Supplementary material for: SMCHD1 has separable roles in chromatin architecture and gene silencing that could be targeted in disease
Source: Nat Commun. 2023 Sep 25;14:5466. doi: 10.1038/s41467-023-40992-6 (PMC10519958; doi:10.1038/s41467-023-40992-6)
Supplement: Supplementary file 14 — Source Data [file 41467_2023_40992_MOESM14_ESM.zip › Source_Data/Supp_6_source_data.xlsx]

## Sheet: Xenopus_eye_diameter_in_mm
Uninjected	WT	W342S	A667E
0.488	0.499	0.426	0.464		Dunn's multiple comparisons test	Mean rank diff.	Significant?	Summary	Adjusted P Value
0.51	0.452	0.43	0.483		Uninjected vs. WT	30.07	No	*	0.0141428
0.503	0.453		0.486		Uninjected vs. W342S	66.38	Yes	****	2.59956e-10
0.492	0.494	0.47	0.503		Uninjected vs. A667E	7.329	No	ns	>0.999999999999999
0.485	0.411		0.521		WT vs. W342S	36.31	Yes	**	0.0036616
0.508	0.479	0.43	0.499		WT vs. A667E	-22.74	No	ns	0.120524
0.485	0.494	0.463	0.518		W342S vs. A667E	-59.05	Yes	****	1.87107e-08
0.485	0.428	0.334	0.453
0.488	0.494	0.494	0.479
0.47	0.483	0.453	0.407
0.492	0.479	0.419	0.492
0.492	0.474	0.406	0.45
0.492	0.444	0.301	0.494
0.496	0.492		0.575
0.492	0.464	0.424	0.488
0.409	0.497		0.51
0.485	0.525		0.499
0.532	0.459		0.474
0.477	0.435	0.422	0.426
0.512	0.483	0.497	0.472
0.481	0.437	0.452	0.475
0.507	0.479	0	0.475
0.51	0.419	0.273	0.479
0.507	0.402		0.525
0.497	0.475	0.492	0.556
0.496	0.472		0.56
0.496	0.49	0.459	0.543
0.485	0.481	0.404	0.525
0.514	0.463	0.248	0.494
0.485	0.492	0.45	0.488
0.507	0.49	0.428	0.49
0.499	0.501	0.444	0.481
0.492		0.325	0.474
0.556		0	0.472
0.485			0.496
0.378		0.358	0.51
0.485			0.518
0.499			0.455
0.463			0.485
0.512		0.382	0.47
		0.446	0.479
		0.431	0.497
