# Supplementary material for: SMCHD1 has separable roles in chromatin architecture and gene silencing that could be targeted in disease
Source: Nat Commun. 2023 Sep 25;14:5466. doi: 10.1038/s41467-023-40992-6 (PMC10519958; doi:10.1038/s41467-023-40992-6)
Supplement: Supplementary file 14 — Source Data [file 41467_2023_40992_MOESM14_ESM.zip › Source_Data/Figure_5b_c_source_data.xlsx]

## Sheet: 5b_HiC_matchd_interactions_1Mb
logFC_Smchd1_MD43	logFC_Smchd1_null	X-linked
0.237117	0.239075	No
0.0708432	0.304767	No
0.256313	0.399949	No
-0.0889388	-0.440769	No
-0.0140048	-0.215009	No
0.023749	0.531981	No
-0.139718	-0.63149	No
-0.1538	-0.489079	No
0.276138	0.348627	No
0.077846	0.640603	No
0.116358	0.775501	No
0.118963	0.766466	No
-0.0016718	-0.714886	No
0.430321	1.02732	No
-0.214939	-0.918028	No
0.221865	-1.13678	No
0.0439607	0.492767	No
0.0912012	0.380658	No
0.0829735	0.271423	No
0.0231014	-0.987852	No
0.00077342	0.650675	No
0.377968	0.710705	No
-0.22831	-0.967435	No
-0.0320777	-1.50302	No
-0.123907	-1.11752	No
0.376492	0.945912	No
0.362952	0.830639	No
-0.0492375	-0.56929	No
0.0453768	-0.519108	No
0.0592355	-0.375932	No
0.0537842	-0.449786	No
0.0531159	0.361193	No
-0.0705518	-0.215738	No
-0.0962731	0.659242	No
-0.0042765	0.727505	No
0.285953	0.788054	No
0.222011	0.389977	No
0.0326302	0.586024	No
-0.0054654	0.396133	No
-0.117475	0.567701	No
0.284596	0.872933	No
-0.149365	0.513651	No
-0.0572384	0.508595	No
0.0860511	0.478851	No
-0.0380294	-0.523445	No
0.0481132	0.438871	No
-0.0897947	-0.361949	No
-0.0083075	-0.459929	No
-0.0698547	-0.3209	No
-0.0816792	0.402905	No
0.105959	0.324763	No
0.0485066	0.614269	No
0.0126895	-0.375499	No
0.170401	-0.476886	No
-0.0105655	-0.438834	No
-0.132337	-0.313428	No
-0.139302	-0.34156	No
-0.166247	-0.444682	No
-0.0882968	-0.660292	No
0.00244595	-0.39996	No
0.0994826	-0.580838	No
-0.193522	-0.402355	No
0.0278298	-0.434731	No
0.00142023	-0.376912	No
-0.0454412	-0.336865	No
-0.0515385	-0.632634	No
-0.205177	-0.559735	No
-0.221429	-0.43049	No
-0.221397	-0.3498	No
-0.0828177	-0.412423	No
0.129225	0.505617	No
-0.312253	-0.436511	No
-0.189439	-0.450743	No
-0.0870737	-0.320504	No
-0.182138	-0.313812	No
-0.040375	-0.289616	No
0.00315645	-0.355934	No
-0.321457	-0.604078	No
-0.248636	-0.669379	No
-0.154509	-0.485391	No
-0.313358	-0.684074	No
-0.336047	-0.612524	No
-0.252975	-0.606571	No
-0.139785	-0.524048	No
-0.266053	-0.4761	No
0.109012	-0.387528	No
-0.118413	-0.560983	No
-0.0062887	-0.387508	No
-0.201851	-0.488165	No
-0.210028	-0.42824	No
-0.560415	-0.6101	No
-0.305494	-0.622344	No
-0.429227	-0.528069	No
-0.205113	-0.647929	No
-0.684249	-0.667637	No
-0.1734	-0.514777	No
-0.133089	-0.530213	No
-0.288222	-0.55417	No
-0.227619	-0.550834	No
0.048886	0.22607	No
-0.301105	-0.519001	No
-0.141825	-0.466106	No
-0.374325	-0.889532	No
0.159921	-0.790347	No
-0.297585	-1.20369	No
-0.191088	-0.568859	No
-0.126687	-0.351929	No
0.00461333	-0.270845	No
-0.040448	-0.433452	No
-0.158059	-0.562778	No
-0.169192	-0.400635	No
0.147068	-0.498857	No
0.0316881	-0.337828	No
0.0649782	-0.357874	No
0.0132319	-0.334493	No
-0.0408616	-0.256005	No
-0.0340661	-0.340681	No
0.0126799	-0.293226	No
-0.0313095	-0.656001	No
-0.0193209	-0.34784	No
-0.0624869	-0.311516	No
0.596105	1.05332	No
0.733719	1.13981	No
-0.0031189	0.364527	No
-0.0613008	0.28621	No
0.0938135	0.605365	No
-0.210082	0.424745	No
0.0688794	0.466954	No
-0.079261	0.491062	No
0.0462531	0.461667	No
0.197659	0.351028	No
-0.0316304	-0.484252	No
0.310799	0.574841	No
-0.328114	0.518527	No
0.0622394	0.692363	No
-0.0841507	-0.294207	No
0.0596665	0.797134	No
0.173728	-1.04269	No
-0.0358956	-0.291606	No
-0.0821843	-0.320382	No
-0.145036	-0.461139	No
-0.289013	-0.431456	No
-0.208806	-0.369451	No
-0.0430948	-0.30023	No
-0.118374	-0.448629	No
-0.0873635	-0.331694	No
-0.116635	-0.369701	No
0.0951878	-1.49539	No
-0.0540531	-0.618931	No
-0.281409	-0.666534	No
-0.016626	-0.319154	No
-0.0811358	-0.560604	No
0.0939803	-0.476161	No
0.104305	0.9483	No
-0.327764	-0.849104	No
-0.0953849	-0.584326	No
-0.380237	-0.507588	No
0.00041081	-0.281481	No
-0.0311087	0.336538	No
-0.0571329	0.711225	No
0.0553681	0.188955	No
0.0905005	0.183888	No
0.105591	0.399611	No
0.0122506	0.500937	No
0.146945	0.242854	No
0.169297	0.92835	No
-0.327758	-0.658907	No
0.0871204	-0.321868	No
-0.0113749	-0.36106	No
0.0363561	-0.572667	No
0.178785	0.271559	No
0.102103	0.315689	No
-0.106857	0.724596	No
0.23811	0.476502	No
0.140027	0.507662	No
0.312509	0.586806	No
0.135573	0.490719	No
0.174106	0.39037	No
0.174496	0.38303	No
-0.386407	-0.812506	No
0.129129	0.512295	No
0.295973	0.46753	No
-0.148992	0.553344	No
-0.10871	0.58381	No
-0.0305411	0.455635	No
0.16288	0.488289	No
0.522938	1.41858	No
0.0796238	0.381876	No
0.129164	-0.434538	No
-0.0157763	0.180451	No
-0.113873	0.435031	No
0.346038	0.807944	No
0.158662	0.562644	No
0.0091436	-0.183208	No
-0.14425	-0.388871	No
0.0716638	-0.226849	No
-0.0726183	-0.353187	No
-0.159144	-0.339218	No
-0.296368	-1.39622	No
-0.216208	-0.479938	No
-0.106884	-0.329401	No
-0.134039	-0.333982	No
-0.0075112	-0.288775	No
0.133353	-0.377387	No
-0.0240059	-0.349279	No
-0.0475435	-0.427125	No
-0.100523	-0.388485	No
-0.0751319	-0.42263	No
-0.117596	-0.33991	No
0.308993	0.966032	No
-0.0774247	-0.206555	No
-0.126165	-0.34011	No
-0.124097	-0.449057	No
-0.201635	-0.350737	No
-0.159477	-0.418568	No
0.273038	0.534825	No
-0.163711	-0.62711	No
0.0902406	0.189596	No
0.192777	0.275643	No
0.165361	0.286572	No
-0.0432348	-0.316618	No
-0.0584646	-0.30981	No
0.0429256	-0.389458	No
0.00536377	-0.266006	No
-0.0893497	-0.389398	No
0.0164702	-0.352375	No
-0.0080926	-0.336803	No
-0.0352162	-0.254845	No
-0.107184	-0.37886	No
-0.0578522	-0.318414	No
0.0647464	-0.420303	No
-0.011903	0.214618	No
0.0360608	-0.358796	No
0.13251	-0.461369	No
0.0213832	-0.644574	No
-0.202505	-0.500699	No
-0.0404926	-0.799217	No
-0.0988503	-0.555021	No
-0.165824	-0.521755	No
0.170271	0.283174	No
-0.177211	-0.295073	No
0.20634	0.269716	No
0.200086	0.395795	No
0.128709	0.325566	No
0.275116	-0.684635	No
-0.116714	-0.522218	No
-0.20207	-0.47001	No
-0.224112	-0.593523	No
0.0597655	0.363098	No
0.117188	0.501377	No
-0.0214321	-0.467932	No
-0.0388073	0.255374	No
-0.0937843	0.301683	No
0.00654405	0.646678	No
-0.110223	0.419813	No
-0.207544	0.410714	No
-0.104757	0.454887	No
-0.0987965	-0.289471	No
0.132859	0.32256	No
0.0149779	-0.445765	No
-0.122943	-0.420218	No
-0.246863	-0.544903	No
0.353571	0.85378	No
-0.0160303	-0.215925	No
-0.114859	-0.250174	No
-0.0497971	-0.250753	No
-0.0281247	-0.316197	No
-0.0669831	-0.297792	No
-0.0213086	-0.241754	No
-0.0220166	-0.316711	No
0.0187972	-0.335119	No
-0.0598974	-0.408338	No
-0.0464505	0.366651	No
-0.17576	0.389143	No
-0.0039525	0.38664	No
0.0187951	0.404092	No
0.116461	0.399697	No
0.0162647	0.525972	No
0.0189545	0.545146	No
-0.0798526	0.539614	No
0.134085	0.518371	No
-0.0041892	0.48187	No
-0.269347	0.600314	No
-0.0140045	-0.71104	No
0.0262518	0.474527	No
-0.298607	-0.387858	No
0.0223948	-0.284751	No
0.0543091	-0.216218	No
-0.0153217	-0.248336	No
-0.183654	-0.455926	No
-0.0082311	-0.376756	No
-0.0362783	-0.364708	No
-0.0695455	-0.467574	No
0.00654263	-0.177379	No
0.0894496	-0.567893	No
-0.0393511	-0.235321	No
0.0932338	0.37186	No
0.0845141	0.391897	No
0.151597	0.429533	No
-0.0005437	-0.531432	No
0.208195	0.363923	No
-0.0826898	-0.785262	No
0.141349	0.528567	No
0.0853778	0.420786	No
0.0888976	0.404604	No
-0.0995529	-0.824769	No
0.0984397	0.388345	No
-0.0648872	0.478859	No
0.00164231	0.394433	No
0.0794744	-0.917424	No
0.0502955	0.767928	No
0.0430063	0.78237	No
0.0325167	0.533173	No
-0.0158825	0.336295	No
0.190145	0.321216	No
0.0598625	0.402037	No
-0.0415875	-0.569317	No
-0.226854	-0.756042	No
0.0680648	0.451169	No
-0.0324636	-0.946878	No
-0.195813	0.223839	No
-0.231319	0.266621	No
-0.0385299	0.305333	No
-0.189254	0.244131	No
-0.0247337	-0.804068	No
-0.165344	0.488698	No
0.213267	0.349417	No
0.0237215	0.354074	No
-0.0488994	-0.274291	No
0.0594991	-0.343056	No
-0.390793	-0.521801	No
-0.246871	-0.366073	No
-0.150506	-0.383734	No
-0.0180069	-0.289633	No
-0.0410532	-0.314558	No
-0.0770812	-0.472089	No
0.122214	-0.384823	No
-0.0510397	-0.354036	No
-0.0500133	-0.323798	No
-0.136529	-0.636313	No
-0.16234	-0.591735	No
-0.174291	-0.646886	No
-0.0452531	-0.468608	No
-0.125257	-0.390957	No
-0.253013	-0.587368	No
-0.227849	-0.776478	No
0.0985156	-0.682036	No
-0.039049	-0.344943	No
-0.140119	-0.502791	No
0.0609291	-0.615931	No
-0.233373	-0.534244	No
-0.0489864	-0.610811	No
-0.166209	-0.483017	No
-0.43915	-0.55001	No
-0.162096	-0.629539	No
-0.199663	-0.542069	No
-0.336754	-0.684998	No
-0.135665	-0.745277	No
0.0237542	-0.548302	No
-0.14051	-0.327406	No
-0.0171008	-0.49703	No
-0.329927	-0.490898	No
-0.179602	-0.523892	No
-0.166157	-0.420665	No
-0.171478	-0.605364	No
-0.0378953	-0.335029	No
-0.025727	-0.326302	No
0.0221179	-0.36919	No
0.0330032	-0.350152	No
-0.044291	-0.251436	No
-0.0092	-0.256746	No
-0.0129415	-0.263162	No
-0.03494	-0.347326	No
-0.112459	-0.316832	No
-0.0522936	-0.56266	No
-0.0371496	-0.529397	No
-0.113542	-0.364426	No
-0.0158035	-0.289458	No
-0.157405	-0.399435	No
-0.155727	-0.460553	No
0.151416	0.569896	No
0.0435407	0.289299	No
0.0222148	0.503008	No
0.0811035	0.714738	No
0.144029	0.701065	No
0.193461	0.481379	No
0.0920016	0.330735	No
0.132938	0.359213	No
0.0522659	0.452248	No
-0.08676	0.461932	No
0.051368	-0.600538	No
0.0778483	0.610368	No
-0.015772	0.353841	No
-0.0572085	-0.881557	No
0.00892795	-0.492672	No
-0.194226	-0.352096	No
-0.101826	-0.488382	No
-0.0060819	-0.432182	No
-0.0338267	-0.268735	No
0.377212	0.578059	No
-0.118727	-0.415561	No
-0.0874965	-0.373411	No
-0.472131	-0.516605	No
-0.0039174	-0.489117	No
-0.0924505	-0.429758	No
-0.0628461	-0.406745	No
-0.187634	-1.02926	No
-0.271397	-0.473723	No
-0.172594	-0.375833	No
-0.0540444	-0.473924	No
-0.209758	-0.451301	No
-0.181686	-0.330085	No
-0.38003	-0.459158	No
-0.0855918	-0.516299	No
-0.223254	-0.442099	No
0.0432432	-0.412087	No
-0.217424	-0.429258	No
-0.226639	-0.376251	No
-0.128974	-0.492403	No
-0.391788	-0.610654	No
-0.159595	-0.44245	No
-0.135844	-0.388003	No
-0.27504	-0.340156	No
-0.202242	-0.412921	No
-0.204226	-0.481218	No
-0.285923	-0.472326	No
-0.0665418	-0.357151	No
-0.179314	-0.384885	No
-0.213763	-0.415158	No
-0.0996387	-0.472589	No
-0.195474	-0.350349	No
-0.181252	-0.375685	No
-0.178093	-0.467348	No
-0.0908171	-0.4066	No
-0.0688412	-0.321569	No
0.0080906	-0.410921	No
-0.0615316	-0.366744	No
-0.061095	-0.367438	No
0.0214286	-0.232466	No
0.156683	-0.500398	No
-0.0691295	-0.47064	No
-0.0781635	-0.516366	No
-0.149398	-0.370406	No
-0.0740523	-0.359291	No
-0.0684085	-0.470182	No
-0.161787	-0.501551	No
-0.0984939	-0.396342	No
0.188563	0.613242	No
0.190912	0.536245	No
0.412127	0.69647	No
-0.0378795	-0.384892	No
0.00727335	-0.420013	No
0.107708	-0.812449	No
0.140733	0.742179	No
0.0386457	0.223921	No
-0.194577	-0.355234	No
-0.181414	-0.503361	No
-0.0673248	-0.482562	No
-0.0074835	-0.354704	No
-0.126068	-0.312069	No
-0.113185	-0.42071	No
0.0276067	-0.425495	No
-0.0390244	-0.552275	No
-0.159058	-0.595175	No
-0.0523574	-0.525871	No
-0.0266993	-0.440734	No
-0.0009878	-0.500362	No
-0.0547734	-0.438974	No
0.149793	0.235341	No
-0.0885449	-0.367915	No
-0.29775	-0.7296	No
0.0586369	-0.608495	No
-0.114137	-0.707626	No
-0.103162	-0.801976	No
-0.166035	-0.506943	No
-0.0035255	-0.346157	No
0.00818222	-0.763638	No
0.0132136	-0.754273	No
0.0279958	-0.501303	No
-0.12412	-0.544158	No
0.0520328	-0.306311	No
0.138347	-0.618747	No
-0.271204	-0.860734	No
-0.056982	-0.834971	No
-0.235174	-0.5259	No
0.0268984	-0.459038	No
-0.0153436	-0.446562	No
0.190564	0.303738	No
0.105163	0.205395	No
-0.13818	-0.603503	No
-0.10303	-0.540022	No
0.0967193	0.22984	No
0.1353	0.268366	No
-0.212867	-0.46349	No
-0.0731598	-0.719921	No
-0.170076	-0.464812	No
0.0578439	0.518058	No
-1.31e-05	-0.455593	No
-0.0139943	-0.378742	No
0.049306	-0.62993	No
-0.0672798	-0.739104	No
0.0235196	-0.574067	No
0.0433351	-0.532428	No
0.00112736	0.421677	No
0.0455082	0.506478	No
0.116354	-0.563752	No
0.0882483	-0.572552	No
-0.0113203	0.781822	No
0.136922	0.382547	No
0.0696977	-0.634383	No
0.0591828	-0.409887	No
-0.114328	-0.505972	No
0.115284	-0.642792	No
0.0861253	-0.609017	No
0.101628	-0.571373	No
0.132647	-0.638167	No
0.130895	-1.10495	No
-0.265978	-1.23536	No
0.014925	-0.778785	No
0.0534898	-0.580473	No
0.197695	-0.954064	No
0.224855	-0.710796	No
0.117274	-0.674034	No
-0.183078	-0.567842	No
0.216902	-0.830418	No
0.26016	-0.680597	No
0.0698086	-0.583909	No
0.218923	-0.682389	No
0.0631128	-0.851858	No
-0.11285	-0.665837	No
-0.282685	-0.466147	No
-0.235032	0.730425	No
0.208807	0.585091	No
0.048224	-1.02286	No
-0.272752	-1.27078	No
-0.0370988	-0.829209	No
0.199739	-0.933972	No
0.0495784	-1.26301	No
-0.208872	-0.859303	No
0.0139298	-0.843359	No
-0.14203	-1.09861	No
-0.316445	-1.12147	No
-0.109273	-0.291915	No
-0.134241	-0.993416	No
-0.267392	-0.446726	No
0.0328688	-0.371561	No
0.03113	-0.646102	No
-0.110249	-1.33534	No
-0.246227	-1.24273	No
-0.0377714	-0.337122	No
-0.0617149	-0.419864	No
-0.0544758	-0.273633	No
-0.0974107	-0.33563	No
0.0902338	-0.175684	No
-0.208399	-0.478731	No
-0.276131	-0.365972	No
-0.230092	-0.725449	No
-0.148316	-0.603032	No
-0.262111	-0.789441	No
-0.256361	-0.844769	No
-0.0141669	0.722598	No
-0.323041	-0.653176	No
-0.234285	-0.627766	No
-0.0844277	-0.280224	No
-0.117761	-0.788386	No
0.161287	-0.9663	No
0.0100597	-0.719907	No
0.0686353	-0.676492	No
-0.117522	-0.472533	No
-0.0961705	-0.258316	No
-0.0268209	-0.326555	No
-0.0131971	-0.746286	No
0.0267771	-0.362476	No
-0.127713	-0.419758	No
-0.161155	-0.481991	No
-0.0163645	-0.542726	No
0.050108	-0.350238	No
-0.110594	-0.399182	No
0.0318426	-0.357982	No
0.0183223	0.451777	No
-0.112006	-0.451235	No
0.256306	0.304668	No
-0.0013067	-0.4828	No
3.95e-05	-0.302057	No
-0.052957	-0.282093	No
0.147388	0.198142	Yes
-0.167784	-0.500044	Yes
0.109776	0.181427	Yes
0.175115	0.32304	Yes
0.291492	0.313284	Yes
0.144441	0.186251	Yes
0.0465497	0.189371	Yes
-0.47992	-0.638172	Yes
0.257435	0.518976	Yes
0.428814	0.599557	Yes
0.335191	0.3045	Yes
0.0161846	0.234718	Yes
-0.117362	-0.638027	Yes
0.0720196	0.260304	Yes
-0.0063145	0.435838	Yes
0.106652	0.295051	Yes
0.0636649	0.279046	Yes
0.0955176	0.346708	Yes
0.161582	0.515308	Yes
0.0985772	0.431593	Yes
0.0758638	0.260329	Yes
0.0981661	0.318459	Yes
0.0553604	0.432345	Yes
0.0642625	0.310679	Yes
0.0742227	0.41488	Yes
-0.110221	-0.932784	Yes
0.059976	0.383598	Yes
0.071956	0.365953	Yes
-0.110539	-1.16546	Yes
-0.31161	-0.818787	Yes
-0.170298	-0.786179	Yes
-0.16271	-0.89599	Yes
0.0502236	0.352647	Yes
-0.0130853	0.295476	Yes
0.017091	0.272324	Yes
0.142064	0.395117	Yes
0.0378116	0.369739	Yes
0.074909	0.42622	Yes
0.00766116	0.304155	Yes
0.0517023	0.322685	Yes
0.0630001	0.374662	Yes
0.0126992	0.505718	Yes
0.203971	0.647982	Yes
0.0893439	0.35388	Yes
0.0439342	0.373901	Yes
0.102667	0.436595	Yes
0.0304528	0.366939	Yes
0.0956274	0.293236	Yes
0.0423262	0.371109	Yes
0.0713459	0.343338	Yes
0.0426639	0.240831	Yes
0.0627168	0.219793	Yes
-0.0859584	0.567551	Yes
0.0474402	0.277445	Yes
0.096428	0.295395	Yes
0.0611971	0.230557	Yes
0.253566	0.460237	Yes
0.0323005	0.411152	Yes
0.117806	0.39412	Yes
0.119266	0.359043	Yes
0.172953	0.540204	Yes
0.157027	0.669045	Yes
0.205648	0.538337	Yes
0.0948238	0.350847	Yes
0.122999	0.33883	Yes
0.00650858	0.243399	Yes
0.0984938	0.241567	Yes
0.124738	0.657053	Yes
0.168109	0.444667	Yes
0.0551602	0.404247	Yes
0.22188	0.562785	Yes
0.188856	0.653864	Yes
0.0284875	0.439504	Yes
0.0351619	0.20461	Yes
0.0407719	0.584662	Yes
0.116947	0.499269	Yes
0.0678145	0.394233	Yes
0.170212	0.627714	Yes
0.0074567	0.641912	Yes
-0.0474921	0.41375	Yes
0.07121	0.382834	Yes
0.0259342	0.418491	Yes
0.156705	0.619036	Yes
0.0791453	0.491965	Yes
0.170883	0.450863	Yes
0.0459751	0.191938	Yes
0.203307	0.533271	Yes
0.0213495	0.582176	Yes
-0.0593877	0.393883	Yes
0.114264	0.66791	Yes
0.132477	0.404153	Yes
0.0421015	0.309344	Yes
0.153923	0.38687	Yes
-0.006362	0.412984	Yes
0.0979022	0.48418	Yes
0.0711377	0.505405	Yes
0.126125	0.36137	Yes
0.159149	0.526892	Yes
0.0631023	0.378591	Yes
0.155041	0.299647	Yes
0.0974585	0.30279	Yes
0.0347198	0.327554	Yes
0.0950704	0.302221	Yes
0.0727843	0.461222	Yes
0.0114946	0.520179	Yes
0.118273	0.383727	Yes
0.17483	0.557964	Yes
0.0627601	0.574309	Yes
0.0633349	0.363301	Yes
0.0835974	0.335951	Yes
0.134826	0.319393	Yes
0.0971552	0.415675	Yes
0.0729449	0.369488	Yes
0.0682555	0.283768	Yes
-0.416095	-1.17038	Yes
-0.152195	0.418164	Yes
-0.0991235	0.470372	Yes
-0.292257	-1.08411	Yes
0.0106919	0.653814	Yes
0.184221	0.519148	Yes
0.130624	0.55421	Yes
0.0611864	0.506498	Yes
0.100386	0.5405	Yes
0.153995	0.294671	Yes
0.136806	0.390788	Yes
0.0354444	0.299598	Yes
0.113244	0.267532	Yes
0.0572203	0.219773	Yes
-0.423519	-0.85262	Yes
-0.443667	-0.907543	Yes
0.143408	0.414908	Yes
-0.0120944	0.376716	Yes
-0.0648599	0.582806	Yes
0.0865014	0.44462	Yes
0.125959	0.586944	Yes
0.095533	0.353246	Yes
0.122311	0.447298	Yes
0.156444	0.477576	Yes
0.0558182	0.197658	Yes
0.0752985	0.168044	Yes
0.102514	0.454337	Yes
0.13984	0.449994	Yes
0.00932886	0.5994	Yes
0.14145	0.468809	Yes
0.0471274	0.521794	Yes
0.0901359	0.344112	Yes
0.31825	0.563097	Yes
0.00689036	0.385873	Yes
0.139949	0.514254	Yes
-0.110958	0.549644	Yes
0.0539517	0.398948	Yes
-0.0332383	0.176158	Yes
0.0364045	-1.20194	Yes
-0.0626616	0.700814	Yes
0.0441691	0.590104	Yes
0.108871	0.432962	Yes
0.0261583	0.515981	Yes
-0.0946872	0.411765	Yes
0.0445309	0.523144	Yes
0.189025	0.508595	Yes
0.224224	0.348196	Yes
0.215038	0.415456	Yes
-0.0800625	0.469207	Yes
0.107397	0.394317	Yes
0.00197074	0.170835	Yes
0.246228	0.588753	Yes
0.254191	0.594463	Yes
0.085105	0.542638	Yes
0.262345	0.680196	Yes
0.144576	0.490514	Yes
0.190381	0.569535	Yes
0.130583	0.719263	Yes
-0.0267376	0.433234	Yes
0.158313	0.429389	Yes
0.162373	0.377086	Yes
0.0488186	0.394833	Yes
0.165613	0.422929	Yes
0.12523	0.487062	Yes
0.0794736	0.480964	Yes
0.0474755	0.399408	Yes
-0.0256624	0.380846	Yes
0.0132239	0.231948	Yes
0.0190987	0.24763	Yes
-0.328488	-1.19576	Yes
-0.104999	-1.0407	Yes
0.156022	0.574058	Yes
0.118408	0.803175	Yes
0.174805	0.822884	Yes
0.098323	0.586265	Yes
0.121187	0.517145	Yes
0.0851378	0.685027	Yes
0.104682	0.605934	Yes
-0.0008336	0.461858	Yes
0.206024	0.571804	Yes
0.253249	0.462744	Yes
0.0710828	0.481312	Yes
0.165923	0.428013	Yes
-0.0215983	0.500086	Yes
0.080367	0.671137	Yes
0.0111076	0.41366	Yes
-0.0133023	0.416507	Yes
0.114661	0.457054	Yes
0.0509302	0.44325	Yes
0.0204776	0.347977	Yes
0.0751745	0.352971	Yes
0.117159	0.53825	Yes
0.106126	0.503865	Yes
-0.138401	0.492646	Yes
0.140017	0.538379	Yes
0.0824392	0.478459	Yes
-0.054166	0.391954	Yes
0.105895	0.459603	Yes
0.0197925	0.398249	Yes
0.0753839	0.410534	Yes
-0.0188031	0.434446	Yes
-0.0073039	0.550241	Yes
-0.0936373	0.372756	Yes
0.0235105	0.296765	Yes
0.0482598	0.307608	Yes
0.156541	-1.11046	Yes
0.0764825	0.52614	Yes
0.101272	0.435046	Yes
-0.0549399	0.277243	Yes
0.0620617	0.29194	Yes
0.0116841	0.235189	Yes
0.0320296	0.463904	Yes
-0.0218473	0.31251	Yes
0.096185	0.324317	Yes
0.31219	0.487559	Yes
0.0559272	0.266095	Yes
0.0851758	0.285379	Yes
0.0173388	0.236007	Yes
0.0660061	0.274169	Yes
-0.529371	-0.686638	Yes
0.08471	0.281701	Yes
0.155657	0.378176	Yes
0.103818	0.291661	Yes
0.0386033	0.23889	Yes
0.0599864	0.275434	Yes
0.0684496	0.240924	Yes
0.503658	0.86893	Yes
0.169716	0.649065	Yes
0.0133222	0.647209	Yes
0.0977654	0.331023	Yes
0.0616243	0.262959	Yes
0.101358	0.300651	Yes
0.277112	-1.15109	Yes
0.0241697	0.361256	Yes
0.064402	0.335839	Yes
0.093288	0.339456	Yes
0.0995867	0.3347	Yes
0.0517171	0.201604	Yes
-0.0271634	0.336468	Yes
0.567298	0.685478	Yes
0.527482	0.652495	Yes
0.155351	0.27127	Yes
0.0479746	0.190044	Yes
0.6163	0.622773	Yes
0.344872	0.608395	Yes
0.146832	0.255723	Yes
0.717318	0.804627	Yes
0.178054	0.596717	Yes
0.283389	0.742523	Yes
0.331666	0.544894	Yes
0.543658	0.770068	Yes
0.491912	0.596718	Yes
0.433007	0.603035	Yes
0.276155	0.372203	Yes
0.143362	0.270122	Yes
0.081713	0.228588	Yes
0.352539	0.700552	Yes
0.437423	0.699275	Yes
0.135792	0.649371	Yes
0.0728592	0.687561	Yes
0.456273	0.692685	Yes
0.340642	0.638441	Yes
0.231556	0.608955	Yes
0.538569	0.628511	Yes
0.174242	0.754581	Yes
-0.0221512	0.608014	Yes
0.0759775	0.238171	Yes
0.109401	0.254067	Yes
0.421274	0.893243	Yes
0.207894	0.533911	Yes
0.338059	0.624234	Yes
0.368228	0.640867	Yes
0.496469	0.698316	Yes
0.312093	0.819594	Yes
0.297649	0.602745	Yes
0.25643	0.559954	Yes
0.343656	0.437589	Yes
0.371771	0.642476	Yes
0.351797	0.535395	Yes
0.161896	0.623152	Yes
-0.0758194	0.513028	Yes
0.155753	0.279137	Yes
0.130546	0.259076	Yes
0.0665016	0.236269	Yes
0.357592	0.971694	Yes
0.440946	0.856464	Yes
0.259058	0.729122	Yes
0.290261	0.986233	Yes
0.379499	1.21486	Yes
-0.186174	0.853199	Yes
0.294414	0.564144	Yes
0.470809	0.69658	Yes
0.270243	0.826225	Yes
0.309999	0.731077	Yes
0.345872	0.870009	Yes
0.224841	0.573938	Yes
0.449338	0.60047	Yes
0.343073	0.601831	Yes
0.255107	0.664561	Yes
0.0767303	0.715849	Yes
-0.153373	-0.725991	Yes
0.124201	0.319103	Yes
0.351602	0.848913	Yes
0.178002	0.848179	Yes
0.0652017	0.703475	Yes
0.268471	0.879019	Yes
0.242454	0.965466	Yes
0.485605	0.708033	Yes
0.414653	0.537148	Yes
0.495167	0.624822	Yes
0.180031	0.724588	Yes
-0.0964732	-0.600286	Yes
0.319873	0.531743	Yes
0.133136	0.320424	Yes
0.0999534	0.250751	Yes
0.224993	0.656254	Yes
0.365919	0.63453	Yes
0.411324	0.612658	Yes
0.162397	0.617828	Yes
0.344178	0.8222	Yes
0.0998869	0.673672	Yes
0.495197	0.709559	Yes
0.199695	0.62465	Yes
0.0786241	0.707809	Yes
0.182514	0.420618	Yes
0.276087	0.349337	Yes
0.129973	0.279642	Yes
0.11497	0.246172	Yes
0.852211	0.77566	Yes
0.475246	0.757024	Yes
0.591737	0.761401	Yes
0.433331	0.603879	Yes
0.60589	0.518124	Yes
0.300341	0.553557	Yes
0.026677	0.238045	Yes
0.0945322	0.258075	Yes
0.291629	0.676043	Yes
0.22148	0.348613	Yes
0.0679243	0.256654	Yes
0.0663637	0.219768	Yes
0.0410684	0.211464	Yes
0.0930412	0.234424	Yes
0.0714766	0.279322	Yes
0.283399	0.554055	Yes
0.122554	0.321764	Yes
0.224052	0.726202	Yes
0.401417	0.588221	Yes
0.39479	0.771861	Yes
0.153942	0.56093	Yes
0.341905	0.498958	Yes
0.267251	0.392598	Yes
0.179199	0.359411	Yes
0.192714	0.315408	Yes
0.103608	0.319215	Yes
0.272719	0.366594	Yes
0.135226	0.364399	Yes
0.178094	0.329074	Yes
0.0598442	0.24591	Yes
0.153551	0.666442	Yes
-0.0036215	0.541414	Yes
0.0347795	0.328446	Yes
-0.0462975	0.223527	Yes
0.0325307	0.199497	Yes
0.124601	0.281562	Yes
0.0890769	0.203804	Yes
0.373345	0.623596	Yes
-0.0703599	0.590725	Yes
0.431789	0.478806	Yes
0.111137	0.179804	Yes
0.196022	0.774015	Yes
0.581585	0.726342	Yes
0.330989	0.884623	Yes
0.55056	0.75977	Yes
0.486188	0.570477	Yes
0.54144	0.733892	Yes
0.320322	0.452086	Yes
0.257289	0.402153	Yes
0.0914001	0.369891	Yes
0.225311	0.427452	Yes
0.0887086	0.207525	Yes
0.318581	0.812774	Yes
0.740995	0.695195	Yes
0.669905	0.657062	Yes
0.345362	0.432726	Yes
0.331197	0.370822	Yes
0.105226	0.215168	Yes
0.0674898	0.194967	Yes
0.118272	0.191305	Yes
0.119088	0.175106	Yes
0.097728	0.204371	Yes
0.177278	0.269166	Yes
0.57411	0.641082	Yes
-0.446563	-0.663811	Yes
0.152222	0.237685	Yes
0.131495	0.363815	Yes
0.0694994	0.348237	Yes
0.629589	0.957093	Yes
0.501685	0.893459	Yes
0.719707	0.805256	Yes
0.337646	0.603546	Yes
0.338496	0.413895	Yes
0.468148	0.493694	Yes
0.042132	0.240361	Yes
0.0953644	0.216989	Yes
0.422707	0.789807	Yes
0.738129	0.856195	Yes
0.653981	0.86088	Yes
0.489362	0.878154	Yes
0.725904	0.878909	Yes
0.60194	0.885152	Yes
0.535343	0.596922	Yes
0.118244	0.441367	Yes
0.211758	0.612834	Yes
-0.177068	-0.442352	Yes
0.232622	0.406933	Yes
0.145291	0.270823	Yes
0.0616686	0.26275	Yes
0.394063	1.26984	Yes
0.257093	1.05309	Yes
0.397495	0.959267	Yes
0.474952	1.05526	Yes
0.176764	1.13552	Yes
0.0817288	1.09125	Yes
0.0263444	0.587493	Yes
-0.10696	0.71543	Yes
0.0512124	0.427063	Yes
-0.0771107	0.376552	Yes
-0.0847463	0.411002	Yes
-0.0825626	0.24301	Yes

## Sheet: 5cHiC_matchd_interactions_100kb
logFC_Smchd1_MD43	logFC_Smchd1_null	X-linked
0.261507	0.658444	No
-0.032074	-0.82624	No
0.0555163	-0.651532	No
0.306197	0.663462	No
0.230221	0.620169	No
0.234827	0.891077	No
0.444921	0.906029	No
0.505598	0.866402	No
0.176963	0.355496	No
0.356574	0.889814	No
-0.0727658	-0.453954	No
-0.176726	-1.09251	No
-0.335265	-1.26573	No
0.0565579	0.316773	No
0.0415451	1.20234	No
0.208271	0.449454	No
0.133868	0.431376	No
0.173019	0.616284	No
0.0200344	-0.405753	No
-0.106879	-0.349462	No
0.0122911	0.285539	No
0.127454	0.307627	No
-0.0202991	0.407042	No
0.232161	0.37523	No
0.155904	0.590235	No
0.116474	0.298555	No
-1.00275	-1.89876	No
-0.197129	-1.40651	No
-0.0951618	-0.407513	No
0.0713383	-0.708305	No
0.0154823	0.318815	No
0.226846	1.00795	No
-0.242736	-1.52197	No
-0.0196961	-0.404701	No
0.0793659	-0.543613	No
-0.0172227	-0.455491	No
-0.0232469	-0.307921	No
-0.041703	-0.540823	No
0.0131822	-0.375731	No
-0.0364115	-0.47193	No
0.0965958	0.353163	No
0.163609	0.639903	No
0.0864973	0.316554	No
0.0314731	0.385983	No
-0.0250678	0.649957	No
-0.0397179	-0.324209	No
-0.115936	-0.374101	No
-0.0472773	-0.401705	No
0.040958	0.779495	No
-0.0585932	-0.444865	No
0.183999	0.680864	No
-0.213272	-2.4472	No
-0.0291189	-0.344742	No
-0.0170348	-0.405414	No
-0.0613497	-0.421214	No
-0.121023	-0.286419	No
-0.310154	-1.77025	No
0.054084	0.363955	No
-0.0460438	0.404719	No
-0.0948083	0.453473	No
-0.016228	0.42557	No
-0.0504994	0.39721	No
0.00600476	0.483699	No
0.041675	0.358439	No
0.0235051	0.579776	No
0.168816	0.359737	No
0.0743823	0.315823	No
-0.110099	-1.23171	No
-0.081454	-1.11674	No
-0.0349965	-0.374732	No
-0.058069	-0.344556	No
-0.032444	-0.568034	No
-0.0514384	-0.833842	No
0.0407694	0.289953	No
-0.0584105	0.393474	No
0.00848475	0.899141	No
0.0222889	0.383472	No
0.325469	-2.00018	No
0.276142	-1.68134	No
-0.0005547	0.338612	No
-0.207195	0.56948	No
-0.0541394	0.931521	No
0.275354	0.815126	No
-0.21881	0.554409	No
-0.14982	0.292623	No
-0.292745	0.596086	No
-0.200055	0.52914	No
-0.24043	0.452707	No
-0.174492	0.524559	No
-0.144553	0.335179	No
0.184295	0.419179	No
-0.0860085	-0.329198	No
0.123106	0.385199	No
-0.083456	-0.458231	No
0.122133	-2.46456	No
-0.0120366	-0.460785	No
0.0207335	-2.02587	No
-0.0612892	0.315076	No
-0.0958705	0.564172	No
-0.0084272	0.717794	No
0.101454	0.435245	No
-0.0527595	0.539573	No
-0.100837	0.402641	No
0.33086	-1.84265	No
0.170794	0.427884	No
0.182436	0.730277	No
0.189468	0.896339	No
0.430679	1.23183	No
0.289691	0.511487	No
-0.134594	0.467509	No
-0.346766	0.516823	No
-0.1552	0.43904	No
0.0767668	0.323299	No
0.122411	0.663304	No
0.149303	0.820793	No
0.168799	0.622083	No
0.266747	0.719587	No
-0.166414	-0.691093	No
-0.112989	-0.386089	No
-0.146591	-0.339738	No
-0.223293	0.721817	No
-0.0780267	-0.335656	No
-0.0385848	0.502679	No
-0.29829	-1.14858	No
-0.0223926	-0.282454	No
0.298877	0.479105	No
0.0947458	0.457349	No
0.221023	0.382925	No
0.236313	0.337274	No
0.171542	0.376767	No
0.164665	0.366747	No
0.236508	0.685127	No
0.0913118	0.514532	No
-0.0510114	0.566064	No
0.120752	0.701851	No
-0.0744299	-0.701953	No
-0.310746	-1.43282	No
0.0539417	-0.395655	No
-0.113195	-0.717497	No
-0.229381	0.303183	No
-0.428813	0.366037	No
-0.103612	0.508819	No
-0.128471	0.347715	No
-0.104205	0.517656	No
-0.117833	0.381365	No
-0.144683	0.382479	No
-0.110237	0.37288	No
0.0557416	0.338865	No
0.0751456	0.533399	No
-0.191854	0.56877	No
0.0133825	0.681071	No
-0.0255924	0.375705	No
-0.0828899	-0.405922	No
-0.0216174	-0.555061	No
-0.0088521	-0.48659	No
-0.239072	-1.06963	No
-0.0273363	-0.409194	No
-0.0058589	-0.469877	No
-0.0474225	-0.342219	No
-0.0862006	-0.32517	No
-0.450681	-2.01306	No
-0.270576	-0.439897	No
-0.0259001	-0.320598	No
0.0210213	-0.351492	No
-0.168805	-0.387642	No
-0.0071354	-0.616961	No
-0.146184	-0.36141	No
-0.0510951	-0.351225	No
0.0921563	0.329273	No
-0.143664	-1.98944	No
0.261161	0.792572	No
-0.0566723	0.787772	No
-0.0631671	0.29982	No
0.0448477	0.395378	No
0.130884	0.398192	No
0.111576	0.40982	No
-0.0486361	0.3454	No
0.156436	0.281559	No
0.133261	1.21787	No
-0.0009424	-0.322134	No
-0.293565	-1.11213	No
-0.0611475	-1.70603	No
-0.154066	-0.359322	No
-0.0307971	-0.376212	No
0.10829	0.324517	No
-0.132764	-0.419378	No
-0.119336	-0.487658	No
0.168609	0.380628	No
0.0752595	0.396038	No
0.114054	0.392825	No
-0.0582479	0.378273	No
-0.0343508	0.332732	No
-0.280636	0.782671	No
0.313676	1.32395	No
0.383712	1.17444	No
0.134463	0.961142	No
0.0738452	0.903107	No
0.0278696	1.05942	No
0.0515109	1.02186	No
0.100515	0.33459	No
0.0458707	0.627488	No
-0.164351	-1.19746	No
-0.12096	-0.403558	No
-0.0093367	-0.357812	No
-0.591464	-1.80127	No
-0.261708	-0.437433	No
-0.0573006	-0.362301	No
-0.182747	-2.47343	No
0.754397	0.930046	No
0.169858	0.430155	No
-0.254749	-0.616327	No
0.0496931	0.385511	No
-0.0237042	0.552923	No
-0.105566	-0.377171	No
-0.0112937	-0.449057	No
-0.269808	-1.6354	No
-0.142423	-0.503106	No
0.00953481	-0.609014	No
-0.0575241	-0.53157	No
-0.0159801	-0.314181	No
0.0376397	-1.80296	No
-0.153626	-0.439307	No
0.348435	0.924981	No
0.0178345	-0.459479	No
-0.105668	0.371373	No
-0.0561283	0.511402	No
0.118965	0.304842	No
0.0235148	0.526326	No
0.224767	0.429425	No
0.075283	0.479964	No
-0.0126234	-0.399819	No
0.0045127	-0.3358	No
-0.137596	-0.611607	No
-0.151366	-0.338088	No
-0.0970518	-0.385368	No
-0.137574	-0.346625	No
0.120158	0.328282	No
0.508515	1.01525	No
0.0878983	0.353271	No
-0.219937	-0.680765	No
-0.0311886	-0.382346	No
-0.214359	-1.61898	No
0.384544	0.905115	No
-0.0225814	-1.16692	No
0.217063	1.44777	No
-0.120095	-1.29142	No
-0.531717	-2.61085	No
-0.0868142	-0.48101	No
-0.162114	-0.451732	No
-0.122403	-0.707963	No
-0.0522914	-0.544178	No
-0.11111	-0.452339	No
-0.0981583	-0.325018	No
-0.143982	-0.950999	No
0.181037	0.360767	No
0.468889	0.900088	No
0.154176	0.384684	No
-0.14561	-1.5734	No
0.0390095	-0.537989	No
-0.0458553	-0.345333	No
0.0795357	0.293002	No
-0.100737	-0.379557	No
0.0689669	0.320019	No
0.0156701	0.313325	No
-0.0519636	0.827473	No
-0.0362428	0.346489	No
-0.10077	0.641091	No
-0.0145112	0.957769	No
-0.198482	-0.442042	No
0.244202	0.743616	No
-0.308114	0.467652	No
0.283827	-1.74202	No
0.00528192	-0.404744	No
-0.0776307	-0.366868	No
-0.0582612	-0.804369	No
-0.26938	-1.17495	No
0.00721952	-0.478393	No
-0.148493	-0.825228	No
0.122874	-1.44003	No
0.237498	-1.28603	No
0.0931228	-0.341339	No
-0.0136418	-0.362414	No
-0.0747013	-0.406604	No
-0.0381612	-0.299261	No
0.0829391	0.493348	No
-0.0098581	0.439385	No
-0.151468	-0.375305	No
0.0601645	-0.367765	No
0.742895	1.08623	No
0.20011	0.398208	No
0.386415	1.14582	No
0.100031	-0.647487	No
0.172871	0.704765	No
0.270738	0.764602	No
0.644876	1.01875	No
0.20564	0.893712	No
0.283842	0.628029	No
0.381798	0.694635	No
0.40103	0.972469	No
0.285816	0.579005	No
-0.111687	-0.354306	No
-0.0770974	-0.352327	No
0.384693	0.917974	No
-0.0894284	0.379142	No
-0.101785	-0.352408	No
-0.0542421	-1.2848	No
-0.0092147	-0.489012	No
-0.15445	-0.380319	No
0.0771527	0.680526	No
-0.293531	-0.755255	No
0.130708	0.353548	No
0.0693435	0.318536	No
-0.0696008	-0.342498	No
0.0217353	-0.500713	No
-0.20361	-0.491358	No
0.799185	1.44945	No
0.117082	0.595904	No
-0.0939065	-0.480852	No
-0.311574	0.580415	No
0.0588708	0.578585	No
0.308603	0.8218	No
0.115269	0.370857	No
0.10929	0.418422	No
0.364621	0.646105	No
0.260028	0.6607	No
0.0162436	-0.61659	No
-0.0641009	-0.302462	No
0.138749	0.441586	No
0.222835	0.777696	No
0.00427607	0.345259	No
0.161408	0.41917	No
0.012868	0.475301	No
0.137038	0.437194	No
0.112523	0.608857	No
0.212895	0.444397	No
0.121311	0.467503	No
0.27098	0.60404	No
0.277312	0.341523	No
-0.219302	-0.369605	No
0.0437604	0.289373	No
0.176051	0.88134	No
0.393591	0.800074	No
0.398405	0.760828	No
0.0240301	0.541765	No
0.620812	1.31292	No
-0.0120429	-0.333788	No
-0.083357	-0.380026	No
-0.12067	-0.555239	No
-0.485289	-1.39291	No
0.145342	-0.599254	No
-0.0997264	-0.353799	No
0.0474401	-0.370294	No
0.0112861	-0.478824	No
0.363051	0.391574	No
-0.0930683	-0.414689	No
0.0990898	0.307179	No
0.0573944	1.06134	No
0.188765	0.42487	No
0.00964772	0.662717	No
-0.691107	-1.78239	No
0.107036	0.329494	No
0.0008491	0.901276	No
-0.0285895	-0.341663	No
-0.0416512	-0.362556	No
0.0121566	-0.572451	No
-0.0218152	-0.28927	No
-0.126905	-0.357838	No
-0.069024	-0.32703	No
-0.100626	-0.343428	No
-0.0204392	-0.31054	No
-0.0225334	-0.402106	No
0.294019	0.788011	No
0.330135	0.902196	No
0.0317022	-0.702889	No
-0.121843	-0.393508	No
-0.0375827	-0.451529	No
-0.395497	-1.92946	No
-0.191125	-1.54279	No
-0.123092	-0.390763	No
-0.542448	-1.86192	Yes
0.132887	0.400297	Yes
0.0960447	0.462305	Yes
0.0626121	0.504938	Yes
0.0296437	0.453244	Yes
0.0187793	0.450533	Yes
0.0748526	0.367424	Yes
-0.0900529	0.707413	Yes
0.161239	0.870293	Yes
0.0891116	0.360049	Yes
-0.0494778	0.333254	Yes
-0.100236	0.38634	Yes
0.0290788	0.343152	Yes
0.173496	0.476134	Yes
0.334729	1.19183	Yes
0.0976237	0.77748	Yes
0.13937	0.456155	Yes
0.26587	0.341827	Yes
0.149824	0.44242	Yes
0.403583	0.920817	Yes
0.127029	0.349554	Yes
0.0432349	0.678694	Yes
0.549243	1.22038	Yes
0.108069	0.34148	Yes
0.15974	1.07903	Yes
0.0653324	0.392581	Yes
0.0146689	0.42125	Yes
0.236746	0.545442	Yes
0.0893624	1.00242	Yes
0.28805	1.33568	Yes
0.0198419	0.525422	Yes
0.152299	0.435333	Yes
-0.010516	0.576649	Yes
-0.0509479	0.457278	Yes
0.192903	0.533234	Yes
0.086097	0.649371	Yes
0.149743	0.580967	Yes
0.13371	0.548123	Yes
0.132898	0.410785	Yes
-0.0120646	0.446736	Yes
0.0839206	0.34265	Yes
-0.0444037	0.363158	Yes
0.433333	0.890085	Yes
0.298091	0.860677	Yes
0.29434	0.710061	Yes
0.267288	0.81658	Yes
0.291061	0.505846	Yes
0.312126	0.872399	Yes
0.0926773	0.503596	Yes
0.0938511	0.53442	Yes
0.0177439	0.524731	Yes
0.225481	0.494791	Yes
0.162596	0.435526	Yes
0.0970884	0.445731	Yes
0.0168619	0.413068	Yes
0.0834169	0.484843	Yes
0.243914	0.427148	Yes
0.0209871	0.552678	Yes
0.0393081	0.404368	Yes
0.0948476	0.463912	Yes
0.0558856	0.45271	Yes
-0.0045238	0.455258	Yes
0.00605659	0.706167	Yes
0.0736849	0.354617	Yes
0.0554295	0.688909	Yes
0.117854	0.377323	Yes
-0.0323133	0.34857	Yes
-0.0204871	0.296832	Yes
0.261403	0.799982	Yes
0.456164	0.809211	Yes
0.117523	0.390677	Yes
0.0564539	0.406854	Yes
0.0241911	0.357402	Yes
0.14199	0.586963	Yes
0.130028	0.496502	Yes
-0.0193045	0.396919	Yes
0.126024	0.503696	Yes
0.239924	0.767337	Yes
0.116289	0.437305	Yes
-0.0465112	0.325959	Yes
0.198864	0.423617	Yes
-0.032838	0.455989	Yes
0.0439561	0.433024	Yes
0.146301	0.45196	Yes
0.0148581	0.422162	Yes
0.168386	0.467828	Yes
0.213314	0.661469	Yes
0.128168	0.560965	Yes
0.0544511	0.412465	Yes
0.264275	0.629868	Yes
0.272192	0.689309	Yes
0.0534263	0.551455	Yes
0.0867632	0.475755	Yes
0.240836	0.628185	Yes
0.21546	0.583925	Yes
0.141406	0.551544	Yes
0.0848762	0.392844	Yes
0.0803057	0.613841	Yes
0.291206	0.535479	Yes
0.131068	0.495813	Yes
0.158317	0.62128	Yes
0.0368171	0.480244	Yes
0.201512	0.543461	Yes
0.179912	0.465162	Yes
0.196773	0.440533	Yes
-0.0092095	0.46635	Yes
0.0962317	0.421033	Yes
-0.0086855	0.413172	Yes
0.276217	0.709051	Yes
0.042545	0.503861	Yes
0.176237	0.425792	Yes
-0.0292281	0.395887	Yes
0.110579	0.4012	Yes
0.0817125	0.523231	Yes
0.136879	0.305892	Yes
0.134013	0.333464	Yes
0.022208	0.288547	Yes
0.0825917	0.44899	Yes
0.104135	0.496658	Yes
-0.0599475	0.459844	Yes
0.0909638	0.456426	Yes
0.111979	0.386713	Yes
0.18919	0.352448	Yes
0.246077	0.787023	Yes
-0.061178	0.448904	Yes
0.104832	0.441662	Yes
0.0835857	0.406522	Yes
0.422488	0.855551	Yes
-0.0143811	0.386095	Yes
0.212651	0.394283	Yes
0.102403	0.422845	Yes
0.0685017	0.406162	Yes
0.114354	0.389389	Yes
0.133246	0.401039	Yes
0.0430595	0.468101	Yes
0.169559	0.520475	Yes
0.091204	0.378133	Yes
0.0585047	0.446841	Yes
0.150277	0.420422	Yes
0.155906	0.799223	Yes
0.283413	0.573118	Yes
0.0930016	0.443998	Yes
0.0674014	0.355337	Yes
-0.0300279	0.307849	Yes
0.145298	0.327276	Yes
0.0638647	0.376745	Yes
0.0922435	0.332907	Yes
0.34337	0.759652	Yes
0.149613	0.600921	Yes
0.250116	0.366435	Yes
0.0288944	0.34003	Yes
0.107861	0.418929	Yes
0.0492053	0.311391	Yes
0.23011	0.392561	Yes
0.0470148	0.537291	Yes
0.0644899	0.625147	Yes
-0.101467	0.400627	Yes
0.0577946	0.360501	Yes
0.137133	0.410985	Yes
0.0239824	0.458762	Yes
0.175631	0.467744	Yes
0.162243	0.463404	Yes
0.0506863	0.410993	Yes
0.0424056	0.520955	Yes
0.121929	0.609009	Yes
0.0206235	0.426631	Yes
0.07666	0.333793	Yes
0.0784735	0.474742	Yes
0.195256	0.504499	Yes
0.0548531	0.44706	Yes
-0.0017884	0.599746	Yes
0.0840072	0.397975	Yes
0.484978	0.819852	Yes
0.241772	0.916925	Yes
0.0141221	0.471961	Yes
0.0583314	0.733787	Yes
0.050247	0.59549	Yes
0.112792	0.407856	Yes
0.0865043	0.433183	Yes
0.0104548	0.399674	Yes
0.0880386	0.484394	Yes
0.276349	0.400081	Yes
0.0477234	0.330981	Yes
-0.0919985	0.327379	Yes
0.0305701	0.359536	Yes
0.177287	0.513542	Yes
0.100929	0.432075	Yes
0.0733676	0.389479	Yes
0.00267529	0.437868	Yes
0.171329	0.426671	Yes
0.268125	0.66791	Yes
-0.0097479	0.577642	Yes
-0.013264	0.439914	Yes
0.062489	0.352123	Yes
0.0965862	0.49342	Yes
0.210662	0.417704	Yes
0.142803	0.399716	Yes
0.141397	0.497766	Yes
0.0980113	0.406378	Yes
0.0981534	0.347631	Yes
0.144733	0.39149	Yes
0.116723	0.376603	Yes
0.116609	0.460591	Yes
0.0841623	0.386435	Yes
0.164021	0.447095	Yes
0.140498	1.01848	Yes
0.104222	0.478147	Yes
0.0954185	0.541608	Yes
0.0626858	0.435039	Yes
0.185788	0.431522	Yes
0.117409	0.387046	Yes
0.216604	0.454611	Yes
0.132438	0.454702	Yes
0.191866	0.411148	Yes
0.320147	1.13863	Yes
0.136022	1.03103	Yes
0.00918618	0.726871	Yes
0.0244466	0.339177	Yes
0.119838	0.318903	Yes
0.111992	0.429531	Yes
0.136987	0.360546	Yes
0.186417	0.520499	Yes
0.120878	0.398668	Yes
0.225295	0.435115	Yes
0.190314	0.465475	Yes
0.149417	0.49077	Yes
-0.0023221	0.445805	Yes
0.224208	0.459211	Yes
0.156623	0.408079	Yes
0.176878	0.374901	Yes
0.122955	0.441657	Yes
0.140383	0.370329	Yes
0.136312	0.327009	Yes
0.140593	0.429153	Yes
0.0688795	0.369178	Yes
0.107096	0.53881	Yes
0.0310356	0.336793	Yes
0.125446	0.39367	Yes
0.156484	0.528297	Yes
0.142965	0.472941	Yes
0.0607354	0.465017	Yes
0.172128	0.542979	Yes
0.172981	0.405219	Yes
0.149248	0.381593	Yes
0.167102	0.370127	Yes
0.234506	0.642577	Yes
0.107604	0.407955	Yes
0.322542	0.6706	Yes
0.111522	0.330662	Yes
0.096937	0.357901	Yes
0.135969	0.64088	Yes
-0.0218747	0.412675	Yes
0.200661	0.335267	Yes
0.178989	0.513906	Yes
0.115837	0.342047	Yes
0.193093	0.40723	Yes
0.14071	0.5381	Yes
0.148834	0.393896	Yes
0.100758	0.390669	Yes
0.113296	0.400602	Yes
-0.0041081	0.418767	Yes
0.206843	0.355494	Yes
0.112196	0.402134	Yes
0.116452	0.321055	Yes
0.147364	0.423174	Yes
0.0987161	0.40293	Yes
-0.0601016	0.319119	Yes
0.162938	0.413636	Yes
0.151675	0.267876	Yes
0.788319	1.5063	Yes
-0.0476521	0.434806	Yes
0.135658	0.486628	Yes
0.109773	0.393681	Yes
0.0763473	0.367928	Yes
0.240645	0.524092	Yes
0.125318	0.656827	Yes
0.106528	0.369787	Yes
0.25842	0.325847	Yes
0.151851	0.324115	Yes
0.237104	0.355639	Yes
0.167384	0.313315	Yes
0.175097	0.342489	Yes
0.173342	0.399237	Yes
0.22037	0.320392	Yes
0.26014	0.34389	Yes
0.210008	0.754176	Yes
0.212731	0.36107	Yes
0.182897	0.429487	Yes
0.226518	0.396329	Yes
-0.0297443	0.800137	Yes
0.324872	1.07954	Yes
-0.0311463	0.391868	Yes
0.00017045	0.507834	Yes
-0.023171	0.611031	Yes
-0.0752004	0.376784	Yes
0.0258065	0.460791	Yes
0.0145928	0.479595	Yes
0.0184301	0.308042	Yes
0.152449	0.380935	Yes
0.305863	1.04917	Yes
0.0597379	0.780712	Yes
0.0639226	0.349018	Yes
0.00377397	0.388349	Yes
0.162622	0.660374	Yes
0.0190568	0.434062	Yes
0.266434	0.729189	Yes
0.0014162	0.488933	Yes
0.18132	0.377316	Yes
0.167408	0.3345	Yes
0.36239	0.446336	Yes
0.15383	0.408701	Yes
0.149986	0.414167	Yes
0.0494933	0.390724	Yes
0.1446	0.357942	Yes
0.0005663	0.419931	Yes
0.0559073	0.448147	Yes
