# Supplementary material for: SMCHD1 has separable roles in chromatin architecture and gene silencing that could be targeted in disease
Source: Nat Commun. 2023 Sep 25;14:5466. doi: 10.1038/s41467-023-40992-6 (PMC10519958; doi:10.1038/s41467-023-40992-6)
Supplement: Supplementary file 14 — Source Data [file 41467_2023_40992_MOESM14_ESM.zip › Source_Data/Figure_6_e_f_g_source_data.xlsx]

## Sheet: Figure_6e_Xi_volume
Flox	Del	WT (FVB)	MD43 (FVB)	WT (Smchd1-GFP+/+ C57)	Mut (Smchd1-GFPMD43/MD43 C57)
0.997	1.14	1.34	0.989	0.312861	0.270168
0.483	0.574	0.684	1.06	1.39346	0.38161
1.11	0.622	0.956	0.689	1.43598	0.404986
0.942	0.982	0.341	1.21	1.05648	0.476267
1.34	1.24	0.396	1.04	1.33593	0.314084
0.671	0.89	1.25	1.17	1.3395	0.138765
1.65	1.09	1.58	1.38	0.881178	0.332226
0.507	0.573	1.09	0.618	1.76664	0.388766
1.11	1.84	1.45	0.582	0.825818	0.487159
1.61	0.389	0.857	0.681	0.969607	0.299729
2.57	0.554	1.7	0.707	0.531508	0.901582
0.992	1.04	1.69	0.39	1.15668	0.222052
0.995	1.15	0.895	0.629	0.649256	0.232646
1.49	0.229	1.62	0.727	0.837589	0.317368
0.603	1.55	1.16	0.64	0.538273	0.141606
1.22	0.856	1.23	0.495	0.970223	0.144976
0.544	0.802	1.13	1.36	1.09048	0.474017
0.84	1.02	1.16	0.958	1.68888	0.215115
0.979	1.14	1.5	0.683	0.59932	0.372213
1.1	0.574	1.11	1.05	1.05736	0.543375
1.58	0.622	0.865	1.19	1.35969	0.759196
	0.982	0.878	0.997	1.53042	0.643656
1.49	1.24	0.955	1.26	1.20234	0.884877
0.83	0.89	0.777	0.538	1.19841	0.303626
0.663	1.09	1.36	0.799	0.800613	0.320444
0.879	0.573	1.37	0.788	1.35276	0.92454
1.23	1.84	1.01	1.1	0.487655	0.825905
0.808	0.389	1.34	1.14	1.38552	0.436658
1.03	0.554	0.728	0.889	0.951733	0.513112
0.759	1.04	0.964	0.859	0.749406	0.215632
0.796	1.15	1.04	0.712	0.83732	0.5362
0.654	0.229	0.776	0.928	1.21969	0.701418
0.83	1.55	1.95	0.917	0.556662	0.36196
1.02	0.856	1.07	0.891	1.05127	0.822938
1.27	0.802	1.18	0.7	1.58811	0.485268
0.979	1.02	1.19	0.589	1.56255	0.862023
1.1	0.518	0.994	0.378	0.932474	0.429852
1.44	1.43	1.18	1.17	0.79176	1.11272
1.35	0.874	1.14	0.755	0.527938	0.84826
0.77	1.09	1.04	1.02	0.746949	0.66582
0.785	1.17	1.06	0.897	1.41781	0.224326
0.565	0.8	1.69	0.699	0.86802	0.585381
0.933	0.848	1.49	0.106	1.27017	0.924704
0.723	1.01	0.916	0.172	0.786967	0.200929
1.32	0.973	1.24	1.48	1.09881	0.642008
0.862	1.03	0.458	0.117	0.821129	0.363113
1.38	0.268	1.95	1.3	0.853988	0.99065
1.04	0.517	0.714	0.762	0.869755	1.02442
1.12	2.07	1.43	0.425	0.642862	0.0816972
1.42	1.15	1.69	0.843	1.14926	0.0663311
0.841	0.791	1.15	0.881	1.14512	0.536516
0.945	0.848	1.11		0.832271	0.819964
1.38	1.08	0.707	0.652	1.30213	0.248551
1.32	1.05	1.1	1.09	1.09562	0.126967
2.47	0.957	0.997	1.52	1.4653	1.48406
1.22	0.904	0.63	1.34	1.23525	0.112091
1.44	1.36	1.41	0.69	0.908469	0.320544
1.67	1.3	1.13	0.452	0.620238	0.66274
0.457	1.32	1.14	1.23	0.609844	0.131371
0.802	0.981	1.24	1.33	0.974919	0.0711241
0.802	1.26	0.895	0.755	0.618232	0.743615
0.497	0.814	0.885	0.957	1.84395	0.214291
0.444	1.1	1.12	1.39	1.1608	0.895281
0.343	0.916	0.802	0.846	0.984066	1.00786
0.739	0.952	1.15	0.499	1.02054	0.266783
1.06	1.23	1.17	1.74	0.743289	0.522791
0.46	0.91	0.936	1.65	1.03019	0.282169
0.22	0.47	1	1.22	1.59507	0.0565636
0.947	0.354	0.94	1.15	1.23197	0.158811
0.576	0.476	0.739	1.74	1.05535	0.0845235
2.13	1.28	0.487	2.3	1.55577	1.00322
0.737	0.759	0.981	1.49	0.576267	0.585982
0.861	1.28	1.4	1.24	1.37587	1.09604
0.819	0.358	0.682	0.791	0.603089	0.733777
0.751	1.04	1.11	1.79	0.637314	0.676909
1.02	0.744	1.02	0.328	0.125328	0.417258
2.22	0.858	1.21	1.63	0.679808	0.815374
0.269	0.889	1.16	1.63	0.68876	0.213988
0.937	0.889	0.77	1.41	1.27126	0.34656
0.975	0.813	1.75	1.47	0.86716	0.297541
0.419	1.04	0.917	0.832	0.109416	0.0768482
0.76	1.1	1.08	0.171	0.623065	0.355808
1.74	2.49	0.779	0.527	1.64448	1.22793
0.481	0.691	0.784	0.907	0.466566	0.268146
0.841	1.48	0.701	0.532	0.212683	0.105101
0.897	0.349	0.491	0.407	1.24242	0.54756
0.484	1.14	0.646	0.089	1.39429	0.151125
0.755	1.03	0.936	0.664	0.665327	0.496592
0.909	1.72	0.709	0.228	1.1456	0.425379
0.568	0.706	0.629	0.486	0.369027	0.323872
0.415	0.915	0.623	0.0669	1.50319	0.272671
0.808	1.14	0.447	0.495	1.02042	0.199042
0.848	0.807	0.654	0.4	1.30355	0.646937
0.928	0.996	0.976	0.536	1.2479	0.246776
0.417	0.687	1.24	0.698	0.586677	1.40676
1.97	1.1	0.783	0.687	0.705801	0.526579
	1.22	0.541	0.746	1.47155	0.99056
	1.09	1.05	0.483	1.09819	0.423483
	0.647	0.923	0.236	1.28757	0.111243
	0.435	0.894	0.66		0.299835
	1.29	0.446	0.513		0.432909
	2.2	0.502	0.227		0.0554163
	0.448	0.585	0.286		0.667563
	0.858	0.106	0.39		0.0898913
	1.02	0.79	0.0583		0.209891
	0.836	0.806	0.477		0.106894
	0.631	0.652	0.301		0.427955
	1.22	0.69	0.19		0.565068
	1.44	0.772	0.239		0.45011
	0.671	0.902	1.41		0.270403
	0.619	0.552	0.589		0.271936
	1.88	1.05	1.64		0.180316
	0.705	0.393	0.969		0.76571
	1.54	0.969	0.99		0.332441
	0.826	0.803	1.38		0.684244
	2.66		0.774		0.473073
	0.629	1.06	1.79		0.365531
	1.42	1.06	0.928		0.535718
	2.74	0.128	1.01		0.198711
	1.22	1.24	1.01		0.530512
	1.14		0.925		0.890026
	1.37		0.248		0.100272
	2.69		0.526		0.430468
	1.77		0.835		0.326887
	2.09		1.44		1.22821
	1.71		0.708		0.0960703
	3.02		0.455
			0.616
	1.59		0.469
	1.5		0.342
	1.3
	1.55
	2.17
	2.39
	1.06
	2.49
	0.946
	1.16
	1.23
	0.469
	1.16
	0.723
	1.3
	1.78
	1.06
	0.652
	0.839
	2.01
	0.394
	2.26
	0.782
	1.03
	1.84
	1.11
	1.06
	1.6
	2.64
	2.03
	2.27
	1.85
	1.27
	2.51
	1.82
	1.96
	0.893
	0.967
	2.6
	2.76
	1.84
	1.36
	2.13
	2.03
	1.34
	1.81
	1.3
	1.67
	1.59
	1.37
	1.25
	0.932
	0.664
	1.38
	1.61
	1.12
	2.17
	1.88
	1.61
	0.745
	2.01
	1.05
	2.87
	1.55
	1.43
	1.67
	1.9
	1.37
	1.42
	1.56

## Sheet: Figure_6f_Xi_H3K27me3
Flox	Del	WT (FVB)	MD43 (FVB)	WT (Smchd1-GFP+/+ C57)	Mut (Smchd1-GFPMD43/MD43 C57)
0.978	1.57	1.19	0.615	0.321304	0.234123
0.46	0.81	0.535	0.674	1.48104	0.288063
1.06	0.678	0.966	0.453	1.51008	0.389883
1.04	1.27	0.302	0.931	0.989935	0.345815
1.01	1.81	0.343	0.575	1.22086	0.24336
0.594	1.11	0.937	0.744	1.3495	0.0972667
1.69	1.44	1.63	0.813	0.802348	0.249505
0.583	0.818	1.12	0.512	1.94784	0.420604
0.721	2.23	1.25	0.378	0.796028	0.322718
1.47	0.502	0.79	0.302	1.03598	0.226853
1.9	0.703	1.63	0.585	0.647914	1.02176
0.913	1.47	1.87	0.268	1.09608	0.174145
0.963	1.46	1.07	0.368	0.622413	0.190796
1.3	0.288	1.67	0.412	0.828692	0.280216
0.465	2.47	1.19	0.382	0.540053	0.106943
1.18	1.01	1.4	0.302	1.08654	0.104928
0.254	0.99	1.06	1.08	0.863417	0.395811
0.859	1.29	1	0.682	1.48518	0.172006
0.947	1.57	1.82	0.463	0.553356	0.171922
0.964	0.81	1.08	0.769	1.17636	0.264101
1.47	0.678	1.03	0.896	1.21063	0.396012
	1.27	0.635	0.742	1.56482	0.313363
1.51	1.81	0.986	0.905	1.15168	0.444252
0.845	1.11	0.786	0.363	1.14313	0.161416
0.543	1.44	1.37	0.615	0.971654	0.136102
0.63	0.818	1.29	0.57	1.1516	0.481542
0.923	2.23	0.847	0.784	0.441326	0.439455
0.963	0.502	1.45	0.873	1.21173	0.272985
0.938	0.703	0.497	0.683	1.12501	0.263284
0.517	1.47	0.787	0.624	0.708613	0.110561
0.639	1.46	0.961	0.545	0.741132	0.260775
0.848	0.288	0.706	0.657	1.22245	0.352748
0.684	2.47	1.74	0.746	0.521052	0.212197
1.33	1.01	1.01	0.664	0.973431	0.515642
1.26	0.99	1.25	0.486	1.636	0.314149
0.9	1.29	1.17	0.447	1.69083	0.530406
0.974	0.751	0.876	0.291	0.902502	0.290349
1.29	2.08	0.724	1.1	0.788901	0.700999
1.27	1.18	1.45	0.63	0.488524	0.483665
0.72	1.64	1.24	0.851	0.699794	0.408062
0.718	1.62	1.25	0.828	1.50378	0.149865
0.558	1.17	2.15	0.605	0.898543	0.356648
0.892	1.16	1.92	0.0957	1.224	0.600695
0.642	1.48	1.09	0.155	0.705903	0.121181
1.27	1.32	1.5	1.51	1.00759	0.394941
0.746	1.52	0.474	0.107	0.714165	0.210546
1.29	0.379	2.56	1.21	0.809469	0.606243
0.968	0.709	0.736	0.642	0.791155	0.589144
1.01	2.85	1.86	0.343	0.58445	0.0450095
1.3	1.67	1.99	0.734	1.02659	0.0402831
0.805	1.22	1.15	0.829	0.997642	0.315997
0.872	1.2	1.28		0.749192	0.489623
1.29	1.63	0.771	0.594	1.18859	0.143606
1.35	1.58	1.16	1.2	0.981044	0.0791682
2.44	1.42	1.14	1.5	1.30549	0.858862
1.17	1.31	0.708	1.39	1.08386	0.0632183
1.35	2.03	1.72	0.688	0.911757	0.176232
1.56	1.72	1.29	0.407	0.569379	0.381558
0.407	1.95	1.35	1.34	0.532324	0.0686677
0.679	1.42	1.31	1.04	0.924	0.0424576
1.04	1.78	1.09	0.565	0.619333	0.405296
0.684	1.19	0.906	0.78	1.8649	0.116368
0.619	1.56	1.17	1.17	1.15391	0.528792
0.425	1.28	1.22	0.673	1.025	0.604287
1.1	1.29	1.34	0.331	1.03872	0.165177
0.774	1.71	1.19	1.37	0.724626	0.296791
0.582	1.27	1.26	1.52	1.017	0.163478
0.263	0.801	1.21	1.09	1.59056	0.0338871
1.37	0.524	0.74	1.04	1.15031	0.0806496
0.808	0.775	0.497	1.89	1.07457	0.0520882
1.58	2.24	0.385	2.51	1.62115	0.51671
1	1.32	0.825	1.34	0.499493	0.293482
1.12	2.53	1.16	1.08	1.39241	0.568658
1.03	0.5	0.333	0.674	0.560769	0.384796
0.973	1.87	1.07	2.02	0.589542	0.388739
1.12	1.4	0.89	0.255	0.125206	0.204687
3.39	1.55	1.22	1.68	0.656523	0.422407
0.369	1.55	0.785	1.6	0.658943	0.121575
1.18	1.6	0.454	1.48	1.19619	0.188492
1.3	1.49	1.44	1.65	0.82768	0.16526
0.438	1.99	0.775	0.378	0.105462	0.0442806
0.362	1.95	0.76	0.0584	0.580314	0.178705
2.17	4.87	0.488	0.205	1.7756	0.661892
0.66	1.09	0.48	0.4	0.484249	0.13616
1.05	1.8	1.03	0.22	0.218689	0.0552163
0.73	0.399	0.521	0.153	1.37066	0.300164
0.602	1.38	0.771	0.0319	1.82596	0.0868675
0.653	1.25	1.18	0.284	0.693787	0.256492
1.19	2.05	1.32	0.0818	1.15382	0.217345
0.34	0.906	0.44	0.168	0.332632	0.159337
0.526	1.15	0.576	0.0231	1.66814	0.142601
0.762	1.34	0.397	0.197	1.17458	0.0993668
0.78	0.942	0.621	0.151	1.7039	0.333241
1.28	1.18	0.928	0.215	1.46902	0.126497
0.44	0.84	0.822	0.264	0.608011	0.755624
2.44	1.32	0.582	0.328	0.724717	0.223993
	1.39	0.491	0.351	1.94387	0.411853
	1.3	0.982	0.184	1.13353	0.201479
	0.821	0.738	0.122	1.43757	0.0532276
	0.57	0.841	0.302		0.129356
	1.49	0.433	0.306		0.199492
	2.56	0.323	0.12		0.0269889
	0.591	0.543	0.154		0.298663
	1.05	0.055	0.105		0.0448425
	1.14	0.697	0.0323		0.0918835
	1.03	0.722	0.252		0.0538563
	0.772	0.555	0.101		0.199238
	1.4	0.654	0.1		0.258452
	1.69	0.696	0.0721		0.202339
	0.793	0.805	1.02		0.131894
	0.79	0.489	0.451		0.129756
	2.19	0.897	1.4		0.0840727
	0.882	0.238	0.872		0.382329
	1.86	0.806	0.823		0.170899
	1	0.7	1.14		0.367883
	7.06		0.58		0.246133
	1.25	0.997	1.43		0.19726
	4.63	1.27	0.807		0.290373
	5.41	0.156	0.802		0.111906
	2.91	1.51	0.916		0.28773
	3.48		0.905		0.461818
	4.18		0.193		0.048734
	6.52		0.533		0.242214
	4.43		0.792		0.16651
	6.98		1.4		0.636769
	5.18		0.686		0.0480592
	7.08		0.431
			0.579
	3.67		0.396
	3.02		0.307
	3.81
	3.28
	5.3
	6.85
	2.15
	4.11
	2.27
	3.44
	2.45
	0.946
	1.95
	1.46
	3.47
	4.59
	2.63
	1.47
	1.73
	6.44
	0.865
	5.73
	1.28
	2.61
	5.88
	2.84
	2.33
	3.44
	6.57
	5.12
	5.67
	4.74
	2.95
	6.12
	4.26
	4.61
	1.68
	2.47
	6.01
	5.83
	4.69
	3.44
	5.17
	3.77
	3.34
	4.03
	2.65
	4.1
	4.09
	3.28
	2.1
	2.23
	1.55
	3.1
	3.53
	2.44
	5.6
	3.46
	4.33
	1.67
	5.46
	3.38
	7.54
	3.51
	3.77
	2.34
	5.29
	3.54
	3.72
	3.31

## Sheet: Figure_6g_Xi_SMCHD1
Flox	Del	WT (FVB)	MD43 (FVB)	WT (Smchd1-GFP+/+ C57)	Mut (Smchd1-GFPMD43/MD43 C57)
0.94		0.925	0.783	0.272749	0.339295
0.463		0.553	0.522	1.82489	0.510961
0.695		0.669	0.328	1.74285	0.40522
0.81		0.193	1.25	1.07833	0.456998
0.964		0.221	0.705	2.18685	0.141361
0.605		0.842	0.777	1.29537	0.125846
1.62		1.08	0.7	0.999522	0.146271
0.836		0.978	0.284	0.9773	0.320061
0.908		0.937	0.369	0.82634	0.589669
1.58		0.567	0.453	1.78716	0.128736
1.46		1.11	0.713	0.560764	0.553469
1.27		1.19	0.382	1.78879	0.229626
1.17		0.507	0.435	0.925838	0.281641
1.59		1.18	0.364	0.886141	0.395087
0.513		0.8	0.521	0.628161	0.0495902
1.66		1.19	0.496	1.01329	0.163873
0.387		0.639	1.71	1.16679	0.267292
1.31		0.576	1.08	1.71935	0.13412
1.49		0.829	0.812	0.400528	0.173445
1.68		1.1	1	1.35438	0.690564
2.08		0.617	1.21	1.63161	0.805184
		0.599	1	0.8483	0.419777
1.83		0.865	1.11	0.606745	0.546732
1.18		1.01	0.648	0.78358	0.178863
0.728		1.25	0.758	0.889641	0.358853
0.779		1.1	0.561	2.33491	0.927927
0.898		0.804	1.04	0.332151	0.615512
0.614		1.53	1.59	1.10245	0.212498
1.05		0.653	0.85	0.979223	0.222381
0.431		0.532	0.987	0.516742	0.138643
0.565		0.842	0.655	0.640391	0.155311
1.34		0.667	1.11	1.34527	0.861969
0.684		1.7	0.997	0.719749	0.0691379
1.2		0.914	0.804	1.37754	0.682319
1.55		1.42	1.04	1.35306	0.111004
0.898		1.24	0.581	1.58125	0.897227
0.982		0.883	0.45	1.11292	0.251797
1.28		0.897	1.37	1.50747	0.622505
1.88		1.92	0.67	0.501515	0.541225
0.714		1.55	1.06	0.958038	0.731583
1.23		1.39	1.16	1.76508	0.0542502
0.77		1.51	0.735	0.789706	0.94964
1.2		1.9	0.125	1.65774	0.591674
0.778		1.23	0.186	0.643539	0.25628
1.63		1.19	2.04	1.65115	0.561507
1.05		0.565	0.152	0.791865	0.250054
1.22		2.44	1.27	1.15738	0.324687
1.12		0.665	1.18	1.0504	0.534976
0.901		1.96	0.484	1.03534	0.0479691
1.28		2.17	0.72	0.379215	0.0571729
0.962		1.57	0.738	1.18931	0.503795
0.824		2.19		1.81863	0.455354
1.29		1.04	0.664	1.60717	0.141574
1.08		1.17	0.974	1.0227	0.0955121
1.91		1.15	1.17	0.939642	1.56089
1.11		0.651	0.911	1.10147	0.122391
1.43		1.91	0.643	1.11949	0.410402
1.31		2.15	0.397	1.04098	0.259037
0.489		1.47	0.932	0.812606	0.0980093
0.48		1.09	1.24	0.781665	0.0600304
1.19		1.23	0.654	0.228572	0.278611
0.881		1.49	1.54	1.25475	0.136621
0.735		1.36	1.14	1.24912	0.971088
0.39		1.93	0.892	1.1311	0.742592
1.14		1.47	0.517	0.96205	0.352301
0.632		1.18	1.96	0.265579	0.248308
0.429		0.731	1.07	1.84212	0.192335
0.309		1.75	1.25	1.22077	0.0473923
1.26		0.748	1.44	0.809511	0.0560181
0.645		0.659	0.852	0.94458	0.0446466
1.19		0.48	2.15	1.87977	0.627087
0.719		0.597	1.29	0.754614	0.273964
0.876		1.38	1.57	0.70064	0.639922
0.537		0.541	0.739	0.298552	0.462492
0.581		1.3	1.61	0.270411	0.347609
0.983		0.862	0.312	0.0559977	0.379855
1.46		0.975	1.41	0.25321	0.651798
0.117		0.627	1.37	0.474704	0.279131
0.623		0.699	0.723	0.850214	0.19481
1.33		1.26	1.68	0.372475	0.312677
0.378		0.537	0.433	0.154821	0.0359439
0.297		0.634	0.0678	0.244098	0.231201
1.29		0.699	0.244	1.187	0.641694
0.591		0.749	0.318	0.724922	0.158753
0.734		1.21	0.16	0.19271	0.0512431
0.401		0.657	0.149	1.02208	0.398207
0.542		0.867	0.0276	1.33209	0.115628
0.496		0.904	0.375	0.356258	0.304773
0.632		1.22	0.103	1.16093	0.133867
0.387		0.829	0.209	0.161377	0.20067
0.402		0.453	0.026	1.24044	0.210462
0.869		0.74	0.217	0.796167	0.209447
1.02		0.792	0.144	1.18332	0.318297
1.09		1.2	0.316	1.94516	0.203297
0.471		0.939	0.381	0.503785	0.778996
1.72		0.62	0.394	0.514888	0.358418
		0.712	0.471	1.34531	0.294488
		1.08	0.296	0.711743	0.151684
		1.01	0.253	1.49112	0.0430262
		1.06	0.464		0.145293
		0.296	0.72		0.215595
		0.42	0.22		0.0260767
		0.355	0.231		0.550677
		0.0666	0.17		0.0489938
		0.585	0.0266		0.244127
		0.667	0.49		0.0320368
		0.624	0.183		0.29195
		0.669	0.194		0.321539
		0.957	0.145		0.112491
		1.11	1.82		0.0942314
		0.585	0.948		0.133488
		1	1.64		0.0920031
		0.345	0.908		0.424763
		0.839	0.487		0.331947
		0.737	1.99		0.693815
			0.537		0.245062
		0.651	1.57		0.304463
		0.967	2.09		0.366652
		0.235	0.682		0.208117
		1.7	0.745		0.385604
			1.45		0.537216
			0.389		0.0559408
			1.32		0.208989
			1.32		0.379214
			1.1		0.59074
			0.975		0.0655932
			0.863
			1.16
			0.435
			0.63
