# Supplementary material for: SMCHD1 has separable roles in chromatin architecture and gene silencing that could be targeted in disease
Source: Nat Commun. 2023 Sep 25;14:5466. doi: 10.1038/s41467-023-40992-6 (PMC10519958; doi:10.1038/s41467-023-40992-6)
Supplement: Supplementary file 14 — Source Data [file 41467_2023_40992_MOESM14_ESM.zip › Source_Data/Figure_2e_source_data.xlsx]

## Sheet: Figure_2e_Hox_RNAseq_PSM
Gene	log2 RPKM Smchd1 +/+ 8 somites (rep 1)	log2 RPKM Smchd1 +/+ 8 somites (rep 2)	log2 RPKM Smchd1 +/+ 8 somites (rep 3)	log2 RPKM Smchd1 +/+ 8 somites (mean)	log2 RPKM Smchd1 MD43/MD43 8 somites (rep 1)	log2 RPKM Smchd1 MD43/MD43 8 somites (rep2)	log2 RPKM Smchd1 MD43/MD43 8 somites (rep 3)	log2 RPKM Smchd1 MD43/MD43 8 somites (mean)	Log fold-change (mean)
Hoxa1	5.62157	5.75561	5.88237	4.58262	5.7503	5.85216	5.97455	4.68844	0.105819
Hoxb1	6.32592	6.52812	7.13647	5.44814	6.71792	6.76768	6.85491	5.5648	0.116668
Hoxd1	5.93479	5.79991	5.37446	4.8062	5.96766	5.51477	5.83863	4.87683	0.0706315
Hoxa2	3.24529	3.45283	3.60645	2.60704	3.56299	3.61219	3.74102	2.81091	0.20387
Hoxb2	5.56464	5.44687	5.77566	3.79333	5.76496	5.53478	5.83477	3.9091	0.115777
Hoxa3	5.66916	5.65067	6.10476	3.21987	5.89058	5.73097	5.78366	3.21341	-0.0064588
Hoxb3	5.88812	6.13363	5.8431	3.86715	6.06108	5.73345	5.72652	3.75255	-0.114601
Hoxd3	4.71406	4.67296	4.73925	2.64146	4.96669	4.93842	4.74101	2.81475	0.173284
Hoxa4	2.50403	3.0325	3.23182	2.25013	3.12628	2.98904	2.64736	2.24824	-0.0018899
Hoxb4	4.66676	4.68313	5.0898	3.45371	4.98318	5.14972	4.58442	3.54625	0.0925462
Hoxc4	6.6041	6.76442	6.60403	5.29687	6.82511	6.55172	6.48948	5.26146	-0.0354133
Hoxd4	6.54188	6.29155	6.9049	5.01971	6.76636	6.6933	6.59473	5.12506	0.10535
Hoxa5	3.51475	3.53	3.3054	2.54162	3.51577	3.36628	3.32323	2.49333	-0.0482948
Hoxb5	3.24529	2.92232	3.46377	1.73226	3.25327	3.18995	3.60269	1.87044	0.138177
Hoxc5	4.46585	4.51868	4.96795	3.02369	4.79713	4.51764	4.92643	3.11993	0.0962412
Hoxa6	1.08179	1.0325	0.827923	1.17503	0.944077	-0.868939	-0.710196	-0.0173913	-1.19243
Hoxb6	5.32516	5.30259	5.83069	4.51235	5.47177	5.51764	5.85395	4.64066	0.128307
Hoxc6	5.67036	5.67296	5.48943	4.34308	5.99422	5.47388	5.43446	4.36635	0.023273
Hoxa7	6.20612	6.09732	5.98671	4.57265	6.14881	5.46198	5.9228	4.32047	-0.252189
Hoxb7	3.76437	4.07946	3.98795	3.31725	3.95788	3.71602	4.02451	3.2728	-0.0444539
Hoxb8	6.66676	6.84817	7.16613	5.49588	6.89443	6.88706	7.00491	5.531	0.0351176
Hoxc8	7.20323	7.11684	7.17324	5.66261	7.5186	6.92114	7.14623	5.6935	0.0308862
Hoxd8	4.87673	4.61392	4.52665	3.21616	5.15396	4.75067	4.43955	3.32511	0.108957
Hoxa9	6.85737	6.78424	6.3247	4.17517	6.81105	6.0137	5.99198	3.79198	-0.383194
Hoxb9	8.50957	8.60102	8.34059	7.11971	8.5583	8.21897	8.2527	6.97931	-0.140402
Hoxc9	4.08899	3.75882	3.72442	2.57645	4.36109	3.75555	3.60269	2.62549	0.0490351
Hoxd9	4.9771	4.94504	5.21495	3.95078	5.38975	4.94698	5.29823	4.11674	0.16596
Hoxa10	3.59276	3.67975	4.21707	2.12057	3.36997	4.24654	4.23817	2.24227	0.121704
Hoxc10	2.94573	2.6865	2.76556	1.86645	2.39628	2.40408	1.81337	1.27176	-0.594688
Hoxd10	1.41522	1.43689	1.12748	0.465767	0.912016	-0.868939	0.93366	-0.535185	-1.00095
Hoxa11	2.3083	2.3713	3.14541	1.41488	1.89571	2.75555	2.66484	1.24525	-0.169634
Hoxc11	.	0	0	0	0	0	0	0	0
Hoxd11	0	0	0	0	0	0	0	0	0
Hoxc12	0	0	0	0	0	0	0	0	0
Hoxd12	0	0	0	0	0	0	0	0	0
Hoxa13	1.46031	1.40447	1.72442	0.224053	0.586029	1.00553	1.96223	-0.121082	-0.345135
Hoxb13	0	0	0	0	0	0	0	0	0
Hoxc13	0	0	0	0	0	0	0	0	0
Hoxd13	2.28343	2.75239	2.03437	1.04465	1.8026	1.86803	1.41909	0.384488	-0.660159
