# Supplementary material for: SMCHD1 has separable roles in chromatin architecture and gene silencing that could be targeted in disease
Source: Nat Commun. 2023 Sep 25;14:5466. doi: 10.1038/s41467-023-40992-6 (PMC10519958; doi:10.1038/s41467-023-40992-6)
Supplement: Supplementary file 14 — Source Data [file 41467_2023_40992_MOESM14_ESM.zip › Source_Data/Supp_8_source_data.xlsx]

## Sheet: Suppl Fig 8a
	DUX4
	Gastrocnemius	D4Z4-2.5						D4Z4-2.5/MD43
		Expression	Relative expression	Average	Standard deviation			Expression	Relative expression	Average	Standard deviation	p-value
	1	1.13488e-06	2.97471	1	1.16195		1	7.5445e-08	0.197754	0.604357	0.54258	0.5108
	2	6.97854e-08	0.18292				2	8.95644e-08	0.234764
	3	7.0637e-08	0.185152				3	7.90587e-08	0.207227
	4	2.26377e-07	0.593373				4	4.0798e-07	1.06939
	5	4.05864e-07	1.06384				5	5.00788e-07	1.31265
	DUX4
	Quadriceps	D4Z4-2.5						D4Z4-2.5/MD43
		Expression	Relative expression	Average	Standard deviation			Expression	Relative expression	Average	Standard deviation	p-value
	1	3.74916e-06	2.90682	1	1.16337		1	7.01769e-07	0.544099	0.386461	0.193807	0.2768
	2	4.69458e-07	0.363983				2	5.94954e-07	0.461283
	3	8.92545e-08	0.0692012				3	7.83767e-08	0.0607674
	4	1.6817e-06	1.30386				4	6.46879e-07	0.501542
	5	4.59336e-07	0.356135				5	4.70272e-07	0.364614
	DUX4
	Triceps	D4Z4-2.5						D4Z4-2.5/MD43
		Expression	Relative expression	Average	Standard deviation			Expression	Relative expression	Average	Standard deviation	p-value
	1	3.90685e-07	0.793578	1	0.374691		1	3.20094e-07	0.650191	1.03095	0.461402	0.9187
	2	3.4426e-07	0.699277				2	4.0446e-07	0.821558
	3	6.15899e-07	1.25104				3	5.39055e-07	1.09495
	4	7.56145e-07	1.53592				4	8.88143e-07	1.80404
	5	3.54552e-07	0.720183				5	3.85972e-07	0.784005

## Sheet: Suppl Fig 8b
	Wfdc3
	Gastrocnemius	D4Z4-2.5						D4Z4-2.5/MD43
		Expression	Relative expression	Average	Standard deviation			Expression	Relative expression	Average	Standard deviation	p-value
	1	0.000100082	1.5008	1	0.549314		1	9.78456e-05	1.46727	1.01838	0.442439	0.9559
	2	7.74814e-05	1.16189				2	2.01166e-05	0.301664
	3	1.51242e-05	0.226799				3	6.28593e-05	0.942623
	4	4.34459e-05	0.651504				4	7.67593e-05	1.15107
	5	9.72944e-05	1.459				5	8.19756e-05	1.22929
	Wfdc3
	Quadriceps	D4Z4-2.5						D4Z4-2.5/MD43
		Expression	Relative expression	Average	Standard deviation			Expression	Relative expression	Average	Standard deviation	p-value
	1	9.12521e-05	0.846112	1	0.226229		1	8.49831e-05	0.787984	0.890424	0.0976642	0.3375
	2	0.00010909	1.01151				2	0.000101778	0.943714
	3	9.80718e-05	0.909347				3	0.000110493	1.02452
	4	9.13217e-05	0.846758				4	8.71168e-05	0.807769
	5	0.000149507	1.38627				5	9.57836e-05	0.88813
	Wfdc3
	Triceps	D4Z4-2.5						D4Z4-2.5/MD43
		Expression	Relative expression	Average	Standard deviation			Expression	Relative expression	Average	Standard deviation	p-value
	1	7.87897e-05	0.619885	1	0.562925		1	8.55245e-05	0.672872	0.851144	0.223655	0.5998
	2	8.39564e-05	0.660534				2	8.5947e-05	0.676196
	3	9.90968e-05	0.779653				3	0.000154022	1.21178
	4	0.000251494	1.97865				4	9.98709e-05	0.785743
	5	0.000122182	0.961276				5	0.000115554	0.909128

## Sheet: Suppl Fig 8c
	Smchd1
	Gastrocnemius	D4Z4-2.5						D4Z4-2.5/MD43
		Expression	Relative expression	Average	Standard deviation			Expression	Relative expression	Average	Standard deviation	p-value
	1	0.00286511	1.01007	1	0.0717033		1	0.00286202	1.00898	1.14664	0.108139	0.0374
	2	0.00281536	0.99253				2	0.00344416	1.21421
	3	0.00311176	1.09702				3	0.00360126	1.26959
	4	0.00285104	1.00511				4	0.00301278	1.06213
	5	0.00253948	0.89527				5	0.00334225	1.17828
	Smchd1
	Quadriceps	D4Z4-2.5						D4Z4-2.5/MD43
		Expression	Relative expression	Average	Standard deviation			Expression	Relative expression	Average	Standard deviation	p-value
	1	0.00325203	1.1485	1	0.156108		1	0.00251226	0.887243	0.996096	0.0987859	>0.9999
	2	0.00209846	0.741104				2	0.00305944	1.08049
	3	0.00307017	1.08428				3	0.00273363	0.965423
	4	0.00280663	0.991204				4	0.0026329	0.929847
	5	0.0029304	1.03491				5	0.00316418	1.11748
	Smchd1
	Triceps	D4Z4-2.5						D4Z4-2.5/MD43
		Expression	Relative expression	Average	Standard deviation			Expression	Relative expression	Average	Standard deviation	p-value
	1	0.00346636	1.15765	1	0.127062		1	0.00325348	1.08655	1.033	0.0815691	0.6470
	2	0.00287156	0.959				2	0.00298615	0.997269
	3	0.00291457	0.973366				3	0.00312257	1.04283
	4	0.00324585	1.084				4	0.00273777	0.91432
	5	0.00247328	0.825988				5	0.00336574	1.12404

## Sheet: Suppl Fig 8d
	Smchd1/Emerin
	Tibialis anterior	D4Z4-2.5					D4Z4-2.5/MD43
		Protein level	Average	Standard deviation			Protein level	Average	Standard deviation	p-value
	1	0.21	0.1	0.0774597		1	0.05	0.084	0.0357771	0.6860
	2	0.03				2	0.08
	3	0.04				3	0.13
	4	0.07				4	0.05
	5	0.15				5	0.11

## Sheet: Suppl Fig 8e
	DUX4
	Heart	D4Z4-2.5						D4Z4-2.5/MD43
		Expression	Relative expression	Average	Standard deviation			Expression	Relative expression	Average	Standard deviation	p-value
	1	1.9044e-05	1.54275	1	0.3571		1	1.73466e-05	1.40524	1.20541	0.538374	0.4966
	2	7.27877e-06	0.58965				2	1.46506e-05	1.18684
	3	1.35131e-05	1.09469				3	2.46727e-05	1.99872
	4	9.97195e-06	0.807824				4	9.92867e-06	0.804318
	5	1.19132e-05	0.965086				5	7.80053e-06	0.631918
	DUX4
	Thymus	D4Z4-2.5						D4Z4-2.5/MD43
		Expression	Relative expression	Average	Standard deviation			Expression	Relative expression	Average	Standard deviation	p-value
	1	0.000872913	0.757124	1	0.817739		1	0.000633409	0.549389	0.679291	0.292473	0.4321
	2	0.00115601	1.00267				2	0.00126884	1.10054
	3	0.000945459	0.820047				3	0.000913283	0.792138
	4	0.000107378	0.0931345				4	0.000738602	0.640628
	5	0.00268291	2.32703				5	0.000361748	0.313764
	DUX4
	Fibroblasts	D4Z4-2.5						D4Z4-2.5/MD43
		Expression	Relative expression	Average	Standard deviation			Expression	Relative expression	Average	Standard deviation	p-value
	1	4.71783e-06	0.701766	1	0.361799		1	5.39244e-06	0.802113	0.742792	0.297163	0.7000
	2	6.022e-06	0.895758				2	6.76193e-06	1.00582
	3	9.42856e-06	1.40248				3	2.82655e-06	0.420443

## Sheet: Suppl Fig 8f
	Wfdc3
	Heart	D4Z4-2.5						D4Z4-2.5/MD43
		Expression	Relative expression	Average	Standard deviation			Expression	Relative expression	Average	Standard deviation	p-value
	1	0.000838523	0.966804	1	0.119414		1	0.00107649	1.24118	1.06466	0.168644	0.5065
	2	0.000856312	0.987314				2	0.00104309	1.20266
	3	0.00104515	1.20504				3	0.000708735	0.81716
	4	0.000818347	0.943541				4	0.000898885	1.0364
	5	0.000778243	0.897302				5	0.000889759	1.02588
	Wfdc3
	Thymus	D4Z4-2.5						D4Z4-2.5/MD43
		Expression	Relative expression	Average	Standard deviation			Expression	Relative expression	Average	Standard deviation	p-value
	1	0.0122697	1.03167	1	0.569734		1	0.00635807	0.534604	0.803215	0.344141	0.5250
	2	0.00989776	0.832231				2	0.0136906	1.15114
	3	0.0197668	1.66204				3	0.00902699	0.759014
	4	0.00176663	0.148543				4	0.0137775	1.15845
	5	0.0157644	1.32551				5	0.00491016	0.412859
	Wfdc3
	Fibroblasts	D4Z4-2.5						D4Z4-2.5/MD43
		Expression	Relative expression	Average	Standard deviation			Expression	Relative expression	Average	Standard deviation	p-value
	1	8.66651e-05	0.941003	1	0.138473		1	8.60186e-05	0.933984	0.955399	0.312259	>0.9999
	2	0.000106669	1.1582				2	0.000117685	1.27781
	3	8.29621e-05	0.900796				3	6.02693e-05	0.654399

## Sheet: Suppl Fig 8g
	Smchd1
	Heart	D4Z4-2.5						D4Z4-2.5/MD43
		Expression	Relative expression	Average	Standard deviation			Expression	Relative expression	Average	Standard deviation	p-value
	1	0.0133822	1.05439	1	0.0522631		1	0.0141616	1.11579	1.04163	0.0806993	0.3628
	2	0.013049	1.02813				2	0.0139365	1.09806
	3	0.013032	1.02679				3	0.013352	1.05201
	4	0.0118009	0.929791				4	0.0130939	1.03167
	5	0.0121956	0.960896				5	0.0115578	0.91064
	Smchd1
	Thymus	D4Z4-2.5						D4Z4-2.5/MD43
		Expression	Relative expression	Average	Standard deviation			Expression	Relative expression	Average	Standard deviation	p-value
	1	0.0302992	0.576534	1	0.632655		1	0.0331532	0.630839	0.744683	0.293021	0.4397
	2	0.051393	0.977907				2	0.065443	1.24525
	3	0.0800177	1.52258				3	0.0389578	0.741288
	4	0.0107634	0.204806				4	0.0320451	0.609754
	5	0.0902973	1.71818				5	0.0260818	0.496285
	Smchd1
	Fibroblasts	D4Z4-2.5						D4Z4-2.5/MD43
		Expression	Relative expression	Average	Standard deviation			Expression	Relative expression	Average	Standard deviation	p-value
	1	0.00332725	0.911656	1	0.0815004		1	0.00362088	0.992107	1.01145	0.0810238	>0.9999
	2	0.00370839	1.01609				2	0.00401609	1.1004
	3	0.0039134	1.07226				3	0.00343745	0.941849

## Sheet: Suppl Fig 8h
	Smchd1/Emerin
	Spleen	D4Z4-2.5					D4Z4-2.5/MD43
		Protein level	Average	Standard deviation			Protein level	Average	Standard deviation	p-value
	1	0.42	0.676	0.14519		1	0.66	0.742	0.143597	0.4904
	2	0.74				2	0.68
	3	0.7				3	0.74
	4	0.76				4	0.99
	5	0.76				5	0.64

## Sheet: Suppl Fig 8i
	DR1 region
		D4Z4-2.5					D4Z4-2.5/MD43
		DNA methylation	Average	Standard deviation			DNA methylation	Average	Standard deviation	p-value
	1	1.6	3.78333	2.08079		1	4.1	5.6	2.59769	0.2108
	2	3.4				2	5.3
	3	6.6				3	1.3
	4	3.2				4	7.1
	5	6				5	7.7
	6	1.9				5	8.1
	FasPas region
		D4Z4-2.5					D4Z4-2.5/MD43
		DNA methylation	Average	Standard deviation			DNA methylation	Average	Standard deviation	p-value
	1	11	16	3.79473		1	13.9	12.15	4.15873	0.1249
	2	13				2	13
	3	16				3	10
	4	17				4	10
	5	22				5	7
	6	17				5	19

## Sheet: Suppl Fig 8j
	Smchd1 binding											IgG binding
	D4Z4 locus	D4Z4-2.5/Smchd1+/+					D4Z4-2.5/Smchd1MD43+/+					D4Z4 locus	D4Z4-2.5/Smchd1+/+			D4Z4-2.5/Smchd1MD43+/+
		Percent input	Average	Standard deviation			Percent input	Average	Standard deviation	p-value			Percent input			Percent input
	1	0.0619	0.0427667	0.0171442		1	0.0163	0.0567667	0.0491774	>0.9999		1	0.0029		1	0.0024
	2	0.0288				2	0.1115					2	0.002		2	0.0061
	3	0.0376				3	0.0425					3	0.0024		3	0.0039
	Smchd1 binding											IgG binding
	Gapdh locus	D4Z4-2.5/Smchd1+/+					D4Z4-2.5/Smchd1MD43+/+					Gapdh locus	D4Z4-2.5/Smchd1+/+			D4Z4-2.5/Smchd1MD43+/+
		Percent input	Average	Standard deviation			Percent input	Average	Standard deviation	p-value			Percent input			Percent input
	1	0.000397	0.000747333	0.000468888		1	0.000225	0.003301	0.00433427	0.7000		1	0.000271		1	0.000121
	2	0.000565				2	0.008258					2	0.000139		2	0.003331
	3	0.00128				3	0.00142					3	0.000841		3	0.000758

[truncated: 1 more sheets: Suppl Fig 8k]
