# Supplementary material for: SMCHD1 has separable roles in chromatin architecture and gene silencing that could be targeted in disease
Source: Nat Commun. 2023 Sep 25;14:5466. doi: 10.1038/s41467-023-40992-6 (PMC10519958; doi:10.1038/s41467-023-40992-6)
Supplement: Supplementary file 14 — Source Data [file 41467_2023_40992_MOESM14_ESM.zip › Source_Data/Figure_1a_source_data.xlsx]

## Sheet: Figure 1a
% of GFP+ cells	WT Smchd1 +/+	Heterozygous Smchd1 MD43/+	Homozygous mutant Smchd1 MD43/MD43
52.6	130.65
49.17	131.23
56.67	141.43
58.04	116.77
54.55	106.38
61.48	125.24
56.67	110.52
50.04	108.34
48.9	109.75
47.04	104.74
57.71	117.43
52.42	113.86
56.41	146.02
0
37.63		105.3
36.26		116.85
36.95		105.47
40.77		99.999
40.2		87.532
40.61		92.891
42.19		93.787
41.6		99.642
35.72		90.914
37.22		94.902
31.19		84.657
32.87		91.342
39.76		97.898
31.3		85.888
40.08		99.666
29.18		95.15
36		117.5
33.34		108.43
0
25.719			92.7681
20.325			94.8223
21.403			92.7733
26.184			102.649
22.439			96.7788
18.501			90.112
19.964			86.6431
19.204			89.9505
22.499			81.9778
30.171			86.0886
27.515			80.2431
20.209			74.6222
20.932			80.1261
0
