# Supplementary material for: SMCHD1 has separable roles in chromatin architecture and gene silencing that could be targeted in disease
Source: Nat Commun. 2023 Sep 25;14:5466. doi: 10.1038/s41467-023-40992-6 (PMC10519958; doi:10.1038/s41467-023-40992-6)
Supplement: Supplementary file 14 — Source Data [file 41467_2023_40992_MOESM14_ESM.zip › Source_Data/Supp_7_source_data.xlsx]

## Sheet: Suppl Fig 7a,b Genotype_gender
		GENOTYPE	GENDER						p-value
								Genotype	0.4625
		WT	Smchd1MD43/+	D4Z4-2.5/Smchd1+/+	D4Z4-2.5/Smchd1MD43/+			Gender	1000
	Male	4	5	4	8	21
	Female	5	4	5	7	21
		9	9	9	15

## Sheet: Suppl Fig 7c Body weight
		BODY WEIGHT					p-value
		MALE				WT versus Smchd1MD43/+	0.6685
						WT versus D4Z4-2.5/Smchd1+/+	0.1001
		WT	Smchd1MD43/+	D4Z4-2.5/Smchd1+/+	D4Z4-2.5/Smchd1MD43/+	WT versus D4Z4-2.5/Smchd1MD43/+	0.0224
		23.48	26.71	24.84	26.75	Smchd1MD43/+ versus D4Z4-2.5/Smchd1+/+	0.9998
		23.7	26.22	25.88	24.51	Smchd1MD43/+ versus D4Z4-2.5/Smchd1MD43/+	0.9936
		24.47	24.12	25.92	25.47	D4Z4-2.5/Smchd1+/+ versus D4Z4-2.5/Smchd1MD43/+	>0.9999
		23.88	24.27	26.51	23.89
			24.34		26.03
					26.3
					26.24
					27.47
	Average	23.8825	25.132	25.7875	25.8325
	Standard deviation	0.424451	1.23169	0.694232	1.17111
		BODY WEIGHT					p-value
		FEMALE				WT versus Smchd1MD43/+	>0.9999
						WT versus D4Z4-2.5/Smchd1+/+	0.9999
		WT	Smchd1MD43/+	D4Z4-2.5 Smchd1+/+	D4Z4-2.5/Smchd1MD43/+	WT versus D4Z4-2.5/Smchd1MD43/+	>0.9999
		20.01	18.33	19.49	18.83	Smchd1MD43/+ versus D4Z4-2.5/Smchd1+/+	0.9069
		18.07	19.39	19.05	19.19	Smchd1MD43/+ versus D4Z4-2.5/Smchd1MD43/+	>0.9999
		20.05	18.28	20.58	18.57	D4Z4-2.5/Smchd1+/+ versus D4Z4-2.5/Smchd1MD43/+	0.9995
		18.76	18.85	19.81	18.55
		18.83		19.85	20.56
					19.23
					19.12
	Average	19.144	18.7125	19.756	19.15
	Standard deviation	0.861731	0.520024	0.561231	0.682618
