# Supplementary material for: SMCHD1 has separable roles in chromatin architecture and gene silencing that could be targeted in disease
Source: Nat Commun. 2023 Sep 25;14:5466. doi: 10.1038/s41467-023-40992-6 (PMC10519958; doi:10.1038/s41467-023-40992-6)
Supplement: Supplementary file 14 — Source Data [file 41467_2023_40992_MOESM14_ESM.zip › Source_Data/Figure_1f_source_data.xlsx]

## Sheet: Figure_1f_ATPase_assay_WT
	ADP concentration
ATP concentration (μM)	0.1 μM	0.1 μM	0.1 μM	0.2 μM	0.2 μM	0.2 μM	0.4 μM	0.4 μM	0.4 μM	0.6 μM	0.6 μM	0.6 μM
0	0	0	0	0	0	0	0	0	0	0	0	0
1.25	0.0457738	0.0411197	0.0474209	0.0681019	0.0805242	0.105262	0.153179	0.165183	0.249414	0.265679	0.254393	0.306413
2.5	0.125626	0.0745558	0.0890595	0.238915	0.267788	0.230569	0.445715	0.388894	0.523837	0.541264	0.698127	0.585765
5	0.263527	0.163365	0.235421	0.541499	0.368216	0.403215	1.22674	1.05604		1.84429	1.38477
10	0.421781	0.429428	0.594144	0.668961	0.672441	0.902836	2.13472	2.13472			3.39032	2.2344

## Sheet: Figure_1f_ATPase_assay_MD43
	ADP concentration
ATP concentration (μM)	0.1 μM	0.1 μM	0.1 μM	0.2 μM	0.2 μM	0.2 μM	0.4 μM	0.4 μM	0.4 μM	0.6 μM	0.6 μM	0.6 μM
0	0	0	0	0	0	0	0	0	0	0	0	0
1.25	0.0486286	0.0462393	0.0360881	0.0783652	0.131616	0.165651	0.365478	0.194884	0.23832	0.315416	0.33716	0.259515
2.5	0.0927014	0.105366	0.101327	0.168457	0.232916	0.220917	0.348202	0.376099	0.592607	0.549311	1.22982	0.576841
5	0.354474	0.319374	0.190053	0.712109	0.387127	0.450654	1.02891	1.10991	1.23111	1.55863	1.47919	1.65223
10	0.275664	0.307308	0.418542	0.495538	0.548813	0.803982	1.85278		1.94729	2.76044	3.88664	2.04908
