# Supplementary material for: SMCHD1 has separable roles in chromatin architecture and gene silencing that could be targeted in disease
Source: Nat Commun. 2023 Sep 25;14:5466. doi: 10.1038/s41467-023-40992-6 (PMC10519958; doi:10.1038/s41467-023-40992-6)
Supplement: Supplementary file 14 — Source Data [file 41467_2023_40992_MOESM14_ESM.zip › Source_Data/Figure_5i_source_data.xlsx]

## Sheet: Figure_5i_MommeD43
	DNA FISH allele numbers					DNA FISH allele percentages
		Separate	Colocalizing			Separate	Colocalizing
	Wild type	363	56		Wild type	86.6	13.4
	Mutant	304	16		Mutant	95	5
	Wild type = Smchd1+/+ and Smchd1-GFP+/+
	Mutant = Smchd1MD43/MD43 and Smchd1-GFPMD43/MD43

## Sheet: Figure_5i_MommeD1
	DNA FISH allele numbers					DNA FISH allele percentages
		Separate	Colocalizing			Separate	Colocalizing
	Wild type	142	22		Wild type	86.6	13.4
	Mutant	148	4		Mutant	97.4	2.6
	Wild type = Smchd1+/+ and Smchd1-GFP+/+
	Mutant = Smchd1MD1/MD1 and Smchd1-GFPMD1/MD1
