# Supplementary material for: SMCHD1 has separable roles in chromatin architecture and gene silencing that could be targeted in disease
Source: Nat Commun. 2023 Sep 25;14:5466. doi: 10.1038/s41467-023-40992-6 (PMC10519958; doi:10.1038/s41467-023-40992-6)
Supplement: Supplementary file 14 — Source Data [file 41467_2023_40992_MOESM14_ESM.zip › Source_Data/Figure_4_b-e_source_data.xlsx]

## Sheet: Fig 4b
	DUX4
	Myoblasts	D4Z4-2.5/Smchd1+/+						D4Z4-2.5/Smchd1MD43+/+
		Expression	Relative expression	Average	Standard deviation			Expression	Relative expression	Average	Standard deviation	p-value
	1	0.000287579	1.11516	1	0.443609		1	0.00016481	0.63909	0.46658	0.157282	0.0355
	2	0.000228184	0.88484				2	9.4349e-05	0.365862
	3	2.84426e-05	0.600706				3	2.9786e-05	0.629078
	4	3.26242e-05	0.689021				4	1.89585e-05	0.400402
	5	8.09791e-05	1.71027				5	1.4132e-05	0.298468
	DUX4
	Myotubes	D4Z4-2.5/Smchd1+/+						D4Z4-2.5/Smchd1MD43+/+
		Expression	Relative expression	Average	Standard deviation			Expression	Relative expression	Average	Standard deviation	p-value
	1	0.000290096	1.47258	1	0.407663		1	4.50694e-05	0.22878	0.506535	0.203663	0.0415
	2	0.000103901	0.527422				2	6.89997e-05	0.350254
	3	5.2407e-05	1.08969				3	3.28311e-05	0.682654
	4	6.13726e-05	1.27611				4	3.02898e-05	0.629811
	5	3.05006e-05	0.634195				5	3.08363e-05	0.641176
	DUX4
	Cerebellum	D4Z4-2.5/Smchd1+/+						D4Z4-2.5/Smchd1MD43+/+
		Expression	Relative expression	Average	Standard deviation			Expression	Relative expression	Average	Standard deviation	p-value
	1	2.39887e-05	0.653349	1	0.269989		1	2.13642e-05	0.581868	0.541543	0.121837	0.0087
	2	3.951e-05	1.07608				2	2.39871e-05	0.653304
	3	3.96536e-05	1.07999				3	2.37349e-05	0.646436
	4	3.04642e-05	0.829712				4	1.60796e-05	0.437937
	5	4.99664e-05	1.36087				5	1.42523e-05	0.38817
	DUX4
	Spleen	D4Z4-2.5/Smchd1+/+						D4Z4-2.5/Smchd1MD43+/+
		Expression	Relative expression	Average	Standard deviation			Expression	Relative expression	Average	Standard deviation	p-value
	1	5.35826e-05	1.35213	1	0.272543		1	7.95214e-06	0.200669	0.393945	0.118883	0.0018
	2	2.73036e-05	0.688993				2	1.71293e-05	0.432251
	3	4.48173e-05	1.13094				3	1.48279e-05	0.374176
	4	4.21262e-05	1.06304				4	2.0343e-05	0.513347
	5	3.03113e-05	0.764893				5	1.78042e-05	0.449281

## Sheet: Fig 4c
	Wfdc3
	Myoblasts	D4Z4-2.5/Smchd1+/+						D4Z4-2.5/Smchd1MD43+/+
		Expression	Relative expression	Average	Standard deviation			Expression	Relative expression	Average	Standard deviation	p-value
	1	0.00206285	1.07111	1	0.110817		1	0.000874095	0.453865	0.713394	0.26204	0.0545
	2	0.00178894	0.928887				2	0.00108284	0.562253
	3	0.000571794	0.991751				3	0.000441529	0.765814
	4	0.000498515	0.864652				4	0.000654352	1.13495
	5	0.00065934	1.1436				5	0.000374811	0.650094
	Wfdc3
	Myotubes	D4Z4-2.5/Smchd1+/+						D4Z4-2.5/Smchd1MD43+/+
		Expression	Relative expression	Average	Standard deviation			Expression	Relative expression	Average	Standard deviation	p-value
	1	0.000781462	1.28738	1	0.309738		1	0.000364971	0.601253	0.676954	0.144461	0.0692
	2	0.000432573	0.71262				2	0.000560205	0.922882
	3	0.000301614	0.793923				3	0.000225471	0.593495
	4	0.000524767	1.38131				4	0.000262412	0.690731
	5	0.000313331	0.824764				5	0.00021898	0.576409
	Wfdc3
	Cerebellum	D4Z4-2.5/Smchd1+/+						D4Z4-2.5/Smchd1MD43+/+
		Expression	Relative expression	Average	Standard deviation			Expression	Relative expression	Average	Standard deviation	p-value
	1	0.000363325	0.671788	1	0.231202		1	0.000533101	0.985704	1.01649	0.119083	0.8944
	2	0.000639116	1.18173				2	0.000558251	1.03221
	3	0.000499553	0.923673				3	0.00061699	1.14081
	4	0.000522318	0.965767				4	0.00044958	0.831274
	5	0.000679852	1.25705				5	0.000590821	1.09243
	Wfdc3
	Spleen	D4Z4-2.5/Smchd1+/+						D4Z4-2.5/Smchd1MD43+/+
		Expression	Relative expression	Average	Standard deviation			Expression	Relative expression	Average	Standard deviation	p-value
	1	3.24401e-05	1.22651	1	0.621762		1	9.16777e-06	0.346619	0.347437	0.0339872	0.0477
	2	1.93649e-05	0.732157				2	9.76265e-06	0.36911
	3	1.86151e-05	0.703805				3	8.79421e-06	0.332495
	4	5.20607e-05	1.96833				4	1.02806e-05	0.388693
	5	9.76501e-06	0.369199				5	7.94186e-06	0.300269

## Sheet: Fig 4d
	Smchd1
	Myoblasts	D4Z4-2.5/Smchd1+/+						D4Z4-2.5/Smchd1MD43+/+
		Expression	Relative expression	Average	Standard deviation			Expression	Relative expression	Average	Standard deviation	p-value
	1	0.0117802	0.840225	1	0.132144		1	0.011302	0.806117	0.893717	0.141675	0.2557
	2	0.0162603	1.15978				2	0.00980553	0.699384
	3	0.014661	0.968682				3	0.0155724	1.0289
	4	0.0139635	0.922599				4	0.0154523	1.02096
	5	0.0167804	1.10872				5	0.0138215	0.913213
	Smchd1
	Myotubes	D4Z4-2.5/Smchd1+/+						D4Z4-2.5/Smchd1MD43+/+
		Expression	Relative expression	Average	Standard deviation			Expression	Relative expression	Average	Standard deviation	p-value
	1	0.00491047	0.975772	1	0.0207104		1	0.00429129	0.852731	1.00681	0.1322	0.9242
	2	0.00515433	1.02423				2	0.00494864	0.983355
	3	0.0066845	1.0173				3	0.00798924	1.21586
	4	0.00655876	0.998163				4	0.00668691	1.01766
	5	0.00646924	0.984539				5	0.00633717	0.96444
	Smchd1
	Cerebellum	D4Z4-2.5/Smchd1+/+						D4Z4-2.5/Smchd1MD43+/+
		Expression	Relative expression	Average	Standard deviation			Expression	Relative expression	Average	Standard deviation	p-value
	1	0.0124977	1.26643	1	0.20363		1	0.010114	1.02488	0.945168	0.0950663	0.6054
	2	0.00795251	0.805852				2	0.00879211	0.890931
	3	0.0093946	0.951984				3	0.0081447	0.825327
	4	0.0113789	1.15306				4	0.0104186	1.05575
	5	0.00811848	0.82267				5	0.00916723	0.928943
	Smchd1
	Spleen	D4Z4-2.5/Smchd1+/+						D4Z4-2.5/Smchd1MD43+/+
		Expression	Relative expression	Average	Standard deviation			Expression	Relative expression	Average	Standard deviation	p-value
	1	0.0542939	1.30433	1	0.247555		1	0.0499405	1.19974	1.02104	0.427466	0.9162
	2	0.0326618	0.784647				2	0.0205225	0.49302
	3	0.0512964	1.23232				3	0.0565512	1.35855
	4	0.0356352	0.85608				4	0.0590351	1.41822
	5	0.0342429	0.822631				5	0.0264609	0.635682

## Sheet: Fig 4e
	H3K4me2
			D4Z4-2.5/Smchd1+/+						D4Z4-2.5/Smchd1MD43+/+
			Percent input relative to H3	Average	Standard deviation				Percent input relative to H3	Average	Standard deviation	p-value
	1	Fibroblasts	0.578344	0.827307	0.277932		1	Fibroblasts	0.31864	0.632729	0.228277	0.2146
	2	Fibroblasts	1.04247				2	Fibroblasts	0.702222
	3	Fibroblasts	0.68302				3	Fibroblasts	0.535887
	4	Spleen	0.864537				4	Spleen	0.675955
	5	Spleen	1.24833				5	Spleen	0.556711
	6	Spleen	0.547147				6	Spleen	1.00696
	H3K9me3
			D4Z4-2.5/Smchd1+/+						D4Z4-2.5/Smchd1MD43+/+
			Percent input relative to H3	Average	Standard deviation				Percent input relative to H3	Average	Standard deviation	p-value
	1	Fibroblasts	0.885768	1.23977	0.365326		1	Fibroblasts	1.19334	1.49323	0.396625	0.2764
	2	Fibroblasts	1.04972				2	Fibroblasts	1.79626
	3	Fibroblasts	1.08673				3	Fibroblasts	0.907519
	4	Spleen	1.37554				4	Spleen	1.74715
	5	Spleen	1.91189				5	Spleen	1.38992
	6	Spleen	1.12896				6	Spleen	1.92519
	H3K27me3
			D4Z4-2.5/Smchd1+/+						D4Z4-2.5/Smchd1MD43+/+
			Percent input relative to H3	Average	Standard deviation				Percent input relative to H3	Average	Standard deviation	p-value
	1	Fibroblasts	3.13834	3.55526	0.680635		1	Fibroblasts	3.12748	4.10777	1.04724	0.3040
	2	Fibroblasts	2.88786				2	Fibroblasts	5.59834
	3	Fibroblasts	2.81864				3	Fibroblasts	3.5186
	4	Spleen	3.98616				4	Spleen	3.08442
	5	Spleen	4.21344				5	Spleen	5.04551
	6	Spleen	4.28709				6	Spleen	4.27226
	Chromatin compaction score
			D4Z4-2.5/Smchd1+/+						D4Z4-2.5/Smchd1MD43+/+
			H3K9me3/H3K4me2	Average	Standard deviation				H3K9me3/H3K4me2	Average	Standard deviation	p-value
	1	Fibroblasts	1.53156	1.5526	0.335397		1	Fibroblasts	3.74509	2.4983	0.715137	0.0150
	2	Fibroblasts	1.00696				2	Fibroblasts	2.55797
	3	Fibroblasts	1.59107				3	Fibroblasts	1.69349
	4	Spleen	1.59107				4	Spleen	2.58471
	5	Spleen	1.53156				5	Spleen	2.49666
	6	Spleen	2.06337				6	Spleen	1.91189
