# Supplementary material for: SMCHD1 has separable roles in chromatin architecture and gene silencing that could be targeted in disease
Source: Nat Commun. 2023 Sep 25;14:5466. doi: 10.1038/s41467-023-40992-6 (PMC10519958; doi:10.1038/s41467-023-40992-6)
Supplement: Supplementary file 14 — Source Data [file 41467_2023_40992_MOESM14_ESM.zip › Source_Data/Supp_3_b_c_d_e_source_data.xlsx]

## Sheet: Supp_3b_Distance_distrib_WT
r [A]	P(R) [arbitrary units]
0	0
0.6562	0.003838
1.312	0.007917
1.969	0.01225
2.625	0.01686
3.281	0.02176
3.938	0.02699
4.594	0.03257
5.25	0.03853
5.906	0.0449
6.562	0.05169
7.219	0.05892
7.875	0.06658
8.531	0.07466
9.188	0.08315
9.844	0.09201
10.5	0.1012
11.16	0.1107
11.81	0.1204
12.47	0.1303
13.12	0.1403
13.78	0.1503
14.44	0.1603
15.09	0.1703
15.75	0.1801
16.41	0.1897
17.06	0.1991
17.72	0.2082
18.38	0.217
19.03	0.2255
19.69	0.2337
20.34	0.2415
21	0.2489
21.66	0.2558
22.31	0.2624
22.97	0.2685
23.62	0.2741
24.28	0.2793
24.94	0.284
25.59	0.2881
26.25	0.2917
26.91	0.2948
27.56	0.2973
28.22	0.2993
28.88	0.3007
29.53	0.3015
30.19	0.3018
30.84	0.3016
31.5	0.3009
32.16	0.2997
32.81	0.298
33.47	0.2959
34.12	0.2935
34.78	0.2907
35.44	0.2877
36.09	0.2844
36.75	0.2808
37.41	0.2771
38.06	0.2733
38.72	0.2693
39.38	0.2653
40.03	0.2611
40.69	0.257
41.34	0.2528
42	0.2487
42.66	0.2445
43.31	0.2404
43.97	0.2364
44.62	0.2324
45.28	0.2285
45.94	0.2247
46.59	0.2209
47.25	0.2173
47.91	0.2137
48.56	0.2102
49.22	0.2068
49.88	0.2035
50.53	0.2002
51.19	0.197
51.84	0.1938
52.5	0.1907
53.16	0.1875
53.81	0.1844
54.47	0.1813
55.12	0.1781
55.78	0.175
56.44	0.1718
57.09	0.1686
57.75	0.1653
58.41	0.162
59.06	0.1588
59.72	0.1555
60.38	0.1521
61.03	0.1488
61.69	0.1455
62.34	0.1422
63	0.139
63.66	0.1357
64.31	0.1325
64.97	0.1294
65.62	0.1262
66.28	0.1231
66.94	0.12
67.59	0.117
68.25	0.1139
68.91	0.1109
69.56	0.1079
70.22	0.1049
70.88	0.102
71.53	0.09902
72.19	0.09607
72.84	0.09313
73.5	0.0902
74.16	0.08727
74.81	0.08435
75.47	0.08144
76.12	0.07855
76.78	0.07566
77.44	0.0728
78.09	0.06995
78.75	0.06712
79.41	0.06432
80.06	0.06154
80.72	0.0588
81.38	0.05608
82.03	0.05339
82.69	0.05075
83.34	0.04814
84	0.04557
84.66	0.04304
85.31	0.04057
85.97	0.03814
86.62	0.03577
87.28	0.03346
87.94	0.0312
88.59	0.02902
89.25	0.02689
89.91	0.02484
90.56	0.02287
91.22	0.02097
91.88	0.01916
92.53	0.01743
93.19	0.01578
93.84	0.01423
94.5	0.01276
95.16	0.01139
95.81	0.01011
96.47	0.008913
97.12	0.00781
97.78	0.006793
98.44	0.005859
99.09	0.005004
99.75	0.004223
100.4	0.003512
101.1	0.002865
101.7	0.002275
102.4	0.001737
103	0.001246
103.7	0.0007953
104.3	0.0003815
105	0
99.44	0.005548
100.1	0.004913
100.7	0.004291
101.3	0.00368
101.9	0.003074
102.5	0.00247
103.1	0.001864
103.8	0.001252
104.4	0.0006318
105	0

## Sheet: Supp_3d_Distance_distrib_MD43
r [A]	P(R) [arbitrary units]
0	0
0.6176	0.002665
1.235	0.005364
1.853	0.008112
2.471	0.01093
3.088	0.01384
3.706	0.01689
4.324	0.0201
4.941	0.02351
5.559	0.02715
6.176	0.03106
6.794	0.03525
7.412	0.03974
8.029	0.04452
8.647	0.04961
9.265	0.05497
9.882	0.06058
10.5	0.06642
11.12	0.07245
11.74	0.07861
12.35	0.08486
12.97	0.09116
13.59	0.09745
14.21	0.1037
14.82	0.1099
15.44	0.1159
16.06	0.1218
16.68	0.1276
17.29	0.1332
17.91	0.1386
18.53	0.1437
19.15	0.1488
19.76	0.1536
20.38	0.1582
21	0.1626
21.62	0.1669
22.24	0.1709
22.85	0.1748
23.47	0.1784
24.09	0.1818
24.71	0.185
25.32	0.1879
25.94	0.1905
26.56	0.1929
27.18	0.1949
27.79	0.1966
28.41	0.198
29.03	0.199
29.65	0.1997
30.26	0.2
30.88	0.2
31.5	0.1996
32.12	0.199
32.74	0.198
33.35	0.1968
33.97	0.1953
34.59	0.1937
35.21	0.1918
35.82	0.1897
36.44	0.1876
37.06	0.1853
37.68	0.1829
38.29	0.1804
38.91	0.1779
39.53	0.1753
40.15	0.1727
40.76	0.1701
41.38	0.1675
42	0.1649
42.62	0.1623
43.24	0.1597
43.85	0.1572
44.47	0.1547
45.09	0.1522
45.71	0.1497
46.32	0.1473
46.94	0.145
47.56	0.1426
48.18	0.1403
48.79	0.1381
49.41	0.1359
50.03	0.1337
50.65	0.1315
51.26	0.1294
51.88	0.1273
52.5	0.1252
53.12	0.1231
53.74	0.1209
54.35	0.1188
54.97	0.1167
55.59	0.1146
56.21	0.1124
56.82	0.1102
57.44	0.1081
58.06	0.1059
58.68	0.1037
59.29	0.1015
59.91	0.09928
60.53	0.09708
61.15	0.09488
61.76	0.09269
62.38	0.09051
63	0.08834
63.62	0.08618
64.24	0.08404
64.85	0.08192
65.47	0.07982
66.09	0.07773
66.71	0.07566
67.32	0.07362
67.94	0.07159
68.56	0.06959
69.18	0.06761
69.79	0.06565
70.41	0.06373
71.03	0.06183
71.65	0.05996
72.26	0.05813
72.88	0.05633
73.5	0.05457
74.12	0.05285
74.74	0.05117
75.35	0.04953
75.97	0.04793
76.59	0.04638
77.21	0.04486
77.82	0.04339
78.44	0.04195
79.06	0.04054
79.68	0.03917
80.29	0.03783
80.91	0.03652
81.53	0.03523
82.15	0.03395
82.76	0.0327
83.38	0.03146
84	0.03024
84.62	0.02902
85.24	0.02782
85.85	0.02662
86.47	0.02543
87.09	0.02425
87.71	0.02309
88.32	0.02193
88.94	0.02079
89.56	0.01966
90.18	0.01855
90.79	0.01747
91.41	0.0164
92.03	0.01537
92.65	0.01437
93.26	0.01339
93.88	0.01246
94.5	0.01156
95.12	0.01069
95.74	0.00986
96.35	0.009066
96.97	0.008305
97.59	0.007576
98.21	0.006875
98.82	0.006201
99.44	0.005548
100.1	0.004913
100.7	0.004291
101.3	0.00368
101.9	0.003074
102.5	0.00247
103.1	0.001864
103.8	0.001252
104.4	0.0006318
105	0

## Sheet: Supp_3c_Exp_scattering_WT
radial q [A^-1]	I(q) [arbitrary units]
0.0083146	-1.81622
0.0087014	-1.80615
0.0090881	-1.80024
0.0094748	-1.78089
0.0098616	-1.77224
0.010248	-1.7784
0.010635	-1.78646
0.011022	-1.77567
0.011408	-1.77887
0.011795	-1.7715
0.012182	-1.77503
0.012569	-1.77767
0.012955	-1.76741
0.013342	-1.77778
0.013729	-1.77042
0.014116	-1.78133
0.014502	-1.76241
0.014889	-1.77937
0.015276	-1.77822
0.015662	-1.77846
0.016049	-1.77864
0.016436	-1.78574
0.016823	-1.7822
0.017209	-1.77317
0.017596	-1.78139
0.017983	-1.7945
0.01837	-1.78901
0.018756	-1.79263
0.019143	-1.79847
0.01953	-1.79048
0.019916	-1.79561
0.020303	-1.79661
0.02069	-1.80192
0.021077	-1.80701
0.021463	-1.81761
0.02185	-1.8066
0.022237	-1.82778
0.022623	-1.80471
0.02301	-1.81491
0.023397	-1.81816
0.023784	-1.82629
0.02417	-1.82582
0.024557	-1.82215
0.024944	-1.82956
0.025331	-1.83165
0.025717	-1.83821
0.026104	-1.83603
0.026491	-1.84842
0.026877	-1.84536
0.027264	-1.85004
0.027651	-1.8501
0.028038	-1.85499
0.028424	-1.85761
0.028811	-1.86208
0.029198	-1.86353
0.029584	-1.86659
0.029971	-1.87628
0.030358	-1.87247
0.030745	-1.87397
0.031131	-1.8817
0.031518	-1.88263
0.031905	-1.88422
0.032291	-1.89354
0.032678	-1.89791
0.033065	-1.90278
0.033452	-1.89818
0.033838	-1.90455
0.034225	-1.90868
0.034612	-1.90816
0.034998	-1.91496
0.035385	-1.92028
0.035772	-1.92391
0.036159	-1.93382
0.036545	-1.93734
0.036932	-1.93569
0.037319	-1.93629
0.037705	-1.93998
0.038092	-1.93979
0.038479	-1.95617
0.038866	-1.95719
0.039252	-1.95577
0.039639	-1.96429
0.040026	-1.97216
0.040412	-1.97778
0.040799	-1.97935
0.041186	-1.98372
0.041572	-1.98531
0.041959	-1.98796
0.042346	-2.00355
0.042733	-2.0012
0.043119	-2.00525
0.043506	-2.01154
0.043893	-2.02191
0.044279	-2.02805
0.044666	-2.02616
0.045053	-2.02996
0.04544	-2.04032
0.045826	-2.03595
0.046213	-2.04062
0.0466	-2.04727
0.046986	-2.04544
0.047373	-2.05519
0.04776	-2.0592
0.048146	-2.07373
0.048533	-2.07162
0.04892	-2.07456
0.049307	-2.08403
0.049693	-2.08709
0.05008	-2.09485
0.050467	-2.09518
0.050853	-2.10385
0.05124	-2.10564
0.051627	-2.11683
0.052013	-2.11796
0.0524	-2.12191
0.052787	-2.13423
0.053173	-2.13145
0.05356	-2.13487
0.053947	-2.14584
0.054334	-2.15441
0.05472	-2.1523
0.055107	-2.16616
0.055494	-2.16832
0.05588	-2.16977
0.056267	-2.1807
0.056654	-2.18599
0.05704	-2.18726
0.057427	-2.19268
0.057814	-2.20068
0.0582	-2.2068
0.058587	-2.20976
0.058974	-2.21534
0.05936	-2.21644
0.059747	-2.22526
0.060134	-2.23305
0.060521	-2.23825
0.060907	-2.24241
0.061294	-2.2464
0.061681	-2.25983
0.062067	-2.25078
0.062454	-2.25814
0.062841	-2.27482
0.063227	-2.2701
0.063614	-2.27687
0.064001	-2.2907
0.064387	-2.29016
0.064774	-2.3022
0.065161	-2.30358
0.065547	-2.31065
0.065934	-2.30665
0.066321	-2.33523
0.066707	-2.32615
0.067094	-2.32073
0.067481	-2.34752
0.067867	-2.34248
0.068254	-2.36263
0.068641	-2.35793
0.069027	-2.36319
0.069414	-2.36708
0.069801	-2.36717
0.070187	-2.37611
0.070574	-2.38274
0.070961	-2.39088
0.071347	-2.40066
0.071734	-2.41274
0.072121	-2.41059
0.072507	-2.41184
0.072894	-2.43095
0.073281	-2.42062
0.073667	-2.43689
0.074054	-2.43182
0.074441	-2.42517
0.074827	-2.43759
0.075214	-2.44998
0.075601	-2.46087
0.075987	-2.45925
0.076374	-2.46038
0.076761	-2.47556
0.077147	-2.48295
0.077534	-2.49252
0.077921	-2.51179
0.078307	-2.48927
0.078694	-2.51238
0.07908	-2.50329
0.079467	-2.50371
0.079854	-2.52333
0.08024	-2.52701
0.080627	-2.51787
0.081014	-2.54517
0.0814	-2.52818
0.081787	-2.53472
0.082174	-2.56087
0.08256	-2.54554
0.082947	-2.55419
0.083334	-2.56835
0.08372	-2.56983
0.084107	-2.58079
0.084493	-2.58461
0.08488	-2.58642
0.085267	-2.58697
0.085653	-2.60274
0.08604	-2.61393
0.086427	-2.61966
0.086813	-2.59539
0.0872	-2.62428
0.087587	-2.6252
0.087973	-2.6222
0.08836	-2.63897
0.088746	-2.64964
0.089133	-2.6371
0.08952	-2.65993
0.089906	-2.65193
0.090293	-2.65142
0.09068	-2.66977
0.091066	-2.67146
0.091453	-2.66472
0.091839	-2.68119
0.092226	-2.67911
0.092613	-2.68888
0.092999	-2.71507
0.093386	-2.7043
0.093772	-2.72097
0.094159	-2.69949
0.094546	-2.70945
0.094932	-2.7196
0.095319	-2.73632
0.095706	-2.73257
0.096092	-2.73327
0.096479	-2.73807
0.096865	-2.77721
0.097252	-2.75021
0.097639	-2.76053
0.098025	-2.7472
0.098412	-2.77237
0.098798	-2.77425
0.099185	-2.77487
0.099572	-2.80774
0.099958	-2.8165
0.10034	-2.80341
0.10073	-2.80016
0.10112	-2.78632
0.1015	-2.79626
0.10189	-2.82131
0.10228	-2.85063
0.10266	-2.79588
0.10305	-2.82036
0.10344	-2.8509
0.10382	-2.83227
0.10421	-2.84188
0.1046	-2.84397
0.10498	-2.845
0.10537	-2.84628
0.10576	-2.84209
0.10614	-2.88236
0.10653	-2.86496
0.10692	-2.8768
0.1073	-2.8826
0.10769	-2.8962
0.10808	-2.90658
0.10846	-2.93185
0.10885	-2.86601
0.10924	-2.89757
0.10962	-2.9364
0.11001	-2.93764
0.1104	-2.90136
0.11078	-2.95956
0.11117	-2.92449
0.11156	-2.95538
0.11194	-2.95347
0.11233	-2.94157
0.11272	-2.9786
0.1131	-2.96377
0.11349	-2.97383
0.11388	-2.97383
0.11426	-2.95809
0.11465	-2.9539
0.11503	-2.99021
0.11542	-2.96815
0.11581	-2.98978
0.11619	-3.02054
0.11658	-2.99814
0.11697	-3.00779
0.11735	-3.00946
0.11774	-3.03007
0.11813	-3.01258
0.11851	-3.02718
0.1189	-3.03258
0.11929	-3.0765
0.11967	-3.06278
0.12006	-3.04415
0.12045	-3.0905
0.12083	-3.09576
0.12122	-3.11848
0.12161	-3.10365
0.12199	-3.11019
0.12238	-3.13877
0.12277	-3.11848
0.12315	-3.12778
0.12354	-3.15535
0.12393	-3.14311
0.12431	-3.13748
0.1247	-3.18675
0.12509	-3.16674
0.12547	-3.18113
0.12586	-3.15482
0.12624	-3.17129
0.12663	-3.13164
0.12702	-3.16196
0.1274	-3.15718
0.12779	-3.16145
0.12818	-3.15405
0.12856	-3.19449
0.12895	-3.2387
0.12934	-3.24435
0.12972	-3.21176
0.13011	-3.24146
0.1305	-3.23348
0.13088	-3.23473
0.13127	-3.24923
0.13166	-3.27054
0.13204	-3.29569
0.13243	-3.22966
0.13282	-3.25068
0.1332	-3.214
0.13359	-3.28679
0.13397	-3.28429
0.13436	-3.32918
0.13475	-3.31122
0.13513	-3.27597
0.13552	-3.30887
0.13591	-3.43043
0.13629	-3.32778
0.13668	-3.26644
0.13707	-3.30516
0.13745	-3.35507
0.13784	-3.35109
0.13823	-3.36307
0.13861	-3.37332
0.139	-3.3726
0.13939	-3.4299
0.13977	-3.44455
0.14016	-3.35984
0.14055	-3.41294
0.14093	-3.39106
0.14132	-3.3982
0.1417	-3.41414
0.14209	-3.46223
0.14248	-3.46163
0.14286	-3.53447
0.14325	-3.34206
0.14364	-3.44355
0.14402	-3.58823
0.14441	-3.49297
0.1448	-3.46953
0.14518	-3.58243
0.14557	-3.47139
0.14596	-3.41571
0.14634	-3.46016
0.14673	-3.49152
0.14711	-3.54168
0.1475	-3.50451
0.14789	-3.48616
0.14827	-3.47612
0.14866	-3.53913
0.14905	-3.59527
0.14943	-3.56392
0.14982	-3.59337
0.15021	-3.3955
0.15059	-3.57973
0.15098	-3.58514
0.15137	-3.52282
0.15175	-3.71372
0.15214	-3.5725
0.15253	-3.69637
0.15291	-3.61174
0.1533	-3.58296
0.15368	-3.53371
0.15407	-3.72377
0.15446	-3.6274
0.15484	-3.89255
0.15523	-3.54248
0.15562	-3.74122
0.156	-3.69437
0.15639	-3.57743
0.15678	-3.69092
0.15716	-3.69467
0.15755	-3.69317
0.15793	-3.72363
0.15832	-3.76993
0.15871	-3.69005
0.15909	-3.79612
0.15948	-3.64526
0.15987	-3.65553
0.16025	-3.67855
0.16064	-3.82991
0.16103	-3.6649
0.16141	-3.63852
0.1618	-3.79196
0.16219	-3.72563
0.16257	-3.66673
0.16296	-3.83289
0.16334	-3.60951
0.16373	-3.83648
0.16412	-3.74355
0.1645	-3.66388
0.16489	-3.66884
0.16528	-3.72855
0.16566	-3.80964
0.16605	-3.68434
0.16644	-3.89915
0.16682	-3.69769
0.16721	-3.75316
0.16759	-3.85571
0.16798	-3.74307
0.16837	-3.99055
0.16875	-3.79046
0.16914	-3.94881
0.16953	-3.94638
0.16991	-3.65716
0.1703	-3.7596
0.17069	-3.74441
0.17107	-3.64708
0.17146	-3.75139
0.17184	-3.73905
0.17223	-3.96405
0.17262	-3.85799
0.173	-4.33377
0.17339	-4.009
0.17378	-3.702
0.17416	-3.75811
0.17455	-3.81818
0.17494	-3.7955
0.17532	-3.78167
0.17571	-3.91732
0.17609	-4.22846
0.17648	-3.8214
0.17687	-3.74319
0.17725	-4.03885
0.17764	-4.25991
0.17803	-3.64195
0.17841	-3.8815
0.1788	-3.92085
0.17919	-4.22989
0.17957	-3.97433
0.17996	-3.97216
0.18034	-4.05363
0.18073	-3.79263
0.18112	-3.80349
0.1815	-3.96373
0.18189	-4.0684
0.18228	-4.01562
0.18266	-3.78709
0.18305	-3.73836
0.18343	-3.97716
0.18382	-3.97285
0.18421	-3.71929
0.18459	-3.9803
0.18498	-3.7851
0.18537	-3.87524
0.18575	-3.72684
0.18614	-3.89664
0.18652	-3.93734
0.18691	-3.9361
0.1873	-3.94002
0.18768	-3.94382
0.18807	-3.94298
0.18846	-3.82177
0.18884	-3.88091
0.18923	-4.27133
0.18961	-3.90535
0.19	-3.81913
0.19039	-3.98953
0.19077	-4.01192
0.19116	-3.90577
0.19155	-4.14154
0.19193	-3.87906
0.19232	-3.93185
0.1927	-3.95821
0.19309	-3.97601
0.19348	-3.95319
0.19386	-4.54781
0.19425	-3.99383
0.19464	-4.04329
0.19502	-3.89991
0.19541	-3.87913
0.19579	-3.90507
0.19618	-4.26112
0.19657	-4.15061
0.19695	-3.90476
0.19734	-4.83384
0.19773	-3.92533
0.19811	-3.74048
0.1985	-4.09396
0.19888	-3.97856
0.19927
0.19966	-3.95245
0.20004	-3.90399
0.20043	-3.85674
0.20082	-4.06106
0.2012	-4.10307
0.20159	-3.79215
0.20197	-4.05935
0.20236	-4.07173
0.20275	-3.91952
0.20313	-4.87897
0.20352	-4.39184
0.20391	-4.03842
0.20429	-3.83127
0.20468	-3.9859
0.20506	-4.09739
0.20545	-3.89337
0.20584	-4.05273
0.20622	-4.16623
0.20661	-3.94562
0.207	-3.95916
0.20738	-4.32289
0.20777	-3.9041
0.20815	-4.00207
0.20854	-4.14809
0.20893	-4.04685
0.20931	-4.08758
0.2097	-4.09913
0.21008	-4.06037
0.21047	-4.22938
0.21086	-3.91496
0.21124	-4.01479
0.21163	-4.04257
0.21202	-4.09653
0.2124	-4.90011
0.21279	-3.89705
0.21317	-4.05149
0.21356	-4.18515
0.21395	-3.90679
0.21433	-3.94089
0.21472	-3.98902
0.2151	-3.89705
0.21549	-4.12845
0.21588	-4.30844
0.21626	-4.00147
0.21665	-4.86902
0.21704	-4.47101
0.21742	-4.14792
0.21781	-4.01895
0.21819	-3.94428
0.21858	-3.95519
0.21897	-3.94842
0.21935	-3.86113
0.21974	-3.94082
0.22012	-3.98945
0.22051	-4.02983
0.2209	-3.90696
0.22128	-3.9197
0.22167	-4.08714
0.22205	-5.48515
0.22244	-3.86126
0.22283	-3.89609
0.22321	-4.22084
0.2236	-3.73135
0.22398	-3.77838
0.22437	-4.12577
0.22476	-3.96126
0.22514	-3.97827
0.22553	-4.01144
0.22592	-3.7807
0.2263	-4.16503
0.22669	-3.89647
0.22707	-4.01016
0.22746	-4.31474
0.22785	-4.06007
0.22823	-3.82169
0.22862	-3.6784
0.229	-4.0885
0.22939	-3.92361
0.22978	-3.9156
0.23016	-3.91375
0.23055	-4.29786
0.23093	-3.78026
0.23132	-4.92511
0.23171	-4.16786
0.23209	-4.30272
0.23248	-4.00913
0.23286	-4.1759
0.23325	-4.17196
0.23364	-4.00267
0.23402	-3.85933
0.23441	-4.02907
0.23479	-4.75166
0.23518	-3.79022
0.23557	-4.0246
0.23595	-3.84164
0.23634	-4.05695
0.23672	-4.41698
0.23711	-3.92815
0.2375	-3.91496
0.23788	-4.33653
0.23827	-4.34271
0.23865
0.23904	-4.11083
0.23943	-4.18983
0.23981	-4.33096
0.2402	-3.81149
0.24058	-3.7606
0.24097	-3.89042
0.24136	-4.01978
0.24174	-3.87687
0.24213	-4.02988
0.24251	-4.2789
0.2429	-3.85924
0.24329	-3.87841
0.24367	-4.01585
0.24406	-4.02351
0.24444	-3.92786
0.24483	-4.05317
0.24522	-3.86624
0.2456	-4.1895
0.24599	-3.84128
0.24637	-4.33978
0.24676	-4.05165
0.24715	-4.0754
0.24753	-3.98974
0.24792	-3.8911
0.2483	-3.78439
0.24869	-4.16077
0.24908	-4.12214
0.24946	-3.87906
0.24985	-3.91457
0.25023	-4.04572
0.25062	-3.91364
0.25101	-3.89333
0.25139	-4.02755
0.25178	-3.81616
0.25216	-4.13753
0.25255	-3.93416
0.25293	-4.28112
0.25332	-3.9041
0.25371	-3.95012
0.25409	-3.91439
0.25448	-4.07021
0.25486	-4.18978
0.25525	-3.88436
0.25564	-3.95284
0.25602	-4.53167
0.25641	-3.80063
0.25679	-4.01563
0.25718	-3.89232
0.25757	-3.94371
0.25795	-4.09114
0.25834	-3.80704
0.25872	-4.03379
0.25911	-3.83875
0.25949	-4.25902
0.25988	-3.89695
0.26027	-4.0001
0.26065	-4.49749
0.26104	-4.02124
0.26142	-4.28863
0.26181	-3.89079
0.2622	-4.1501
0.26258	-4.00773
0.26297	-3.94157
0.26335	-3.96573
0.26374	-4.09579
0.26413	-4.17643
0.26451	-4.10987
0.2649	-4.06354
0.26528	-4.41478
0.26567	-3.83345
0.26605	-3.96257
0.26644	-4.07119
0.26683	-3.86999
0.26721	-4.05908
0.2676	-3.79539
0.26798	-3.7864
0.26837	-4.06415
0.26875	-3.9544
0.26914	-3.99131
0.26953	-4.21467
0.26991	-3.90837
0.2703	-3.91336
0.27068	-4.02168
0.27107	-3.99866
0.27146	-3.92599
0.27184	-3.82452
0.27223	-3.97025
0.27261
0.273	-4.03098
0.27338	-4.53361
0.27377	-4.10448
0.27416	-3.93753
0.27454	-3.99405
0.27493	-4.44363
0.27531	-4.06616
0.2757	-3.98172
0.27608	-4.16796
0.27647	-4.31361
0.27686	-4.17747
0.27724	-4.31048
0.27763	-5.53687
0.27801	-4.51608
0.2784	-3.90149
0.27878	-3.97408
0.27917	-3.87247
0.27956	-4.1999
0.27994	-4.28519
0.28033	-4.1805
0.28071	-3.8375
0.2811	-4.04396
0.28148	-4.40046
0.28187	-4.12676
0.28226	-4.54098
0.28264	-3.84503
0.28303	-4.04037
0.28341	-4.11797
0.2838	-4.23624
0.28418	-3.94154
0.28457	-4.38741
0.28496	-4.60015
0.28534	-4.41565
0.28573	-4.72441
0.28611	-4.50326
0.2865	-4.45621
0.28688	-4.21187
0.28727	-4.23852
0.28766	-4.25811
0.28804	-4.21509
0.28843	-4.15627
0.28881
0.2892	-4.74304
0.28958	-4.06207
0.28997	-4.07626
0.29036	-4.23907
0.29074	-4.15009
0.29113	-4.36567
0.29151	-4.00675
0.2919	-4.04335
0.29228
0.29267	-4.07089
0.29306	-4.19856
0.29344	-4.08377
0.29383	-3.9355
0.29421	-4.16896
0.2946	-4.25808
0.29498
0.29537	-4.3624
0.29575	-4.21473
0.29614	-4.31267
0.29653	-4.03686
0.29691	-5.03254
0.2973	-5.48911
0.29768
0.29807	-4.0206
0.29845	-3.83968
0.29884	-4.16764
0.29922	-4.5726
0.29961	-4.59932
0.3	-3.92956
0.30038	-5.0218
0.30077	-3.99779
0.30115	-5.40165
0.30154	-4.50321
0.30192	-4.47877
0.30231	-3.85789
0.30269	-4.182
0.30308
0.30347	-4.05
0.30385	-3.88592
0.30424	-4.26515
0.30462	-6.19571
0.30501	-4.11555
0.30539	-4.19122
0.30578	-3.92049
0.30616	-4.2161
0.30655	-4.13517
0.30694	-4.20085
0.30732	-4.12464
0.30771	-4.46015
0.30809	-4.22587
0.30848	-3.959
0.30886	-4.28549
0.30925	-3.94477
0.30963	-3.98347
0.31002	-4.28985
0.31041	-4.26578
0.31079	-4.50717
0.31118	-3.94188
0.31156
0.31195	-4.24603
0.31233	-4.80863
0.31272	-3.89466
0.3131	-4.25488
0.31349	-4.13048
0.31387	-3.96791
0.31426
0.31465	-4.12762
0.31503	-4.18493
0.31542	-3.92372
0.3158
0.31619	-4.17418
0.31657	-4.07759
0.31696	-4.31727
0.31734	-3.95479
0.31773	-4.16282
0.31811	-3.87345
0.3185	-4.94184
0.31889
0.31927	-4.07905
0.31966	-4.03043
0.32004	-3.99499
0.32043	-4.37152
0.32081	-4.8
0.3212	-4.1821
0.32158	-4.52468
0.32197	-4.9555
0.32235	-4.71388
0.32274	-4.09929
0.32313	-4.29168
0.32351	-5.04147
0.3239	-4.682
0.32428	-4.64697
0.32467	-3.89476
0.32505	-4.48004
0.32544
0.32582	-4.18314
0.32621	-4.14965
0.32659	-4.06741
0.32698	-4.378
0.32736	-4.29234
0.32775	-4.27504
0.32813	-4.2606
0.32852
0.32891
0.32929	-4.31942
0.32968	-4.81999
0.33006	-4.42242
0.33045	-4.65092
0.33083	-3.87397
0.33122	-4.56668
0.3316	-4.32358
0.33199	-4.11817
0.33237	-4.99051
0.33276	-3.91829
0.33314
0.33353	-4.62788
0.33391	-4.70198
0.3343	-5.45557
0.33469	-4.03878
0.33507	-4.09604
0.33546	-4.31684
0.33584	-4.73163
0.33623	-3.91243
0.33661	-4.29085
0.337	-5.10738
0.33738	-4.7831
0.33777	-4.28609
0.33815	-4.04988
0.33854	-5.09792
0.33892	-4.29497
0.33931	-4.3111
0.33969
0.34008	-4.36388
0.34046
0.34085	-4.69195
0.34124	-3.96734
0.34162	-4.49621
0.34201	-3.8875
0.34239
0.34278	-3.86157
0.34316	-4.16662
0.34355	-4.07224
0.34393	-4.21532
0.34432	-3.99853
0.3447	-4.43488
0.34509	-3.78888
0.34547	-4.39229
0.34586	-4.09847
0.34624	-4.10649
0.34663	-4.84894
0.34701
0.3474	-4.20752
0.34778	-4.62024
0.34817	-4.34134
0.34855	-4.23858
0.34894	-5.12699
0.34932
0.34971	-4.62759
0.35009	-3.99525
0.35048	-4.26121
0.35086	-4.09024
0.35125	-4.03333
0.35164	-4.29162
0.35202	-4.11236
0.35241	-5.40637
0.35279	-4.41934
0.35318	-4.89497
0.35356	-4.69109
0.35395	-3.92118
0.35433	-3.91768
0.35472	-4.28838
0.3551	-4.88746
0.35549	-4.9878
0.35587	-3.90111
0.35626
0.35664	-4.03696
0.35703	-3.86455
0.35741	-3.89022
0.3578	-3.88336
0.35818	-4.34651
0.35857	-4.22299
0.35895	-5.23363
0.35934	-3.91973
0.35972	-4.49095
0.36011	-4.18973
0.36049	-4.01886
0.36088	-5.39392
0.36126	-4.2172
0.36165	-3.95468
0.36203
0.36242	-4.49401
0.3628
0.36319	-4.14805
0.36357	-5.8468
0.36396	-4.29178
0.36434	-4.091
0.36473	-4.32321
0.36511	-4.47311
0.3655	-4.69644
0.36588	-4.07744
0.36627	-5.03702
0.36665	-4.41175
0.36704
0.36742	-4.39611
0.36781	-4.19031
0.36819	-4.99594
0.36858	-4.27884
0.36896	-3.98792
0.36935	-4.31257
0.36973	-4.20981
0.37012	-4.08161
0.3705	-4.6063
0.37089	-5.4457
0.37127
0.37166
0.37204	-4.44103
0.37243	-4.6303
0.37281	-3.78845
0.3732
0.37358
0.37397	-3.9521
0.37435	-4.35927
0.37474	-4.99435
0.37512	-4.41711
0.37551	-4.01618
0.37589	-4.05601
0.37628	-4.25604
0.37666	-4.15079
0.37705	-4.02464
0.37743	-4.25689
0.37782	-4.06992
0.3782	-4.75781
0.37859	-3.9729
0.37897	-4.27683
0.37936	-4.21078
0.37974	-4.44144
0.38013	-4.42376
0.38051	-4.76145
0.3809	-5.11487
0.38128	-4.32945
0.38167	-3.9396
0.38205	-4.87319
0.38244	-3.91862
0.38282	-4.38243
0.38321	-4.31309
0.38359	-4.0706
0.38397
0.38436	-3.78083
0.38474	-4.7336
0.38513	-4.2533
0.38551	-4.24177
0.3859	-4.29433
0.38628	-4.13226
0.38667	-3.91222
0.38705	-4.785
0.38744	-4.26045
0.38782	-3.82076
0.38821	-4.03467
0.38859	-4.26131
0.38898
0.38936
0.38975	-4.35891
0.39013	-4.12344
0.39052
0.3909	-3.81392
0.39129	-4.29889
0.39167	-4.87073
0.39206
0.39244	-4.73988
0.39283
0.39321	-4.08467
0.39359	-4.24512
0.39398	-4.5687
0.39436	-5.22847
0.39475	-4.6182
0.39513
0.39552	-4.86094
0.3959
0.39629	-4.33401
0.39667	-4.3997
0.39706	-4.08305
0.39744	-4.07603
0.39783	-4.10851
0.39821	-4.53187
0.3986	-3.93189
0.39898	-4.30278
0.39937	-3.80978
0.39975	-3.78115
0.40013
0.40052	-4.08451
0.4009	-4.02584
0.40129	-4.75731
0.40167
0.40206	-4.18733
0.40244	-5.13296
0.40283	-4.26918
0.40321	-4.74895
0.4036
0.40398	-4.45647
0.40437	-4.65643
0.40475	-4.52018
0.40514	-4.32247
0.40552
0.4059
0.40629	-4.45018
0.40667	-3.96481
0.40706	-4.19523
0.40744
0.40783	-4.28717
0.40821	-4.33329
0.4086	-4.41042
0.40898
0.40937	-4.71745
0.40975	-4.51482
0.41014	-4.1286
0.41052	-4.6409
0.4109	-5.05701
0.41129
0.41167	-4.42995
0.41206	-3.94788
0.41244	-4.495
0.41283	-4.88316
0.41321	-3.86595
0.4136
0.41398	-4.46274
0.41437
0.41475	-4.27993
0.41513	-4.01837
0.41552	-4.19457
0.4159	-4.3204
0.41629	-3.98923
0.41667
0.41706	-4.47278
0.41744	-4.20589
0.41783
0.41821
0.41859	-5.16669
0.41898	-4.18091
0.41936	-4.55196
0.41975
0.42013	-4.77389
0.42052	-5.01688
0.4209
0.42129	-4.26598
0.42167	-4.22469
0.42206	-4.28611
0.42244	-3.84082
0.42282	-4.38121
0.42321	-5.95273
0.42359	-4.41319
0.42398	-4.06177
0.42436	-4.21522
0.42475
0.42513	-3.97139
0.42551	-4.32291
0.4259
0.42628	-4.03162
0.42667	-4.45931
0.42705	-4.52391
0.42744	-4.21655
0.42782	-5.36328
0.42821	-3.96445
0.42859	-4.62037
0.42897	-4.56311
0.42936	-4.69141
0.42974	-4.56438
0.43013
0.43051	-3.98122
0.4309	-3.82527
0.43128	-3.87897
0.43167
0.43205	-4.33036
0.43243	-4.26181
0.43282	-4.81381
0.4332	-4.45426
0.43359	-4.22522
0.43397	-6.09826
0.43436	-3.88253
0.43474
0.43512	-4.17331
0.43551	-5.84472
0.43589	-4.04399
0.43628	-4.5823
0.43666	-4.23417
0.43705	-4.21292
0.43743	-4.14935
0.43781	-4.22772
0.4382	-4.01369
0.43858	-4.39824
0.43897	-4.83233
0.43935	-4.59865
0.43974	-4.12666
0.44012	-4.48415
0.4405	-4.56222
0.44089	-4.24561
0.44127	-4.26147
0.44166	-4.31906
0.44204	-4.35204
0.44243	-4.84826
0.44281	-4.13817
0.44319
0.44358
0.44396	-4.59807
0.44435	-4.51816
0.44473	-3.99469
0.44511	-3.8398
0.4455	-4.62635
0.44588	-4.0997
0.44627	-4.3577
0.44665	-5.07456
0.44704	-4.82059
0.44742	-4.32553
0.4478	-5.28751
0.44819	-3.99922
0.44857	-5.30007
0.44896	-5.06388
0.44934	-4.62117
0.44972
0.45011	-4.15477
0.45049	-3.93479
0.45088
0.45126	-4.58953
0.45165	-4.10375
0.45203	-4.16866
0.45241	-4.49138
0.4528	-4.7519
0.45318	-4.15266
0.45357
0.45395	-4.69693
0.45433	-4.24874
0.45472	-4.58394
0.4551	-3.93923
0.45549	-5.75414
0.45587
0.45625	-4.51394
0.45664	-4.62401
0.45702
0.45741	-3.67083
0.45779
0.45817
0.45856	-4.71177
0.45894	-3.69607
0.45933	-3.83094
0.45971	-4.17622
0.46009	-5.29434
0.46048	-3.90143
0.46086	-5.24676
0.46125	-4.43131
0.46163	-4.14644
0.46201	-3.87173
0.4624	-4.22607
0.46278	-4.06431
0.46317	-3.69741
0.46355
0.46393	-3.95813
0.46432	-3.85846
0.4647
0.46509	-3.95241
0.46547	-4.19004
0.46585	-3.8171
0.46624	-3.87759
0.46662
0.46701	-4.35514
0.46739	-4.4508
0.46777
0.46816
0.46854	-4.42899
0.46893	-4.9393
0.46931	-3.95841
0.46969
0.47008	-4.779
0.47046
0.47085	-4.40778
0.47123	-4.23293
0.47161	-3.80198
0.472
0.47238	-3.57165
0.47277	-4.32649
0.47315
0.47353	-3.94835
0.47392
0.4743	-3.9711
0.47468
0.47507
0.47545
0.47584	-3.6673
0.47622	-3.71137
0.4766	-5.24724
0.47699
0.47737	-4.23039
0.47775	-4.49867
0.47814
0.47852	-3.73653
0.47891
0.47929	-4.60839
0.47967	-3.54197
0.48006	-4.20257
0.48044	-3.74746
0.48083	-3.59218
0.48121
0.48159
0.48198	-4.41243
0.48236	-3.72506
0.48274	-4.5518
0.48313
0.48351
0.4839
0.48428
0.48466	-4.86477
0.48505	-4.60083
0.48543	-4.97367
0.48581	-3.87985
0.4862	-3.65476
0.48658	-4.42926
0.48697	-3.62463
0.48735	-3.73138
0.48773
0.48812	-5.72642
0.4885	-3.97367
0.48888	-3.90312
0.48927	-4.42143
0.48965	-4.75117
0.49003	-3.46878
0.49042
0.4908	-4.68859
0.49119
0.49157
0.49195
0.49234	-4.27172
0.49272	-4.26201
0.4931
0.49349	-3.60483
0.49387	-3.7137
0.49425
0.49464	-3.64344
0.49502	-3.80228
0.49541	-4.18098
0.49579	-3.67722
0.49617	-3.52142
0.49656	-4.29469
0.49694	-4.23692
0.49732
0.49771	-4.64487
0.49809	-4.01072
0.49847
0.49886
0.49924
0.49962	-4.12055
0.50001	-3.73194
0.50039	-4.23821
0.50078
0.50116
0.50154	-4.01866
0.50193
0.50231	-5.99965
0.50269	-3.74053
0.50308	-4.21486
0.50346	-4.46795
0.50384	-4.31823
0.50423	-3.71128
0.50461
0.50499
0.50538	-3.45296
0.50576	-4.44577
0.50614	-4.69906
0.50653
0.50691	-3.55174
0.50729
0.50768	-4.29756
0.50806	-3.85347
0.50844
0.50883
0.50921
0.50959
0.50998	-4.22677
0.51036	-3.54176
0.51075
0.51113	-3.66442
0.51151	-3.67446
0.5119
0.51228
0.51266
0.51305	-4.07304
0.51343	-3.49194
0.51381	-3.91955
0.5142	-3.62028
0.51458	-3.58162
0.51496
0.51535	-4.47111
0.51573	-3.67913
0.51611	-3.60492
0.5165	-4.19644
0.51688	-4.39146
0.51726	-3.67111
0.51765	-3.61098
0.51803	-4.19248
0.51841
0.5188
0.51918	-3.44727
0.51956	-3.8003
0.51995
0.52033
0.52071	-3.48005
0.52109	-3.65386
0.52148	-3.74232
0.52186
0.52224
0.52263
0.52301
0.52339	-3.50509
0.52378
0.52416	-5.06486
0.52454	-3.60802
0.52493
0.52531
0.52569	-4.05764
0.52608
0.52646	-4.10391
0.52684
0.52723	-3.43067
0.52761	-4.01723
0.52799
0.52838
0.52876
0.52914
0.52953	-3.05105
0.52991
0.53029
0.53067	-3.65977
0.53106	-4.31529
0.53144	-3.31098
0.53182	-3.33522
0.53221	-3.13914
0.53259
0.53297
0.53336	-3.12531
0.53374	-3.2107
0.53412

## Sheet: Supp_3e_Exp_scattering_MD43
radial q [A^-1]	I(q) [arbitrary units]
0.0083146	-1.98326
0.0087014	-1.94218
0.0090881	-1.94777
0.0094748	-1.9557
0.0098616	-1.94589
0.010248	-1.93911
0.010635	-1.95331
0.011022	-1.94892
0.011408	-1.95707
0.011795	-1.9667
0.012182	-1.96625
0.012569	-1.95679
0.012955	-1.945
0.013342	-1.95511
0.013729	-1.94754
0.014116	-1.95837
0.014502	-1.94935
0.014889	-1.95991
0.015276	-1.96405
0.015662	-1.95719
0.016049	-1.95362
0.016436	-1.95632
0.016823	-1.96682
0.017209	-1.96154
0.017596	-1.96702
0.017983	-1.97584
0.01837	-1.97675
0.018756	-1.97001
0.019143	-1.97228
0.01953	-1.96638
0.019916	-1.98039
0.020303	-1.97375
0.02069	-1.97827
0.021077	-1.9779
0.021463	-1.98347
0.02185	-2.00091
0.022237	-1.9946
0.022623	-1.99533
0.02301	-1.99217
0.023397	-2.00188
0.023784	-2.00669
0.02417	-2.00568
0.024557	-2.00481
0.024944	-2.01072
0.025331	-2.00313
0.025717	-2.01998
0.026104	-2.03173
0.026491	-2.0292
0.026877	-2.03195
0.027264	-2.03616
0.027651	-2.03357
0.028038	-2.03668
0.028424	-2.04173
0.028811	-2.04682
0.029198	-2.05226
0.029584	-2.04964
0.029971	-2.06269
0.030358	-2.05249
0.030745	-2.05642
0.031131	-2.07129
0.031518	-2.06808
0.031905	-2.06115
0.032291	-2.07139
0.032678	-2.07767
0.033065	-2.08264
0.033452	-2.08337
0.033838	-2.08526
0.034225	-2.08668
0.034612	-2.09334
0.034998	-2.11213
0.035385	-2.10335
0.035772	-2.10831
0.036159	-2.09998
0.036545	-2.1208
0.036932	-2.12016
0.037319	-2.1342
0.037705	-2.12213
0.038092	-2.13074
0.038479	-2.14451
0.038866	-2.13914
0.039252	-2.14132
0.039639	-2.14796
0.040026	-2.15641
0.040412	-2.16513
0.040799	-2.15757
0.041186	-2.16488
0.041572	-2.17433
0.041959	-2.18054
0.042346	-2.18753
0.042733	-2.19413
0.043119	-2.17904
0.043506	-2.18247
0.043893	-2.18971
0.044279	-2.20826
0.044666	-2.20659
0.045053	-2.20505
0.04544	-2.21578
0.045826	-2.2158
0.046213	-2.23077
0.0466	-2.23587
0.046986	-2.24012
0.047373	-2.24045
0.04776	-2.24602
0.048146	-2.25756
0.048533	-2.2514
0.04892	-2.26055
0.049307	-2.2693
0.049693	-2.2704
0.05008	-2.26838
0.050467	-2.27443
0.050853	-2.2812
0.05124	-2.29263
0.051627	-2.29666
0.052013	-2.28873
0.0524	-2.3015
0.052787	-2.30625
0.053173	-2.32616
0.05356	-2.3195
0.053947	-2.32855
0.054334	-2.3275
0.05472	-2.34416
0.055107	-2.33572
0.055494	-2.34115
0.05588	-2.34739
0.056267	-2.36185
0.056654	-2.36579
0.05704	-2.36617
0.057427	-2.36633
0.057814	-2.38832
0.0582	-2.38485
0.058587	-2.38188
0.058974	-2.40035
0.05936	-2.40503
0.059747	-2.41922
0.060134	-2.42043
0.060521	-2.41739
0.060907	-2.41201
0.061294	-2.41816
0.061681	-2.42652
0.062067	-2.45018
0.062454	-2.4522
0.062841	-2.44989
0.063227	-2.46226
0.063614	-2.46976
0.064001	-2.46629
0.064387	-2.46825
0.064774	-2.499
0.065161	-2.47395
0.065547	-2.47856
0.065934	-2.49893
0.066321	-2.49233
0.066707	-2.51543
0.067094	-2.50325
0.067481	-2.50785
0.067867	-2.52103
0.068254	-2.52175
0.068641	-2.52187
0.069027	-2.54244
0.069414	-2.55259
0.069801	-2.54903
0.070187	-2.55092
0.070574	-2.5537
0.070961	-2.56132
0.071347	-2.57409
0.071734	-2.57889
0.072121	-2.58253
0.072507	-2.58094
0.072894	-2.59035
0.073281	-2.59703
0.073667	-2.58371
0.074054	-2.61464
0.074441	-2.60466
0.074827	-2.63652
0.075214	-2.6448
0.075601	-2.65063
0.075987	-2.63816
0.076374	-2.64533
0.076761	-2.63699
0.077147	-2.66312
0.077534	-2.65742
0.077921	-2.67568
0.078307	-2.67428
0.078694	-2.6892
0.07908	-2.68292
0.079467	-2.67117
0.079854	-2.69227
0.08024	-2.68508
0.080627	-2.68269
0.081014	-2.66953
0.0814	-2.70985
0.081787	-2.72228
0.082174	-2.73693
0.08256	-2.73738
0.082947	-2.74953
0.083334	-2.7257
0.08372	-2.74196
0.084107	-2.74577
0.084493	-2.76028
0.08488	-2.77666
0.085267	-2.77216
0.085653	-2.76183
0.08604	-2.79776
0.086427	-2.78952
0.086813	-2.80239
0.0872	-2.80833
0.087587	-2.80286
0.087973	-2.85029
0.08836	-2.82743
0.088746	-2.84851
0.089133	-2.85257
0.08952	-2.83992
0.089906	-2.84004
0.090293	-2.83206
0.09068	-2.84463
0.091066	-2.85981
0.091453	-2.87801
0.091839	-2.88469
0.092226	-2.8375
0.092613	-2.86347
0.092999	-2.89449
0.093386	-2.89891
0.093772	-2.85855
0.094159	-2.89221
0.094546	-2.91038
0.094932	-2.93942
0.095319	-2.94013
0.095706	-2.92082
0.096092	-2.94306
0.096479	-2.95214
0.096865	-2.9189
0.097252	-2.95125
0.097639	-2.94869
0.098025	-2.93528
0.098412	-2.95008
0.098798	-2.96039
0.099185	-2.9418
0.099572	-2.99792
0.099958	-3.01793
0.10034	-2.94811
0.10073	-3.03163
0.10112	-3.00407
0.1015	-2.97343
0.10189	-3.00776
0.10228	-2.98422
0.10266	-3.00147
0.10305	-2.99238
0.10344	-3.03138
0.10382	-3.03052
0.10421	-3.04163
0.1046	-3.05233
0.10498	-3.03405
0.10537	-3.07331
0.10576	-3.08134
0.10614	-3.08596
0.10653	-3.08627
0.10692	-3.03513
0.1073	-3.08578
0.10769	-3.05335
0.10808	-3.06656
0.10846	-3.12192
0.10885	-3.1122
0.10924	-3.11676
0.10962	-3.05697
0.11001	-3.1227
0.1104	-3.13966
0.11078	-3.11135
0.11117	-3.0979
0.11156	-3.08059
0.11194	-3.15522
0.11233	-3.1794
0.11272	-3.18044
0.1131	-3.17671
0.11349	-3.24825
0.11388	-3.17937
0.11426	-3.14544
0.11465	-3.17182
0.11503	-3.18859
0.11542	-3.16538
0.11581	-3.17748
0.11619	-3.21368
0.11658	-3.19414
0.11697	-3.20487
0.11735	-3.19755
0.11774	-3.19444
0.11813	-3.19912
0.11851	-3.27791
0.1189	-3.18507
0.11929	-3.19858
0.11967	-3.27486
0.12006	-3.23633
0.12045	-3.2934
0.12083	-3.31011
0.12122	-3.32644
0.12161	-3.26051
0.12199	-3.27925
0.12238	-3.30987
0.12277	-3.33238
0.12315	-3.33515
0.12354	-3.3307
0.12393	-3.34175
0.12431	-3.37611
0.1247	-3.25693
0.12509	-3.30394
0.12547	-3.35998
0.12586	-3.37274
0.12624	-3.32885
0.12663	-3.29653
0.12702	-3.38662
0.1274	-3.38981
0.12779	-3.40049
0.12818	-3.33209
0.12856	-3.45368
0.12895	-3.34546
0.12934	-3.39312
0.12972	-3.40615
0.13011	-3.41851
0.1305	-3.49085
0.13088	-3.52203
0.13127	-3.37106
0.13166	-3.46335
0.13204	-3.41672
0.13243	-3.51221
0.13282	-3.42956
0.1332	-3.4424
0.13359	-3.51688
0.13397	-3.48698
0.13436	-3.61064
0.13475	-3.41622
0.13513	-3.61787
0.13552	-3.49049
0.13591	-3.57136
0.13629	-3.56893
0.13668	-3.42728
0.13707	-3.58056
0.13745	-3.50977
0.13784	-3.48756
0.13823	-3.49005
0.13861	-3.64512
0.139	-3.53684
0.13939	-3.61723
0.13977	-3.61566
0.14016	-3.65057
0.14055	-3.6637
0.14093	-3.53831
0.14132	-3.56607
0.1417	-3.59057
0.14209	-3.62372
0.14248	-3.53831
0.14286	-3.5643
0.14325	-3.66107
0.14364	-3.64516
0.14402	-3.60813
0.14441	-3.55653
0.1448	-3.67494
0.14518	-3.60781
0.14557	-3.59585
0.14596	-3.68048
0.14634	-3.69815
0.14673	-3.67662
0.14711	-3.70489
0.1475	-3.78669
0.14789	-3.67531
0.14827	-3.56307
0.14866	-3.71543
0.14905	-3.59501
0.14943	-3.87847
0.14982	-3.84327
0.15021	-3.81093
0.15059	-3.60352
0.15098	-3.64591
0.15137	-3.88253
0.15175	-3.93219
0.15214	-3.80643
0.15253	-3.83523
0.15291	-3.87449
0.1533	-3.69103
0.15368	-3.90129
0.15407	-3.64878
0.15446	-3.78643
0.15484	-3.6243
0.15523	-3.95276
0.15562	-3.79382
0.156	-3.72072
0.15639	-3.74084
0.15678	-3.69478
0.15716	-4.09789
0.15755	-3.85331
0.15793	-3.81347
0.15832	-3.98288
0.15871	-3.7904
0.15909	-3.80288
0.15948	-4.04154
0.15987	-3.77567
0.16025	-3.94165
0.16064	-3.79482
0.16103	-4.00985
0.16141	-3.74831
0.1618	-4.09818
0.16219	-3.73539
0.16257	-3.86678
0.16296	-3.81017
0.16334	-3.89784
0.16373	-4.06843
0.16412	-3.92227
0.1645	-3.79461
0.16489	-4.09808
0.16528	-3.91721
0.16566	-3.89794
0.16605	-4.02544
0.16644	-3.8751
0.16682	-4.06665
0.16721	-3.96863
0.16759	-3.79896
0.16798	-4.1615
0.16837	-4.06783
0.16875	-4.09334
0.16914	-3.81341
0.16953	-3.76909
0.16991	-4.05728
0.1703	-3.91328
0.17069	-4.15191
0.17107	-3.81996
0.17146	-3.79637
0.17184	-4.33654
0.17223	-3.77307
0.17262	-4.13789
0.173	-3.73907
0.17339	-3.94842
0.17378	-4.01258
0.17416	-4.26233
0.17455	-3.88995
0.17494	-3.84257
0.17532	-3.86204
0.17571	-3.70959
0.17609	-3.83702
0.17648	-4.30693
0.17687	-4.65643
0.17725	-4.03353
0.17764	-4.012
0.17803	-3.97257
0.17841	-4.0262
0.1788	-3.90511
0.17919	-4.22262
0.17957	-3.96341
0.17996	-3.95884
0.18034	-3.86296
0.18073	-4.47732
0.18112
0.1815	-3.93791
0.18189	-4.05637
0.18228	-3.88382
0.18266	-3.99148
0.18305	-3.90577
0.18343	-4.08396
0.18382	-3.97367
0.18421	-4.68441
0.18459	-4.58386
0.18498	-4.04808
0.18537	-3.97478
0.18575	-4.41785
0.18614	-4.12585
0.18652	-4.02699
0.18691
0.1873	-3.90091
0.18768	-4.04009
0.18807	-4.40143
0.18846	-3.96241
0.18884	-4.29867
0.18923	-4.18267
0.18961	-4.28061
0.19	-4.8056
0.19039	-4.13673
0.19077	-4.25316
0.19116	-3.80601
0.19155	-4.26301
0.19193	-4.19917
0.19232
0.1927	-4.46735
0.19309	-4.26647
0.19348	-4.35698
0.19386	-4.00159
0.19425	-4.44005
0.19464	-4.96094
0.19502	-4.11376
0.19541	-4.28425
0.19579	-3.73565
0.19618	-3.97314
0.19657	-3.95156
0.19695	-4.09786
0.19734	-4.52071
0.19773	-3.94658
0.19811	-4.36151
0.1985	-4.07002
0.19888	-4.18004
0.19927	-4.10915
0.19966	-3.94188
0.20004	-4.00006
0.20043
0.20082	-4.25017
0.2012	-4.23707
0.20159	-4.32479
0.20197	-4.27169
0.20236	-3.99783
0.20275	-4.15795
0.20313	-3.90918
0.20352	-4.09467
0.20391	-4.22805
0.20429	-4.49074
0.20468	-4.06655
0.20506	-4.06379
0.20545	-4.34042
0.20584	-4.00172
0.20622	-4.23858
0.20661	-4.10966
0.207	-3.99719
0.20738	-4.05595
0.20777	-4.007
0.20815	-3.914
0.20854	-4.83732
0.20893	-4.73681
0.20931	-4.84303
0.2097	-4.32847
0.21008	-4.33277
0.21047	-4.98544
0.21086	-4.0291
0.21124	-4.51726
0.21163	-4.13438
0.21202	-4.05237
0.2124	-4.14631
0.21279	-4.20262
0.21317	-4.06134
0.21356	-4.15955
0.21395	-4.05824
0.21433	-4.49268
0.21472	-3.96114
0.2151	-4.08105
0.21549	-4.14275
0.21588	-4.1067
0.21626	-4.10191
0.21665	-4.96321
0.21704	-3.99478
0.21742	-4.20806
0.21781	-4.03918
0.21819	-4.2869
0.21858
0.21897	-4.76341
0.21935	-4.12442
0.21974	-4.43953
0.22012	-4.37406
0.22051	-4.21678
0.2209	-3.96437
0.22128	-3.94142
0.22167	-3.97322
0.22205	-4.20965
0.22244	-4.20445
0.22283	-4.57101
0.22321	-4.11581
0.2236	-4.5784
0.22398	-4.12682
0.22437	-3.96373
0.22476	-4.04744
0.22514	-4.2814
0.22553	-4.31731
0.22592	-4.07106
0.2263	-3.95853
0.22669	-4.06053
0.22707	-4.05397
0.22746	-4.09036
0.22785	-4.0121
0.22823	-3.87959
0.22862	-4.77843
0.229	-3.95727
0.22939	-3.92176
0.22978	-4.11026
0.23016	-4.31761
0.23055	-4.04162
0.23093	-4.2766
0.23132	-4.23827
0.23171	-4.49281
0.23209	-4.11114
0.23248	-4.16323
0.23286	-4.07106
0.23325	-4.63971
0.23364	-4.14182
0.23402	-4.24683
0.23441	-4.23305
0.23479	-4.32404
0.23518	-3.89994
0.23557	-4.02814
0.23595	-4.17006
0.23634	-3.88174
0.23672	-4.00042
0.23711
0.2375	-3.80668
0.23788	-4.37567
0.23827	-4.22031
0.23865	-3.98384
0.23904	-4.44612
0.23943	-4.01355
0.23981	-4.1148
0.2402	-4.4188
0.24058	-4.32359
0.24097	-4.08719
0.24136	-3.85437
0.24174	-4.18635
0.24213	-4.25567
0.24251	-4.05404
0.2429	-4.45996
0.24329	-4.44464
0.24367	-4.33337
0.24406	-4.30637
0.24444	-4.17937
0.24483	-4.31255
0.24522	-4.06555
0.2456	-3.84327
0.24599	-4.15067
0.24637	-4.02966
0.24676	-4.73509
0.24715	-4.2123
0.24753	-4.14702
0.24792	-4.45634
0.2483	-5.05184
0.24869	-4.12034
0.24908	-4.40862
0.24946	-4.33994
0.24985	-3.90939
0.25023	-4.14569
0.25062	-4.30476
0.25101	-3.85477
0.25139	-4.50688
0.25178	-4.01188
0.25216	-3.91482
0.25255	-4.63464
0.25293	-4.10298
0.25332	-4.04904
0.25371	-4.51956
0.25409	-3.90644
0.25448	-3.78707
0.25486	-3.98489
0.25525	-4.91553
0.25564	-4.03366
0.25602	-4.29231
0.25641	-4.2183
0.25679	-5.9401
0.25718	-3.97877
0.25757	-4.15597
0.25795	-3.85633
0.25834	-3.98767
0.25872	-4.45162
0.25911	-4.37841
0.25949	-3.97163
0.25988	-4.14345
0.26027	-3.93055
0.26065	-4.17995
0.26104	-4.3528
0.26142	-4.71026
0.26181	-4.09502
0.2622	-4.52384
0.26258	-4.09532
0.26297	-4.27042
0.26335	-4.02229
0.26374	-4.27359
0.26413	-4.38099
0.26451	-4.36606
0.2649	-4.06334
0.26528	-4.41688
0.26567	-4.43304
0.26605	-4.34108
0.26644	-4.41925
0.26683	-4.4718
0.26721
0.2676	-4.17423
0.26798	-4.24195
0.26837	-4.40787
0.26875	-4.07518
0.26914	-4.96074
0.26953
0.26991	-4.12326
0.2703	-4.01192
0.27068	-4.05885
0.27107	-4.25177
0.27146	-4.15057
0.27184	-4.11955
0.27223	-4.09762
0.27261	-4.66663
0.273	-4.59132
0.27338	-4.82281
0.27377	-5.01525
0.27416	-3.9943
0.27454	-4.48917
0.27493	-4.50217
0.27531	-4.1349
0.2757	-4.30944
0.27608	-4.6473
0.27647	-4.39566
0.27686	-4.33064
0.27724	-4.25313
0.27763	-4.29735
0.27801	-4.9361
0.2784	-4.21897
0.27878	-4.99221
0.27917	-3.92111
0.27956	-4.14597
0.27994	-4.06961
0.28033	-4.04267
0.28071	-4.7539
0.2811	-4.54697
0.28148	-4.5809
0.28187	-4.08824
0.28226	-4.52648
0.28264	-4.35877
0.28303	-4.15215
0.28341	-4.24225
0.2838	-3.97519
0.28418	-4.07912
0.28457	-4.23324
0.28496	-4.16593
0.28534
0.28573	-3.89466
0.28611	-4.20173
0.2865	-4.12402
0.28688	-4.21638
0.28727	-4.20518
0.28766	-4.14169
0.28804	-4.81827
0.28843	-4.07666
0.28881	-4.16703
0.2892	-4.32985
0.28958
0.28997	-4.33315
0.29036	-4.91625
0.29074	-4.4688
0.29113	-4.8816
0.29151	-5.12501
0.2919	-4.01407
0.29228
0.29267
0.29306	-5.09637
0.29344	-4.58463
0.29383
0.29421	-4.23411
0.2946	-4.47274
0.29498	-5.39491
0.29537
0.29575	-4.89949
0.29614	-3.96433
0.29653	-4.57692
0.29691	-4.1777
0.2973	-4.38232
0.29768	-4.26499
0.29807	-4.56128
0.29845	-4.55608
0.29884	-4.23894
0.29922	-4.42312
0.29961	-4.35293
0.3	-5.1775
0.30038	-4.8069
0.30077
0.30115	-4.14377
0.30154	-4.17426
0.30192	-4.20553
0.30231	-4.50656
0.30269	-4.32537
0.30308	-6.43543
0.30347	-4.50147
0.30385	-4.74466
0.30424	-4.20038
0.30462	-4.18303
0.30501	-4.13859
0.30539	-4.25749
0.30578	-4.57904
0.30616	-4.12393
0.30655	-4.13605
0.30694
0.30732	-4.23251
0.30771	-4.69028
0.30809	-4.23538
0.30848	-4.27012
0.30886
0.30925	-4.67368
0.30963
0.31002	-5.43493
0.31041	-5.57695
0.31079	-4.1078
0.31118	-5.13615
0.31156	-4.60059
0.31195	-5.18159
0.31233	-3.98957
0.31272	-4.18953
0.3131	-4.09462
0.31349	-4.17838
0.31387	-4.90035
0.31426	-4.65337
0.31465	-4.37494
0.31503	-4.25658
0.31542	-4.52743
0.3158	-4.0209
0.31619	-4.36109
0.31657	-4.19464
0.31696	-4.16162
0.31734	-4.71168
0.31773	-5.36453
0.31811	-3.98318
0.3185	-4.45617
0.31889	-3.96601
0.31927	-4.73601
0.31966
0.32004
0.32043	-4.17268
0.32081
0.3212	-4.35227
0.32158	-4.37999
0.32197	-3.92361
0.32235	-4.17334
0.32274	-4.30651
0.32313
0.32351	-4.4679
0.3239	-4.15147
0.32428	-4.67174
0.32467	-4.17154
0.32505	-4.22076
0.32544
0.32582
0.32621
0.32659	-4.2452
0.32698	-4.62106
0.32736
0.32775
0.32813	-4.25461
0.32852	-4.2044
0.32891
0.32929	-4.59758
0.32968	-4.34313
0.33006	-4.60778
0.33045
0.33083
0.33122	-4.03675
0.3316	-5.713
0.33199
0.33237
0.33276	-4.8815
0.33314	-4.99499
0.33353	-3.88084
0.33391
0.3343	-4.34823
0.33469	-4.32836
0.33507
0.33546	-5.04894
0.33584	-4.25976
0.33623	-4.65316
0.33661	-4.20047
0.337	-4.13824
0.33738	-4.47761
0.33777	-4.99212
0.33815
0.33854	-4.44314
0.33892
0.33931	-4.26927
0.33969	-4.08908
0.34008	-4.11782
0.34046	-6.10702
0.34085	-4.29996
0.34124
0.34162	-4.13319
0.34201	-4.22392
0.34239	-4.10434
0.34278	-5.40876
0.34316	-4.17925
0.34355	-5.05215
0.34393	-5.50303
0.34432	-4.38772
0.3447	-4.72278
0.34509	-4.04484
0.34547	-4.09518
0.34586	-5.33348
0.34624
0.34663	-4.24801
0.34701	-4.8293
0.3474	-4.0298
0.34778
0.34817	-4.1014
0.34855	-4.6389
0.34894	-4.36072
0.34932	-4.49035
0.34971	-3.9617
0.35009	-4.36278
0.35048
0.35086	-4.761
0.35125
0.35164
0.35202	-4.302
0.35241	-5.39469
0.35279	-4.13677
0.35318	-3.92742
0.35356	-4.12933
0.35395
0.35433
0.35472	-3.73037
0.3551	-4.74775
0.35549	-4.24794
0.35587	-4.74722
0.35626
0.35664
0.35703	-4.78055
0.35741	-4.32064
0.3578	-4.59025
0.35818
0.35857
0.35895	-4.61131
0.35934	-4.02215
0.35972	-4.49867
0.36011	-4.26842
0.36049	-4.26244
0.36088
0.36126
0.36165	-4.40778
0.36203	-4.36988
0.36242	-4.54639
0.3628	-4.917
0.36319
0.36357	-4.39027
0.36396
0.36434
0.36473	-4.14197
0.36511
0.3655
0.36588	-4.86538
0.36627	-4.24803
0.36665	-4.16244
0.36704
0.36742
0.36781
0.36819
0.36858	-5.61291
0.36896	-4.61313
0.36935
0.36973	-4.31081
0.37012
0.3705	-4.91955
0.37089	-3.94157
0.37127	-4.43035
0.37166	-4.62858
0.37204	-4.13457
0.37243	-4.65265
0.37281	-4.25282
0.3732	-4.28782
0.37358
0.37397
0.37435	-4.4968
0.37474
0.37512	-4.29298
0.37551	-4.0266
0.37589	-4.68458
0.37628
0.37666	-4.19343
0.37705	-4.56113
0.37743
0.37782
0.3782	-4.47108
0.37859	-3.9696
0.37897	-3.88636
0.37936	-4.14745
0.37974	-3.75146
0.38013	-5.06393
0.38051	-5.28883
0.3809	-5.02028
0.38128
0.38167	-3.99568
0.38205	-4.2396
0.38244	-4.26287
0.38282
0.38321	-4.66512
0.38359
0.38397	-4.47851
0.38436	-4.98645
0.38474	-4.61636
0.38513	-4.72746
0.38551	-4.52337
0.3859	-4.26896
0.38628	-4.05159
0.38667	-4.14349
0.38705	-4.43796
0.38744	-4.09391
0.38782	-4.07892
0.38821	-3.79825
0.38859
0.38898
0.38936
0.38975	-4.86315
0.39013	-4.21354
0.39052	-4.37161
0.3909
0.39129	-3.91646
0.39167	-4.98661
0.39206	-4.3781
0.39244	-5.48529
0.39283
0.39321	-3.93715
0.39359	-3.99796
0.39398	-4.14331
0.39436	-4.13922
0.39475
0.39513
0.39552	-4.59589
0.3959	-5.26174
0.39629	-4.35167
0.39667	-4.80258
0.39706	-3.96393
0.39744	-4.84625
0.39783	-4.52629
0.39821	-4.44854
0.3986	-4.49414
0.39898	-4.22499
0.39937	-4.5251
0.39975
0.40013	-4.42807
0.40052	-4.66338
0.4009	-4.32644
0.40129	-4.5139
0.40167	-4.41423
0.40206	-4.61217
0.40244
0.40283	-4.59839
0.40321	-4.34817
0.4036	-4.74637
0.40398	-4.19609
0.40437	-5.61782
0.40475	-4.12131
0.40514	-4.60326
0.40552	-4.10124
0.4059
0.40629
0.40667	-4.18716
0.40706	-4.68746
0.40744	-4.61617
0.40783	-4.2037
0.40821	-4.35845
0.4086	-3.94939
0.40898	-4.56462
0.40937	-4.47965
0.40975	-4.20234
0.41014
0.41052
0.4109	-5.73313
0.41129	-4.01753
0.41167	-4.41346
0.41206	-4.88379
0.41244
0.41283	-4.86148
0.41321
0.4136
0.41398
0.41437	-5.02617
0.41475
0.41513
0.41552	-4.33182
0.4159	-3.83699
0.41629	-4.76879
0.41667	-4.46528
0.41706	-4.24864
0.41744	-4.38031
0.41783	-4.07505
0.41821	-4.87497
0.41859
0.41898	-4.29753
0.41936	-4.18965
0.41975	-3.97029
0.42013
0.42052	-5.75188
0.4209
0.42129	-4.55326
0.42167
0.42206	-3.97547
0.42244
0.42282	-4.51244
0.42321	-4.49054
0.42359	-4.62408
0.42398
0.42436
0.42475
0.42513	-3.93159
0.42551	-5.50333
0.4259	-4.52809
0.42628	-4.79188
0.42667	-4.07166
0.42705	-4.44314
0.42744	-4.65357
0.42782	-4.40141
0.42821	-4.37173
0.42859	-4.73473
0.42897	-4.57206
0.42936	-4.46497
0.42974
0.43013	-4.21258
0.43051	-4.9151
0.4309	-4.78907
0.43128	-4.25163
0.43167	-4.12372
0.43205
0.43243	-4.28823
0.43282	-4.00384
0.4332
0.43359	-4.2297
0.43397	-4.2162
0.43436	-4.94773
0.43474
0.43512	-4.66168
0.43551	-4.48833
0.43589	-4.3737
0.43628	-4.01524
0.43666	-4.15621
0.43705
0.43743	-4.52168
0.43781	-4.51165
0.4382	-4.01125
0.43858	-4.44575
0.43897	-4.02801
0.43935	-4.89137
0.43974
0.44012	-4.54458
0.4405	-4.00358
0.44089	-4.07595
0.44127	-5.07722
0.44166	-3.79915
0.44204	-4.96027
0.44243
0.44281	-4.11674
0.44319	-3.79664
0.44358
0.44396	-5.24987
0.44435	-4.83821
0.44473	-4.39712
0.44511	-4.93817
0.4455	-4.24613
0.44588	-4.08605
0.44627	-4.18032
0.44665
0.44704
0.44742	-5.15499
0.4478
0.44819	-4.49393
0.44857
0.44896	-5.32391
0.44934	-4.20334
0.44972
0.45011
0.45049	-4.1366
0.45088	-3.78341
0.45126	-5.10931
0.45165	-3.99749
0.45203	-4.29064
0.45241
0.4528	-4.86848
0.45318
0.45357	-5.38698
0.45395	-4.44916
0.45433	-5.03685
0.45472
0.4551	-5.22891
0.45549
0.45587	-6.51398
0.45625	-4.02298
0.45664
0.45702	-4.65991
0.45741	-3.76125
0.45779	-4.06895
0.45817	-4.32358
0.45856	-3.8792
0.45894	-3.97058
0.45933	-3.98088
0.45971	-4.07489
0.46009	-3.97045
0.46048	-3.92632
0.46086	-4.23955
0.46125	-3.76165
0.46163	-4.47335
0.46201	-4.78339
0.4624
0.46278	-4.2392
0.46317	-3.92793
0.46355
0.46393	-4.0416
0.46432	-4.17107
0.4647	-3.84777
0.46509
0.46547	-4.1886
0.46585	-4.29798
0.46624	-3.87328
0.46662
0.46701
0.46739	-4.67115
0.46777
0.46816	-5.01791
0.46854
0.46893	-4.0812
0.46931	-5.44934
0.46969
0.47008	-3.88147
0.47046	-5.53745
0.47085
0.47123	-4.57277
0.47161	-4.24937
0.472	-4.25848
0.47238
0.47277	-4.06788
0.47315
0.47353	-4.34921
0.47392	-3.94047
0.4743	-4.97224
0.47468	-4.0266
0.47507
0.47545	-3.94619
0.47584	-3.8664
0.47622	-4.53795
0.4766	-3.92351
0.47699	-4.53384
0.47737	-3.7685
0.47775	-3.84503
0.47814	-5.55556
0.47852
0.47891	-3.84924
0.47929
0.47967
0.48006
0.48044	-4.00147
0.48083
0.48121	-4.07586
0.48159
0.48198	-3.84995
0.48236
0.48274
0.48313	-5.35276
0.48351	-3.90675
0.4839
0.48428	-4.07589
0.48466
0.48505	-3.84897
0.48543	-5.3931
0.48581	-3.74574
0.4862	-3.93089
0.48658	-5.28996
0.48697	-3.85624
0.48735	-4.3631
0.48773	-4.02076
0.48812	-3.94059
0.4885	-5.30142
0.48888	-4.07334
0.48927	-4.01181
0.48965	-3.92046
0.49003
0.49042	-4.40634
0.4908	-4.11927
0.49119	-3.91247
0.49157	-5.77754
0.49195	-4.17248
0.49234	-3.99714
0.49272	-5.27884
0.4931	-4.29589
0.49349	-4.71229
0.49387	-4.84067
0.49425	-4.89681
0.49464
0.49502
0.49541	-3.84149
0.49579
0.49617	-3.98376
0.49656	-4.13801
0.49694	-3.75092
0.49732	-4.23591
0.49771	-3.72797
0.49809	-3.67407
0.49847	-4.63427
0.49886	-4.19267
0.49924	-4.82376
0.49962
0.50001	-4.01471
0.50039
0.50078	-3.99
0.50116	-4.77947
0.50154
0.50193	-3.53325
0.50231
0.50269	-5.62707
0.50308	-4.26978
0.50346
0.50384
0.50423
0.50461	-3.93904
0.50499
0.50538	-3.79718
0.50576
0.50614
0.50653	-3.58727
0.50691	-3.70981
0.50729	-4.19673
0.50768
0.50806	-3.68483
0.50844
0.50883	-3.65634
0.50921
0.50959
0.50998	-3.72152
0.51036	-4.26168
0.51075	-3.39467
0.51113	-3.69598
0.51151	-4.46214
0.5119
0.51228	-5.22559
0.51266	-4.22406
0.51305	-4.17675
0.51343	-3.78563
0.51381	-3.86845
0.5142	-4.85708
0.51458
0.51496	-4.11101
0.51535	-3.68514
0.51573
0.51611
0.5165	-3.60434
0.51688	-4.59703
0.51726
0.51765	-3.57764
0.51803	-3.38724
0.51841
0.5188
0.51918
0.51956
0.51995	-4.34895
0.52033	-3.74352
0.52071	-3.9692
0.52109	-3.49671
0.52148
0.52186	-3.90781
0.52224
0.52263	-3.22225
0.52301	-4.01971
0.52339	-4.43047
0.52378
0.52416	-3.54068
0.52454	-3.60664
0.52493	-3.45242
0.52531
0.52569	-3.77994
0.52608	-3.25598
0.52646	-3.70185
0.52684
0.52723
0.52761
0.52799
0.52838
0.52876
0.52914
0.52953
0.52991
0.53029	-4.08137
0.53067
0.53106	-5.12187
0.53144	-4.62019
0.53182	-3.78065
0.53221
0.53259	-3.27692
0.53297
0.53336	-3.15117
0.53374	-3.07019
0.53412

## Sheet: Supp_3c_Guinier_plot_WT
q^2 [A^-2]	In(I) [arbitrary units]
0.000167832	-1.76741
0.000178009	-1.77778
0.000188485	-1.77042
0.000199261	-1.78133
0.000210308	-1.76241
0.000221682	-1.77937
0.000233356	-1.77822
0.000245298	-1.77846
0.00025757	-1.77864
0.000270142	-1.78574
0.000283013	-1.7822
0.00029615	-1.77317
0.000309619	-1.78139
0.000323388	-1.7945
0.000337457	-1.78901
0.000351788	-1.79263
0.000366454	-1.79847
0.000381421	-1.79048
0.000396647	-1.79561
0.000412212	-1.79661
0.000428076	-1.80192
0.00044424	-1.80701
0.00046066	-1.81761
0.000477422	-1.8066
0.000494484	-1.82778
0.0005118	-1.80471
0.00052946	-1.81491
0.00054742	-1.81816
0.000565679	-1.82629
0.000584189	-1.82582
0.000603046	-1.82215
0.000622203	-1.82956
0.00064166	-1.83165
0.000661364	-1.83821
0.000681419	-1.83603
0.000701773	-1.84842
0.000722373	-1.84536
0.000743326	-1.85004
0.000764578	-1.8501
0.000786129	-1.85499
0.000807924	-1.85761
0.000830074	-1.86208
0.000852523	-1.86353
0.000875213	-1.86659
0.000898261	-1.87628
0.000921608	-1.87247
0.000945255	-1.87397
0.000969139	-1.8817
0.000993384	-1.88263
0.00101793	-1.88422
0.00104271	-1.89354
0.00106785	-1.89791
0.00109329	-1.90278
0.00111904	-1.89818
0.00114501	-1.90455
0.00117135	-1.90868
0.00119799	-1.90816
0.00122486	-1.91496
0.0012521	-1.92028
0.00127964	-1.92391
0.00130747	-1.93382
0.00133554	-1.93734
0.00136397	-1.93569
0.00139271	-1.93629
0.00142167	-1.93998
0.001451	-1.93979
0.00148063	-1.95617
0.00151057	-1.95719
0.00154072	-1.95577
0.00157125	-1.96429
0.00160208	-1.97216
0.00163313	-1.97778
0.00166456	-1.97935
0.00169629	-1.98372
0.00172823	-1.98531
0.00176056	-1.98796

## Sheet: Supp_3e_Guinier_plot_MD43
q^2 [A^-2]	In(I) [arbitrary units]
0.00015798	-1.95679
0.000167832	-1.945
0.000178009	-1.95511
0.000188485	-1.94754
0.000199261	-1.95837
0.000210308	-1.94935
0.000221682	-1.95991
0.000233356	-1.96405
0.000245298	-1.95719
0.00025757	-1.95362
0.000270142	-1.95632
0.000283013	-1.96682
0.00029615	-1.96154
0.000309619	-1.96702
0.000323388	-1.97584
0.000337457	-1.97675
0.000351788	-1.97001
0.000366454	-1.97228
0.000381421	-1.96638
0.000396647	-1.98039
0.000412212	-1.97375
0.000428076	-1.97827
0.00044424	-1.9779
0.00046066	-1.98347
0.000477422	-2.00091
0.000494484	-1.9946
0.0005118	-1.99533
0.00052946	-1.99217
0.00054742	-2.00188
0.000565679	-2.00669
0.000584189	-2.00568
0.000603046	-2.00481
0.000622203	-2.01072
0.00064166	-2.00313
0.000661364	-2.01998
0.000681419	-2.03173
0.000701773	-2.0292
0.000722373	-2.03195
0.000743326	-2.03616
0.000764578	-2.03357
0.000786129	-2.03668
0.000807924	-2.04173
0.000830074	-2.04682
0.000852523	-2.05226
0.000875213	-2.04964
0.000898261	-2.06269
0.000921608	-2.05249
0.000945255	-2.05642
0.000969139	-2.07129
0.000993384	-2.06808
0.00101793	-2.06115
0.00104271	-2.07139
0.00106785	-2.07767
0.00109329	-2.08264
0.00111904	-2.08337
0.00114501	-2.08526
0.00117135	-2.08668
0.00119799	-2.09334
0.00122486	-2.11213
0.0012521	-2.10335
0.00127964	-2.10831
0.00130747	-2.09998
0.00133554	-2.1208
0.00136397	-2.12016
0.00139271	-2.1342
0.00142167	-2.12213
0.001451	-2.13074
0.00148063	-2.14451
0.00151057	-2.13914
0.00154072	-2.14132
0.00157125	-2.14796
0.00160208	-2.15641
0.00163313	-2.16513
0.00166456	-2.15757
0.00169629	-2.16488
