# Supplementary material for: SMCHD1 has separable roles in chromatin architecture and gene silencing that could be targeted in disease
Source: Nat Commun. 2023 Sep 25;14:5466. doi: 10.1038/s41467-023-40992-6 (PMC10519958; doi:10.1038/s41467-023-40992-6)
Supplement: Supplementary file 14 — Source Data [file 41467_2023_40992_MOESM14_ESM.zip › Source_Data/Supp_2c_source_data.xlsx]

## Sheet: Sheet1
Gating_strategy=cells/Single Cells/Single Cells/live | Median (B530_30-A)	Median GFP fluorescence
Median_GFP_intensity_Smchd1-GFP_MD4_MD43_rep1	2164
Median_GFP_intensity_Smchd1-GFP_MD4_MD43_rep2	2189
Median_GFP_intensity_Smchd1-GFP_MD4_MD43_rep3	2148
Median_GFP_intensity_Smchd1-GFP_MD4_MD43_rep4	2223
Median_GFP_intensity_Smchd1-GFP_MD4_MD43_rep5	1953
Median_GFP_intensity_Smchd1-GFP_MD4_MD43_rep6	2056
Median_GFP_intensity_Smchd1-GFP_MD4_MD43_rep7	2095
Median_GFP_intensity_Smchd1-GFP_MD4_MD43_rep8	2006
Median_GFP_intensity_Smchd1-GFP_+_+_rep1	2052
Median_GFP_intensity_Smchd1-GFP_+_+_rep2	2123
Median_GFP_intensity_Smchd1-GFP_+_+_rep3	2136
Median_GFP_intensity_Smchd1-GFP_+_+_rep4	2132
Median_GFP_intensity_Smchd1-GFP_+_+_rep5	2185
