# Supplementary material for: SMCHD1 has separable roles in chromatin architecture and gene silencing that could be targeted in disease
Source: Nat Commun. 2023 Sep 25;14:5466. doi: 10.1038/s41467-023-40992-6 (PMC10519958; doi:10.1038/s41467-023-40992-6)
Supplement: Supplementary file 14 — Source Data [file 41467_2023_40992_MOESM14_ESM.zip › Source_Data/Supp_1_source_data.xlsx]

## Sheet: Supp_1_MD1_mice_distribution
	Smchd1+/+	Smchd1MD1/+	Smchd1MD1/MD1
Male	915	1454	178
Female	895	1318	1

## Sheet: Supp_1_MD43_mice_distribution
	Smchd1+/+	Smchd1MD43/+	Smchd1MD43/MD43
Male	172	351	354
Female	174	350	349

## Sheet: Supp_1_GFP_MD43_mice_distribut
	Smchd1-GFP/Smchd1-GFP	Smchd1-GFPMD43/+	Smchd1-GFPMD43/MD43
Male	69	193	106
Female	82	157	72
