# Supplementary material for: SMCHD1 has separable roles in chromatin architecture and gene silencing that could be targeted in disease
Source: Nat Commun. 2023 Sep 25;14:5466. doi: 10.1038/s41467-023-40992-6 (PMC10519958; doi:10.1038/s41467-023-40992-6)
Supplement: Supplementary file 14 — Source Data [file 41467_2023_40992_MOESM14_ESM.zip › Source_Data/Figure_3i_source_data.xlsx]

## Sheet: Sheet1
Biological Process	False Discovery Rate
cellular developmental process	5.01e-09
cell differentiation	4.01e-09
cell fate commitment	1.84e-09
anatomical structure development	1.76e-09
developmental process	1.25e-09
central nervous system development	7.17e-10
nervous system development	4.34e-10
multicellular organism development	4.25e-10
neurogenesis	3.66e-10
system development	3.2e-11
animal organ development	2.06e-12
