# Supplementary material for: SMCHD1 has separable roles in chromatin architecture and gene silencing that could be targeted in disease
Source: Nat Commun. 2023 Sep 25;14:5466. doi: 10.1038/s41467-023-40992-6 (PMC10519958; doi:10.1038/s41467-023-40992-6)
Supplement: Supplementary file 14 — Source Data [file 41467_2023_40992_MOESM14_ESM.zip › Source_Data/Figure_3_b_d_f_h_source_data.xlsx]

## Sheet: RAW data and calculations
	ID	Voxels	A-P head RAW	A-P head converted	Interocular RAW	Interocular converted	Inter-eye RAW	Inter-eye converted	Nasal capsule lateral RAW	Nasal capsule lateral converted	Widest forebrain RAW	Widest forebrain conveted
	SID8000	2.61	58.81	6.13976	21.46	2.24042	36.24	3.78346	17.55	1.83222	34.21	3.57152
	SID8001	2.63	56.37	5.93012	21.54	2.26601	34.36	3.61467	17.35	1.82522	33.27	3.5
	SID8003	2.61	58.21	6.07712	21.11	2.20388	34.7	3.62268	18.03	1.88233	33.62	3.50993
	SID8004	3	50.87	6.1044	18.76	2.2512	30.37	3.6444	15.16	1.8192	29.59	3.5508
	SID8005	2.61	52.87	5.51963	21.55	2.24982	32.16	3.3575	17.56	1.83326	31.63	3.30217
	SID8010	3	46.77	5.6124	18.7	2.244	28.67	3.4404	15.32	1.8384	29.01	3.4812
	SID8026	3	49.5	5.94	18.41	2.2092	29.13	3.4956	14.81	1.7772	29.12	3.4944
	SID8029	2.61	49.82	5.20121	19.87	2.07443	27.52	2.87309	15.33	1.60045	27.47	2.86787
	SID2030	3	46.32	5.5584	18.49	2.2188	27.68	3.3216	14.82	1.7784	28.05	3.366
	SID8031	2.61	52.89	5.52172	21.64	2.25922	31.28	3.26563	16.81	1.75496	31.38	3.27607
	SID8032	3	46.43	5.5716	18.83	2.2596	28.33	3.3996	15.42	1.8504	27.88	3.3456
	SID8033	2.61	53.93	5.63029	21.68	2.26339	32.31	3.37316	17.33	1.80925	31.96	3.33662
	SID8034	3	48.2	5.784	17.78	2.1336	26.94	3.2328	15.06	1.8072	27.28	3.2736
	SID8035	3	45.53	5.4636	18.64	2.2368	26.96	3.2352	15.04	1.8048	27.17	3.2604
	SID8036	2.63	56.68	5.96274	21.88	2.30178	34.68	3.64834	18.25	1.9199	33.59	3.53367
	SID8037	2.61	54.4	5.67936	20.29	2.11828	31.77	3.31679	17.06	1.78106	30.91	3.227
	SID8038	3	50.48	6.0576	18.36	2.2032	29.23	3.5076	15.52	1.8624	28.87	3.4644
	SID8040	3	49.3	5.916	18.56	2.2272	29.1	3.492	14.89	1.7868	28.33	3.3996
	SID8041	3	49.58	5.9496	19.22	2.3064	29.01	3.4812	15.96	1.9152	28.67	3.4404
	SID8042	2.61	57.9	6.04476	21.54	2.24878	36.69	3.83044	18.16	1.8959	35.5	3.7062
	ID	C-R Length	A-P head converted	A-P head relative to C-R	Interocular converted	Interocular relative to C-R	Inter-eye converted	Inter-eye relative to C-R	Nasal capsule lateral converted	Nasal capsule later relative to C-R	Widest forebrain conveted	Widest forebrain relative to C-R
	SID8000	10	6.13976	0.613976	2.24042	0.224042	3.78346	0.378346	1.83222	0.183222	3.57152	0.357152
	SID8001	9.9	5.93012	0.599002	2.26601	0.22889	3.61467	0.365118	1.82522	0.184366	3.5	0.353536
	SID8003	9.6	6.07712	0.633034	2.20388	0.229571	3.62268	0.377363	1.88233	0.196076	3.50993	0.365617
	SID8004	9.9	6.1044	0.616606	2.2512	0.227394	3.6444	0.368121	1.8192	0.183758	3.5508	0.358667
	SID8005	9.3	5.51963	0.593508	2.24982	0.241916	3.3575	0.361022	1.83326	0.197125	3.30217	0.355072
	SID8010	n/a	5.6124	#VALUE!	2.244	#VALUE!	3.4404	#VALUE!	1.8384	#VALUE!	3.4812	#VALUE!
	SID8026	10	5.94	0.594	2.2092	0.22092	3.4956	0.34956	1.7772	0.17772	3.4944	0.34944
	SID8029	8.5	5.20121	0.611907	2.07443	0.24405	2.87309	0.33801	1.60045	0.188288	2.86787	0.337396
	SID2030	9.2	5.5584	0.604174	2.2188	0.241174	3.3216	0.361043	1.7784	0.193304	3.366	0.36587
	SID8031	9	5.52172	0.613524	2.25922	0.251024	3.26563	0.362848	1.75496	0.194996	3.27607	0.364008
	SID8032	9.2	5.5716	0.605609	2.2596	0.245609	3.3996	0.369522	1.8504	0.20113	3.3456	0.363652
	SID8033	9.1	5.63029	0.618713	2.26339	0.248724	3.37316	0.370677	1.80925	0.198819	3.33662	0.366662
	SID8034	9.4	5.784	0.615319	2.1336	0.226979	3.2328	0.343915	1.8072	0.192255	3.2736	0.348255
	SID8035	9.2	5.4636	0.59387	2.2368	0.24313	3.2352	0.351652	1.8048	0.196174	3.2604	0.354391
	SID8036	9.9	5.96274	0.602297	2.30178	0.232503	3.64834	0.368519	1.9199	0.193929	3.53367	0.356936
	SID8037	9.2	5.67936	0.617322	2.11828	0.230247	3.31679	0.36052	1.78106	0.193594	3.227	0.350761
	SID8038	9.4	6.0576	0.644426	2.2032	0.234383	3.5076	0.373149	1.8624	0.198128	3.4644	0.368553
	SID8040	9.4	5.916	0.629362	2.2272	0.236936	3.492	0.371489	1.7868	0.190085	3.3996	0.36166
	SID8041	9.5	5.9496	0.626274	2.3064	0.242779	3.4812	0.366442	1.9152	0.2016	3.4404	0.362147
	SID8042	10	6.04476	0.604476	2.24878	0.224878	3.83044	0.383044	1.8959	0.18959	3.7062	0.37062

## Sheet: With genotypes
	ID	Genotype	Voxel	1cm=	C-R Length	A-P head relative to C-R	Interocular relative to C-R	Inter-eye relative to C-R	Nasal capsule later relative to C-R	Widest forebrain relative to C-R
	SID8038	Het			9.4	0.644426	0.234383	0.373149	0.198128	0.368553
	SID2030	Het			9.2	0.604174	0.241174	0.361043	0.193304	0.36587
	SID8003	Het	2.61	0.1044	9.6	0.633034	0.229571	0.377363	0.196076	0.365617
	SID8032	Het	3	0.12	9.2	0.605609	0.245609	0.369522	0.20113	0.363652
	SID8040	Het	3	0.12	9.4	0.629362	0.236936	0.371489	0.190085	0.36166
	SID8036	Het			9.9	0.602297	0.232503	0.368519	0.193929	0.356936
	SID8005	Het			9.3	0.593508	0.241916	0.361022	0.197125	0.355072
	SID8042	Mut			10	0.604476	0.224878	0.383044	0.18959	0.37062
	SID8033	Mut			9.1	0.618713	0.248724	0.370677	0.198819	0.366662
	SID8031	Mut	2.61	0.1044	9	0.613524	0.251024	0.362848	0.194996	0.364008
	SID8041	Mut	3	0.12	9.5	0.626274	0.242779	0.366442	0.2016	0.362147
	SID8037	Mut	2.61	0.1044	9.2	0.617322	0.230247	0.36052	0.193594	0.350761
	SID8034	Mut	3	0.12	9.4	0.615319	0.226979	0.343915	0.192255	0.348255
	SID8029	Mut			8.5	0.611907	0.24405	0.33801	0.188288	0.337396
	SID8004	WT			9.9	0.616606	0.227394	0.368121	0.183758	0.358667
	SID8000	WT			10	0.613976	0.224042	0.378346	0.183222	0.357152
	SID8035	WT			9.2	0.59387	0.24313	0.351652	0.196174	0.354391
	SID8001	WT	2.63	0.1052	9.9	0.599002	0.22889	0.365118	0.184366	0.353536
	SID8026	WT			10	0.594	0.22092	0.34956	0.17772	0.34944
					BOLD indicates representative (average) images for figure
					WT=Smchd1+/+	Het=Smchd1MD43/+	Mut=Smchd1MD43/MD43
