# Supplementary material for: SMCHD1 has separable roles in chromatin architecture and gene silencing that could be targeted in disease
Source: Nat Commun. 2023 Sep 25;14:5466. doi: 10.1038/s41467-023-40992-6 (PMC10519958; doi:10.1038/s41467-023-40992-6)
Supplement: Supplementary file 14 — Source Data [file 41467_2023_40992_MOESM14_ESM.zip › Source_Data/Supp_2b_source_data.xlsx]

## Sheet: Supp_2c_Li_COR_quantitation
Smchd1-GFPMD43/MD43	Smchd1-GFP+/+	Smchd1MD43/MD43	Smchd1+/+
0.939319	0.975134	0.955422	0.943139
1.01381	0.944425	0.958646	0.941316
0.975616	0.95654		0.966615
0.968183			0.966285
